# Supplementary material for: Depot-dependent effects of subclinical ketosis on visceral and subcutaneous adipose tissue transcriptional cellular diversity in dairy cows
Source: J Anim Sci Biotechnol. 2025 Sep 21;16:128. doi: 10.1186/s40104-025-01265-y (PMC12450340; doi:10.1186/s40104-025-01265-y)
Supplement: Supplementary file 1 — Additional file 1: DEGs, GO Terms, REVIGO results for comparisons between AD1, AD2, AD3 [file 40104_2025_1265_MOESM1_ESM.xlsx]

## Sheet: AD1vAD2+AD3_DEG
	p_val	avg_log2FC	pct.1	pct.2	p_val_adj
CRYAB	2.03e-14	-1.68076	0.342	0.266	1.86e-10
ZMYND19	1.18e-07	-1.48558	0.465	0.521	0.0010759
TOMM5	6.05e-15	-1.41013	0.333	0.299	5.53e-11
MRPS16	6.92e-12	-1.37897	0.461	0.436	6.33e-08
NDUFA3	7.96e-41	-1.27864	0.493	0.367	7.28e-37
COX8A	6.49e-62	-1.22102	0.367	0.251	5.94e-58
MRPL11	6.28e-36	-1.2206	0.42	0.314	5.75e-32
S100B	1.9e-14	-1.21293	0.495	0.425	1.74e-10
CDK2AP2	9.51e-15	-1.14179	0.468	0.416	8.7e-11
COX7A2	9.87e-38	-1.11096	0.438	0.351	9.03e-34
COX7A2L	2.12e-15	-1.1088	0.525	0.45	1.93e-11
BBLN	3.04e-16	-1.09863	0.65	0.597	2.78e-12
C15H11orf71	1.27e-17	-1.08208	0.353	0.305	1.16e-13
PSMG4	1.03e-21	-1.04614	0.567	0.5	9.46e-18
TIMM13	1.19e-21	-1.03482	0.484	0.411	1.09e-17
COA3	1.29e-42	-1.03343	0.315	0.242	1.18e-38
NDUFAB1	3.3e-38	-1.03245	0.691	0.583	3.02e-34
RPS16	7.57e-19	-1.02321	0.563	0.484	6.92e-15
ANAPC16	5.83e-07	-1.00568	0.639	0.605	0.00532981
EMP3	6.3e-23	-0.994839	0.363	0.267	5.76e-19
HIGD2A	7.14e-18	-0.98753	0.528	0.462	6.53e-14
WDR83	7.25e-13	-0.962346	0.675	0.626	6.63e-09
NDUFB11	2.24e-30	-0.956451	0.551	0.462	2.04e-26
TRAPPC5	2.69e-13	-0.947228	0.49	0.435	2.46e-09
PSENEN	6.42e-14	-0.936557	0.28	0.23	5.87e-10
ANAPC15	1.3e-15	-0.922851	0.333	0.27	1.19e-11
MISP3	7.42e-25	-0.922187	0.55	0.482	6.79e-21
COX5A	1.87e-43	-0.921673	0.703	0.59	1.71e-39
COX17	5.6e-45	-0.916925	0.472	0.355	5.12e-41
C3H1orf50	1.44e-15	-0.904694	0.56	0.638	1.32e-11
ATP5MC1	6.14e-29	-0.901754	0.375	0.303	5.61e-25
SNRPD1	4.58e-17	-0.896966	0.365	0.316	4.19e-13
EMC6	6.34e-16	-0.890719	0.395	0.318	5.8e-12
TOMM22	7.37e-14	-0.889444	0.536	0.46	6.74e-10
PPCS	8.58e-09	-0.887621	0.304	0.367	7.85e-05
JAGN1	1.75e-18	-0.879797	0.377	0.321	1.6e-14
SNRPD2	2.75e-09	-0.87239	0.438	0.389	2.52e-05
EIF3F	6.96e-34	-0.869791	0.486	0.389	6.37e-30
SMIM4	2.72e-08	-0.861591	0.418	0.381	0.0002488
UBE2A	2.48e-06	-0.85591	0.635	0.689	0.0227151
CUTA	2.7e-14	-0.853638	0.289	0.281	2.47e-10
MIEN1	2.16e-12	-0.847721	0.515	0.443	1.98e-08
SAMD12	9.2e-96	-0.846707	0.998	0.997	8.42e-92
NDUFB10	1.13e-26	-0.841013	0.55	0.462	1.03e-22
PSMB5	1.02e-06	-0.828469	0.476	0.446	0.00933827
DBI	5.13e-31	-0.82503	0.541	0.444	4.69e-27
NDUFB5	1.06e-08	-0.818531	0.645	0.609	9.66e-05
NDUFA1	3.63e-18	-0.817947	0.554	0.488	3.32e-14
PFDN5	2.18e-14	-0.814489	0.319	0.271	2e-10
SMDT1	4.56e-31	-0.804791	0.574	0.476	4.17e-27
MED28	7.89e-16	-0.801083	0.507	0.43	7.22e-12
LYRM2	1.74e-07	-0.799541	0.368	0.345	0.00159534
VKORC1	3.6e-26	-0.794908	0.726	0.633	3.29e-22
SSR4	3.89e-36	-0.788906	0.569	0.478	3.56e-32
RPL7	5.63e-11	-0.786003	0.679	0.571	5.15e-07
SNU13	3.6e-15	-0.785332	0.663	0.605	3.29e-11
SCAND1	1.3e-28	-0.783018	0.372	0.304	1.19e-24
KCNB2	1.33e-142	-0.777907	0.992	0.994	1.21e-138
NDUFB9	5e-13	-0.774385	0.603	0.536	4.57e-09
PHPT1	1.19e-32	-0.772976	0.353	0.262	1.09e-28
UQCR10	7.42e-44	-0.770027	0.577	0.449	6.79e-40
ZNF511	6.52e-17	-0.768793	0.421	0.348	5.97e-13
DPY30	1.46e-11	-0.767255	0.675	0.613	1.33e-07
RPL27	5.5e-27	-0.747036	0.545	0.436	5.03e-23
MICOS13	3.34e-23	-0.746717	0.5	0.43	3.06e-19
ZNRD2	2.7e-17	-0.745351	0.597	0.537	2.47e-13
CCNG1	1.38e-31	-0.744115	0.672	0.573	1.26e-27
ELOB	1.97e-42	-0.743857	0.688	0.575	1.8e-38
FCGR1A	6.99e-17	-0.742954	0.633	0.73	6.39e-13
COA6	1.92e-10	-0.739847	0.7	0.645	1.75e-06
PTGER3	2.94e-60	-0.738753	0.985	0.978	2.69e-56
SPR	1.22e-13	-0.734484	0.462	0.43	1.12e-09
FANCE	1.66e-19	-0.734314	0.405	0.323	1.52e-15
RPL15	6.47e-21	-0.733975	0.559	0.482	5.91e-17
POLR2I	8.27e-08	-0.733864	0.468	0.438	0.000756352
ROMO1	7.66e-21	-0.725671	0.336	0.27	7.01e-17
AOC1	1.37e-31	-0.724276	0.753	0.672	1.26e-27
SYAP1	2.24e-06	-0.718926	0.707	0.721	0.0205149
ATP5F1D	7.06e-47	-0.71698	0.442	0.347	6.46e-43
NDUFB8	1.35e-18	-0.716217	0.514	0.448	1.24e-14
HINT2	1.54e-12	-0.71298	0.7	0.654	1.41e-08
ZNHIT2	1.48e-14	-0.709837	0.555	0.493	1.36e-10
VMA21	3.57e-07	-0.705458	0.528	0.493	0.00326793
PPP2R5D	3.87e-08	-0.704836	0.412	0.343	0.00035414
RPS15A	4.01e-41	-0.704802	0.723	0.571	3.67e-37
TMEM236	2.87e-06	-0.703601	0.822	0.785	0.0262081
PFDN6	6.2e-25	-0.701456	0.5	0.405	5.67e-21
PSMB6	5.81e-07	-0.70143	0.56	0.539	0.00531262
RPL12	1.12e-11	-0.698268	0.712	0.618	1.02e-07
NDUFA2	3.23e-38	-0.69459	0.44	0.322	2.95e-34
BTC	1.5e-06	-0.692204	0.602	0.538	0.0137015
PDCD5	1.49e-17	-0.690656	0.671	0.593	1.36e-13
FAM89B	3.59e-10	-0.690091	0.613	0.548	3.29e-06
NAP1L1	3.21e-07	-0.689526	0.748	0.717	0.00293353
NDUFC2	1.49e-14	-0.688538	0.786	0.689	1.37e-10
DYNLRB1	5.58e-38	-0.686416	0.452	0.371	5.11e-34
EDF1	5.29e-10	-0.685306	0.637	0.579	4.84e-06
C1QB	1.49e-45	-0.683965	0.602	0.472	1.36e-41
TMA7	5.07e-33	-0.682779	0.627	0.525	4.63e-29
C9H6orf120	3.02e-15	-0.682541	0.512	0.449	2.76e-11
FUNDC2	2.04e-17	-0.681985	0.533	0.462	1.87e-13
NDUFA4	3.05e-45	-0.680717	0.489	0.381	2.79e-41
POMP	6.59e-14	-0.679955	0.596	0.519	6.03e-10
HINFP	7.56e-30	-0.678382	0.505	0.615	6.91e-26
ELOC	1.07e-11	-0.675447	0.668	0.595	9.78e-08
SUCNR1	1.11e-06	-0.675206	0.631	0.606	0.0101108
FAM110A	1.72e-09	-0.672182	0.504	0.581	1.57e-05
FOLR2	6.01e-07	-0.671791	0.58	0.551	0.00549206
NDUFA7	3.71e-25	-0.671683	0.394	0.334	3.39e-21
NDUFS5	1.58e-18	-0.670018	0.677	0.592	1.44e-14
S100G	4.49e-41	-0.667801	0.316	0.241	4.1e-37
DUSP28	2.12e-11	-0.657078	0.26	0.233	1.94e-07
CNIH1	5.76e-08	-0.656141	0.505	0.469	0.000526791
MGC148714	1.46e-12	-0.654024	0.593	0.519	1.34e-08
MRPS17	3.03e-07	-0.653833	0.752	0.706	0.0027703
BOLA3	1.28e-06	-0.653421	0.778	0.722	0.0117004
NDUFA5	1.59e-09	-0.650558	0.797	0.709	1.45e-05
DOHH	9.56e-17	-0.644802	0.576	0.521	8.74e-13
WDR77	1.19e-06	-0.644783	0.741	0.684	0.0108669
ERH	4.93e-28	-0.644617	0.667	0.575	4.51e-24
ISCU	1.19e-19	-0.641604	0.625	0.513	1.09e-15
RPS27	9.86e-08	-0.641583	0.517	0.445	0.00090147
POLR2J	2.28e-14	-0.64058	0.621	0.553	2.08e-10
TAMM41	2.85e-15	-0.634049	0.835	0.865	2.61e-11
NINJ1	2.57e-08	-0.631	0.382	0.352	0.000235411
TNFAIP8L2	1.03e-12	-0.63019	0.32	0.244	9.4e-09
ATP5MG	2.07e-26	-0.63013	0.717	0.608	1.89e-22
UQCRQ	9.87e-23	-0.629393	0.51	0.432	9.02e-19
SAP18	1.09e-07	-0.628928	0.433	0.413	0.00100072
COPS9	5.57e-22	-0.628501	0.486	0.401	5.09e-18
SRSF9	1.88e-06	-0.628227	0.587	0.546	0.0171636
KRTCAP2	2.35e-21	-0.62732	0.54	0.471	2.15e-17
HYPK	1.54e-08	-0.62713	0.42	0.376	0.000141231
AGFG2	5.46e-07	-0.627045	0.519	0.578	0.0049935
ZBTB8OS	2.52e-11	-0.625871	0.494	0.435	2.31e-07
DDT	1.3e-06	-0.625686	0.56	0.529	0.0118571
CCDC85C	1.26e-07	-0.620221	0.516	0.492	0.00115299
UQCRH	2.66e-29	-0.620217	0.696	0.55	2.43e-25
ATP5MF	7.21e-11	-0.615568	0.576	0.535	6.6e-07
NDUFA8	6.94e-35	-0.612453	0.556	0.443	6.35e-31
RPS26	6.34e-10	-0.608073	0.637	0.554	5.8e-06
VDAC2	6.89e-55	-0.606668	0.576	0.43	6.3e-51
LSM10	1.97e-16	-0.606583	0.499	0.613	1.8e-12
VDAC3	1.58e-18	-0.605899	0.774	0.684	1.44e-14
FRMD8	3.38e-18	-0.605579	0.579	0.512	3.09e-14
FAM204A	2.06e-16	-0.604889	0.744	0.66	1.88e-12
PDZD11	1.37e-06	-0.603815	0.501	0.468	0.0124852
RBM18	2.48e-09	-0.602521	0.848	0.821	2.27e-05
ENPP5	2.05e-11	-0.601652	0.79	0.823	1.87e-07
PIGC	6.12e-18	-0.600731	0.458	0.374	5.59e-14
CHCHD10	6.44e-15	-0.600683	0.396	0.355	5.89e-11
MRPS22	9.09e-07	-0.600279	0.416	0.393	0.00831519
POMC	1.46e-07	-0.600246	0.37	0.335	0.0013393
FAHD1	1.79e-26	-0.598514	0.624	0.543	1.63e-22
TOMM6	3.83e-27	-0.596941	0.482	0.39	3.5e-23
GGH	9.42e-08	-0.594807	0.772	0.691	0.000861301
NDUFAF8	7.99e-09	-0.592898	0.382	0.318	7.3e-05
SMIM20	1.15e-30	-0.589169	0.642	0.545	1.05e-26
RANBP6	9.83e-07	-0.581345	0.525	0.597	0.00899195
LDHA	1.97e-18	-0.577878	0.683	0.622	1.8e-14
CREG1	6.31e-28	-0.577018	0.531	0.441	5.77e-24
RPL24	3.14e-09	-0.576929	0.568	0.493	2.87e-05
SELENOF	4.53e-37	-0.573379	0.883	0.774	4.15e-33
HTATIP2	3.67e-06	-0.573045	0.58	0.621	0.033574
STX10	5.86e-10	-0.57268	0.531	0.461	5.35e-06
WDR89	4.92e-07	-0.572444	0.797	0.814	0.00449501
SYNGR2	1.09e-20	-0.571686	0.614	0.539	9.95e-17
UQCR11	1.9e-30	-0.570787	0.647	0.542	1.73e-26
FAM210B	2.25e-13	-0.569335	0.649	0.546	2.06e-09
SNAPC5	2.04e-10	-0.569175	0.51	0.463	1.86e-06
FAM136A	7.63e-16	-0.566268	0.668	0.593	6.98e-12
NACA	9.26e-19	-0.563597	0.631	0.53	8.46e-15
BTF3	2.29e-30	-0.560046	0.504	0.408	2.09e-26
UBL5	3.64e-37	-0.559291	0.518	0.412	3.33e-33
TIMM8B	1.6e-23	-0.558617	0.329	0.275	1.46e-19
ADAMTS4	1.14e-15	-0.558131	0.711	0.718	1.04e-11
LGR4	1.24e-45	-0.557469	0.861	0.915	1.13e-41
PAPSS2	5.25e-76	-0.555512	0.992	0.99	4.8e-72
UBL4A	1.2e-17	-0.552512	0.793	0.737	1.09e-13
OAZ1	4.73e-42	-0.55044	0.604	0.484	4.33e-38
HAGH	1.26e-11	-0.550357	0.63	0.562	1.16e-07
GTF2H5	1.18e-15	-0.550161	0.763	0.675	1.08e-11
PGRMC1	8.93e-33	-0.549524	0.572	0.457	8.17e-29
NDUFB3	2.3e-10	-0.548761	0.577	0.503	2.1e-06
RPS27L	3.03e-32	-0.548323	0.564	0.456	2.77e-28
FBP1	1.43e-32	-0.547563	0.967	0.909	1.3e-28
SUMO2	4.39e-07	-0.546685	0.473	0.432	0.00401762
CDKN2AIPNL	6.35e-27	-0.546294	0.607	0.523	5.8e-23
SLIRP	3.25e-11	-0.545413	0.798	0.754	2.97e-07
PSMB3	8.15e-37	-0.544782	0.568	0.459	7.45e-33
MAT2B	6.95e-07	-0.544574	0.707	0.675	0.00635695
PSME2	5.56e-09	-0.54351	0.605	0.558	5.08e-05
GRP	5.76e-30	-0.543148	0.662	0.582	5.27e-26
RPL39	3.27e-23	-0.542537	0.648	0.515	2.99e-19
COX6B1	1.49e-74	-0.539229	0.611	0.433	1.36e-70
IGF2	1.66e-20	-0.537929	0.573	0.486	1.52e-16
ADM	8.72e-125	-0.53586	0.97	0.954	7.97e-121
UROD	7.56e-09	-0.535764	0.507	0.569	6.91e-05
H2AC6	1.11e-13	-0.535087	0.39	0.326	1.02e-09
CALM3	4.27e-38	-0.534681	0.733	0.648	3.9e-34
METTL23	2e-06	-0.532375	0.519	0.578	0.018316
SSR2	7.21e-23	-0.532176	0.659	0.563	6.6e-19
ERCC1	5.52e-29	-0.531877	0.68	0.595	5.05e-25
KCTD14	6.13e-11	-0.531588	0.669	0.632	5.61e-07
UBFD1	1.56e-16	-0.530658	0.293	0.247	1.43e-12
SELENOK	1.65e-23	-0.529333	0.593	0.499	1.51e-19
RPL26	9.61e-10	-0.526438	0.669	0.563	8.78e-06
KCNK3	7.39e-72	-0.526024	0.967	0.935	6.76e-68
TP53INP1	3.29e-46	-0.524603	0.787	0.817	3.01e-42
ATP5F1E	5.62e-29	-0.524042	0.629	0.539	5.14e-25
FKBP1A	9.96e-16	-0.519664	0.834	0.78	9.11e-12
TMEM141	4.69e-07	-0.518717	0.539	0.496	0.0042866
POLR3K	5.43e-25	-0.518239	0.656	0.567	4.96e-21
LSMEM1	1.27e-26	-0.516196	0.945	0.926	1.16e-22
KDELR2	1.27e-22	-0.512545	0.735	0.654	1.16e-18
FTL	7.45e-08	-0.512331	0.687	0.572	0.000680857
MRPL34	7e-29	-0.511964	0.288	0.23	6.4e-25
COX5B	1.28e-49	-0.510015	0.707	0.555	1.17e-45
NDUFA11	5.42e-07	-0.509941	0.482	0.442	0.00495414
SAP30	6.08e-07	-0.50875	0.311	0.287	0.0055607
C24H18orf32	3.17e-18	-0.507866	0.4	0.335	2.89e-14
CDK5	3.37e-07	-0.506712	0.394	0.344	0.00308377
MAGEH1	1.05e-07	-0.506521	0.351	0.323	0.000957616
MAP1LC3B	1.7e-45	-0.505301	0.606	0.469	1.55e-41
KCNH1	6.48e-145	-0.505255	0.966	0.966	5.93e-141
SERF2	9.27e-17	-0.504043	0.551	0.45	8.47e-13
PLAC8B	1.75e-07	-0.503546	0.753	0.803	0.00160471
SPG11	3.93e-15	0.501096	0.719	0.803	3.6e-11
NUP205	1.04e-10	0.501566	0.734	0.83	9.55e-07
VSIG2	1.17e-46	0.501932	0.961	0.962	1.07e-42
ST6GALNAC2	2.38e-10	0.502253	0.895	0.955	2.17e-06
GAK	9.75e-14	0.502575	0.59	0.691	8.91e-10
CDK3	4.26e-19	0.503696	0.377	0.466	3.89e-15
ZNF330	7.96e-07	0.504332	0.847	0.883	0.00727583
PSMD3	5.34e-06	0.504601	0.488	0.54	0.0488258
CCS	1.27e-09	0.504692	0.826	0.819	1.16e-05
OFD1	3.78e-09	0.505486	0.636	0.738	3.46e-05
CDH5	8.2e-87	0.506087	0.833	0.788	7.5e-83
CXXC5	4.07e-10	0.506799	0.468	0.536	3.72e-06
MRPL12	3.22e-11	0.506801	0.74	0.824	2.95e-07
EIF2B5	1.9e-07	0.507272	0.514	0.583	0.00173649
MED25	1.16e-16	0.507279	0.689	0.796	1.06e-12
RASA3	1.25e-08	0.508253	0.488	0.566	0.000114675
MGRN1	5.2e-20	0.508284	0.607	0.746	4.76e-16
MCOLN1	3.43e-09	0.508337	0.417	0.47	3.14e-05
ADGRD1	5.28e-12	0.50899	0.742	0.679	4.83e-08
SLC25A19	8.47e-17	0.510174	0.676	0.799	7.75e-13
AHR	1.21e-38	0.511882	0.952	0.951	1.1e-34
BRAT1	5.83e-11	0.512119	0.573	0.658	5.33e-07
RBM10	4.97e-34	0.512299	0.597	0.771	4.54e-30
VASH1	1.3e-27	0.512339	0.926	0.956	1.19e-23
NCDN	1.46e-09	0.512477	0.659	0.751	1.33e-05
PTPN23	5.51e-10	0.512639	0.618	0.709	5.04e-06
ATG16L1	4.4e-09	0.512919	0.643	0.717	4.03e-05
SYNE1	3.41e-06	0.513889	0.706	0.79	0.0312086
RFXANK	7.36e-36	0.513938	0.36	0.473	6.73e-32
DTX1	1.39e-21	0.514692	0.874	0.955	1.27e-17
RAD52	2.31e-24	0.515357	0.458	0.582	2.11e-20
METTL17	9.14e-12	0.515372	0.378	0.457	8.36e-08
GNAT1	2.38e-16	0.516228	0.534	0.641	2.18e-12
ZGRF1	3.16e-20	0.51642	0.567	0.679	2.89e-16
FLT3LG	1.96e-10	0.51648	0.674	0.667	1.79e-06
FAM234A	3e-36	0.516612	0.524	0.684	2.74e-32
DOCK2	1.62e-20	0.517109	0.93	0.954	1.49e-16
ZNF470	1.51e-12	0.517698	0.452	0.535	1.38e-08
RFLNA	1.08e-32	0.51787	0.843	0.868	9.85e-29
USP20	9.23e-07	0.518339	0.493	0.568	0.00844232
ABCA5	4.77e-09	0.518797	0.787	0.761	4.36e-05
WBP4	2.16e-20	0.518897	0.567	0.697	1.97e-16
PAQR6	1.83e-13	0.519115	0.843	0.854	1.68e-09
ZNF444	8.86e-17	0.519242	0.446	0.532	8.1e-13
MBD3	8.12e-07	0.520086	0.69	0.792	0.00742425
CTR9	3.84e-14	0.520695	0.555	0.656	3.51e-10
HMGXB4	1.04e-19	0.520724	0.618	0.731	9.48e-16
MPHOSPH9	1.96e-07	0.520895	0.485	0.551	0.00179312
ZDHHC1	1.49e-17	0.520997	0.701	0.789	1.37e-13
ANKRD26	1.16e-12	0.521429	0.638	0.737	1.06e-08
ENG	4.73e-11	0.521621	0.919	0.921	4.33e-07
GNAS.1	2.08e-25	0.523791	0.865	0.844	1.9e-21
NR4A1	9.13e-11	0.524046	0.649	0.762	8.34e-07
UNC13D	2.38e-16	0.52518	0.573	0.698	2.18e-12
DGCR8	8.5e-22	0.525208	0.558	0.685	7.77e-18
GMEB1	7.34e-22	0.525383	0.624	0.746	6.71e-18
SEMA6A	6.79e-22	0.525862	0.968	0.963	6.2e-18
RIPOR2	2.31e-25	0.526058	0.933	0.946	2.11e-21
TSC22D1.1	2.43e-08	0.527728	0.926	0.936	0.000222211
MVP	1.89e-15	0.528011	0.533	0.623	1.73e-11
AGRN	9.07e-19	0.528208	0.881	0.927	8.29e-15
SREBF2	1.9e-08	0.528341	0.643	0.744	0.00017333
FRA10AC1	2.98e-32	0.528693	0.641	0.77	2.73e-28
TNFRSF1B	1.05e-11	0.528793	0.858	0.901	9.57e-08
CSNK1B	1.24e-11	0.52934	0.362	0.419	1.14e-07
UCHL1	1.09e-18	0.529418	0.383	0.299	9.94e-15
IFI44L	1.09e-32	0.52975	0.731	0.725	9.98e-29
ITIH4	1.03e-67	0.531696	0.661	0.832	9.39e-64
ATP10A	1.11e-08	0.531878	0.949	0.959	0.000101802
CCAR2	2.82e-17	0.533725	0.616	0.726	2.58e-13
NIN	1.39e-22	0.534829	0.758	0.881	1.27e-18
ELMO1	5.53e-172	0.534973	0.992	0.985	5.05e-168
LMBR1L	1.38e-20	0.535713	0.535	0.644	1.26e-16
CWC22	3.15e-26	0.535745	0.599	0.725	2.88e-22
CHD8	2.95e-11	0.535879	0.777	0.863	2.69e-07
HSF4	2.1e-07	0.536079	0.525	0.597	0.00192434
SFSWAP	6.66e-22	0.53635	0.763	0.883	6.09e-18
UNC5B	3.32e-133	0.537201	0.968	0.97	3.03e-129
PARVB	5.54e-29	0.537422	0.917	0.958	5.07e-25
SEMA4A	2.73e-10	0.537561	0.663	0.756	2.5e-06
NUF2	5.09e-08	0.537825	0.811	0.868	0.000465825
MRC2	6.82e-09	0.538488	0.689	0.811	6.24e-05
SFXN2	1.23e-14	0.53876	0.672	0.792	1.13e-10
INTS11	2.95e-34	0.539359	0.446	0.569	2.69e-30
MIB2	1.93e-38	0.540425	0.451	0.603	1.77e-34
ARHGAP28	3.33e-95	0.540459	0.986	0.979	3.05e-91
WDR12	1.88e-08	0.541914	0.614	0.671	0.000171541
PDK3	1.6e-06	0.542262	0.91	0.946	0.0146731
STK17B	4.29e-12	0.543139	0.92	0.946	3.93e-08
LAPTM5	1.72e-30	0.543155	0.756	0.728	1.57e-26
RUNX1T1	1.63e-129	0.543836	0.996	0.987	1.49e-125
ELN	6.02e-09	0.544902	0.457	0.52	5.51e-05
DTX3	3.51e-08	0.545596	0.86	0.891	0.00032113
SRRT	2.74e-11	0.545796	0.54	0.661	2.51e-07
ADORA2B	5.47e-13	0.545867	0.891	0.888	5e-09
GFPT2	1.02e-15	0.545874	0.902	0.906	9.29e-12
EBF4	6.64e-11	0.545913	0.918	0.956	6.07e-07
ZNF236	8.85e-17	0.545983	0.641	0.781	8.1e-13
XPC	6.53e-11	0.546388	0.669	0.754	5.97e-07
RASGRP4	4.79e-09	0.546642	0.687	0.662	4.38e-05
CTTNBP2NL	2.37e-09	0.547902	0.936	0.935	2.17e-05
POLR1F	8.23e-07	0.547908	0.601	0.681	0.00752725
SELENOO	5.2e-27	0.549116	0.741	0.875	4.75e-23
GANAB	3.49e-17	0.549747	0.478	0.592	3.19e-13
APOA1	1.93e-22	0.550291	0.663	0.569	1.76e-18
DENND4B	2.65e-07	0.550352	0.814	0.848	0.00241865
USF1	2.45e-13	0.550606	0.568	0.668	2.24e-09
ITSN2	9.81e-20	0.550839	0.862	0.927	8.97e-16
ULK3	3.14e-11	0.550958	0.768	0.836	2.87e-07
NADSYN1	5.62e-12	0.550967	0.543	0.649	5.14e-08
KDM5B	3.45e-19	0.551551	0.835	0.915	3.15e-15
EVI2A	8.33e-13	0.552134	0.731	0.729	7.62e-09
RIN3	1.72e-46	0.552476	0.963	0.971	1.57e-42
GRAMD1A	1.21e-15	0.55259	0.686	0.805	1.1e-11
DKC1	3.12e-24	0.552803	0.409	0.529	2.85e-20
DHX37	4.42e-11	0.553067	0.594	0.688	4.04e-07
PI4KA	5.87e-13	0.554387	0.64	0.764	5.37e-09
LGI4	3.13e-09	0.554572	0.833	0.898	2.86e-05
RGL2	2.01e-27	0.555076	0.55	0.697	1.84e-23
OSBPL7	3.14e-19	0.555723	0.455	0.563	2.87e-15
FILIP1	2.16e-64	0.556342	0.985	0.981	1.97e-60
DGCR2	6.61e-11	0.556544	0.624	0.739	6.04e-07
RHBDD3	1.01e-08	0.558422	0.42	0.477	9.25e-05
GRIPAP1	5.34e-29	0.558703	0.563	0.722	4.88e-25
GPSM1	2.93e-13	0.558797	0.662	0.788	2.68e-09
NUMA1	5.68e-09	0.559673	0.694	0.822	5.19e-05
IQANK1	1.19e-27	0.560252	0.549	0.712	1.09e-23
ECM1	9.75e-14	0.560753	0.623	0.731	8.92e-10
REEP2	1.27e-09	0.560804	0.815	0.861	1.16e-05
ZNF362	2.69e-20	0.561183	0.677	0.82	2.46e-16
DHX30	5.01e-06	0.561574	0.45	0.488	0.0458039
USP36	2.73e-18	0.56214	0.68	0.795	2.49e-14
MUS81	6.06e-14	0.562543	0.416	0.5	5.54e-10
RNF123	6.63e-25	0.563221	0.491	0.616	6.06e-21
ARMCX5	6.75e-16	0.563383	0.394	0.485	6.17e-12
MCF2L	3.97e-20	0.563898	0.893	0.948	3.63e-16
EP300	3.09e-11	0.564896	0.812	0.853	2.83e-07
PCDH1	3.4e-38	0.564928	0.926	0.945	3.11e-34
ECSCR	2.4e-10	0.565615	0.785	0.841	2.19e-06
TRAF1	3.9e-09	0.565862	0.752	0.832	3.57e-05
PCED1A	2.47e-19	0.566231	0.604	0.717	2.26e-15
TBC1D17	3.25e-06	0.567432	0.519	0.583	0.0297229
NT5E	1.17e-12	0.568239	0.924	0.886	1.07e-08
ACAP3	1.32e-25	0.568394	0.589	0.744	1.21e-21
ADGRL1	1.11e-17	0.568462	0.946	0.94	1.01e-13
TBC1D10B	3.01e-27	0.568764	0.427	0.526	2.75e-23
GCNT4	1.81e-25	0.568905	0.908	0.917	1.65e-21
RNPEP	1.2e-11	0.569341	0.479	0.563	1.09e-07
CPNE9	1.01e-14	0.569586	0.567	0.684	9.26e-11
ZNF787	6.91e-10	0.569806	0.797	0.874	6.32e-06
PYGL	8.73e-09	0.570699	0.904	0.907	7.98e-05
NAPRT	2.18e-13	0.571575	0.5	0.609	2e-09
CPSF1	1.16e-07	0.571785	0.53	0.6	0.0010565
PEX6	4.71e-17	0.571921	0.479	0.583	4.31e-13
GUCY1B1	4.3e-07	0.57313	0.962	0.975	0.00393537
RAB3D	5.48e-14	0.573957	0.807	0.812	5.01e-10
DVL1	1.73e-22	0.574633	0.613	0.75	1.58e-18
RABL6	9.89e-26	0.575874	0.454	0.568	9.05e-22
BUD13	3.02e-18	0.576017	0.482	0.601	2.76e-14
WDR43	7.15e-14	0.576806	0.483	0.576	6.53e-10
INTS1	3.25e-42	0.577358	0.535	0.711	2.97e-38
MINDY1	7.49e-09	0.577999	0.534	0.62	6.85e-05
DBF4	7.21e-07	0.578067	0.867	0.9	0.00659667
USF2	1.09e-07	0.578124	0.494	0.549	0.000999913
ARAP3	1.84e-09	0.578229	0.88	0.942	1.68e-05
SEC24C	7.85e-31	0.578311	0.581	0.737	7.18e-27
TRIM45	3.34e-11	0.578753	0.608	0.707	3.05e-07
RSRC2	5.96e-08	0.579019	0.517	0.611	0.00054475
IMPDH1	1.83e-12	0.579037	0.29	0.318	1.68e-08
AMT	1.61e-26	0.580264	0.583	0.728	1.47e-22
ARL11	2.46e-08	0.580299	0.691	0.682	0.000225254
AMOTL2	4.08e-07	0.580764	0.51	0.588	0.00373028
COL12A1	3.74e-07	0.580912	0.842	0.912	0.00341955
MED12	2.17e-12	0.581178	0.564	0.673	1.98e-08
UROS	3.63e-15	0.581583	0.59	0.684	3.32e-11
RP9	1.06e-14	0.582165	0.625	0.726	9.65e-11
ZNF605	3.26e-10	0.582183	0.706	0.82	2.98e-06
SAP30BP	1.79e-22	0.582363	0.643	0.768	1.64e-18
ND6	8.64e-13	0.582766	0.573	0.555	7.9e-09
ZNF358	9.06e-19	0.583149	0.326	0.394	8.29e-15
DBP	8.49e-15	0.583442	0.454	0.572	7.76e-11
MED24	1.89e-09	0.583575	0.636	0.717	1.73e-05
TMEM184B	3.33e-07	0.583888	0.857	0.888	0.00304359
CXXC1	1.93e-23	0.584446	0.661	0.774	1.76e-19
ASL	2.11e-65	0.584809	0.508	0.708	1.93e-61
DBNL	2.56e-06	0.586581	0.468	0.525	0.0233992
GPS2	1.81e-13	0.586749	0.437	0.531	1.66e-09
TRMT10B	1.37e-19	0.58805	0.611	0.71	1.26e-15
GLB1L	1.32e-08	0.588182	0.69	0.772	0.000120727
CENPJ	1.42e-13	0.589854	0.547	0.653	1.3e-09
ARHGEF17	1.99e-28	0.589957	0.92	0.93	1.82e-24
TBX2	5e-51	0.590641	0.912	0.911	4.57e-47
INPP5D	2.96e-34	0.590706	0.94	0.955	2.71e-30
RPS6KB2	3.99e-17	0.59105	0.553	0.671	3.65e-13
SUPT5H	3.54e-10	0.591868	0.621	0.724	3.23e-06
ADCY5	2.41e-14	0.592234	0.696	0.81	2.2e-10
ENOSF1	8.33e-07	0.592622	0.783	0.792	0.00761652
PCBP4	1.75e-19	0.593403	0.638	0.75	1.6e-15
PLEKHG1	1.76e-63	0.593904	0.978	0.969	1.61e-59
KMT2D	5.38e-29	0.59404	0.59	0.752	4.92e-25
PHF2	8.26e-18	0.595142	0.788	0.869	7.55e-14
ZNF518A	2.68e-13	0.595708	0.544	0.646	2.45e-09
PLD3	2.96e-10	0.597015	0.438	0.502	2.71e-06
SNX11	2.06e-13	0.597187	0.778	0.766	1.89e-09
RRP12	7.74e-26	0.597521	0.59	0.734	7.08e-22
VPS9D1	1.64e-15	0.59761	0.528	0.631	1.5e-11
ABCB6	4.48e-10	0.597876	0.406	0.468	4.1e-06
CLDN5	6.75e-25	0.598324	0.905	0.914	6.18e-21
ARHGAP29	1.13e-26	0.598558	0.962	0.96	1.03e-22
FAAH	2.41e-16	0.600015	0.686	0.823	2.2e-12
LGALS9	2.51e-39	0.600312	0.947	0.953	2.3e-35
SPNS1	1.64e-06	0.600921	0.595	0.671	0.0149735
TSPAN4	7.57e-08	0.601035	0.668	0.809	0.000692581
PLPP5	2.67e-14	0.601131	0.526	0.623	2.44e-10
BAZ1B	1.1e-08	0.601177	0.709	0.825	0.000100165
DDX41	1.54e-40	0.601763	0.313	0.419	1.41e-36
TRMT1L	2.03e-17	0.602492	0.564	0.671	1.85e-13
PANK4	3e-06	0.603687	0.597	0.693	0.0274111
DIDO1	1.15e-09	0.604889	0.52	0.62	1.05e-05
TAMALIN	2.94e-25	0.605106	0.824	0.832	2.69e-21
CROCC	3.02e-34	0.606426	0.702	0.847	2.76e-30
CD5L	2.62e-15	0.606731	0.755	0.713	2.4e-11
PLK1	1.27e-13	0.607149	0.666	0.769	1.16e-09
TMEM214	6.68e-16	0.608553	0.607	0.724	6.11e-12
DOCK6	1.49e-26	0.608889	0.71	0.848	1.36e-22
TAF3	9.92e-54	0.608911	0.83	0.941	9.07e-50
ANKRD29	1.43e-10	0.60928	0.924	0.935	1.31e-06
ECM2	1.06e-13	0.609483	0.828	0.821	9.74e-10
ITGA2B	1.36e-20	0.609589	0.67	0.813	1.24e-16
CABIN1	5.28e-40	0.610646	0.518	0.686	4.83e-36
IL7R	3.98e-07	0.610745	0.671	0.766	0.0036419
MIDN	1.52e-36	0.611359	0.635	0.794	1.39e-32
ANAPC2	2.28e-07	0.611569	0.53	0.609	0.00208592
NAGA	1.23e-07	0.611933	0.753	0.806	0.00112739
MFSD13A	1.2e-25	0.612715	0.469	0.595	1.1e-21
FGD2	1.44e-07	0.613398	0.821	0.908	0.00131543
LDB1	7.76e-27	0.613512	0.413	0.537	7.09e-23
SMPD4	1.95e-17	0.614571	0.526	0.644	1.79e-13
PLCG1	8.29e-26	0.617409	0.933	0.932	7.58e-22
CHIC1	6.13e-10	0.617767	0.662	0.748	5.6e-06
ZNF366	2.04e-129	0.618273	0.974	0.976	1.87e-125
KCNK6	9.76e-21	0.618724	0.403	0.444	8.92e-17
FIZ1	1.2e-25	0.619791	0.416	0.503	1.1e-21
TMEM44	6.01e-47	0.62125	0.942	0.957	5.49e-43
UBXN11	3.79e-07	0.621768	0.649	0.766	0.00346129
ADA	3.73e-30	0.622751	0.894	0.928	3.41e-26
SIX5	6.28e-09	0.623687	0.384	0.428	5.74e-05
AP1G2	2.78e-26	0.624313	0.59	0.733	2.55e-22
TNIP1	9.51e-17	0.624946	0.644	0.763	8.7e-13
NR5A2	8.37e-103	0.625001	0.971	0.966	7.66e-99
TEP1	1.59e-41	0.625156	0.515	0.687	1.45e-37
KAT5	7.26e-12	0.625265	0.627	0.736	6.64e-08
ZNF318	1.1e-11	0.625577	0.428	0.478	1e-07
MMP19	1.21e-08	0.627548	0.808	0.848	0.00011069
HCRTR1	8.8e-18	0.630025	0.65	0.781	8.04e-14
ZKSCAN5	1.45e-22	0.63021	0.577	0.707	1.33e-18
TTLL7	2.56e-21	0.630239	0.924	0.934	2.34e-17
POMT1	1.11e-11	0.630445	0.531	0.642	1.02e-07
IQCE	2.77e-11	0.631122	0.673	0.762	2.53e-07
BREH1	3.87e-41	0.631182	0.937	0.956	3.54e-37
E4F1	2.15e-27	0.631357	0.488	0.61	1.97e-23
CCDC68	2.78e-108	0.632086	0.974	0.966	2.54e-104
FAM193B	6.23e-25	0.633814	0.805	0.907	5.7e-21
RAD51D	1.01e-12	0.63414	0.675	0.784	9.2e-09
UPF3A	9.77e-08	0.634989	0.572	0.657	0.000893322
HSPA12B	1.91e-09	0.635935	0.878	0.915	1.75e-05
PPP1R16A	8.12e-17	0.639399	0.666	0.781	7.43e-13
BRD3	6.75e-21	0.640036	0.515	0.645	6.17e-17
ADAMTSL5	2.1e-08	0.642605	0.738	0.768	0.000192057
PLXNA2	1.37e-183	0.64272	0.986	0.976	1.26e-179
IDH3G	6.15e-18	0.643922	0.447	0.543	5.62e-14
SNAPC4	1.07e-28	0.644933	0.475	0.61	9.79e-25
RAB29	2.56e-44	0.645023	0.744	0.653	2.34e-40
TRRAP	3.65e-14	0.645216	0.566	0.682	3.34e-10
DLL1	9.85e-10	0.646312	0.909	0.955	9.01e-06
HAUS5	1.51e-11	0.647379	0.536	0.641	1.38e-07
NAPA	5.84e-31	0.647577	0.46	0.619	5.34e-27
HEXIM2	1.68e-16	0.652431	0.413	0.459	1.54e-12
APOLD1	2.1e-10	0.652707	0.92	0.949	1.92e-06
RAD9A	4.36e-15	0.652902	0.488	0.592	3.99e-11
IFFO1	2.4e-26	0.653028	0.536	0.674	2.19e-22
ZNF408	6.1e-11	0.65343	0.54	0.636	5.58e-07
CCDC188	3.27e-44	0.654286	0.927	0.952	2.99e-40
TNKS1BP1	9.52e-10	0.654623	0.686	0.825	8.7e-06
PPRC1	6.55e-30	0.65474	0.679	0.82	5.99e-26
NISCH	2.01e-23	0.656597	0.666	0.811	1.84e-19
RRP1	4.07e-08	0.658288	0.405	0.462	0.000371881
DYNC2I1	3.11e-11	0.65863	0.432	0.501	2.84e-07
MEF2B	1.78e-10	0.660255	0.602	0.707	1.63e-06
ADCK5	9.52e-19	0.660571	0.536	0.675	8.7e-15
TPRA1	1.95e-11	0.6612	0.425	0.49	1.78e-07
VCAN	2.07e-23	0.661969	0.816	0.898	1.9e-19
SEMA4C	1.18e-19	0.662254	0.557	0.667	1.08e-15
USP4	1.79e-10	0.663172	0.687	0.776	1.64e-06
IL33	4.02e-32	0.663412	0.932	0.939	3.68e-28
DHRS1	2.19e-22	0.664022	0.6	0.525	2e-18
KDR	4.34e-53	0.664826	0.927	0.918	3.97e-49
SBNO2	8.35e-10	0.665266	0.663	0.762	7.63e-06
IKBKG	1.15e-10	0.665729	0.516	0.588	1.05e-06
GLIS2	5.54e-31	0.665821	0.866	0.869	5.07e-27
CMYA5	1e-24	0.666005	0.648	0.8	9.14e-21
MTFMT	5.18e-16	0.666708	0.759	0.851	4.74e-12
DEXI	4.75e-08	0.667338	0.609	0.603	0.000434138
TMEM187	3.12e-11	0.667424	0.802	0.855	2.85e-07
JADE2	8.05e-12	0.66893	0.602	0.712	7.37e-08
SLC6A9	6.94e-69	0.668943	0.944	0.964	6.34e-65
CAD	2.69e-13	0.670948	0.44	0.523	2.46e-09
LTBP1	4.53e-65	0.671216	0.934	0.904	4.14e-61
ROBO4	3.91e-13	0.672117	0.885	0.93	3.58e-09
NR1H3	1.94e-16	0.674359	0.524	0.633	1.78e-12
RNF126	1.01e-12	0.674556	0.462	0.542	9.23e-09
POLD1	3.89e-22	0.674919	0.57	0.68	3.56e-18
SLC22A17	1.35e-07	0.67569	0.404	0.456	0.00123887
QTRT1	9.08e-23	0.675895	0.4	0.496	8.31e-19
CP	3.93e-09	0.676183	0.479	0.562	3.59e-05
KCTD11	2.65e-34	0.677303	0.651	0.812	2.42e-30
TOP3A	6.91e-19	0.678053	0.607	0.739	6.31e-15
SARS2	1.22e-19	0.679762	0.643	0.747	1.12e-15
ZC3H13	1.67e-30	0.681298	0.652	0.819	1.53e-26
SLC29A3	2.06e-09	0.682289	0.874	0.883	1.88e-05
LIG1	7.22e-19	0.68583	0.573	0.702	6.61e-15
LMF2	1.87e-13	0.686674	0.565	0.712	1.71e-09
ROGDI	3.54e-23	0.686874	0.606	0.744	3.24e-19
CCDC77	4.02e-07	0.687261	0.581	0.667	0.00367157
ATG2A	2.34e-47	0.68767	0.482	0.662	2.14e-43
WDR13	1.01e-12	0.68796	0.601	0.716	9.2e-09
IDO1	1.01e-10	0.68818	0.825	0.828	9.23e-07
FAR2	1e-19	0.690489	0.923	0.93	9.16e-16
CHERP	3.38e-12	0.692293	0.49	0.571	3.09e-08
RHOT2	9.89e-08	0.693226	0.548	0.634	0.000904002
PER2	2.02e-35	0.693712	0.678	0.821	1.85e-31
DPP7	6.05e-09	0.694612	0.554	0.666	5.53e-05
HDAC6	1.77e-12	0.694952	0.617	0.748	1.62e-08
NOP9	4.36e-06	0.696303	0.702	0.693	0.0398725
D2HGDH	2.67e-26	0.697682	0.502	0.638	2.44e-22
LRSAM1	3.78e-16	0.69782	0.534	0.64	3.45e-12
STK26	1.89e-28	0.700178	0.844	0.864	1.73e-24
WDR97	3.15e-42	0.700256	0.527	0.692	2.88e-38
HPS1	8.63e-16	0.700436	0.546	0.657	7.9e-12
LAMB3	9.49e-12	0.703372	0.613	0.746	8.68e-08
ZGPAT	5.13e-09	0.704428	0.484	0.549	4.69e-05
BCL3	3.45e-09	0.707204	0.564	0.646	3.16e-05
GMEB2	3.93e-18	0.707361	0.542	0.652	3.59e-14
WWP2	2.18e-37	0.707606	0.657	0.837	1.99e-33
WDR24	5.85e-26	0.708882	0.594	0.716	5.35e-22
MEIS3	8.9e-09	0.709579	0.625	0.704	8.13e-05
LZTS1	3.46e-67	0.710192	0.938	0.941	3.16e-63
POMGNT1	2.64e-32	0.712053	0.462	0.597	2.42e-28
ANXA11	5.52e-09	0.714079	0.621	0.71	5.05e-05
HOXB5	7.75e-14	0.7157	0.526	0.602	7.08e-10
PES1	2.24e-19	0.715757	0.436	0.532	2.05e-15
GAS2L1	9.09e-08	0.71653	0.55	0.519	0.000831482
CEP104	1.76e-28	0.716608	0.564	0.692	1.61e-24
SUGP1	2.26e-42	0.716751	0.619	0.794	2.07e-38
PHF8	8.29e-18	0.717479	0.643	0.781	7.58e-14
CCN2	1.02e-16	0.71782	0.85	0.852	9.31e-13
VPS52	9.12e-08	0.71951	0.546	0.644	0.000833995
TAF1A	7.74e-16	0.720916	0.721	0.833	7.08e-12
NOC2L	2.28e-11	0.721689	0.445	0.515	2.09e-07
SH2D3C	4.82e-38	0.722701	0.907	0.951	4.41e-34
DDX55	7.19e-17	0.723492	0.529	0.632	6.57e-13
GTF3C5	7.51e-56	0.723978	0.551	0.73	6.87e-52
ZDHHC7	9.96e-08	0.724042	0.478	0.552	0.000911146
DAZAP1	2.81e-10	0.728273	0.519	0.613	2.57e-06
TMEM175	2.57e-11	0.728876	0.578	0.683	2.35e-07
WDR81	2.25e-07	0.729575	0.578	0.675	0.00205393
DDX23	1.32e-06	0.731978	0.545	0.603	0.0121141
DENND2A	1.12e-11	0.732983	0.778	0.894	1.03e-07
PPP1R15A	2.26e-24	0.738366	0.546	0.699	2.07e-20
FCSK	2.01e-19	0.739323	0.553	0.673	1.84e-15
CNTROB	2.06e-08	0.740495	0.39	0.441	0.000188686
SYMPK	3.99e-10	0.741008	0.587	0.681	3.64e-06
PTGES	3.3e-10	0.742069	0.801	0.81	3.02e-06
ZNF414	3.31e-06	0.743882	0.515	0.598	0.0302249
PLEC	3.91e-10	0.744758	0.712	0.845	3.58e-06
PLXNC1	4.63e-09	0.745777	0.856	0.894	4.24e-05
TRMT2A	6.73e-11	0.74653	0.492	0.58	6.15e-07
EXTL2	1.15e-07	0.746533	0.501	0.58	0.00105186
VARS2	1.11e-26	0.747097	0.448	0.569	1.01e-22
EHMT2	2.7e-21	0.748286	0.522	0.633	2.47e-17
TMEM63A	5.31e-14	0.748418	0.484	0.581	4.86e-10
SYT7	2.38e-64	0.752296	0.927	0.951	2.18e-60
SMPD3	5.55e-07	0.752303	0.785	0.825	0.00507919
PRRG2	5.72e-07	0.753906	0.701	0.801	0.00523285
AARS2	3.15e-14	0.757008	0.454	0.547	2.88e-10
RASIP1	5.19e-11	0.759102	0.895	0.934	4.74e-07
CHAF1A	3.72e-09	0.763013	0.403	0.464	3.41e-05
CUL7	6.26e-13	0.765023	0.604	0.713	5.73e-09
TBRG1	1.29e-11	0.769302	0.621	0.721	1.18e-07
SH3D21	9.64e-21	0.772566	0.572	0.749	8.82e-17
DIMT1	1.69e-16	0.772767	0.727	0.709	1.55e-12
REEP4	2.29e-18	0.773167	0.415	0.47	2.1e-14
RTEL1	2.34e-17	0.774457	0.443	0.522	2.14e-13
PPP1R9B	2.7e-13	0.776937	0.638	0.596	2.47e-09
SLC43A1	4.29e-08	0.777322	0.585	0.706	0.00039244
USP19	4.19e-10	0.778754	0.696	0.826	3.83e-06
KRBA2	1.92e-26	0.779502	0.486	0.607	1.75e-22
XAB2	1.82e-07	0.781939	0.756	0.865	0.00166156
NYNRIN	7.58e-11	0.782232	0.739	0.869	6.93e-07
EGLN2	4.28e-20	0.783081	0.517	0.636	3.92e-16
ADCY4	2.29e-16	0.783519	0.877	0.955	2.1e-12
MAN2C1	2.54e-23	0.785168	0.539	0.676	2.32e-19
INPP1	5.04e-38	0.789261	0.915	0.932	4.61e-34
KLHDC4	4.72e-16	0.789744	0.581	0.707	4.32e-12
CNPY3	1.76e-11	0.791858	0.601	0.74	1.61e-07
PNPLA6	3.77e-14	0.793799	0.67	0.784	3.44e-10
KLHL17	2.35e-14	0.794678	0.443	0.524	2.15e-10
NOS3	3.21e-48	0.794898	0.879	0.886	2.94e-44
TRPM4	7.76e-27	0.794972	0.756	0.901	7.1e-23
BMP1	1.2e-39	0.794994	0.656	0.816	1.1e-35
ITGA10	1.27e-06	0.795201	0.592	0.663	0.0116145
CPXM1	6.43e-19	0.798564	0.652	0.805	5.88e-15
FHL3	1.32e-08	0.798928	0.657	0.67	0.000120809
RAB7B	1.22e-08	0.800232	0.904	0.94	0.0001119
TCIRG1	2.61e-16	0.801297	0.649	0.777	2.39e-12
ARFGAP1	1.5e-21	0.801413	0.531	0.649	1.38e-17
MTHFSD	9.37e-11	0.802441	0.607	0.704	8.57e-07
BMS1	2.53e-09	0.802944	0.407	0.465	2.31e-05
HECTD3	2.7e-27	0.803016	0.452	0.58	2.47e-23
MADD	7.44e-16	0.807295	0.676	0.813	6.8e-12
SETD1A	4.13e-08	0.808514	0.629	0.726	0.00037781
PKN3	7.92e-15	0.809815	0.886	0.92	7.25e-11
ZNF394	9.38e-11	0.810186	0.439	0.499	8.58e-07
FARSA	5.9e-22	0.811408	0.41	0.49	5.4e-18
GNB3	1.5e-06	0.81272	0.445	0.49	0.0137404
SHPK	6.3e-08	0.813401	0.797	0.792	0.000576179
SFI1	1.88e-06	0.814421	0.38	0.432	0.0171816
COQ4	2.76e-08	0.814428	0.499	0.572	0.000252115
LAYN	2.63e-22	0.81465	0.92	0.948	2.41e-18
LZTR1	1.17e-18	0.815939	0.47	0.577	1.07e-14
DMPK	3.31e-14	0.816623	0.382	0.424	3.02e-10
IMPDH2	1.66e-16	0.816948	0.536	0.659	1.52e-12
SLC6A4	4.86e-51	0.817084	0.93	0.954	4.44e-47
IRF9	5.11e-31	0.81772	0.608	0.795	4.67e-27
CLCF1	1.75e-19	0.823903	0.62	0.751	1.6e-15
EFS	2.33e-10	0.829162	0.472	0.563	2.13e-06
DEDD2	1.7e-09	0.831711	0.61	0.712	1.56e-05
FBXW5	2.98e-16	0.83309	0.448	0.538	2.72e-12
JAK3	3.98e-17	0.833933	0.885	0.921	3.64e-13
FBLIM1	1.49e-15	0.834129	0.659	0.589	1.36e-11
ALKBH6	5.54e-23	0.834174	0.587	0.698	5.07e-19
SRD5A3	1.82e-12	0.834756	0.671	0.644	1.67e-08
MCAT	2.42e-07	0.840469	0.545	0.585	0.00221165
ANKS3	1.3e-16	0.840671	0.59	0.699	1.19e-12
THBS3	2.76e-19	0.841284	0.48	0.562	2.53e-15
RBFA	1.05e-17	0.841806	0.595	0.708	9.58e-14
ATP13A2	2.63e-08	0.843836	0.482	0.544	0.000240595
GMPPA	7.92e-24	0.845446	0.364	0.459	7.24e-20
TAF1C	1.32e-36	0.846482	0.429	0.569	1.21e-32
ATN1	2.75e-22	0.846511	0.681	0.847	2.51e-18
MYO9B	5.09e-08	0.846886	0.737	0.832	0.000465563
CEP250	6.08e-18	0.854421	0.613	0.763	5.56e-14
NOL3	9.46e-22	0.858797	0.52	0.608	8.65e-18
CFAP69	2.83e-06	0.865551	0.453	0.483	0.0258857
TECR	1.06e-10	0.866545	0.385	0.436	9.7e-07
CAMTA2	1.85e-12	0.868261	0.568	0.668	1.69e-08
REL	5.07e-12	0.868986	0.829	0.827	4.64e-08
LHX6	1.46e-16	0.87731	0.892	0.93	1.34e-12
PACSIN3	1e-33	0.878101	0.9	0.924	9.15e-30
TUBGCP6	1.43e-16	0.878983	0.549	0.663	1.31e-12
PROCA1	3.18e-12	0.879378	0.538	0.636	2.9e-08
ACSL6	3.93e-06	0.880267	0.843	0.91	0.0358978
NOSIP	7.56e-35	0.880902	0.513	0.676	6.91e-31
GPS1	2.04e-09	0.881238	0.466	0.534	1.87e-05
EPHB4	2e-09	0.881422	0.897	0.923	1.83e-05
PRPF40B	2.08e-20	0.882185	0.535	0.678	1.9e-16
ATXN7L3	7.36e-07	0.884867	0.479	0.535	0.0067276
IGHMBP2	5.31e-12	0.88592	0.49	0.582	4.86e-08
SELPLG	1.83e-06	0.888856	0.795	0.836	0.0167784
ABCC3	2.56e-06	0.889139	0.899	0.915	0.0234251
DENND6B	1.6e-16	0.889743	0.593	0.727	1.46e-12
PPP6R1	6.41e-39	0.89057	0.744	0.888	5.86e-35
PLXNB2	5e-26	0.89595	0.541	0.693	4.57e-22
WHAMM	2.36e-07	0.897089	0.33	0.261	0.00215676
RRP7	3.27e-06	0.904224	0.418	0.359	0.0299131
SERTAD1	3.7e-08	0.909447	0.406	0.462	0.000337966
SPATA20	1.04e-19	0.909926	0.478	0.584	9.54e-16
ACAD9	1.49e-13	0.913686	0.41	0.484	1.37e-09
AKAP8	6.24e-16	0.915896	0.596	0.752	5.71e-12
SORBS3	2.15e-06	0.916785	0.664	0.772	0.0196879
EDN1	4.13e-07	0.918325	0.635	0.732	0.00377675
MAP1A	7.69e-20	0.918587	0.547	0.676	7.03e-16
PARP10	2.5e-07	0.920157	0.735	0.852	0.00228384
PGGHG	1.84e-19	0.921092	0.359	0.426	1.68e-15
SEPTIN5	2.62e-34	0.921264	0.498	0.648	2.39e-30
ALG3	9.93e-07	0.921785	0.403	0.412	0.0090824
MTHFR	2.32e-26	0.925052	0.485	0.627	2.12e-22
STAB1	2.67e-21	0.93352	0.619	0.787	2.44e-17
TRMT44	1.22e-20	0.934961	0.463	0.578	1.11e-16
CHD3	2.72e-07	0.935434	0.554	0.649	0.00248354
LRRC24	7.97e-36	0.936821	0.43	0.515	7.28e-32
CAPS	5.33e-08	0.937536	0.419	0.454	0.000486985
ENO3	1.55e-14	0.938193	0.497	0.59	1.42e-10
GIPC1	5.89e-09	0.939358	0.588	0.694	5.38e-05
LSP1	3.55e-17	0.942734	0.547	0.692	3.24e-13
TOP3B	2.55e-18	0.943574	0.605	0.761	2.34e-14
MILR1	3.53e-06	0.943948	0.421	0.451	0.032287
SMPD2	5.27e-15	0.947906	0.315	0.352	4.82e-11
CUL9	1.28e-18	0.948157	0.523	0.652	1.17e-14
PPIL2	2.34e-28	0.952396	0.475	0.609	2.14e-24
TUBB6	1.34e-11	0.953247	0.666	0.764	1.22e-07
HIRIP3	2.65e-07	0.957549	0.537	0.611	0.00241951
CLCN7	1.52e-15	0.961036	0.516	0.626	1.39e-11
SNRNP48	1.82e-26	0.96157	0.41	0.518	1.67e-22
MAPK11	2.81e-06	0.967067	0.648	0.745	0.0257052
SNAI2	3.66e-07	0.969178	0.734	0.763	0.00335119
MYO18A	3.25e-12	0.981267	0.649	0.781	2.97e-08
TRIB2	3.56e-29	0.981998	0.796	0.814	3.25e-25
CENPM	6.82e-07	0.982295	0.373	0.298	0.00623403
RRP1B	1.14e-31	0.983862	0.666	0.805	1.05e-27
ARHGAP27	7.43e-23	0.985401	0.828	0.894	6.79e-19
NQO2	1.1e-10	0.988023	0.445	0.497	1.01e-06
TAL1	7.01e-31	0.989606	0.889	0.935	6.41e-27
HK3	3.36e-07	0.994977	0.708	0.807	0.00307257
ZNF653	1.4e-12	0.995505	0.607	0.71	1.28e-08
CENPT	6.48e-08	0.997929	0.639	0.766	0.000592394
PNPO	1.02e-13	1.00516	0.522	0.452	9.34e-10
VAV1	1.66e-09	1.00596	0.764	0.75	1.52e-05
DOK2	5.98e-11	1.0173	0.513	0.592	5.47e-07
CDK10	9.62e-20	1.02344	0.472	0.588	8.79e-16
CISH	4.44e-06	1.02345	0.377	0.406	0.0406276
CYTH4	2.97e-20	1.02597	0.854	0.864	2.71e-16
DBNDD2	1.46e-80	1.02888	0.825	0.717	1.33e-76
NDOR1	1.18e-27	1.03687	0.562	0.714	1.08e-23
ANKZF1	6.97e-32	1.04148	0.321	0.41	6.37e-28
EFNB1	1.03e-27	1.04684	0.861	0.9	9.39e-24
SMG9	3.82e-38	1.05118	0.521	0.703	3.49e-34
BRD4	3.75e-12	1.0574	0.532	0.652	3.43e-08
BRF1	3.39e-33	1.05793	0.481	0.628	3.1e-29
TBL3	7.03e-45	1.06453	0.425	0.575	6.43e-41
AGER	6.86e-12	1.07515	0.563	0.656	6.27e-08
BOP1	2.25e-10	1.09226	0.486	0.557	2.06e-06
HOXB7	1.96e-06	1.09829	0.52	0.604	0.017923
EHBP1L1	2.41e-23	1.09926	0.656	0.825	2.2e-19
CCN3	6.61e-11	1.10641	0.649	0.796	6.04e-07
ENGASE	3.65e-08	1.10742	0.488	0.557	0.000333845
MYO1G	1.92e-10	1.1119	0.598	0.695	1.75e-06
SMO	3.51e-08	1.1123	0.846	0.911	0.000321265
PLEKHH3	1.11e-10	1.12246	0.513	0.613	1.01e-06
SLC11A1	3.54e-08	1.13026	0.821	0.916	0.0003237
PCNX3	9.44e-27	1.14314	0.318	0.357	8.64e-23
DEF8	5.57e-07	1.14649	0.515	0.578	0.00509763
ZFP37	3.47e-09	1.14963	0.562	0.492	3.17e-05
ADPRM	3.96e-23	1.15163	0.521	0.666	3.62e-19
ATP8B2	3.25e-39	1.16858	0.756	0.9	2.97e-35
AHNAK2	1.51e-15	1.17716	0.531	0.67	1.38e-11
CAPN5	4.46e-27	1.18231	0.541	0.694	4.08e-23
PLAU	5.64e-13	1.18401	0.733	0.798	5.16e-09
TNFRSF4	1.06e-25	1.18839	0.412	0.511	9.69e-22
PIDD1	1.58e-35	1.19614	0.34	0.431	1.45e-31
PTH1R	6.13e-23	1.19894	0.875	0.941	5.61e-19
ALG12	2.66e-06	1.22313	0.368	0.379	0.0243158
ISG15	9.1e-12	1.23151	0.712	0.732	8.32e-08
EPS8L2	2.03e-11	1.23206	0.458	0.516	1.86e-07
CHEK1	5.04e-06	1.25411	0.542	0.613	0.046084
PLXDC1	2.9e-22	1.2551	0.555	0.424	2.65e-18
ZMYM3	1.01e-18	1.25611	0.448	0.56	9.24e-15
AP4B1	5.96e-07	1.28367	0.552	0.626	0.00544926
MATK	3.07e-12	1.3023	0.716	0.844	2.81e-08
MFSD4A	1.33e-11	1.31129	0.678	0.632	1.22e-07
MTA2	9.38e-17	1.33913	0.574	0.714	8.58e-13
GSDMD	3.77e-09	1.41384	0.638	0.782	3.45e-05
SLC17A9	1.23e-07	1.44202	0.437	0.375	0.00112782
SCARF2	5.27e-15	1.49852	0.637	0.799	4.82e-11
OPRL1	2.71e-21	1.60763	0.295	0.318	2.47e-17
CREB3L1	2.8e-06	2.71859	0.32	0.31	0.0256367
FBXL8	9.55e-11	4.18887	0.224	0.188	8.73e-07

## Sheet: AD1_GO
ONTOLOGY	ID	Description	setSize	enrichmentScore	NES	pvalue	p.adjust	qvalue	rank	leading_edge	core_enrichment
BP	GO:0050777	negative regulation of immune response	3	0.981658	2.01219	0.000359066	0.000359066	0.0116773	30	tags=100%, list=2%, signal=98%	HLX/TREX1/ISG15
BP	GO:0098609	cell-cell adhesion	14	0.526295	1.99625	0.00428164	0.00428164	0.0521384	413	tags=71%, list=28%, signal=52%	HLX/ITGAL/FBLIM1/MAPK7/SERPINB8/IRF1/NOS3/NFKBIZ/GNAS/PCDH18
BP	GO:0007155	cell adhesion	27	0.3995	1.94258	0.00530113	0.00530113	0.0598191	413	tags=59%, list=28%, signal=43%	HLX/THSD1/VAV1/SNAI2/ITGAL/FBLIM1/MAPK7/SERPINB8/IRF1/NOS3/NFKBIZ/GNAS/CERCAM/ITGA5/EFNA1/PCDH18
BP	GO:1903706	regulation of hemopoiesis	8	0.634371	1.9315	0.00415973	0.00415973	0.0517651	313	tags=75%, list=21%, signal=59%	HLX/ISG15/FOS/IRF1/RAB7B/NFKBIZ
BP	GO:0032101	regulation of response to external stimulus	19	0.444092	1.90299	0.00774723	0.00774723	0.0771365	402	tags=63%, list=27%, signal=47%	TREX1/ISG15/PTGS2/VAV1/SNAI2/TKFC/IRF1/RAB7B/NFKBIZ/PTGES/HOPX/GPR108
BP	GO:0030098	lymphocyte differentiation	8	0.621587	1.89257	0.00682196	0.00682196	0.0712782	313	tags=75%, list=21%, signal=59%	HLX/VAV1/NCAPH2/LFNG/IRF1/NFKBIZ
BP	GO:0030217	T cell differentiation	8	0.621587	1.89257	0.00682196	0.00682196	0.0712782	313	tags=75%, list=21%, signal=59%	HLX/VAV1/NCAPH2/LFNG/IRF1/NFKBIZ
BP	GO:1903131	mononuclear cell differentiation	8	0.621587	1.89257	0.00682196	0.00682196	0.0712782	313	tags=75%, list=21%, signal=59%	HLX/VAV1/NCAPH2/LFNG/IRF1/NFKBIZ
BP	GO:0007159	leukocyte cell-cell adhesion	6	0.691185	1.88896	0.00475624	0.00475624	0.0551409	313	tags=83%, list=21%, signal=66%	HLX/ITGAL/IRF1/NOS3/NFKBIZ
BP	GO:2000026	regulation of multicellular organismal development	25	0.382502	1.81184	0.0105702	0.0105702	0.102237	435	tags=56%, list=29%, signal=40%	HLX/ISG15/FOS/PTGS2/SNAI2/EDN1/MAPK7/IRF1/RAB7B/NFKBIZ/HOPX/EFNA1/POGLUT1/STK25
BP	GO:0030097	hemopoiesis	17	0.430774	1.76989	0.0193044	0.0193044	0.158618	313	tags=53%, list=21%, signal=42%	HLX/ISG15/FOS/VAV1/NCAPH2/LFNG/IRF1/RAB7B/NFKBIZ
BP	GO:0042110	T cell activation	12	0.492513	1.761	0.0157759	0.0157759	0.131634	313	tags=58%, list=21%, signal=46%	HLX/VAV1/NCAPH2/ITGAL/LFNG/IRF1/NFKBIZ
BP	GO:0022407	regulation of cell-cell adhesion	7	0.603994	1.74907	0.0176873	0.0176873	0.146755	313	tags=71%, list=21%, signal=57%	HLX/MAPK7/IRF1/NOS3/NFKBIZ
BP	GO:1903037	regulation of leukocyte cell-cell adhesion	5	0.670476	1.70573	0.0197256	0.0197256	0.160928	313	tags=80%, list=21%, signal=63%	HLX/IRF1/NOS3/NFKBIZ
BP	GO:0007162	negative regulation of cell adhesion	8	0.553968	1.68669	0.0261231	0.0261231	0.188961	288	tags=62%, list=20%, signal=51%	HLX/SNAI2/MAPK7/IRF1/NOS3
BP	GO:0046649	lymphocyte activation	16	0.420836	1.68351	0.0285136	0.0285136	0.193827	383	tags=56%, list=26%, signal=42%	HLX/VAV1/NCAPH2/ITGAL/IMPDH2/LFNG/IRF1/NFKBIZ/DCAF15
BP	GO:0030155	regulation of cell adhesion	12	0.467812	1.67268	0.0276883	0.0276883	0.193827	396	tags=67%, list=27%, signal=49%	HLX/VAV1/SNAI2/MAPK7/IRF1/NOS3/NFKBIZ/EFNA1
BP	GO:0031347	regulation of defense response	17	0.406654	1.67079	0.0324805	0.0324805	0.211894	402	tags=59%, list=27%, signal=43%	TREX1/ISG15/PTGS2/VAV1/TKFC/IRF1/RAB7B/NFKBIZ/PTGES/GPR108
BP	GO:1902105	regulation of leukocyte differentiation	5	0.656006	1.66892	0.025729	0.025729	0.187084	313	tags=80%, list=21%, signal=63%	HLX/FOS/IRF1/NFKBIZ
BP	GO:0045595	regulation of cell differentiation	28	0.339308	1.66848	0.0325132	0.0325132	0.211894	435	tags=50%, list=29%, signal=36%	HLX/ISG15/FOS/MAMSTR/PTGS2/TRIB2/SNAI2/EDN1/IRF1/RAB7B/NFKBIZ/HOPX/EFNA1/STK25
BP	GO:0044283	small molecule biosynthetic process	18	0.396914	1.66816	0.0326518	0.0326518	0.211894	358	tags=56%, list=24%, signal=43%	ISYNA1/PTGS2/PNPO/SNAI2/EDN1/TECR/COQ4/ASS1/EGR1/PTGES
BP	GO:0045597	positive regulation of cell differentiation	18	0.396017	1.66439	0.0332621	0.0332621	0.213466	435	tags=56%, list=29%, signal=40%	HLX/ISG15/FOS/MAMSTR/PTGS2/EDN1/RAB7B/NFKBIZ/HOPX/STK25
BP	GO:0002521	leukocyte differentiation	12	0.465165	1.66322	0.030425	0.030425	0.202097	313	tags=58%, list=21%, signal=46%	HLX/FOS/VAV1/NCAPH2/LFNG/IRF1/NFKBIZ
BP	GO:0042542	response to hydrogen peroxide	4	0.707002	1.63893	0.0270129	0.0270129	0.192113	435	tags=100%, list=29%, signal=71%	ANKZF1/EDN1/MAPK7/STK25
BP	GO:0070301	cellular response to hydrogen peroxide	4	0.707002	1.63893	0.0270129	0.0270129	0.192113	435	tags=100%, list=29%, signal=71%	ANKZF1/EDN1/MAPK7/STK25
BP	GO:0006909	phagocytosis	7	0.565176	1.63666	0.0368764	0.0368764	0.225721	490	tags=86%, list=33%, signal=58%	VAV1/ITGAL/TMEM175/NCF2/CNN2/NR1H3
BP	GO:0048585	negative regulation of response to stimulus	37	0.300226	1.6299	0.0382265	0.0382265	0.228634	503	tags=54%, list=34%, signal=37%	HLX/PLIN5/TREX1/ISG15/CISH/SNAI2/TKFC/ITPRIP/MAPK7/LFNG/RAB7B/NOS3/ARRB2/NOC2L/EFNA1/GPR108/ZGPAT/RNF126/NR1H3/RGS19
BP	GO:0031330	negative regulation of cellular catabolic process	3	0.790828	1.62103	0.0219031	0.0219031	0.171638	64	tags=67%, list=4%, signal=64%	PLIN5/PHF23
BP	GO:0048589	developmental growth	12	0.453048	1.61989	0.0392788	0.0392788	0.23005	367	tags=58%, list=25%, signal=44%	HLX/PTGS2/EDN1/RMI1/SLC6A4/GNAS/HOPX
BP	GO:0045580	regulation of T cell differentiation	3	0.789402	1.61811	0.0226212	0.0226212	0.172474	313	tags=100%, list=21%, signal=79%	HLX/IRF1/NFKBIZ
BP	GO:0045619	regulation of lymphocyte differentiation	3	0.789402	1.61811	0.0226212	0.0226212	0.172474	313	tags=100%, list=21%, signal=79%	HLX/IRF1/NFKBIZ
BP	GO:0046634	regulation of alpha-beta T cell activation	3	0.789402	1.61811	0.0226212	0.0226212	0.172474	313	tags=100%, list=21%, signal=79%	HLX/IRF1/NFKBIZ
BP	GO:1902107	positive regulation of leukocyte differentiation	3	0.789402	1.61811	0.0226212	0.0226212	0.172474	313	tags=100%, list=21%, signal=79%	HLX/FOS/NFKBIZ
BP	GO:1903708	positive regulation of hemopoiesis	3	0.789402	1.61811	0.0226212	0.0226212	0.172474	313	tags=100%, list=21%, signal=79%	HLX/FOS/NFKBIZ
BP	GO:0022408	negative regulation of cell-cell adhesion	6	0.591585	1.61676	0.039239	0.039239	0.23005	288	tags=67%, list=20%, signal=54%	HLX/MAPK7/IRF1/NOS3
BP	GO:0080134	regulation of response to stress	27	0.331861	1.61368	0.0402003	0.0402003	0.232034	435	tags=52%, list=29%, signal=37%	TREX1/ISG15/PTGS2/VAV1/SNAI2/TKFC/MAPK7/IRF1/RAB7B/NFKBIZ/RTEL1/PTGES/GPR108/STK25
BP	GO:1901617	organic hydroxy compound biosynthetic process	5	0.633736	1.61226	0.0373928	0.0373928	0.227304	131	tags=60%, list=9%, signal=55%	ISYNA1/PNPO/SNAI2
BP	GO:0031668	cellular response to extracellular stimulus	7	0.554433	1.60555	0.0427165	0.0427165	0.238625	240	tags=57%, list=16%, signal=48%	FOS/NDOR1/SNAI2/PICK1
BP	GO:0009991	response to extracellular stimulus	10	0.480221	1.59356	0.0448665	0.0448665	0.247515	240	tags=50%, list=16%, signal=42%	FOS/NDOR1/SNAI2/RMI1/PICK1
BP	GO:0051249	regulation of lymphocyte activation	5	0.620934	1.57969	0.0461407	0.0461407	0.250318	383	tags=80%, list=26%, signal=59%	HLX/IRF1/NFKBIZ/DCAF15
BP	GO:0045639	positive regulation of myeloid cell differentiation	4	0.674553	1.56371	0.0456605	0.0456605	0.248509	281	tags=75%, list=19%, signal=61%	ISG15/FOS/RAB7B
BP	GO:0046890	regulation of lipid biosynthetic process	4	0.669613	1.55226	0.0494946	0.0494946	0.260174	490	tags=100%, list=33%, signal=67%	PLIN5/SNAI2/EGR1/NR1H3
BP	GO:0051155	positive regulation of striated muscle cell differentiation	3	0.752717	1.54291	0.0405745	0.0405745	0.232806	367	tags=100%, list=25%, signal=75%	MAMSTR/EDN1/HOPX
BP	GO:0050789	regulation of biological process	207	-0.127665	-1.43604	0.0347271	0.0347271	0.218881	218	tags=21%, list=15%, signal=21%	COPS9/SAP18/TNFAIP8L2/CUEDC2/MARCKSL1/WDR77/RPS6/LSM4/PRXL2A/NGRN/NDUFA4/FUNDC2/C1QB/EDF1/NAP1L1/PDCD5/BTC/PFDN6/CSNK2B/HINT2/ROMO1/DPY30/PHPT1/KCNB2/SCAND1/SERP1/VKORC1/CCDC124/PFDN5/MIEN1/JAGN1/MYCBP/ANAPC15/PSENEN/COA3/C1QBP/PRDX5/COX7A2L/CDK2AP2/S100B/MIA/CRYAB/PDE12
BP	GO:1901360	organic cyclic compound metabolic process	144	-0.151251	-1.536	0.0304423	0.0304423	0.202097	363	tags=36%, list=25%, signal=30%	SNRPC/AKR1A1/ARV1/POLR3K/RPL26/ERCC1/IGF2/AK2/SUMO2/FBP1/PGRMC1/GTF2H5/LGR4/NACA/POLR1D/SNAPC5/GON7/SNRPB/MOCS2/POMC/BCCIP/GEMIN6/DDT/ZBTB8OS/SAP18/POLR2F/POLR2J/RPS27/WDR77/LSM4/LSM3/ELOC/SNRPF/EDF1/POLR1H/HINT2/ATP5F1D/TEFM/POLR2I/RPL27/SCAND1/SNU13/CCDC124/PFDN5/SNRPD2/MYCBP/SNRPD1/C1QBP/PRDX5/APEX2/CRYAB/PDE12
BP	GO:0009892	negative regulation of metabolic process	62	-0.200314	-1.56585	0.0441176	0.0441176	0.245641	29	tags=8%, list=2%, signal=8%	C1QBP/PRDX5/S100B/CRYAB/PDE12
BP	GO:0032388	positive regulation of intracellular transport	3	-0.748641	-1.57885	0.04894	0.04894	0.25806	374	tags=100%, list=25%, signal=75%	OAZ1/PDCD5
BP	GO:0033157	regulation of intracellular protein transport	3	-0.748641	-1.57885	0.04894	0.04894	0.25806	374	tags=100%, list=25%, signal=75%	OAZ1/PDCD5
BP	GO:0051651	maintenance of location in cell	3	-0.748641	-1.57885	0.04894	0.04894	0.25806	374	tags=100%, list=25%, signal=75%	KDELR2/FKBP1A
BP	GO:0090316	positive regulation of intracellular protein transport	3	-0.748641	-1.57885	0.04894	0.04894	0.25806	374	tags=100%, list=25%, signal=75%	OAZ1/PDCD5
BP	GO:0019058	viral life cycle	3	-0.754823	-1.59189	0.0453315	0.0453315	0.247515	2	tags=67%, list=0%, signal=67%	SHFL/PDE12
BP	GO:0019079	viral genome replication	3	-0.754823	-1.59189	0.0453315	0.0453315	0.247515	2	tags=67%, list=0%, signal=67%	SHFL/PDE12
BP	GO:0045069	regulation of viral genome replication	3	-0.754823	-1.59189	0.0453315	0.0453315	0.247515	2	tags=67%, list=0%, signal=67%	SHFL/PDE12
BP	GO:1903900	regulation of viral life cycle	3	-0.754823	-1.59189	0.0453315	0.0453315	0.247515	2	tags=67%, list=0%, signal=67%	SHFL/PDE12
BP	GO:0045055	regulated exocytosis	5	-0.604082	-1.60116	0.0481668	0.0481668	0.258002	588	tags=100%, list=40%, signal=60%	SCIN/CDK5/GRP/SYNGR2
BP	GO:0034341	response to type II interferon	5	-0.604697	-1.60279	0.0476875	0.0476875	0.256246	2	tags=40%, list=0%, signal=40%	SHFL/PDE12
BP	GO:1990000	amyloid fibril formation	3	-0.762228	-1.60751	0.0410465	0.0410465	0.234541	354	tags=100%, list=24%, signal=76%	PFDN6/PFDN5
BP	GO:0000082	G1/S transition of mitotic cell cycle	3	-0.766984	-1.61754	0.0387912	0.0387912	0.229577	347	tags=100%, list=24%, signal=77%	EIF4EBP1/CDK2AP2
BP	GO:0044843	cell cycle G1/S phase transition	3	-0.766984	-1.61754	0.0387912	0.0387912	0.229577	347	tags=100%, list=24%, signal=77%	EIF4EBP1/CDK2AP2
BP	GO:0006508	proteolysis	30	-0.276532	-1.62374	0.0425395	0.0425395	0.238423	608	tags=70%, list=41%, signal=42%	RNF168/LAPTM5/ITIH4/UCHL1/NR4A1/COPS3/USP20/PI16/SGTA/CDK5/IFI6/PSMB3/SUMO2/ADAMTS4/F3/TPP1/ELOC/PDCD5/PSMB5/PSENEN/PRDX5
BP	GO:0006367	transcription initiation at RNA polymerase II promoter	3	-0.773098	-1.63043	0.0351827	0.0351827	0.218939	338	tags=100%, list=23%, signal=77%	GTF2H5/ELOC
BP	GO:0050792	regulation of viral process	4	-0.68753	-1.64246	0.0337632	0.0337632	0.214845	2	tags=50%, list=0%, signal=50%	CSNK2B/PDE12
BP	GO:0006006	glucose metabolic process	3	-0.782609	-1.65049	0.0304465	0.0304465	0.202097	324	tags=100%, list=22%, signal=78%	FBP1/SERP1
BP	GO:0019318	hexose metabolic process	3	-0.782609	-1.65049	0.0304465	0.0304465	0.202097	324	tags=100%, list=22%, signal=78%	FBP1/SERP1
BP	GO:0051302	regulation of cell division	3	-0.782609	-1.65049	0.0304465	0.0304465	0.202097	324	tags=100%, list=22%, signal=78%	BTC/CDK2AP2
BP	GO:0051205	protein insertion into membrane	6	-0.576357	-1.65805	0.0396016	0.0396016	0.231141	417	tags=83%, list=28%, signal=60%	SGTA/EMC8/PDCD5/TOMM22/EMC6
BP	GO:0009057	macromolecule catabolic process	23	-0.314902	-1.66207	0.0419019	0.0419019	0.236415	417	tags=48%, list=28%, signal=35%	SGTA/PSMD3/CDK5/PSMB3/SUMO2/OAZ1/LSM4/ELOC/PSMB5/LYPLA1/PDE12
BP	GO:0090304	nucleic acid metabolic process	119	-0.172515	-1.66416	0.022187	0.022187	0.172474	311	tags=33%, list=21%, signal=28%	SUMO2/FBP1/GTF2H5/LGR4/NACA/POLR1D/SNAPC5/GON7/SNRPB/POMC/BCCIP/GEMIN6/ZBTB8OS/SAP18/POLR2F/POLR2J/RPS27/WDR77/LSM4/LSM3/ELOC/SNRPF/EDF1/POLR1H/TEFM/POLR2I/RPL27/SCAND1/SNU13/CCDC124/PFDN5/SNRPD2/MYCBP/SNRPD1/C1QBP/PRDX5/APEX2/CRYAB/PDE12
BP	GO:0001818	negative regulation of cytokine production	9	-0.48229	-1.66878	0.0464167	0.0464167	0.251011	293	tags=67%, list=20%, signal=54%	LGR4/BANF1/POMC/CUEDC2/C1QBP/S100B
BP	GO:0010605	negative regulation of macromolecule metabolic process	60	-0.216738	-1.66963	0.0243807	0.0243807	0.182924	613	tags=62%, list=42%, signal=38%	ZNF746/RNF168/APOA1/SHFL/SRRT/RBM4/NELFE/SPRY2/HEYL/ITIH4/NR4A1/PI16/QARS1/SGTA/MED25/CXXC5/CDK5/IFI6/FKBP1A/ERCC1/EIF4EBP1/IGF2/FBP1/LGR4/BANF1/POMC/SAP18/CUEDC2/LSM4/PFDN6/HINT2/PFDN5/C1QBP/PRDX5/S100B/CRYAB/PDE12
BP	GO:1901698	response to nitrogen compound	16	-0.377123	-1.69508	0.0379464	0.0379464	0.228088	2	tags=81%, list=0%, signal=82%	IRF3/COL1A1/MGARP/GUCY1B1/USF1/RBM4/NR4A1/SGTA/CDK5/FKBP1A/IGF2/POMC/PDE12
BP	GO:0044265	cellular macromolecule catabolic process	16	-0.379544	-1.70596	0.0351562	0.0351562	0.218939	194	tags=25%, list=13%, signal=22%	LSM4/ELOC/PSMB5/PDE12
BP	GO:0010466	negative regulation of peptidase activity	5	-0.645578	-1.71115	0.0318716	0.0318716	0.20991	527	tags=100%, list=36%, signal=64%	NR4A1/PI16/IFI6/PRDX5
BP	GO:0052548	regulation of endopeptidase activity	9	-0.495538	-1.71462	0.0380005	0.0380005	0.228088	576	tags=89%, list=39%, signal=55%	LAPTM5/ITIH4/NR4A1/IFI6/F3/PDCD5/PSENEN/PRDX5
BP	GO:0022613	ribonucleoprotein complex biogenesis	23	-0.325057	-1.71567	0.0326895	0.0326895	0.211894	363	tags=57%, list=25%, signal=43%	SNRPC/RPL26/GTF2H5/SNRPB/GEMIN6/RPS27/NGRN/SNRPF/RPL27/SNU13/SNRPD2/SNRPD1/C1QBP
BP	GO:0043068	positive regulation of programmed cell death	9	-0.498204	-1.72384	0.0364703	0.0364703	0.224475	576	tags=89%, list=39%, signal=55%	LAPTM5/NR4A1/SCIN/CDK5/RPL26/SAP18/PDCD5/C1QBP
BP	GO:1902600	proton transmembrane transport	13	-0.421543	-1.73041	0.0337259	0.0337259	0.214845	378	tags=69%, list=26%, signal=52%	ATP6AP2/ATP5F1E/ATP6V0E1/ATP5MF/ATP5MG/NDUFA4/ATP5F1D/ATP5MC1/COX5A
BP	GO:0016032	viral process	6	-0.60284	-1.73424	0.0284257	0.0284257	0.193827	2	tags=33%, list=0%, signal=33%	CSNK2B/PDE12
BP	GO:0043487	regulation of RNA stability	3	-0.824235	-1.73828	0.0157871	0.0157871	0.131634	2	tags=100%, list=0%, signal=100%	MOV10/PDE12
BP	GO:0043488	regulation of mRNA stability	3	-0.824235	-1.73828	0.0157871	0.0157871	0.131634	2	tags=100%, list=0%, signal=100%	MOV10/PDE12
BP	GO:0061013	regulation of mRNA catabolic process	3	-0.824235	-1.73828	0.0157871	0.0157871	0.131634	2	tags=100%, list=0%, signal=100%	MOV10/PDE12
BP	GO:0006401	RNA catabolic process	5	-0.656199	-1.7393	0.0277977	0.0277977	0.193827	2	tags=40%, list=0%, signal=40%	LSM4/PDE12
BP	GO:0006402	mRNA catabolic process	5	-0.656199	-1.7393	0.0277977	0.0277977	0.193827	2	tags=40%, list=0%, signal=40%	LSM4/PDE12
BP	GO:0006959	humoral immune response	6	-0.606548	-1.74491	0.026725	0.026725	0.192113	159	tags=67%, list=11%, signal=60%	C1QB/ROMO1/C1QBP/S100B
BP	GO:0031324	negative regulation of cellular metabolic process	40	-0.26387	-1.75715	0.0213058	0.0213058	0.168518	29	tags=10%, list=2%, signal=10%	C1QBP/PRDX5/CRYAB/PDE12
BP	GO:0000959	mitochondrial RNA metabolic process	3	-0.835434	-1.76189	0.0128552	0.0128552	0.116359	134	tags=67%, list=9%, signal=61%	TEFM/PDE12
BP	GO:0071407	cellular response to organic cyclic compound	6	-0.612621	-1.76238	0.0257532	0.0257532	0.187084	2	tags=33%, list=0%, signal=33%	HEYL/PDE12
BP	GO:0043281	regulation of cysteine-type endopeptidase activity involved in apoptotic process	6	-0.612662	-1.76249	0.0257532	0.0257532	0.187084	576	tags=100%, list=39%, signal=61%	NR4A1/IFI6/F3/PDCD5/PRDX5
BP	GO:2000116	regulation of cysteine-type endopeptidase activity	6	-0.612662	-1.76249	0.0257532	0.0257532	0.187084	576	tags=100%, list=39%, signal=61%	NR4A1/IFI6/F3/PDCD5/PRDX5
BP	GO:0019439	aromatic compound catabolic process	7	-0.574289	-1.76957	0.028436	0.028436	0.193827	2	tags=29%, list=0%, signal=29%	LSM4/PDE12
BP	GO:0034655	nucleobase-containing compound catabolic process	7	-0.574289	-1.76957	0.028436	0.028436	0.193827	2	tags=29%, list=0%, signal=29%	LSM4/PDE12
BP	GO:0044270	cellular nitrogen compound catabolic process	7	-0.574289	-1.76957	0.028436	0.028436	0.193827	2	tags=29%, list=0%, signal=29%	LSM4/PDE12
BP	GO:0046700	heterocycle catabolic process	7	-0.574289	-1.76957	0.028436	0.028436	0.193827	2	tags=29%, list=0%, signal=29%	LSM4/PDE12
BP	GO:1901361	organic cyclic compound catabolic process	7	-0.574289	-1.76957	0.028436	0.028436	0.193827	2	tags=29%, list=0%, signal=29%	LSM4/PDE12
BP	GO:0043065	positive regulation of apoptotic process	8	-0.538622	-1.77155	0.0295591	0.0295591	0.200131	498	tags=88%, list=34%, signal=58%	NR4A1/SCIN/CDK5/RPL26/SAP18/PDCD5/C1QBP
BP	GO:0014070	response to organic cyclic compound	10	-0.487971	-1.78049	0.0277207	0.0277207	0.193827	2	tags=30%, list=0%, signal=30%	CDK5/FKBP1A/PDE12
BP	GO:0051222	positive regulation of protein transport	4	-0.74915	-1.78966	0.0135991	0.0135991	0.119943	374	tags=100%, list=25%, signal=75%	OAZ1/PDCD5/SERP1
BP	GO:1903829	positive regulation of protein localization	4	-0.74915	-1.78966	0.0135991	0.0135991	0.119943	374	tags=100%, list=25%, signal=75%	OAZ1/PDCD5/SERP1
BP	GO:1904951	positive regulation of establishment of protein localization	4	-0.74915	-1.78966	0.0135991	0.0135991	0.119943	374	tags=100%, list=25%, signal=75%	OAZ1/PDCD5/SERP1
BP	GO:0006626	protein targeting to mitochondrion	6	-0.623779	-1.79447	0.021137	0.021137	0.167968	200	tags=67%, list=14%, signal=58%	TOMM20/PDCD5/TOMM22/TOMM5
BP	GO:0072594	establishment of protein localization to organelle	6	-0.623779	-1.79447	0.021137	0.021137	0.167968	200	tags=67%, list=14%, signal=58%	TOMM20/PDCD5/TOMM22/TOMM5
BP	GO:0072655	establishment of protein localization to mitochondrion	6	-0.623779	-1.79447	0.021137	0.021137	0.167968	200	tags=67%, list=14%, signal=58%	TOMM20/PDCD5/TOMM22/TOMM5
BP	GO:0000375	RNA splicing, via transesterification reactions	17	-0.391693	-1.79989	0.0247482	0.0247482	0.182924	266	tags=59%, list=18%, signal=49%	SNRPB/GEMIN6/SAP18/LSM4/LSM3/SNRPF/SNU13/SNRPD2/SNRPD1/C1QBP
BP	GO:0000377	RNA splicing, via transesterification reactions with bulged adenosine as nucleophile	17	-0.391693	-1.79989	0.0247482	0.0247482	0.182924	266	tags=59%, list=18%, signal=49%	SNRPB/GEMIN6/SAP18/LSM4/LSM3/SNRPF/SNU13/SNRPD2/SNRPD1/C1QBP
BP	GO:0000398	mRNA splicing, via spliceosome	17	-0.391693	-1.79989	0.0247482	0.0247482	0.182924	266	tags=59%, list=18%, signal=49%	SNRPB/GEMIN6/SAP18/LSM4/LSM3/SNRPF/SNU13/SNRPD2/SNRPD1/C1QBP
BP	GO:1901699	cellular response to nitrogen compound	9	-0.520962	-1.80259	0.0247386	0.0247386	0.182924	2	tags=78%, list=0%, signal=78%	COL1A1/MGARP/GUCY1B1/USF1/RBM4/NR4A1/PDE12
BP	GO:0032386	regulation of intracellular transport	6	-0.628844	-1.80905	0.0199223	0.0199223	0.161345	374	tags=83%, list=25%, signal=62%	CDK5/ARV1/OAZ1/PDCD5/CRYAB
BP	GO:0005996	monosaccharide metabolic process	4	-0.757308	-1.80915	0.0119578	0.0119578	0.110602	362	tags=100%, list=25%, signal=76%	IGF2/FBP1/SERP1
BP	GO:0008380	RNA splicing	20	-0.369964	-1.82045	0.0197757	0.0197757	0.160928	266	tags=55%, list=18%, signal=46%	SNRPB/GEMIN6/ZBTB8OS/SAP18/LSM4/LSM3/SNRPF/SNU13/SNRPD2/SNRPD1/C1QBP
BP	GO:0016311	dephosphorylation	4	-0.762746	-1.82214	0.0110199	0.0110199	0.102487	354	tags=100%, list=24%, signal=76%	FBP1/PLPP2/PHPT1
BP	GO:0052547	regulation of peptidase activity	10	-0.505114	-1.84304	0.0202772	0.0202772	0.163437	576	tags=90%, list=39%, signal=55%	LAPTM5/ITIH4/NR4A1/PI16/IFI6/F3/PDCD5/PSENEN/PRDX5
BP	GO:0062125	regulation of mitochondrial gene expression	3	-0.878397	-1.8525	0.00473613	0.00473613	0.0551409	183	tags=100%, list=12%, signal=88%	COA3/C1QBP
BP	GO:0070129	regulation of mitochondrial translation	3	-0.878397	-1.8525	0.00473613	0.00473613	0.0551409	183	tags=100%, list=12%, signal=88%	COA3/C1QBP
BP	GO:0070131	positive regulation of mitochondrial translation	3	-0.878397	-1.8525	0.00473613	0.00473613	0.0551409	183	tags=100%, list=12%, signal=88%	COA3/C1QBP
BP	GO:0010942	positive regulation of cell death	11	-0.492529	-1.86936	0.0182815	0.0182815	0.150946	613	tags=91%, list=42%, signal=54%	ZNF746/LAPTM5/ATG9A/NR4A1/SCIN/CDK5/RPL26/SAP18/PDCD5/C1QBP
BP	GO:0045727	positive regulation of translation	6	-0.649816	-1.86938	0.0136054	0.0136054	0.119943	347	tags=83%, list=24%, signal=64%	RPL26/NGRN/SERP1/COA3/C1QBP
BP	GO:0098655	monoatomic cation transmembrane transport	21	-0.378424	-1.9037	0.0124666	0.0124666	0.113448	423	tags=71%, list=29%, signal=52%	ATP1B3/KCNH1/ATP6AP2/FKBP1A/ATP5F1E/GRP/ATP6V0E1/ATP5MF/ATP5MG/NDUFA4/ATP5F1D/KCNB2/SMDT1/ATP5MC1/COX5A
BP	GO:0098662	inorganic cation transmembrane transport	21	-0.378424	-1.9037	0.0124666	0.0124666	0.113448	423	tags=71%, list=29%, signal=52%	ATP1B3/KCNH1/ATP6AP2/FKBP1A/ATP5F1E/GRP/ATP6V0E1/ATP5MF/ATP5MG/NDUFA4/ATP5F1D/KCNB2/SMDT1/ATP5MC1/COX5A
BP	GO:0016070	RNA metabolic process	102	-0.208802	-1.9217	0.00338655	0.00338655	0.0453327	311	tags=41%, list=21%, signal=35%	SNRPC/POLR3K/RPL26/ERCC1/IGF2/SUMO2/FBP1/GTF2H5/LGR4/NACA/POLR1D/SNAPC5/GON7/SNRPB/POMC/GEMIN6/ZBTB8OS/SAP18/POLR2F/POLR2J/RPS27/WDR77/LSM4/LSM3/ELOC/SNRPF/EDF1/POLR1H/TEFM/POLR2I/RPL27/SCAND1/SNU13/CCDC124/PFDN5/SNRPD2/MYCBP/SNRPD1/C1QBP/PRDX5/CRYAB/PDE12
BP	GO:0008219	cell death	45	-0.278658	-1.94065	0.00605845	0.00605845	0.065723	235	tags=29%, list=16%, signal=25%	VDAC2/SAP18/TNFAIP8L2/C9H6orf120/PDCD5/HINT2/CYCS/MIEN1/EMP3/C1QBP/PRDX5/CRYAB/PDE12
BP	GO:0034220	monoatomic ion transmembrane transport	24	-0.36632	-1.9705	0.00720072	0.00720072	0.0730129	423	tags=71%, list=29%, signal=51%	ATP1B3/KCNH1/ATP6AP2/FKBP1A/ATP5F1E/GRP/ATP6V0E1/VDAC3/VDAC2/ATP5MF/ATP5MG/NDUFA4/ATP5F1D/KCNB2/SMDT1/ATP5MC1/COX5A
BP	GO:0010629	negative regulation of gene expression	22	-0.38535	-1.99091	0.00624814	0.00624814	0.0669354	330	tags=45%, list=22%, signal=36%	EIF4EBP1/LGR4/BANF1/POMC/SAP18/CUEDC2/LSM4/C1QBP/S100B/PDE12
BP	GO:0090501	RNA phosphodiester bond hydrolysis	4	-0.835818	-1.99671	0.00328253	0.00328253	0.0448074	143	tags=75%, list=10%, signal=68%	POLR1H/POLR2I/PDE12
BP	GO:0051301	cell division	14	-0.472049	-2.00727	0.00676224	0.00676224	0.0712782	152	tags=50%, list=10%, signal=45%	BTC/CCNG1/CCDC124/ANAPC15/ANAPC16/ANAPC13/CDK2AP2
BP	GO:0006812	monoatomic cation transport	24	-0.373346	-2.00829	0.0060006	0.0060006	0.065723	423	tags=71%, list=29%, signal=51%	ATP1B3/KCNH1/ATP6AP2/CDK5/FTL/FKBP1A/ATP5F1E/GRP/ATP6V0E1/ATP5MF/ATP5MG/NDUFA4/ATP5F1D/KCNB2/SMDT1/ATP5MC1/COX5A
BP	GO:0090305	nucleic acid phosphodiester bond hydrolysis	12	-0.514246	-2.03169	0.00712401	0.00712401	0.0730129	143	tags=33%, list=10%, signal=30%	POLR1H/POLR2I/APEX2/PDE12
BP	GO:0043467	regulation of generation of precursor metabolites and energy	6	-0.71372	-2.05321	0.00388727	0.00388727	0.0491023	309	tags=83%, list=21%, signal=66%	FBP1/POMC/NDUFA4/COX7A2L/PDE12
BP	GO:0006811	monoatomic ion transport	27	-0.364806	-2.06106	0.0052943	0.0052943	0.0598191	380	tags=67%, list=26%, signal=50%	KCNH1/ATP6AP2/CDK5/FTL/FKBP1A/ATP5F1E/GRP/ATP6V0E1/VDAC3/VDAC2/ATP5MF/ATP5MG/NDUFA4/ATP5F1D/KCNB2/SMDT1/ATP5MC1/COX5A
BP	GO:1903311	regulation of mRNA metabolic process	6	-0.718159	-2.06598	0.00340136	0.00340136	0.0453327	29	tags=33%, list=2%, signal=33%	C1QBP/PDE12
BP	GO:0016071	mRNA metabolic process	28	-0.361246	-2.07135	0.00504096	0.00504096	0.0580441	228	tags=43%, list=15%, signal=37%	GEMIN6/SAP18/LSM4/LSM3/SNRPF/POLR1H/POLR2I/SNU13/SNRPD2/SNRPD1/C1QBP/PDE12
BP	GO:0006123	mitochondrial electron transport, cytochrome c to oxygen	3	-0.987772	-2.08317	0.00022553	0.00022553	0.0116773	22	tags=100%, list=1%, signal=99%	COX7A2/COX8A
BP	GO:0044249	cellular biosynthetic process	149	-0.204409	-2.08448	0.000588928	0.000588928	0.0125865	374	tags=44%, list=25%, signal=37%	CDK5/MRPL34/AKR1A1/POLR3K/RPL26/SELENOK/ERCC1/EIF4EBP1/PIGB/IGF2/AK2/RPL39/MAT2B/SUMO2/FBP1/RPS27L/PGRMC1/GTF2H5/OAZ1/MRPL18/LGR4/NACA/POLR1D/SNAPC5/RPL24/MOCS2/MRPS26/MRPL20/POMC/MRPS22/PIGC/MRPL43/RPS26/MRPS30/DDT/POLR2F/TAMM41/POLR2J/RPS27/WDR77/PRXL2B/RPS6/MRPS17/NGRN/NDUFA7/ELOC/EDF1/RPS15A/ATP5F1D/TEFM/POLR2I/RPL27/SCAND1/SERP1/CCDC124/PFDN5/MYCBP/RPS16/NDUFAB1/COA3/C1QBP/PRDX5/S100B/MRPL11…
BP	GO:0010941	regulation of cell death	27	-0.371658	-2.09977	0.00467144	0.00467144	0.0551409	77	tags=19%, list=5%, signal=18%	MIEN1/C1QBP/PRDX5/CRYAB/PDE12
BP	GO:0016043	cellular component organization	158	-0.201604	-2.10647	0.00061237	0.00061237	0.0126404	240	tags=31%, list=16%, signal=29%	PDZD11/VDAC3/VDAC2/BCCIP/NDUFA8/GEMIN6/TOMM20/NDUFA5/HYLS1/NGRN/NDUFS5/FAM110A/SNRPF/C1QB/NDUFC2/PDCD5/NDUFA2/PFDN6/NDUFB8/ATP5F1D/C19H17orf49/COA6/DPY30/PHPT1/NDUFB9/KCNB2/SNU13/NDUFA6/PFDN5/NDUFA1/NDUFB5/NDUFB10/MIEN1/SNRPD2/TOMM22/EMC6/SNRPD1/ANAPC15/NDUFB11/EMP3/NDUFAB1/COA3/C1QBP/COX7A2L/CCDC69/CDK2AP2/S100B/NDUFA3/TOMM5
BP	GO:0006396	RNA processing	35	-0.335571	-2.10911	0.00462963	0.00462963	0.0551409	363	tags=54%, list=25%, signal=42%	SNRPC/POLR3K/RPL26/GTF2H5/GON7/SNRPB/GEMIN6/ZBTB8OS/SAP18/RPS27/LSM4/LSM3/SNRPF/RPL27/SNU13/SNRPD2/SNRPD1/C1QBP/PDE12
BP	GO:1901564	organonitrogen compound metabolic process	145	-0.208043	-2.11171	0.000576369	0.000576369	0.0125865	374	tags=44%, list=25%, signal=37%	CDK5/MRPL34/IFI6/FKBP1A/RPL26/SELENOK/EIF4EBP1/PIGB/IGF2/METTL9/SAT2/AK2/RPL39/PSMB3/SUMO2/FBP1/RPS27L/PGRMC1/COPRS/OAZ1/MRPL18/ADAMTS4/RPL24/F3/MOCS2/MRPS26/MRPL20/MRPS22/PIGC/MRPL43/RPS26/MRPS30/RPS27/RPS6/MRPS17/TPP1/NGRN/PLPP2/NDUFA7/ELOC/PDCD5/PFDN6/RPS15A/CSNK2B/HINT2/ATP5F1D/RNF181/RPL27/PHPT1/SERP1/VKORC1/PFDN5/PSMB5/LYPLA1/PSENEN/ANAPC16/RPS16/COA3/C1QBP/PRDX5/ANAPC13/S100B/MRPL11/MRPS16
BP	GO:0009058	biosynthetic process	151	-0.206178	-2.11722	0.000589275	0.000589275	0.0125865	374	tags=44%, list=25%, signal=37%	CDK5/MRPL34/AKR1A1/POLR3K/RPL26/SELENOK/ERCC1/EIF4EBP1/PIGB/IGF2/AK2/RPL39/MAT2B/SUMO2/FBP1/RPS27L/PGRMC1/GTF2H5/OAZ1/MRPL18/LGR4/NACA/POLR1D/SNAPC5/RPL24/MOCS2/MRPS26/MRPL20/POMC/MRPS22/PIGC/MRPL43/RPS26/MRPS30/DDT/POLR2F/TAMM41/POLR2J/RPS27/WDR77/PRXL2B/RPS6/MRPS17/NGRN/NDUFA7/ELOC/EDF1/RPS15A/HINT2/ATP5F1D/TEFM/POLR2I/RPL27/SCAND1/SERP1/CCDC124/PFDN5/MYCBP/RPS16/NDUFAB1/COA3/C1QBP/PRDX5/S100B/…
BP	GO:0071840	cellular component organization or biogenesis	166	-0.199707	-2.12547	0.00124301	0.00124301	0.0198324	240	tags=31%, list=16%, signal=29%	PDZD11/VDAC3/VDAC2/BCCIP/NDUFA8/GEMIN6/RPS27/TOMM20/NDUFA5/HYLS1/NGRN/NDUFS5/FAM110A/SNRPF/C1QB/NDUFC2/PDCD5/NDUFA2/PFDN6/NDUFB8/ATP5F1D/C19H17orf49/COA6/RPL27/DPY30/PHPT1/NDUFB9/KCNB2/SNU13/NDUFA6/PFDN5/NDUFA1/NDUFB5/NDUFB10/MIEN1/SNRPD2/TOMM22/EMC6/SNRPD1/ANAPC15/NDUFB11/EMP3/NDUFAB1/COA3/C1QBP/COX7A2L/CCDC69/CDK2AP2/S100B/NDUFA3/TOMM5
BP	GO:0060548	negative regulation of cell death	17	-0.463546	-2.13006	0.00374101	0.00374101	0.0479708	77	tags=24%, list=5%, signal=23%	MIEN1/PRDX5/CRYAB/PDE12
BP	GO:1901576	organic substance biosynthetic process	150	-0.208642	-2.13341	0.000594884	0.000594884	0.0125865	374	tags=45%, list=25%, signal=37%	CDK5/MRPL34/AKR1A1/POLR3K/RPL26/SELENOK/ERCC1/EIF4EBP1/PIGB/IGF2/AK2/RPL39/MAT2B/SUMO2/FBP1/RPS27L/PGRMC1/GTF2H5/OAZ1/MRPL18/LGR4/NACA/POLR1D/SNAPC5/RPL24/MOCS2/MRPS26/MRPL20/POMC/MRPS22/PIGC/MRPL43/RPS26/MRPS30/DDT/POLR2F/TAMM41/POLR2J/RPS27/WDR77/PRXL2B/RPS6/MRPS17/NGRN/NDUFA7/ELOC/EDF1/RPS15A/HINT2/ATP5F1D/TEFM/POLR2I/RPL27/SCAND1/SERP1/CCDC124/PFDN5/MYCBP/RPS16/NDUFAB1/COA3/C1QBP/PRDX5/S100B/…
BP	GO:0044271	cellular nitrogen compound biosynthetic process	125	-0.217648	-2.13746	0.00107296	0.00107296	0.0183447	347	tags=45%, list=24%, signal=37%	CDK5/MRPL34/POLR3K/RPL26/ERCC1/EIF4EBP1/IGF2/AK2/RPL39/SUMO2/FBP1/RPS27L/PGRMC1/GTF2H5/OAZ1/MRPL18/LGR4/NACA/POLR1D/SNAPC5/RPL24/MRPS26/MRPL20/POMC/MRPS22/MRPL43/RPS26/MRPS30/POLR2F/POLR2J/RPS27/WDR77/RPS6/MRPS17/NGRN/NDUFA7/ELOC/EDF1/RPS15A/ATP5F1D/TEFM/POLR2I/RPL27/SCAND1/SERP1/CCDC124/PFDN5/MYCBP/RPS16/COA3/C1QBP/PRDX5/S100B/MRPL11/MRPS16/CRYAB
BP	GO:0006996	organelle organization	94	-0.244208	-2.19536	0.00094162	0.00094162	0.0164311	237	tags=35%, list=16%, signal=31%	VDAC3/VDAC2/BCCIP/NDUFA8/TOMM20/NDUFA5/HYLS1/NGRN/NDUFS5/FAM110A/NDUFC2/PDCD5/NDUFA2/NDUFB8/ATP5F1D/PHPT1/NDUFB9/NDUFA6/NDUFA1/NDUFB5/NDUFB10/TOMM22/EMC6/ANAPC15/NDUFB11/NDUFAB1/COA3/C1QBP/COX7A2L/CCDC69/CDK2AP2/NDUFA3/TOMM5
BP	GO:0010608	post-transcriptional regulation of gene expression	15	-0.52895	-2.31403	0.000821918	0.000821918	0.014992	100	tags=33%, list=7%, signal=31%	SERP1/COA3/C1QBP/S100B/PDE12
BP	GO:0044238	primary metabolic process	251	-0.199095	-2.33199	0.000823723	0.000823723	0.014992	367	tags=40%, list=25%, signal=36%	MRPL34/IFI6/SNRPC/AKR1A1/ARV1/POLR3K/FKBP1A/RPL26/RDH14/SELENOK/ERCC1/EIF4EBP1/PIGB/IGF2/METTL9/AK2/RPL39/PSMB3/SUMO2/FBP1/RPS27L/GTF2H5/COPRS/OAZ1/MRPL18/LGR4/ADAMTS4/NACA/POLR1D/SNAPC5/GON7/RPL24/SNRPB/F3/MOCS2/MRPS26/MRPL20/POMC/MRPS22/PIGC/MRPL43/RPS26/BCCIP/GEMIN6/MRPS30/ZBTB8OS/SAP18/POLR2F/TAMM41/POLR2J/RPS27/WDR77/PRXL2B/RPS6/LSM4/MRPS17/TPP1/NGRN/PLPP2/LSM3/NDUFA7/ELOC/SNRPF/EDF1/PDCD5/P…
BP	GO:0006397	mRNA processing	21	-0.464732	-2.33789	0.00148412	0.00148412	0.0222603	266	tags=52%, list=18%, signal=44%	SNRPB/GEMIN6/SAP18/LSM4/LSM3/SNRPF/SNU13/SNRPD2/SNRPD1/C1QBP/PDE12
BP	GO:0009059	macromolecule biosynthetic process	115	-0.246116	-2.34108	0.000518135	0.000518135	0.0122035	374	tags=48%, list=25%, signal=39%	CDK5/MRPL34/POLR3K/RPL26/SELENOK/ERCC1/EIF4EBP1/PIGB/IGF2/RPL39/SUMO2/FBP1/RPS27L/GTF2H5/MRPL18/LGR4/NACA/POLR1D/SNAPC5/RPL24/MRPS26/MRPL20/POMC/MRPS22/PIGC/MRPL43/RPS26/MRPS30/POLR2F/POLR2J/RPS27/WDR77/RPS6/MRPS17/NGRN/NDUFA7/ELOC/EDF1/RPS15A/TEFM/POLR2I/RPL27/SCAND1/SERP1/CCDC124/PFDN5/MYCBP/RPS16/COA3/C1QBP/PRDX5/S100B/MRPL11/MRPS16/CRYAB
BP	GO:0034641	cellular nitrogen compound metabolic process	169	-0.219155	-2.34177	0.000634518	0.000634518	0.0129169	330	tags=39%, list=22%, signal=34%	EIF4EBP1/IGF2/AK2/RPL39/SUMO2/FBP1/RPS27L/PGRMC1/GTF2H5/OAZ1/MRPL18/LGR4/NACA/POLR1D/SNAPC5/GON7/RPL24/SNRPB/MRPS26/MRPL20/POMC/MRPS22/MRPL43/RPS26/BCCIP/GEMIN6/MRPS30/ZBTB8OS/SAP18/POLR2F/POLR2J/RPS27/WDR77/RPS6/LSM4/MRPS17/NGRN/LSM3/NDUFA7/ELOC/SNRPF/EDF1/RPS15A/POLR1H/ATP5F1D/TEFM/POLR2I/RPL27/SCAND1/SERP1/SNU13/CCDC124/PFDN5/SNRPD2/MYCBP/SNRPD1/RPS16/COA3/C1QBP/PRDX5/S100B/MRPL11/MRPS16/APEX2…
BP	GO:0044085	cellular component biogenesis	91	-0.270961	-2.40594	0.000467071	0.000467071	0.0119785	266	tags=41%, list=18%, signal=36%	SNRPB/BANF1/PDZD11/VDAC3/BCCIP/NDUFA8/GEMIN6/RPS27/NDUFA5/HYLS1/NGRN/NDUFS5/SNRPF/NDUFC2/NDUFA2/NDUFB8/ATP5F1D/COA6/RPL27/NDUFB9/KCNB2/SNU13/NDUFA6/NDUFA1/NDUFB5/NDUFB10/MIEN1/SNRPD2/SNRPD1/NDUFB11/EMP3/NDUFAB1/COA3/C1QBP/COX7A2L/CCDC69/NDUFA3
BP	GO:0071704	organic substance metabolic process	270	-0.20337	-2.42334	0.000899281	0.000899281	0.0160226	367	tags=41%, list=25%, signal=37%	MRPL34/IFI6/SNRPC/AKR1A1/ARV1/POLR3K/FKBP1A/RPL26/RDH14/SELENOK/ERCC1/EIF4EBP1/PIGB/IGF2/METTL9/SAT2/AK2/RPL39/MAT2B/PSMB3/SUMO2/FBP1/RPS27L/PGRMC1/GTF2H5/COPRS/HAGH/OAZ1/MRPL18/LGR4/ADAMTS4/NACA/POLR1D/SNAPC5/GON7/RPL24/SNRPB/LDHA/F3/MOCS2/BANF1/MRPS26/MRPL20/POMC/MRPS22/PIGC/MRPL43/RPS26/BCCIP/GEMIN6/MRPS30/DDT/ZBTB8OS/SAP18/POLR2F/TAMM41/POLR2J/RPS27/CUEDC2/WDR77/PRXL2B/RPS6/LSM4/MRPS17/TPP1/N…
BP	GO:0006807	nitrogen compound metabolic process	237	-0.210569	-2.43218	0.000791139	0.000791139	0.0147155	367	tags=41%, list=25%, signal=37%	MRPL34/IFI6/SNRPC/AKR1A1/POLR3K/FKBP1A/RPL26/SELENOK/ERCC1/EIF4EBP1/PIGB/IGF2/METTL9/SAT2/AK2/RPL39/PSMB3/SUMO2/FBP1/RPS27L/PGRMC1/GTF2H5/COPRS/OAZ1/MRPL18/LGR4/ADAMTS4/NACA/POLR1D/SNAPC5/GON7/RPL24/SNRPB/F3/MOCS2/MRPS26/MRPL20/POMC/MRPS22/PIGC/MRPL43/RPS26/BCCIP/GEMIN6/MRPS30/ZBTB8OS/SAP18/POLR2F/POLR2J/RPS27/WDR77/RPS6/LSM4/MRPS17/TPP1/NGRN/PLPP2/LSM3/NDUFA7/ELOC/SNRPF/EDF1/PDCD5/PFDN6/RPS15A/P…
BP	GO:0006120	mitochondrial electron transport, NADH to ubiquinone	6	-0.846835	-2.43616	0.000242954	0.000242954	0.0116773	232	tags=100%, list=16%, signal=85%	NDUFA7/NDUFC2/NDUFB8/NDUFB9/NDUFAB1
BP	GO:0043933	protein-containing complex organization	58	-0.320007	-2.43758	0.00038835	0.00038835	0.0116773	240	tags=43%, list=16%, signal=38%	PDZD11/NDUFA8/GEMIN6/NDUFA5/NDUFS5/SNRPF/NDUFC2/NDUFA2/NDUFB8/ATP5F1D/COA6/NDUFB9/KCNB2/SNU13/NDUFA6/NDUFA1/NDUFB5/NDUFB10/SNRPD2/SNRPD1/NDUFB11/NDUFAB1/COA3/COX7A2L/NDUFA3
BP	GO:0022607	cellular component assembly	83	-0.2825	-2.44478	0.000438789	0.000438789	0.0116773	266	tags=42%, list=18%, signal=37%	SNRPB/BANF1/PDZD11/VDAC3/BCCIP/NDUFA8/GEMIN6/NDUFA5/HYLS1/NGRN/NDUFS5/SNRPF/NDUFC2/NDUFA2/NDUFB8/ATP5F1D/COA6/NDUFB9/KCNB2/SNU13/NDUFA6/NDUFA1/NDUFB5/NDUFB10/MIEN1/SNRPD2/SNRPD1/NDUFB11/EMP3/NDUFAB1/COA3/C1QBP/COX7A2L/CCDC69/NDUFA3
BP	GO:0019538	protein metabolic process	120	-0.252361	-2.45105	0.000524109	0.000524109	0.0122035	374	tags=48%, list=25%, signal=39%	CDK5/MRPL34/IFI6/FKBP1A/RPL26/SELENOK/EIF4EBP1/PIGB/IGF2/METTL9/RPL39/PSMB3/SUMO2/RPS27L/COPRS/OAZ1/MRPL18/ADAMTS4/RPL24/F3/MOCS2/MRPS26/MRPL20/MRPS22/PIGC/MRPL43/RPS26/MRPS30/RPS27/RPS6/MRPS17/TPP1/NGRN/NDUFA7/ELOC/PDCD5/PFDN6/RPS15A/CSNK2B/HINT2/RNF181/RPL27/PHPT1/SERP1/VKORC1/PFDN5/PSMB5/LYPLA1/PSENEN/ANAPC16/RPS16/COA3/C1QBP/PRDX5/ANAPC13/S100B/MRPL11/MRPS16
BP	GO:0032543	mitochondrial translation	9	-0.730368	-2.52716	0.000510074	0.000510074	0.0122035	253	tags=89%, list=17%, signal=74%	MRPS26/MRPS22/MRPL43/NGRN/NDUFA7/COA3/C1QBP/MRPS16
BP	GO:0044260	cellular macromolecule metabolic process	84	-0.29456	-2.55936	0.000447027	0.000447027	0.0116773	347	tags=49%, list=24%, signal=40%	RPL26/SELENOK/ERCC1/EIF4EBP1/PIGB/METTL9/RPL39/PSMB3/SUMO2/RPS27L/COPRS/MRPL18/RPL24/MRPS26/MRPL20/POMC/MRPS22/PIGC/MRPL43/RPS26/BCCIP/MRPS30/RPS27/RPS6/LSM4/MRPS17/NGRN/NDUFA7/ELOC/RPS15A/RPL27/SERP1/PSMB5/RPS16/COA3/C1QBP/S100B/MRPL11/MRPS16/APEX2/PDE12
BP	GO:1901566	organonitrogen compound biosynthetic process	62	-0.330916	-2.58676	0.000397456	0.000397456	0.0116773	347	tags=55%, list=24%, signal=44%	RPL26/SELENOK/EIF4EBP1/PIGB/AK2/RPL39/RPS27L/PGRMC1/OAZ1/MRPL18/RPL24/MOCS2/MRPS26/MRPL20/MRPS22/PIGC/MRPL43/RPS26/MRPS30/RPS27/RPS6/MRPS17/NGRN/NDUFA7/RPS15A/ATP5F1D/RPL27/SERP1/RPS16/COA3/C1QBP/S100B/MRPL11/MRPS16
BP	GO:0140053	mitochondrial gene expression	11	-0.686423	-2.60528	0.000261165	0.000261165	0.0116773	253	tags=82%, list=17%, signal=68%	MRPS26/MRPS22/MRPL43/NGRN/NDUFA7/TEFM/COA3/C1QBP/MRPS16
BP	GO:0043170	macromolecule metabolic process	221	-0.228876	-2.61012	0.000744048	0.000744048	0.0142923	367	tags=43%, list=25%, signal=38%	MRPL34/IFI6/SNRPC/POLR3K/FKBP1A/RPL26/SELENOK/ERCC1/EIF4EBP1/PIGB/IGF2/METTL9/RPL39/PSMB3/SUMO2/FBP1/RPS27L/GTF2H5/COPRS/OAZ1/MRPL18/LGR4/ADAMTS4/NACA/POLR1D/SNAPC5/GON7/RPL24/SNRPB/F3/MOCS2/BANF1/MRPS26/MRPL20/POMC/MRPS22/PIGC/MRPL43/RPS26/BCCIP/GEMIN6/MRPS30/ZBTB8OS/SAP18/POLR2F/POLR2J/RPS27/CUEDC2/WDR77/RPS6/LSM4/MRPS17/TPP1/NGRN/LSM3/NDUFA7/ELOC/SNRPF/EDF1/PDCD5/PFDN6/RPS15A/POLR1H/CSNK2B/HIN…
BP	GO:0044237	cellular metabolic process	254	-0.225124	-2.63993	0.000839631	0.000839631	0.015119	367	tags=43%, list=25%, signal=39%	MRPL34/IFI6/SNRPC/AKR1A1/POLR3K/FKBP1A/RPL26/RDH14/SELENOK/ERCC1/EIF4EBP1/PIGB/IGF2/METTL9/COX6B1/AK2/RPL39/MAT2B/PSMB3/SUMO2/FBP1/RPS27L/NDUFB3/PGRMC1/GTF2H5/COPRS/HAGH/OAZ1/MRPL18/LGR4/NACA/POLR1D/SNAPC5/UQCR11/GON7/RPL24/SNRPB/LDHA/MOCS2/MRPS26/MRPL20/POMC/MRPS22/PIGC/MRPL43/RPS26/BCCIP/NDUFA8/GEMIN6/MRPS30/DDT/ZBTB8OS/SAP18/POLR2F/TAMM41/POLR2J/RPS27/WDR77/PRXL2B/RPS6/LSM4/MRPS17/TPP1/NGRN/PL…
BP	GO:0010467	gene expression	151	-0.259644	-2.66626	0.000589275	0.000589275	0.0125865	330	tags=43%, list=22%, signal=37%	EIF4EBP1/IGF2/RPL39/SUMO2/FBP1/RPS27L/GTF2H5/MRPL18/LGR4/NACA/POLR1D/SNAPC5/GON7/RPL24/SNRPB/F3/BANF1/MRPS26/MRPL20/POMC/MRPS22/MRPL43/RPS26/GEMIN6/MRPS30/ZBTB8OS/SAP18/POLR2F/POLR2J/RPS27/CUEDC2/WDR77/RPS6/LSM4/MRPS17/NGRN/LSM3/NDUFA7/ELOC/SNRPF/EDF1/PDCD5/RPS15A/TEFM/POLR2I/RPL27/DPY30/SCAND1/SERP1/SNU13/CCDC124/PFDN5/SNRPD2/MYCBP/SNRPD1/PSENEN/RPS16/COA3/C1QBP/PRDX5/S100B/MRPL11/MRPS16/CRYAB/P…
BP	GO:0008152	metabolic process	294	-0.22173	-2.66939	0.000937207	0.000937207	0.0164311	367	tags=42%, list=25%, signal=39%	MRPL34/IFI6/SNRPC/AKR1A1/ARV1/POLR3K/FKBP1A/RPL26/RDH14/SELENOK/ERCC1/EIF4EBP1/PIGB/IGF2/METTL9/SAT2/COX6B1/AK2/RPL39/MAT2B/PSMB3/SUMO2/FBP1/RPS27L/NDUFB3/PGRMC1/GTF2H5/COPRS/HAGH/OAZ1/MRPL18/LGR4/ADAMTS4/NACA/POLR1D/SNAPC5/UQCR11/GON7/RPL24/SNRPB/LDHA/F3/MOCS2/BANF1/MRPS26/MRPL20/POMC/MRPS22/PIGC/MRPL43/RPS26/BCCIP/NDUFA8/GEMIN6/MRPS30/DDT/ZBTB8OS/SAP18/POLR2F/TAMM41/POLR2J/RPS27/CUEDC2/WDR77/PR…
BP	GO:0065003	protein-containing complex assembly	52	-0.379784	-2.78456	0.000369822	0.000369822	0.0116773	240	tags=48%, list=16%, signal=42%	PDZD11/NDUFA8/GEMIN6/NDUFA5/NDUFS5/SNRPF/NDUFC2/NDUFA2/NDUFB8/ATP5F1D/COA6/NDUFB9/KCNB2/SNU13/NDUFA6/NDUFA1/NDUFB5/NDUFB10/SNRPD2/SNRPD1/NDUFB11/NDUFAB1/COA3/COX7A2L/NDUFA3
BP	GO:0043604	amide biosynthetic process	41	-0.430411	-2.88549	0.000349895	0.000349895	0.0116773	367	tags=66%, list=25%, signal=51%	MRPL34/RPL26/EIF4EBP1/RPL39/RPS27L/MRPL18/RPL24/MRPS26/MRPL20/MRPS22/MRPL43/RPS26/MRPS30/RPS27/RPS6/MRPS17/NGRN/NDUFA7/RPS15A/RPL27/SERP1/RPS16/COA3/C1QBP/S100B/MRPL11/MRPS16
BP	GO:0022900	electron transport chain	13	-0.70319	-2.88655	0.000267666	0.000267666	0.0116773	307	tags=92%, list=21%, signal=74%	NDUFB3/UQCR11/NDUFA8/NDUFA7/NDUFC2/NDUFB8/COA6/NDUFB9/NDUFAB1/COX7A2L/COX7A2/COX8A
BP	GO:0043603	amide metabolic process	47	-0.415109	-2.92709	0.000362319	0.000362319	0.0116773	367	tags=64%, list=25%, signal=50%	MRPL34/RPL26/EIF4EBP1/RPL39/RPS27L/MRPL18/RPL24/MRPS26/MRPL20/MRPS22/MRPL43/RPS26/MRPS30/RPS27/RPS6/MRPS17/TPP1/NGRN/PLPP2/NDUFA7/RPS15A/RPL27/SERP1/PSENEN/RPS16/COA3/C1QBP/S100B/MRPL11/MRPS16
BP	GO:0034645	cellular macromolecule biosynthetic process	46	-0.41875	-2.94074	0.000358166	0.000358166	0.0116773	367	tags=65%, list=25%, signal=51%	MRPL34/RPL26/SELENOK/EIF4EBP1/PIGB/RPL39/RPS27L/MRPL18/RPL24/MRPS26/MRPL20/MRPS22/PIGC/MRPL43/RPS26/MRPS30/RPS27/RPS6/MRPS17/NGRN/NDUFA7/RPS15A/RPL27/SERP1/RPS16/COA3/C1QBP/S100B/MRPL11/MRPS16
BP	GO:0019646	aerobic electron transport chain	10	-0.819113	-2.98875	0.000256674	0.000256674	0.0116773	276	tags=100%, list=19%, signal=82%	NDUFA8/NDUFA7/NDUFC2/NDUFB8/NDUFB9/NDUFAB1/COX7A2L/COX7A2/COX8A
BP	GO:0006412	translation	39	-0.463293	-3.04604	0.000344947	0.000344947	0.0116773	367	tags=69%, list=25%, signal=53%	MRPL34/RPL26/EIF4EBP1/RPL39/RPS27L/MRPL18/RPL24/MRPS26/MRPL20/MRPS22/MRPL43/RPS26/MRPS30/RPS27/RPS6/MRPS17/NGRN/NDUFA7/RPS15A/RPL27/SERP1/RPS16/COA3/C1QBP/S100B/MRPL11/MRPS16
BP	GO:0043043	peptide biosynthetic process	39	-0.463293	-3.04604	0.000344947	0.000344947	0.0116773	367	tags=69%, list=25%, signal=53%	MRPL34/RPL26/EIF4EBP1/RPL39/RPS27L/MRPL18/RPL24/MRPS26/MRPL20/MRPS22/MRPL43/RPS26/MRPS30/RPS27/RPS6/MRPS17/NGRN/NDUFA7/RPS15A/RPL27/SERP1/RPS16/COA3/C1QBP/S100B/MRPL11/MRPS16
BP	GO:0006518	peptide metabolic process	43	-0.44718	-3.06546	0.000353107	0.000353107	0.0116773	367	tags=67%, list=25%, signal=52%	MRPL34/RPL26/EIF4EBP1/RPL39/RPS27L/MRPL18/RPL24/MRPS26/MRPL20/MRPS22/MRPL43/RPS26/MRPS30/RPS27/RPS6/MRPS17/TPP1/NGRN/NDUFA7/RPS15A/RPL27/SERP1/PSENEN/RPS16/COA3/C1QBP/S100B/MRPL11/MRPS16
BP	GO:0008150	biological_process	460	-0.235745	-3.10905	0.00147059	0.00147059	0.0222603	367	tags=40%, list=25%, signal=44%	MRPL34/IFI6/FTL/KDELR2/SNRPC/AKR1A1/ARV1/TIMM9/POLR3K/FKBP1A/EMC8/ATP5F1E/RPL26/RDH14/SELENOK/ERCC1/GOLT1B/EIF4EBP1/PIGB/IGF2/METTL9/SAT2/COX6B1/AK2/RPL39/GRP/MAT2B/PSMB3/SUMO2/FBP1/RPS27L/NDUFB3/PGRMC1/GTF2H5/COPRS/HAGH/OAZ1/ATP6V0E1/MRPL18/LGR4/ADAMTS4/TIMM8B/NACA/POLR1D/SNAPC5/DYNLL2/UQCR11/SYNGR2/WDR89/GON7/RPL24/SNRPB/LDHA/F3/MOCS2/BANF1/MRPS26/TOMM6/MRPL20/POMC/MRPS22/PIGC/MRPL43/PDZD11/VDA…
BP	GO:0022904	respiratory electron transport chain	11	-0.819672	-3.11102	0.000261165	0.000261165	0.0116773	276	tags=100%, list=19%, signal=82%	NDUFA8/NDUFA7/NDUFC2/NDUFB8/COA6/NDUFB9/NDUFAB1/COX7A2L/COX7A2/COX8A
BP	GO:0042773	ATP synthesis coupled electron transport	11	-0.819672	-3.11102	0.000261165	0.000261165	0.0116773	276	tags=100%, list=19%, signal=82%	NDUFA8/NDUFA7/NDUFC2/NDUFB8/COA6/NDUFB9/NDUFAB1/COX7A2L/COX7A2/COX8A
BP	GO:0042775	mitochondrial ATP synthesis coupled electron transport	11	-0.819672	-3.11102	0.000261165	0.000261165	0.0116773	276	tags=100%, list=19%, signal=82%	NDUFA8/NDUFA7/NDUFC2/NDUFB8/COA6/NDUFB9/NDUFAB1/COX7A2L/COX7A2/COX8A
BP	GO:0009987	cellular process	431	-0.23959	-3.12345	0.00131579	0.00131579	0.0204325	380	tags=42%, list=26%, signal=44%	KCNH1/MAP1LC3B/ATP6AP2/CDK5/NDUFA11/MRPL34/IFI6/KDELR2/SNRPC/AKR1A1/ARV1/TIMM9/POLR3K/FKBP1A/EMC8/ATP5F1E/RPL26/RDH14/SELENOK/ERCC1/GOLT1B/EIF4EBP1/PIGB/IGF2/METTL9/COX6B1/AK2/RPL39/GRP/MAT2B/PSMB3/SUMO2/FBP1/RPS27L/NDUFB3/PGRMC1/GTF2H5/COPRS/HAGH/OAZ1/ATP6V0E1/MRPL18/LGR4/TIMM8B/NACA/POLR1D/SNAPC5/DYNLL2/UQCR11/SYNGR2/GON7/RPL24/SNRPB/LDHA/F3/MOCS2/BANF1/MRPS26/TOMM6/MRPL20/POMC/MRPS22/PIGC/MRPL…
BP	GO:0010257	NADH dehydrogenase complex assembly	18	-0.672808	-3.16921	0.000290023	0.000290023	0.0116773	232	tags=78%, list=16%, signal=66%	NDUFA8/NDUFA5/NDUFS5/NDUFC2/NDUFA2/NDUFB8/NDUFB9/NDUFA6/NDUFA1/NDUFB5/NDUFB10/NDUFB11/NDUFAB1/NDUFA3
BP	GO:0032981	mitochondrial respiratory chain complex I assembly	18	-0.672808	-3.16921	0.000290023	0.000290023	0.0116773	232	tags=78%, list=16%, signal=66%	NDUFA8/NDUFA5/NDUFS5/NDUFC2/NDUFA2/NDUFB8/NDUFB9/NDUFA6/NDUFA1/NDUFB5/NDUFB10/NDUFB11/NDUFAB1/NDUFA3
BP	GO:0033108	mitochondrial respiratory chain complex assembly	19	-0.685802	-3.31486	0.000292483	0.000292483	0.0116773	232	tags=79%, list=16%, signal=67%	NDUFA8/NDUFA5/NDUFS5/NDUFC2/NDUFA2/NDUFB8/NDUFB9/NDUFA6/NDUFA1/NDUFB5/NDUFB10/NDUFB11/NDUFAB1/COA3/NDUFA3
BP	GO:0007005	mitochondrion organization	36	-0.529124	-3.37249	0.000333111	0.000333111	0.0116773	235	tags=61%, list=16%, signal=53%	VDAC2/NDUFA8/TOMM20/NDUFA5/NDUFS5/NDUFC2/PDCD5/NDUFA2/NDUFB8/ATP5F1D/NDUFB9/NDUFA6/NDUFA1/NDUFB5/NDUFB10/TOMM22/NDUFB11/NDUFAB1/COA3/COX7A2L/NDUFA3/TOMM5
BP	GO:0015980	energy derivation by oxidation of organic compounds	17	-0.751183	-3.4518	0.00028777	0.00028777	0.0116773	276	tags=94%, list=19%, signal=77%	COX6B1/UQCR11/POMC/NDUFA8/NDUFA7/NDUFC2/NDUFB8/ATP5F1D/TEFM/COA6/NDUFB9/NDUFAB1/COX7A2L/COX7A2/COX8A/PDE12
BP	GO:0006091	generation of precursor metabolites and energy	22	-0.668589	-3.45426	0.00029753	0.00029753	0.0116773	321	tags=86%, list=22%, signal=69%	COX6B1/FBP1/NDUFB3/UQCR11/POMC/NDUFA8/NDUFA7/NDUFA4/NDUFC2/NDUFB8/ATP5F1D/TEFM/COA6/NDUFB9/NDUFAB1/COX7A2L/COX7A2/COX8A/PDE12
BP	GO:0006119	oxidative phosphorylation	15	-0.791096	-3.46085	0.000273973	0.000273973	0.0116773	321	tags=100%, list=22%, signal=79%	UQCR11/NDUFA8/NDUFA7/NDUFC2/NDUFB8/ATP5F1D/TEFM/COA6/NDUFB9/NDUFAB1/COX7A2L/COX7A2/COX8A/PDE12
BP	GO:0009060	aerobic respiration	15	-0.791096	-3.46085	0.000273973	0.000273973	0.0116773	321	tags=100%, list=22%, signal=79%	UQCR11/NDUFA8/NDUFA7/NDUFC2/NDUFB8/ATP5F1D/TEFM/COA6/NDUFB9/NDUFAB1/COX7A2L/COX7A2/COX8A/PDE12
BP	GO:0045333	cellular respiration	15	-0.791096	-3.46085	0.000273973	0.000273973	0.0116773	321	tags=100%, list=22%, signal=79%	UQCR11/NDUFA8/NDUFA7/NDUFC2/NDUFB8/ATP5F1D/TEFM/COA6/NDUFB9/NDUFAB1/COX7A2L/COX7A2/COX8A/PDE12
CC	GO:0030117	membrane coat	3	0.750679	1.53873	0.0412926	0.0412926	0.234541	370	tags=100%, list=25%, signal=75%	DNM1/AP4M1/AP5B1
CC	GO:0048475	coated membrane	3	0.750679	1.53873	0.0412926	0.0412926	0.234541	370	tags=100%, list=25%, signal=75%	DNM1/AP4M1/AP5B1
CC	GO:0031984	organelle subcompartment	41	-0.237642	-1.59316	0.0486354	0.0486354	0.25806	378	tags=51%, list=26%, signal=39%	ATP6AP2/KDELR2/ARV1/FKBP1A/EMC8/SELENOK/SSR2/PGRMC1/PIGC/RPS26/KRTCAP2/CNIH1/TMEM106C/PLPP2/RPL27/DPY30/SERP1/SSR4/VKORC1/EMC6/PSENEN
CC	GO:0005576	extracellular region	32	-0.273444	-1.65906	0.0347854	0.0347854	0.218881	354	tags=50%, list=24%, signal=39%	FKBP1A/IGF2/GRP/PGRMC1/ADAMTS4/F3/SMIM20/GGH/PRXL2A/NGRN/C9H6orf120/C1QB/BTC/C1QBP/MIA/CRYAB
CC	GO:0000151	ubiquitin ligase complex	7	-0.542271	-1.67091	0.0444001	0.0444001	0.246403	170	tags=57%, list=12%, signal=51%	ELOC/ANAPC15/ANAPC16/ANAPC13
CC	GO:0005813	centrosome	14	-0.399042	-1.69682	0.0403029	0.0403029	0.232034	893	tags=100%, list=61%, signal=40%	PLK1/RABEP2/RABL6/ACTR1B/CCDC22/USP20/TUBG2/DYNLL2/BCCIP/HYLS1/FAM110A/PSMB5/MIEN1
CC	GO:0005681	spliceosomal complex	12	-0.431307	-1.70401	0.037467	0.037467	0.227304	266	tags=67%, list=18%, signal=55%	SNRPC/SNRPB/LSM4/LSM3/SNRPF/SNU13/SNRPD2/SNRPD1
CC	GO:0005929	cilium	15	-0.389694	-1.70482	0.04	0.04	0.231867	458	tags=73%, list=31%, signal=51%	GNAT1/ATP1B3/MAP1LC3B/PSMB4/RDH14/DYNLL2/VDAC2/TOMM20/HYLS1/SORD/TMEM218
CC	GO:0031970	organelle envelope lumen	6	-0.594124	-1.70916	0.0327988	0.0327988	0.211894	320	tags=83%, list=22%, signal=66%	AK2/TIMM8B/NDUFA8/NDUFS5/COA6
CC	GO:0031514	motile cilium	4	-0.71584	-1.71009	0.0234467	0.0234467	0.177967	423	tags=100%, list=29%, signal=72%	VDAC2/TOMM20/SORD
CC	GO:0000428	DNA-directed RNA polymerase complex	7	-0.556407	-1.71447	0.0356697	0.0356697	0.220349	428	tags=86%, list=29%, signal=61%	POLA2/POLR3K/GTF2H5/POLR2F/POLR2J/POLR2I
CC	GO:0030880	RNA polymerase complex	7	-0.556407	-1.71447	0.0356697	0.0356697	0.220349	428	tags=86%, list=29%, signal=61%	POLA2/POLR3K/GTF2H5/POLR2F/POLR2J/POLR2I
CC	GO:0099513	polymeric cytoskeletal fiber	12	-0.43404	-1.71481	0.0369393	0.0369393	0.225721	841	tags=100%, list=57%, signal=43%	TMEM214/PLK1/REEP2/SPRY2/TUBG2/MAP1LC3B/DYNLL2/FAM110A/DYNLRB1/SERP1/CDK2AP2
CC	GO:0005874	microtubule	11	-0.452869	-1.71884	0.0378689	0.0378689	0.228088	813	tags=100%, list=55%, signal=45%	PLK1/REEP2/SPRY2/TUBG2/MAP1LC3B/DYNLL2/FAM110A/DYNLRB1/SERP1/CDK2AP2
CC	GO:0034709	methylosome	6	-0.605509	-1.74192	0.0269679	0.0269679	0.192113	266	tags=83%, list=18%, signal=69%	SNRPB/WDR77/SNRPF/SNRPD2/SNRPD1
CC	GO:0005742	mitochondrial outer membrane translocase complex	3	-0.831522	-1.75364	0.0137573	0.0137573	0.120031	252	tags=100%, list=17%, signal=83%	TOMM22/TOMM5
CC	GO:0098799	outer mitochondrial membrane protein complex	3	-0.831522	-1.75364	0.0137573	0.0137573	0.120031	252	tags=100%, list=17%, signal=83%	TOMM22/TOMM5
CC	GO:0005829	cytosol	83	-0.204375	-1.76868	0.0109697	0.0109697	0.102487	374	tags=46%, list=25%, signal=36%	CDK5/AKR1A1/FKBP1A/RDH14/GOLT1B/EIF4EBP1/FBP1/COPRS/OAZ1/GON7/SNRPB/MOCS2/FAHD1/RBM18/PDZD11/RPS26/GEMIN6/CUEDC2/WDR77/PRXL2B/RPS6/HYLS1/FAM110A/POMP/SNRPF/EDF1/PSMB6/PFDN6/PHPT1/CCDC124/PFDN5/MIEN1/SNRPD2/SNRPD1/C1QBP/PLEKHJ1/PRDX5/S100B
CC	GO:0046930	pore complex	3	-0.839674	-1.77084	0.0124041	0.0124041	0.113448	240	tags=100%, list=16%, signal=84%	VDAC3/VDAC2
CC	GO:0005665	RNA polymerase II, core complex	3	-0.858696	-1.81095	0.00789355	0.00789355	0.0781338	212	tags=100%, list=14%, signal=86%	POLR2J/POLR2I
CC	GO:0005839	proteasome core complex	4	-0.762067	-1.82052	0.0110199	0.0110199	0.102487	355	tags=100%, list=24%, signal=76%	PSMB3/PSMB6/PSMB5
CC	GO:0019774	proteasome core complex, beta-subunit complex	4	-0.762067	-1.82052	0.0110199	0.0110199	0.102487	355	tags=100%, list=24%, signal=76%	PSMB3/PSMB6/PSMB5
CC	GO:0098552	side of membrane	4	-0.762746	-1.82214	0.0110199	0.0110199	0.102487	354	tags=100%, list=24%, signal=76%	RPS26/RPL27/MIEN1
CC	GO:0098562	cytoplasmic side of membrane	4	-0.762746	-1.82214	0.0110199	0.0110199	0.102487	354	tags=100%, list=24%, signal=76%	RPS26/RPL27/MIEN1
CC	GO:0140534	endoplasmic reticulum protein-containing complex	4	-0.762746	-1.82214	0.0110199	0.0110199	0.102487	354	tags=100%, list=24%, signal=76%	EMC8/PIGC/EMC6
CC	GO:0034715	pICln-Sm protein complex	3	-0.892663	-1.88259	0.00338295	0.00338295	0.0453327	162	tags=100%, list=11%, signal=89%	SNRPD2/SNRPD1
CC	GO:0055029	nuclear DNA-directed RNA polymerase complex	5	-0.712925	-1.88966	0.0103043	0.0103043	0.100238	428	tags=100%, list=29%, signal=71%	GTF2H5/POLR2F/POLR2J/POLR2I
CC	GO:0099081	supramolecular polymer	15	-0.434932	-1.90272	0.0145205	0.0145205	0.124442	841	tags=100%, list=57%, signal=43%	TMEM214/PLK1/REEP2/ELN/LTBP2/SPRY2/TUBG2/MAP1LC3B/FKBP1A/DYNLL2/FAM110A/DYNLRB1/SERP1/CDK2AP2
CC	GO:0099512	supramolecular fiber	15	-0.434932	-1.90272	0.0145205	0.0145205	0.124442	841	tags=100%, list=57%, signal=43%	TMEM214/PLK1/REEP2/ELN/LTBP2/SPRY2/TUBG2/MAP1LC3B/FKBP1A/DYNLL2/FAM110A/DYNLRB1/SERP1/CDK2AP2
CC	GO:0016591	RNA polymerase II, holoenzyme	4	-0.796737	-1.90334	0.00609613	0.00609613	0.065723	304	tags=100%, list=21%, signal=80%	POLR2F/POLR2J/POLR2I
CC	GO:0005684	U2-type spliceosomal complex	10	-0.522185	-1.90533	0.0146304	0.0146304	0.124442	363	tags=80%, list=25%, signal=61%	SNRPC/SNRPB/LSM4/LSM3/SNRPF/SNU13/SNRPD2/SNRPD1
CC	GO:0030532	small nuclear ribonucleoprotein complex	10	-0.522185	-1.90533	0.0146304	0.0146304	0.124442	363	tags=80%, list=25%, signal=61%	SNRPC/SNRPB/LSM4/LSM3/SNRPF/SNU13/SNRPD2/SNRPD1
CC	GO:0097525	spliceosomal snRNP complex	10	-0.522185	-1.90533	0.0146304	0.0146304	0.124442	363	tags=80%, list=25%, signal=61%	SNRPC/SNRPB/LSM4/LSM3/SNRPF/SNU13/SNRPD2/SNRPD1
CC	GO:0042175	nuclear outer membrane-endoplasmic reticulum membrane network	34	-0.307323	-1.91649	0.00950197	0.00950197	0.0929672	378	tags=59%, list=26%, signal=45%	ATP6AP2/KDELR2/ARV1/FKBP1A/EMC8/SELENOK/SSR2/PGRMC1/PIGC/RPS26/KRTCAP2/CNIH1/TMEM106C/PLPP2/RPL27/SERP1/SSR4/VKORC1/EMC6/PSENEN
CC	GO:0031461	cullin-RING ubiquitin ligase complex	5	-0.723184	-1.91685	0.00862689	0.00862689	0.0848962	170	tags=80%, list=12%, signal=71%	ELOC/ANAPC15/ANAPC16/ANAPC13
CC	GO:0005687	U4 snRNP	4	-0.82257	-1.96506	0.0042204	0.0042204	0.0517651	266	tags=100%, list=18%, signal=82%	SNRPF/SNRPD2/SNRPD1
CC	GO:0071007	U2-type catalytic step 2 spliceosome	4	-0.82257	-1.96506	0.0042204	0.0042204	0.0517651	266	tags=100%, list=18%, signal=82%	SNRPF/SNRPD2/SNRPD1
CC	GO:0071013	catalytic step 2 spliceosome	4	-0.82257	-1.96506	0.0042204	0.0042204	0.0517651	266	tags=100%, list=18%, signal=82%	SNRPF/SNRPD2/SNRPD1
CC	GO:0043228	non-membrane-bounded organelle	117	-0.205043	-1.97193	0.00154321	0.00154321	0.0223255	379	tags=44%, list=26%, signal=36%	MAP1LC3B/C24H18orf32/MRPL34/POLR3K/PSMB4/FKBP1A/RPL26/ERCC1/TXN2/PGRMC1/GTF2H5/MRPL18/SNAPC5/DYNLL2/GON7/BANF1/MRPS26/MRPL20/MRPS22/MRPL43/RPS26/BCCIP/COPS9/MARCKSL1/RPS6/MRPS17/HYLS1/NGRN/LLPH/NDUFA7/FAM110A/EDF1/DYNLRB1/RPL12/TEFM/C19H17orf49/POLR2I/RPL27/MRPL2/SERP1/SNU13/CCDC124/PFDN5/PSMB5/MIEN1/ANAPC16/C1QBP/COX7A2L/CCDC69/CDK2AP2/MRPL11/MRPS16
CC	GO:0043232	intracellular non-membrane-bounded organelle	117	-0.205043	-1.97193	0.00154321	0.00154321	0.0223255	379	tags=44%, list=26%, signal=36%	MAP1LC3B/C24H18orf32/MRPL34/POLR3K/PSMB4/FKBP1A/RPL26/ERCC1/TXN2/PGRMC1/GTF2H5/MRPL18/SNAPC5/DYNLL2/GON7/BANF1/MRPS26/MRPL20/MRPS22/MRPL43/RPS26/BCCIP/COPS9/MARCKSL1/RPS6/MRPS17/HYLS1/NGRN/LLPH/NDUFA7/FAM110A/EDF1/DYNLRB1/RPL12/TEFM/C19H17orf49/POLR2I/RPL27/MRPL2/SERP1/SNU13/CCDC124/PFDN5/PSMB5/MIEN1/ANAPC16/C1QBP/COX7A2L/CCDC69/CDK2AP2/MRPL11/MRPS16
CC	GO:0071005	U2-type precatalytic spliceosome	9	-0.57018	-1.97289	0.00765111	0.00765111	0.0766302	266	tags=78%, list=18%, signal=64%	SNRPB/LSM4/LSM3/SNRPF/SNU13/SNRPD2/SNRPD1
CC	GO:0071011	precatalytic spliceosome	9	-0.57018	-1.97289	0.00765111	0.00765111	0.0766302	266	tags=78%, list=18%, signal=64%	SNRPB/LSM4/LSM3/SNRPF/SNU13/SNRPD2/SNRPD1
CC	GO:0000314	organellar small ribosomal subunit	4	-0.831407	-1.98617	0.003517	0.003517	0.0461472	253	tags=100%, list=17%, signal=83%	MRPS22/MRPS17/MRPS16
CC	GO:0005763	mitochondrial small ribosomal subunit	4	-0.831407	-1.98617	0.003517	0.003517	0.0461472	253	tags=100%, list=17%, signal=83%	MRPS22/MRPS17/MRPS16
CC	GO:0005685	U1 snRNP	5	-0.757143	-2.00686	0.00455308	0.00455308	0.0550478	363	tags=100%, list=25%, signal=76%	SNRPB/SNRPF/SNRPD2/SNRPD1
CC	GO:0005789	endoplasmic reticulum membrane	33	-0.328501	-2.02065	0.00720367	0.00720367	0.0730129	378	tags=61%, list=26%, signal=46%	ATP6AP2/KDELR2/ARV1/FKBP1A/EMC8/SELENOK/SSR2/PGRMC1/PIGC/RPS26/KRTCAP2/CNIH1/TMEM106C/PLPP2/RPL27/SERP1/SSR4/VKORC1/EMC6/PSENEN
CC	GO:0098827	endoplasmic reticulum subcompartment	33	-0.328501	-2.02065	0.00720367	0.00720367	0.0730129	378	tags=61%, list=26%, signal=46%	ATP6AP2/KDELR2/ARV1/FKBP1A/EMC8/SELENOK/SSR2/PGRMC1/PIGC/RPS26/KRTCAP2/CNIH1/TMEM106C/PLPP2/RPL27/SERP1/SSR4/VKORC1/EMC6/PSENEN
CC	GO:0005753	mitochondrial proton-transporting ATP synthase complex	5	-0.765306	-2.0285	0.00359454	0.00359454	0.0464445	351	tags=100%, list=24%, signal=76%	ATP5MF/ATP5MG/ATP5F1D/ATP5MC1
CC	GO:0045259	proton-transporting ATP synthase complex	5	-0.765306	-2.0285	0.00359454	0.00359454	0.0464445	351	tags=100%, list=24%, signal=76%	ATP5MF/ATP5MG/ATP5F1D/ATP5MC1
CC	GO:0034708	methyltransferase complex	9	-0.586927	-2.03084	0.00510074	0.00510074	0.0583356	266	tags=78%, list=18%, signal=64%	SNRPB/WDR77/SNRPF/C19H17orf49/DPY30/SNRPD2/SNRPD1
CC	GO:0000152	nuclear ubiquitin ligase complex	3	-0.968071	-2.04162	0.00022553	0.00022553	0.0116773	51	tags=100%, list=3%, signal=97%	ANAPC16/ANAPC13
CC	GO:0005680	anaphase-promoting complex	3	-0.968071	-2.04162	0.00022553	0.00022553	0.0116773	51	tags=100%, list=3%, signal=97%	ANAPC16/ANAPC13
CC	GO:0120114	Sm-like protein family complex	11	-0.542355	-2.05848	0.00574563	0.00574563	0.0635636	266	tags=82%, list=18%, signal=68%	SNRPC/SNRPB/GEMIN6/LSM4/LSM3/SNRPF/SNU13/SNRPD2/SNRPD1
CC	GO:0005751	mitochondrial respiratory chain complex IV	5	-0.781038	-2.07019	0.00263599	0.00263599	0.0365718	165	tags=100%, list=11%, signal=89%	NDUFA4/COX7A2L/COX7A2/COX8A
CC	GO:0140513	nuclear protein-containing complex	39	-0.315308	-2.07308	0.00379441	0.00379441	0.0482898	218	tags=41%, list=15%, signal=36%	COPS9/POLR2F/POLR2J/LSM4/LSM3/ELOC/SNRPF/C19H17orf49/POLR2I/DPY30/SNU13/SNRPD2/SNRPD1/ANAPC15/ANAPC16/ANAPC13
CC	GO:0005758	mitochondrial intermembrane space	5	-0.786395	-2.08439	0.00191709	0.00191709	0.0274155	320	tags=100%, list=22%, signal=79%	TIMM8B/NDUFA8/NDUFS5/COA6
CC	GO:0000502	proteasome complex	6	-0.732471	-2.10716	0.00194363	0.00194363	0.0274155	400	tags=100%, list=27%, signal=73%	PSMB4/PSME2/PSMB3/PSMB6/PSMB5
CC	GO:1905369	endopeptidase complex	6	-0.732471	-2.10716	0.00194363	0.00194363	0.0274155	400	tags=100%, list=27%, signal=73%	PSMB4/PSME2/PSMB3/PSMB6/PSMB5
CC	GO:0005783	endoplasmic reticulum	52	-0.288122	-2.1125	0.00258876	0.00258876	0.0362133	378	tags=56%, list=26%, signal=43%	ATP6AP2/C24H18orf32/KDELR2/ARV1/FKBP1A/EMC8/RDH14/SELENOK/SSR2/METTL9/PGRMC1/PIGC/RPS26/KRTCAP2/PRXL2B/CNIH1/TMEM106C/PLPP2/POMP/RPL27/SERP1/SSR4/VKORC1/DBI/LYPLA1/JAGN1/EMC6/PSENEN/TRAPPC5
CC	GO:0005730	nucleolus	21	-0.421847	-2.12215	0.00267142	0.00267142	0.036762	399	tags=67%, list=27%, signal=49%	ZNF330/POLR3K/RPL26/TXN2/GTF2H5/SNAPC5/GON7/EDF1/RPL12/POLR2I/RPL27/SNU13/C1QBP/COX7A2L
CC	GO:0034719	SMN-Sm protein complex	5	-0.823129	-2.18176	0.000718907	0.000718907	0.0141494	266	tags=100%, list=18%, signal=82%	GEMIN6/SNRPF/SNRPD2/SNRPD1
CC	GO:0000315	organellar large ribosomal subunit	7	-0.725477	-2.23542	0.00149663	0.00149663	0.0222603	411	tags=100%, list=28%, signal=72%	MRPL34/MRPL18/MRPL20/MRPL43/MRPL2/MRPL11
CC	GO:0005762	mitochondrial large ribosomal subunit	7	-0.725477	-2.23542	0.00149663	0.00149663	0.0222603	411	tags=100%, list=28%, signal=72%	MRPL34/MRPL18/MRPL20/MRPL43/MRPL2/MRPL11
CC	GO:1905368	peptidase complex	7	-0.73297	-2.25851	0.00124719	0.00124719	0.0198324	400	tags=100%, list=27%, signal=73%	PSMB4/PSME2/PSMB3/F3/PSMB6/PSMB5
CC	GO:0016469	proton-transporting two-sector ATPase complex	7	-0.747956	-2.30469	0.000748316	0.000748316	0.0142923	378	tags=100%, list=26%, signal=75%	ATP5F1E/ATP6V0E1/ATP5MF/ATP5MG/ATP5F1D/ATP5MC1
CC	GO:1904949	ATPase complex	9	-0.672578	-2.3272	0.000765111	0.000765111	0.0143895	490	tags=100%, list=33%, signal=67%	ATP6AP2/ATP5F1E/ATP6V0E1/ATP5MF/ATP5MG/ATP5F1D/C19H17orf49/ATP5MC1
CC	GO:0015934	large ribosomal subunit	8	-0.725971	-2.38776	0.000751503	0.000751503	0.0142923	411	tags=100%, list=28%, signal=73%	MRPL34/MRPL18/MRPL20/MRPL43/RPL27/MRPL2/MRPL11
CC	GO:0015935	small ribosomal subunit	6	-0.832539	-2.39503	0.000242954	0.000242954	0.0116773	253	tags=100%, list=17%, signal=83%	MRPS22/RPS26/RPS6/MRPS17/MRPS16
CC	GO:0005654	nucleoplasm	72	-0.291873	-2.40829	0.000418235	0.000418235	0.0116773	357	tags=53%, list=24%, signal=42%	POLR3K/PSMB4/RPL26/RDH14/ERCC1/SUMO2/GTF2H5/COPRS/SNAPC5/GON7/MOCS2/MRPS26/FAHD1/RBM18/GEMIN6/COPS9/SAP18/POLR2F/POLR2J/CUEDC2/WDR77/NGRN/ELOC/EDF1/PSMB6/POLR1H/C19H17orf49/POLR2I/RPL27/DPY30/PHPT1/MRPL2/SMDT1/NDUFB5/PSMB5/MIEN1/C15H11orf71/S100B
CC	GO:0031981	nuclear lumen	86	-0.276228	-2.40995	0.00044843	0.00044843	0.0116773	357	tags=50%, list=24%, signal=40%	POLR3K/PSMB4/RPL26/RDH14/ERCC1/SUMO2/TXN2/GTF2H5/COPRS/SNAPC5/GON7/MOCS2/MRPS26/FAHD1/RBM18/GEMIN6/COPS9/SAP18/POLR2F/POLR2J/CUEDC2/WDR77/NGRN/ELOC/EDF1/RPL12/PSMB6/POLR1H/C19H17orf49/POLR2I/RPL27/DPY30/PHPT1/MRPL2/SNU13/SMDT1/NDUFB5/PSMB5/MIEN1/C1QBP/C15H11orf71/COX7A2L/S100B
CC	GO:1990234	transferase complex	29	-0.416341	-2.41674	0.00126542	0.00126542	0.0198324	374	tags=66%, list=25%, signal=50%	CDK5/POLR3K/MAT2B/GTF2H5/SNRPB/PIGC/POLR2F/POLR2J/WDR77/ELOC/SNRPF/C19H17orf49/POLR2I/DPY30/SNRPD2/SNRPD1/ANAPC15/ANAPC16/ANAPC13
CC	GO:0005634	nucleus	173	-0.229387	-2.46607	0.000641026	0.000641026	0.0129169	314	tags=39%, list=21%, signal=35%	SLIRP/SUMO2/TXN2/FBP1/PGRMC1/GTF2H5/COPRS/NACA/SNAPC5/GON7/SNRPB/MOCS2/BANF1/MRPS26/FAHD1/RBM18/GEMIN6/COPS9/SAP18/POLR2F/POLR2J/CUEDC2/ERH/WDR77/RPS6/LSM4/HYLS1/NGRN/LSM3/FAM110A/ELOC/HINFP/FUNDC2/SNRPF/EDF1/NAP1L1/RPL12/PSMB6/POLR1H/C19H17orf49/POLR2I/RPL27/DPY30/PHPT1/MRPL2/SCAND1/SNU13/MED28/SMDT1/PFDN5/NDUFB5/PSMB5/MIEN1/LYPLA1/SNRPD2/MYCBP/SNRPD1/ANAPC15/ANAPC16/C1QBP/PRDX5/ANAPC13/C15H11or…
CC	GO:0045277	respiratory chain complex IV	8	-0.754601	-2.48192	0.000250501	0.000250501	0.0116773	369	tags=100%, list=25%, signal=75%	COX6B1/NDUFA4/COA6/COX5A/COX7A2L/COX7A2/COX8A
CC	GO:0046540	U4/U6 x U5 tri-snRNP complex	7	-0.824251	-2.53978	0.000249439	0.000249439	0.0116773	266	tags=100%, list=18%, signal=82%	LSM4/LSM3/SNRPF/SNU13/SNRPD2/SNRPD1
CC	GO:0097526	spliceosomal tri-snRNP complex	7	-0.824251	-2.53978	0.000249439	0.000249439	0.0116773	266	tags=100%, list=18%, signal=82%	LSM4/LSM3/SNRPF/SNU13/SNRPD2/SNRPD1
CC	GO:0070069	cytochrome complex	9	-0.755116	-2.61279	0.000255037	0.000255037	0.0116773	369	tags=100%, list=25%, signal=75%	COX6B1/UQCR11/NDUFA4/COA6/COX5A/COX7A2L/COX7A2/COX8A
CC	GO:0140535	intracellular protein-containing complex	27	-0.469484	-2.65246	0.000311429	0.000311429	0.0116773	445	tags=78%, list=30%, signal=55%	QARS1/POLA2/PSMD3/FTL/POLR3K/PSMB4/PSME2/MAT2B/PSMB3/GTF2H5/MOCS2/ZBTB8OS/POLR2F/POLR2J/ELOC/PSMB6/POLR2I/PSMB5/ANAPC15/ANAPC16/ANAPC13
CC	GO:0005840	ribosome	16	-0.63035	-2.83328	0.000279018	0.000279018	0.0116773	411	tags=94%, list=28%, signal=68%	MRPL12/MRPL34/MRPL18/MRPS26/MRPL20/MRPS22/MRPL43/RPS26/RPS6/MRPS17/NDUFA7/RPL27/MRPL2/MRPL11/MRPS16
CC	GO:1990904	ribonucleoprotein complex	34	-0.458401	-2.85862	0.000327654	0.000327654	0.0116773	367	tags=68%, list=25%, signal=52%	MRPL34/SNRPC/PCBP1/MRPL18/SNRPB/MRPS26/MRPL20/MRPS22/MRPL43/RPS26/RPS6/LSM4/MRPS17/LSM3/SNRPF/TEFM/RPL27/MRPL2/SNU13/SNRPD2/SNRPD1/MRPL11/MRPS16
CC	GO:0000313	organellar ribosome	12	-0.727956	-2.87602	0.000263852	0.000263852	0.0116773	411	tags=100%, list=28%, signal=73%	MRPL34/MRPL18/MRPS26/MRPL20/MRPS22/MRPL43/MRPS17/NDUFA7/MRPL2/MRPL11/MRPS16
CC	GO:0005761	mitochondrial ribosome	12	-0.727956	-2.87602	0.000263852	0.000263852	0.0116773	411	tags=100%, list=28%, signal=73%	MRPL34/MRPL18/MRPS26/MRPL20/MRPS22/MRPL43/MRPS17/NDUFA7/MRPL2/MRPL11/MRPS16
CC	GO:0005759	mitochondrial matrix	25	-0.529317	-2.8964	0.000304414	0.000304414	0.0116773	302	tags=60%, list=20%, signal=49%	HAGH/MRPL18/MRPS26/MRPL20/MRPS22/MRPL43/MRPS17/NDUFA7/TEFM/MRPL2/NDUFAB1/C1QBP/MRPL11/MRPS16/PDE12
CC	GO:0044391	ribosomal subunit	14	-0.728953	-3.09968	0.00027049	0.00027049	0.0116773	411	tags=100%, list=28%, signal=73%	MRPL34/MRPL18/MRPS26/MRPL20/MRPS22/MRPL43/RPS26/RPS6/MRPS17/RPL27/MRPL2/MRPL11/MRPS16
CC	GO:0031974	membrane-enclosed lumen	122	-0.32428	-3.1753	0.000526316	0.000526316	0.0122035	374	tags=52%, list=25%, signal=43%	CDK5/MRPL34/POLR3K/PSMB4/RPL26/RDH14/ERCC1/AK2/GRP/SUMO2/TXN2/GTF2H5/COPRS/HAGH/MRPL18/TIMM8B/SNAPC5/GON7/MOCS2/MRPS26/MRPL20/FAHD1/MRPS22/MRPL43/RBM18/NDUFA8/GEMIN6/COPS9/SAP18/POLR2F/POLR2J/CUEDC2/WDR77/MRPS17/NGRN/NDUFS5/NDUFA7/ELOC/EDF1/RPL12/PSMB6/POLR1H/TEFM/C19H17orf49/POLR2I/COA6/RPL27/DPY30/PHPT1/MRPL2/SNU13/SMDT1/NDUFB5/PSMB5/MIEN1/NDUFAB1/C1QBP/PRDX5/C15H11orf71/COX7A2L/S100B/MRPL11/MR…
CC	GO:0043233	organelle lumen	122	-0.32428	-3.1753	0.000526316	0.000526316	0.0122035	374	tags=52%, list=25%, signal=43%	CDK5/MRPL34/POLR3K/PSMB4/RPL26/RDH14/ERCC1/AK2/GRP/SUMO2/TXN2/GTF2H5/COPRS/HAGH/MRPL18/TIMM8B/SNAPC5/GON7/MOCS2/MRPS26/MRPL20/FAHD1/MRPS22/MRPL43/RBM18/NDUFA8/GEMIN6/COPS9/SAP18/POLR2F/POLR2J/CUEDC2/WDR77/MRPS17/NGRN/NDUFS5/NDUFA7/ELOC/EDF1/RPL12/PSMB6/POLR1H/TEFM/C19H17orf49/POLR2I/COA6/RPL27/DPY30/PHPT1/MRPL2/SNU13/SMDT1/NDUFB5/PSMB5/MIEN1/NDUFAB1/C1QBP/PRDX5/C15H11orf71/COX7A2L/S100B/MRPL11/MR…
CC	GO:0070013	intracellular organelle lumen	122	-0.32428	-3.1753	0.000526316	0.000526316	0.0122035	374	tags=52%, list=25%, signal=43%	CDK5/MRPL34/POLR3K/PSMB4/RPL26/RDH14/ERCC1/AK2/GRP/SUMO2/TXN2/GTF2H5/COPRS/HAGH/MRPL18/TIMM8B/SNAPC5/GON7/MOCS2/MRPS26/MRPL20/FAHD1/MRPS22/MRPL43/RBM18/NDUFA8/GEMIN6/COPS9/SAP18/POLR2F/POLR2J/CUEDC2/WDR77/MRPS17/NGRN/NDUFS5/NDUFA7/ELOC/EDF1/RPL12/PSMB6/POLR1H/TEFM/C19H17orf49/POLR2I/COA6/RPL27/DPY30/PHPT1/MRPL2/SNU13/SMDT1/NDUFB5/PSMB5/MIEN1/NDUFAB1/C1QBP/PRDX5/C15H11orf71/COX7A2L/S100B/MRPL11/MR…
CC	GO:1902495	transmembrane transporter complex	24	-0.637388	-3.42862	0.00030003	0.00030003	0.0116773	380	tags=92%, list=26%, signal=69%	KCNH1/NDUFA11/FKBP1A/NDUFB3/UQCR11/NDUFA8/NDUFA5/NDUFS5/NDUFA7/NDUFC2/NDUFA2/NDUFB8/NDUFB9/KCNB2/NDUFA6/SMDT1/NDUFA1/NDUFB5/NDUFB10/NDUFB11/NDUFAB1/NDUFA3
CC	GO:1990351	transporter complex	24	-0.637388	-3.42862	0.00030003	0.00030003	0.0116773	380	tags=92%, list=26%, signal=69%	KCNH1/NDUFA11/FKBP1A/NDUFB3/UQCR11/NDUFA8/NDUFA5/NDUFS5/NDUFA7/NDUFC2/NDUFA2/NDUFB8/NDUFB9/KCNB2/NDUFA6/SMDT1/NDUFA1/NDUFB5/NDUFB10/NDUFB11/NDUFAB1/NDUFA3
CC	GO:0005737	cytoplasm	335	-0.276926	-3.45807	0.00105374	0.00105374	0.0181999	380	tags=46%, list=26%, signal=44%	KCNH1/MAP1LC3B/ATP6AP2/CDK5/C24H18orf32/NDUFA11/COX5B/MRPL34/IFI6/KDELR2/AKR1A1/ARV1/TIMM9/MCEE/PSMB4/FKBP1A/EMC8/ATP5F1E/RDH14/SELENOK/LSM12/SSR2/GOLT1B/EIF4EBP1/METTL9/SAT2/COX6B1/AK2/GRP/PSMB3/SLIRP/FBP1/NDUFB3/PGRMC1/GTF2H5/COPRS/HAGH/OAZ1/MRPL18/TIMM8B/NACA/DYNLL2/UQCR11/SYNGR2/GON7/SNRPB/LDHA/MOCS2/BANF1/GGH/MRPS26/TOMM6/MRPL20/FAHD1/MRPS22/PIGC/MRPL43/RBM18/PDZD11/VDAC2/RPS26/BCCIP/NDUFA8/…
CC	GO:1990204	oxidoreductase complex	19	-0.717144	-3.46635	0.000292483	0.000292483	0.0116773	307	tags=89%, list=21%, signal=72%	NDUFB3/UQCR11/NDUFA8/NDUFA5/NDUFS5/NDUFA7/NDUFC2/NDUFA2/NDUFB8/NDUFB9/NDUFA6/NDUFA1/NDUFB5/NDUFB10/NDUFB11/NDUFAB1/NDUFA3
CC	GO:0016020	membrane	210	-0.309764	-3.5093	0.00070922	0.00070922	0.0141229	380	tags=52%, list=26%, signal=45%	KCNH1/MAP1LC3B/ATP6AP2/CDK5/NDUFA11/COX5B/MRPL34/IFI6/KDELR2/AKR1A1/ARV1/TIMM9/LSMEM1/TMEM141/FKBP1A/EMC8/ATP5F1E/RPL26/SELENOK/NAT14/SSR2/GOLT1B/COX6B1/AK2/NDUFB3/PGRMC1/COPRS/ATP6V0E1/MRPL18/LGR4/TIMM8B/UQCR11/SYNGR2/MRPS26/TOMM6/MRPL20/MRPS22/PIGC/MRPL43/PDZD11/VDAC3/VDAC2/RPS26/NDUFA8/ATP5MF/MRPS30/KRTCAP2/ATP5MG/TAMM41/CUEDC2/NDUFA5/MRPS17/TPP1/CNIH1/HYLS1/NGRN/TMEM106C/PLPP2/S100G/NDUFS5/ND…
CC	GO:0005747	mitochondrial respiratory chain complex I	17	-0.770908	-3.54244	0.00028777	0.00028777	0.0116773	232	tags=88%, list=16%, signal=75%	NDUFA8/NDUFA5/NDUFS5/NDUFA7/NDUFC2/NDUFA2/NDUFB8/NDUFB9/NDUFA6/NDUFA1/NDUFB5/NDUFB10/NDUFB11/NDUFAB1/NDUFA3
CC	GO:0030964	NADH dehydrogenase complex	17	-0.770908	-3.54244	0.00028777	0.00028777	0.0116773	232	tags=88%, list=16%, signal=75%	NDUFA8/NDUFA5/NDUFS5/NDUFA7/NDUFC2/NDUFA2/NDUFB8/NDUFB9/NDUFA6/NDUFA1/NDUFB5/NDUFB10/NDUFB11/NDUFAB1/NDUFA3
CC	GO:0045271	respiratory chain complex I	17	-0.770908	-3.54244	0.00028777	0.00028777	0.0116773	232	tags=88%, list=16%, signal=75%	NDUFA8/NDUFA5/NDUFS5/NDUFA7/NDUFC2/NDUFA2/NDUFB8/NDUFB9/NDUFA6/NDUFA1/NDUFB5/NDUFB10/NDUFB11/NDUFAB1/NDUFA3
CC	GO:0005622	intracellular anatomical structure	409	-0.280426	-3.63103	0.00125471	0.00125471	0.0198324	380	tags=45%, list=26%, signal=46%	KCNH1/MAP1LC3B/ATP6AP2/CDK5/C24H18orf32/NDUFA11/COX5B/MRPL34/IFI6/KDELR2/SNRPC/AKR1A1/ARV1/TIMM9/MCEE/POLR3K/PSMB4/FKBP1A/EMC8/ATP5F1E/RPL26/RDH14/SELENOK/LSM12/ERCC1/SSR2/GOLT1B/EIF4EBP1/METTL9/SAT2/COX6B1/AK2/GRP/PSME2/PSMB3/SLIRP/SUMO2/TXN2/FBP1/NDUFB3/PGRMC1/GTF2H5/COPRS/HAGH/OAZ1/MRPL18/TIMM8B/NACA/SNAPC5/DYNLL2/UQCR11/SYNGR2/GON7/SNRPB/LDHA/MOCS2/BANF1/GGH/MRPS26/TOMM6/MRPL20/FAHD1/MRPS22/P…
CC	GO:0043229	intracellular organelle	371	-0.290524	-3.66702	0.00116009	0.00116009	0.0191978	380	tags=46%, list=26%, signal=46%	KCNH1/MAP1LC3B/ATP6AP2/CDK5/C24H18orf32/NDUFA11/COX5B/MRPL34/IFI6/KDELR2/SNRPC/ARV1/TIMM9/MCEE/POLR3K/PSMB4/FKBP1A/EMC8/ATP5F1E/RPL26/RDH14/SELENOK/ERCC1/SSR2/GOLT1B/METTL9/COX6B1/AK2/GRP/SLIRP/SUMO2/TXN2/FBP1/NDUFB3/PGRMC1/GTF2H5/COPRS/HAGH/MRPL18/TIMM8B/NACA/SNAPC5/DYNLL2/UQCR11/SYNGR2/GON7/SNRPB/MOCS2/BANF1/GGH/MRPS26/TOMM6/MRPL20/FAHD1/MRPS22/PIGC/MRPL43/RBM18/VDAC2/RPS26/BCCIP/NDUFA8/ATP5MF/…
CC	GO:0031090	organelle membrane	141	-0.366484	-3.69686	0.000571102	0.000571102	0.0125865	380	tags=58%, list=26%, signal=48%	KCNH1/MAP1LC3B/ATP6AP2/NDUFA11/COX5B/MRPL34/IFI6/KDELR2/ARV1/TIMM9/FKBP1A/EMC8/ATP5F1E/RPL26/SELENOK/SSR2/GOLT1B/COX6B1/AK2/NDUFB3/PGRMC1/MRPL18/TIMM8B/UQCR11/SYNGR2/MRPS26/TOMM6/MRPL20/MRPS22/PIGC/MRPL43/VDAC2/RPS26/NDUFA8/ATP5MF/MRPS30/KRTCAP2/ATP5MG/TAMM41/CUEDC2/NDUFA5/MRPS17/CNIH1/NGRN/TMEM106C/PLPP2/NDUFS5/NDUFA7/SORD/NDUFA4/NDUFC2/NDUFA2/VMA21/NDUFB8/ATP5F1D/RPL27/NDUFB9/MRPL2/SERP1/SSR4/V…
CC	GO:0043226	organelle	375	-0.292634	-3.70067	0.00118064	0.00118064	0.0192152	380	tags=46%, list=26%, signal=46%	KCNH1/MAP1LC3B/ATP6AP2/CDK5/C24H18orf32/NDUFA11/COX5B/MRPL34/IFI6/KDELR2/SNRPC/ARV1/TIMM9/MCEE/POLR3K/PSMB4/FKBP1A/EMC8/ATP5F1E/RPL26/RDH14/SELENOK/ERCC1/SSR2/GOLT1B/METTL9/COX6B1/AK2/GRP/SLIRP/SUMO2/TXN2/FBP1/NDUFB3/PGRMC1/GTF2H5/COPRS/HAGH/MRPL18/TIMM8B/NACA/SNAPC5/DYNLL2/UQCR11/SYNGR2/GON7/SNRPB/MOCS2/BANF1/GGH/MRPS26/TOMM6/MRPL20/FAHD1/MRPS22/PIGC/MRPL43/RBM18/VDAC2/RPS26/BCCIP/NDUFA8/ATP5MF/…
CC	GO:0110165	cellular anatomical entity	471	-0.281943	-3.72742	0.00149925	0.00149925	0.0222603	380	tags=44%, list=26%, signal=48%	KCNH1/MAP1LC3B/ATP6AP2/CDK5/C24H18orf32/NDUFA11/COX5B/MRPL34/IFI6/KDELR2/SNRPC/AKR1A1/ARV1/TIMM9/LSMEM1/MCEE/POLR3K/TMEM141/PSMB4/FKBP1A/EMC8/ATP5F1E/RPL26/RDH14/SELENOK/LSM12/NAT14/ERCC1/SSR2/GOLT1B/EIF4EBP1/IGF2/METTL9/SAT2/COX6B1/AK2/GRP/PSME2/PSMB3/SLIRP/SUMO2/TXN2/FBP1/NDUFB3/PGRMC1/GTF2H5/COPRS/HAGH/OAZ1/ATP6V0E1/MRPL18/LGR4/ADAMTS4/TIMM8B/NACA/SNAPC5/DYNLL2/UQCR11/SYNGR2/GON7/SNRPB/LDHA/F3…
CC	GO:0005575	cellular_component	482	-0.283678	-3.75865	0.00152905	0.00152905	0.0223255	380	tags=44%, list=26%, signal=49%	KCNH1/MAP1LC3B/ATP6AP2/CDK5/C24H18orf32/NDUFA11/COX5B/MRPL34/IFI6/FTL/KDELR2/SNRPC/AKR1A1/ARV1/TIMM9/LSMEM1/MCEE/POLR3K/TMEM141/PSMB4/FKBP1A/EMC8/ATP5F1E/RPL26/RDH14/SELENOK/LSM12/NAT14/ERCC1/SSR2/GOLT1B/EIF4EBP1/PCBP1/IGF2/METTL9/SAT2/COX6B1/AK2/GRP/PSME2/MAT2B/PSMB3/SLIRP/SUMO2/TXN2/FBP1/NDUFB3/PGRMC1/GTF2H5/COPRS/HAGH/OAZ1/ATP6V0E1/MRPL18/LGR4/ADAMTS4/TIMM8B/NACA/SNAPC5/DYNLL2/UQCR11/SYNGR2/GO…
CC	GO:0043231	intracellular membrane-bounded organelle	346	-0.302688	-3.79243	0.00108578	0.00108578	0.0183782	380	tags=47%, list=26%, signal=46%	KCNH1/MAP1LC3B/ATP6AP2/CDK5/C24H18orf32/NDUFA11/COX5B/MRPL34/IFI6/KDELR2/SNRPC/ARV1/TIMM9/MCEE/POLR3K/PSMB4/FKBP1A/EMC8/ATP5F1E/RPL26/RDH14/SELENOK/ERCC1/SSR2/GOLT1B/METTL9/COX6B1/AK2/GRP/SLIRP/SUMO2/TXN2/FBP1/NDUFB3/PGRMC1/GTF2H5/COPRS/HAGH/MRPL18/TIMM8B/NACA/SNAPC5/UQCR11/SYNGR2/GON7/SNRPB/MOCS2/BANF1/GGH/MRPS26/TOMM6/MRPL20/FAHD1/MRPS22/PIGC/MRPL43/RBM18/VDAC2/RPS26/NDUFA8/ATP5MF/GEMIN6/MRPS30…
CC	GO:0043227	membrane-bounded organelle	352	-0.304376	-3.83235	0.00110011	0.00110011	0.0184364	380	tags=47%, list=26%, signal=46%	KCNH1/MAP1LC3B/ATP6AP2/CDK5/C24H18orf32/NDUFA11/COX5B/MRPL34/IFI6/KDELR2/SNRPC/ARV1/TIMM9/MCEE/POLR3K/PSMB4/FKBP1A/EMC8/ATP5F1E/RPL26/RDH14/SELENOK/ERCC1/SSR2/GOLT1B/METTL9/COX6B1/AK2/GRP/SLIRP/SUMO2/TXN2/FBP1/NDUFB3/PGRMC1/GTF2H5/COPRS/HAGH/MRPL18/TIMM8B/NACA/SNAPC5/DYNLL2/UQCR11/SYNGR2/GON7/SNRPB/MOCS2/BANF1/GGH/MRPS26/TOMM6/MRPL20/FAHD1/MRPS22/PIGC/MRPL43/RBM18/VDAC2/RPS26/NDUFA8/ATP5MF/GEMIN6…
CC	GO:0005746	mitochondrial respirasome	23	-0.761708	-4.02033	0.000297177	0.000297177	0.0116773	370	tags=100%, list=25%, signal=76%	COX5B/NDUFB3/UQCR11/NDUFA8/NDUFA5/NDUFS5/NDUFA7/NDUFA4/NDUFC2/NDUFA2/NDUFB8/NDUFB9/NDUFA6/NDUFA1/NDUFB5/NDUFB10/NDUFB11/NDUFAB1/COX7A2L/COX7A2/COX8A/NDUFA3
CC	GO:0098803	respiratory chain complex	26	-0.763285	-4.24346	0.000308833	0.000308833	0.0116773	370	tags=100%, list=25%, signal=76%	COX5B/COX6B1/NDUFB3/UQCR11/NDUFA8/NDUFA5/NDUFS5/NDUFA7/NDUFA4/NDUFC2/NDUFA2/NDUFB8/COA6/NDUFB9/NDUFA6/NDUFA1/NDUFB5/NDUFB10/COX5A/NDUFB11/NDUFAB1/COX7A2L/COX7A2/COX8A/NDUFA3
CC	GO:0070469	respirasome	27	-0.763812	-4.31534	0.000311429	0.000311429	0.0116773	370	tags=100%, list=25%, signal=76%	COX5B/COX6B1/NDUFB3/UQCR11/NDUFA8/NDUFA5/NDUFS5/NDUFA7/NDUFA4/NDUFC2/NDUFA2/NDUFB8/COA6/NDUFB9/NDUFA6/CYCS/NDUFA1/NDUFB5/NDUFB10/COX5A/NDUFB11/NDUFAB1/COX7A2L/COX7A2/COX8A/NDUFA3
CC	GO:0098800	inner mitochondrial membrane protein complex	30	-0.739208	-4.34047	0.000322269	0.000322269	0.0116773	370	tags=97%, list=25%, signal=74%	NDUFA11/COX5B/ATP5F1E/NDUFB3/UQCR11/NDUFA8/ATP5MF/ATP5MG/NDUFA5/NDUFS5/NDUFA7/NDUFA4/NDUFC2/NDUFA2/NDUFB8/ATP5F1D/NDUFB9/NDUFA6/SMDT1/NDUFA1/NDUFB5/NDUFB10/ATP5MC1/NDUFB11/NDUFAB1/COX7A2L/COX7A2/COX8A/NDUFA3
CC	GO:0098796	membrane protein complex	56	-0.595452	-4.4883	0.000380662	0.000380662	0.0116773	380	tags=84%, list=26%, signal=65%	KCNH1/ATP6AP2/NDUFA11/COX5B/FKBP1A/EMC8/ATP5F1E/COX6B1/NDUFB3/ATP6V0E1/UQCR11/TOMM6/PIGC/PDZD11/VDAC3/VDAC2/NDUFA8/ATP5MF/ATP5MG/NDUFA5/NDUFS5/NDUFA7/NDUFA4/NDUFC2/NDUFA2/NDUFB8/ATP5F1D/COA6/NDUFB9/KCNB2/NDUFA6/SMDT1/NDUFA1/NDUFB5/NDUFB10/TOMM22/EMC6/ATP5MC1/COX5A/PSENEN/NDUFB11/NDUFAB1/COX7A2L/COX7A2/COX8A/NDUFA3/TOMM5
CC	GO:0031967	organelle envelope	82	-0.538808	-4.65627	0.000433463	0.000433463	0.0116773	380	tags=74%, list=26%, signal=58%	KCNH1/MAP1LC3B/NDUFA11/COX5B/MRPL34/IFI6/TIMM9/ATP5F1E/COX6B1/AK2/NDUFB3/PGRMC1/MRPL18/TIMM8B/UQCR11/BANF1/MRPS26/TOMM6/MRPL20/MRPS22/MRPL43/VDAC2/NDUFA8/ATP5MF/MRPS30/ATP5MG/TAMM41/CUEDC2/NDUFA5/MRPS17/NGRN/NDUFS5/NDUFA7/SORD/NDUFA4/NDUFC2/NDUFA2/NDUFB8/ATP5F1D/COA6/NDUFB9/MRPL2/NDUFA6/SMDT1/NDUFA1/NDUFB5/NDUFB10/LYPLA1/TOMM22/ATP5MC1/COX5A/NDUFB11/NDUFAB1/COA3/COX7A2L/COX7A2/MRPL11/COX8A/NDUFA3…
CC	GO:0031975	envelope	82	-0.538808	-4.65627	0.000433463	0.000433463	0.0116773	380	tags=74%, list=26%, signal=58%	KCNH1/MAP1LC3B/NDUFA11/COX5B/MRPL34/IFI6/TIMM9/ATP5F1E/COX6B1/AK2/NDUFB3/PGRMC1/MRPL18/TIMM8B/UQCR11/BANF1/MRPS26/TOMM6/MRPL20/MRPS22/MRPL43/VDAC2/NDUFA8/ATP5MF/MRPS30/ATP5MG/TAMM41/CUEDC2/NDUFA5/MRPS17/NGRN/NDUFS5/NDUFA7/SORD/NDUFA4/NDUFC2/NDUFA2/NDUFB8/ATP5F1D/COA6/NDUFB9/MRPL2/NDUFA6/SMDT1/NDUFA1/NDUFB5/NDUFB10/LYPLA1/TOMM22/ATP5MC1/COX5A/NDUFB11/NDUFAB1/COA3/COX7A2L/COX7A2/MRPL11/COX8A/NDUFA3…
CC	GO:0019866	organelle inner membrane	60	-0.605539	-4.66472	0.000393236	0.000393236	0.0116773	380	tags=82%, list=26%, signal=63%	KCNH1/NDUFA11/COX5B/MRPL34/IFI6/TIMM9/ATP5F1E/COX6B1/AK2/NDUFB3/MRPL18/TIMM8B/UQCR11/MRPS26/MRPL20/MRPS22/MRPL43/NDUFA8/ATP5MF/MRPS30/ATP5MG/TAMM41/NDUFA5/MRPS17/NDUFS5/NDUFA7/NDUFA4/NDUFC2/NDUFA2/NDUFB8/ATP5F1D/NDUFB9/MRPL2/NDUFA6/SMDT1/NDUFA1/NDUFB5/NDUFB10/ATP5MC1/COX5A/NDUFB11/NDUFAB1/COA3/COX7A2L/COX7A2/MRPL11/COX8A/NDUFA3/MRPS16
CC	GO:0005739	mitochondrion	102	-0.508825	-4.68294	0.000483793	0.000483793	0.0122035	379	tags=69%, list=26%, signal=55%	MAP1LC3B/NDUFA11/COX5B/MRPL34/IFI6/TIMM9/MCEE/PSMB4/ATP5F1E/METTL9/COX6B1/AK2/SLIRP/NDUFB3/PGRMC1/HAGH/MRPL18/TIMM8B/UQCR11/MRPS26/TOMM6/MRPL20/FAHD1/MRPS22/MRPL43/VDAC2/NDUFA8/ATP5MF/MRPS30/ATP5MG/TAMM41/NDUFA5/BOLA3/MRPS17/NGRN/NDUFS5/NDUFA7/SORD/NDUFA4/NDUFC2/NDUFA2/HINT2/NDUFB8/ATP5F1D/TEFM/ROMO1/COA6/NDUFB9/MRPL2/NDUFA6/SMDT1/NDUFA1/NDUFB5/NDUFB10/TOMM22/ATP5MC1/COX5A/NDUFB11/NDUFAB1/COA3/C1…
CC	GO:0032991	protein-containing complex	160	-0.462032	-4.86192	0.000611247	0.000611247	0.0126404	380	tags=66%, list=26%, signal=55%	KCNH1/ATP6AP2/CDK5/NDUFA11/COX5B/MRPL34/FTL/SNRPC/POLR3K/PSMB4/FKBP1A/EMC8/ATP5F1E/ERCC1/PCBP1/COX6B1/PSME2/MAT2B/PSMB3/NDUFB3/GTF2H5/ATP6V0E1/MRPL18/NACA/DYNLL2/UQCR11/GON7/SNRPB/F3/MOCS2/MRPS26/TOMM6/MRPL20/MRPS22/PIGC/MRPL43/PDZD11/VDAC3/VDAC2/RPS26/NDUFA8/ATP5MF/GEMIN6/ZBTB8OS/COPS9/SAP18/ATP5MG/POLR2F/POLR2J/WDR77/RPS6/NDUFA5/LSM4/MRPS17/LSM3/NDUFS5/NDUFA7/ELOC/NDUFA4/SNRPF/C1QB/DYNLRB1/NDUF…
CC	GO:0005743	mitochondrial inner membrane	57	-0.644184	-4.87722	0.00038432	0.00038432	0.0116773	370	tags=84%, list=25%, signal=66%	NDUFA11/COX5B/MRPL34/IFI6/TIMM9/ATP5F1E/COX6B1/AK2/NDUFB3/MRPL18/TIMM8B/UQCR11/MRPS26/MRPL20/MRPS22/MRPL43/NDUFA8/ATP5MF/MRPS30/ATP5MG/TAMM41/NDUFA5/MRPS17/NDUFS5/NDUFA7/NDUFA4/NDUFC2/NDUFA2/NDUFB8/ATP5F1D/NDUFB9/MRPL2/NDUFA6/SMDT1/NDUFA1/NDUFB5/NDUFB10/ATP5MC1/COX5A/NDUFB11/NDUFAB1/COA3/COX7A2L/COX7A2/MRPL11/COX8A/NDUFA3/MRPS16
CC	GO:0031966	mitochondrial membrane	69	-0.612828	-4.98109	0.000415973	0.000415973	0.0116773	379	tags=81%, list=26%, signal=63%	MAP1LC3B/NDUFA11/COX5B/MRPL34/IFI6/TIMM9/ATP5F1E/COX6B1/AK2/NDUFB3/PGRMC1/MRPL18/TIMM8B/UQCR11/MRPS26/TOMM6/MRPL20/MRPS22/MRPL43/VDAC2/NDUFA8/ATP5MF/MRPS30/ATP5MG/TAMM41/NDUFA5/MRPS17/NGRN/NDUFS5/NDUFA7/SORD/NDUFA4/NDUFC2/NDUFA2/NDUFB8/ATP5F1D/NDUFB9/MRPL2/NDUFA6/SMDT1/NDUFA1/NDUFB5/NDUFB10/TOMM22/ATP5MC1/COX5A/NDUFB11/NDUFAB1/COA3/COX7A2L/COX7A2/MRPL11/COX8A/NDUFA3/MRPS16/TOMM5
CC	GO:1902494	catalytic complex	77	-0.596459	-5.02974	0.000427716	0.000427716	0.0116773	378	tags=81%, list=26%, signal=63%	ATP6AP2/CDK5/NDUFA11/COX5B/POLR3K/PSMB4/ATP5F1E/COX6B1/PSME2/MAT2B/PSMB3/NDUFB3/GTF2H5/ATP6V0E1/UQCR11/SNRPB/F3/MOCS2/PIGC/NDUFA8/ATP5MF/ZBTB8OS/ATP5MG/POLR2F/POLR2J/WDR77/NDUFA5/NDUFS5/NDUFA7/ELOC/NDUFA4/SNRPF/DYNLRB1/NDUFC2/NDUFA2/PSMB6/NDUFB8/ATP5F1D/C19H17orf49/POLR2I/COA6/DPY30/NDUFB9/NDUFA6/NDUFA1/NDUFB5/PSMB5/NDUFB10/SNRPD2/SNRPD1/ATP5MC1/COX5A/ANAPC15/PSENEN/NDUFB11/ANAPC16/NDUFAB1/ANAPC1…
CC	GO:0005740	mitochondrial envelope	70	-0.615701	-5.03265	0.000417188	0.000417188	0.0116773	379	tags=81%, list=26%, signal=64%	MAP1LC3B/NDUFA11/COX5B/MRPL34/IFI6/TIMM9/ATP5F1E/COX6B1/AK2/NDUFB3/PGRMC1/MRPL18/TIMM8B/UQCR11/MRPS26/TOMM6/MRPL20/MRPS22/MRPL43/VDAC2/NDUFA8/ATP5MF/MRPS30/ATP5MG/TAMM41/NDUFA5/MRPS17/NGRN/NDUFS5/NDUFA7/SORD/NDUFA4/NDUFC2/NDUFA2/NDUFB8/ATP5F1D/COA6/NDUFB9/MRPL2/NDUFA6/SMDT1/NDUFA1/NDUFB5/NDUFB10/TOMM22/ATP5MC1/COX5A/NDUFB11/NDUFAB1/COA3/COX7A2L/COX7A2/MRPL11/COX8A/NDUFA3/MRPS16/TOMM5
CC	GO:0098798	mitochondrial protein-containing complex	44	-0.73925	-5.11053	0.000354359	0.000354359	0.0116773	370	tags=95%, list=25%, signal=74%	NDUFA11/COX5B/MRPL34/ATP5F1E/NDUFB3/MRPL18/UQCR11/MRPS26/TOMM6/MRPL20/MRPS22/MRPL43/NDUFA8/ATP5MF/ATP5MG/NDUFA5/MRPS17/NDUFS5/NDUFA7/NDUFA4/NDUFC2/NDUFA2/NDUFB8/ATP5F1D/NDUFB9/MRPL2/NDUFA6/SMDT1/NDUFA1/NDUFB5/NDUFB10/TOMM22/ATP5MC1/NDUFB11/NDUFAB1/COX7A2L/COX7A2/MRPL11/COX8A/NDUFA3/MRPS16/TOMM5
MF	GO:0000977	RNA polymerase II transcription regulatory region sequence-specific DNA binding	5	0.638801	1.62515	0.0339623	0.0339623	0.215302	131	tags=60%, list=9%, signal=55%	FOS/PRMT5/SNAI2
MF	GO:0009055	electron transfer activity	4	-0.669474	-1.59932	0.0415006	0.0415006	0.234934	89	tags=75%, list=6%, signal=71%	CYCS/COX5A/NDUFAB1
MF	GO:0061135	endopeptidase regulator activity	3	-0.759501	-1.60175	0.0423996	0.0423996	0.238423	49	tags=100%, list=3%, signal=97%	PSENEN/PRDX5
MF	GO:0019843	rRNA binding	5	-0.604969	-1.60351	0.0472082	0.0472082	0.254478	294	tags=80%, list=20%, signal=64%	MRPL18/MRPL20/MRPS17/NGRN
MF	GO:0140296	general transcription initiation factor binding	3	-0.773098	-1.63043	0.0351827	0.0351827	0.218939	338	tags=100%, list=23%, signal=77%	NACA/EDF1
MF	GO:0005179	hormone activity	3	-0.779891	-1.64476	0.0315742	0.0315742	0.208764	328	tags=100%, list=22%, signal=78%	IGF2/POMC
MF	GO:0016796	exonuclease activity, active with either ribo- or deoxyribonucleic acids and producing 5'-phosphomonoesters	4	-0.689304	-1.6467	0.0332943	0.0332943	0.213466	2	tags=75%, list=0%, signal=75%	EXO5/PLD3/PDE12
MF	GO:0003713	transcription coactivator activity	5	-0.623602	-1.6529	0.0390606	0.0390606	0.23005	287	tags=80%, list=19%, signal=65%	NACA/WDR77/EDF1/MYCBP
MF	GO:0005496	steroid binding	3	-0.795516	-1.67771	0.0236806	0.0236806	0.17894	305	tags=100%, list=21%, signal=79%	VDAC2/S100G
MF	GO:0015078	proton transmembrane transporter activity	7	-0.55044	-1.69608	0.0399102	0.0399102	0.231867	297	tags=71%, list=20%, signal=57%	ATP6V0E1/ATP5MG/ATP5F1D/ATP5MC1/COX5A
MF	GO:0140098	catalytic activity, acting on RNA	14	-0.401189	-1.70595	0.0384095	0.0384095	0.22892	2	tags=21%, list=0%, signal=22%	POLR2F/POLR2J/PDE12
MF	GO:0016787	hydrolase activity	48	-0.245439	-1.74753	0.0214234	0.0214234	0.16866	309	tags=35%, list=21%, signal=29%	FBP1/HAGH/ADAMTS4/F3/GGH/FAHD1/RASL11B/DQX1/TPP1/PLPP2/PSMB6/HINT2/PHPT1/PSMB5/LYPLA1/APEX2/PDE12
MF	GO:0003674	molecular_function	379	-0.139702	-1.78055	0.00116822	0.00116822	0.0191978	369	tags=34%, list=25%, signal=35%	COX5B/MRPL34/FTL/KDELR2/SNRPC/AKR1A1/TIMM9/MCEE/POLR3K/FKBP1A/EMC8/SDR39U1/RPL26/RDH14/NAT14/ERCC1/EIF4EBP1/ADM/PIGB/PCBP1/IGF2/METTL9/SAT2/AK2/RPL39/MAT2B/SLIRP/SUMO2/TXN2/FBP1/RPS27L/PGRMC1/COPRS/HAGH/OAZ1/ATP6V0E1/MRPL18/LGR4/ADAMTS4/TIMM8B/NACA/POLR1D/SNAPC5/RPL24/SNRPB/F3/MOCS2/GGH/MRPS26/MRPL20/FAHD1/POMC/MRPS22/VDAC3/VDAC2/NDUFA8/RASL11B/DQX1/MRPS30/DDT/ZBTB8OS/ATP5MG/POLR2F/TAMM41/POLR2J/…
MF	GO:0051082	unfolded protein binding	3	-0.866848	-1.82814	0.00563825	0.00563825	0.0627861	200	tags=100%, list=14%, signal=87%	PFDN6/PFDN5
MF	GO:0015399	primary active transmembrane transporter activity	4	-0.801496	-1.91471	0.00609613	0.00609613	0.065723	297	tags=100%, list=20%, signal=80%	TOMM20/COX5A/NDUFAB1
MF	GO:0016788	hydrolase activity, acting on ester bonds	18	-0.408297	-1.92325	0.013051	0.013051	0.117503	106	tags=22%, list=7%, signal=21%	PHPT1/LYPLA1/APEX2/PDE12
MF	GO:0004527	exonuclease activity	5	-0.735795	-1.95027	0.00694944	0.00694944	0.0721646	7	tags=40%, list=0%, signal=40%	APEX2/PDE12
MF	GO:0004518	nuclease activity	7	-0.656118	-2.02171	0.00548765	0.00548765	0.0615137	7	tags=29%, list=0%, signal=29%	APEX2/PDE12
MF	GO:0005198	structural molecule activity	16	-0.573969	-2.57986	0.000279018	0.000279018	0.0116773	367	tags=81%, list=25%, signal=62%	MRPL34/RPL39/MRPL18/RPL24/MRPS26/MRPS22/MRPS30/RPS6/MRPS17/NDUFA7/MRPL11/MRPS16/CRYAB
MF	GO:0003735	structural constituent of ribosome	13	-0.637702	-2.61772	0.000535332	0.000535332	0.0122449	367	tags=92%, list=25%, signal=70%	MRPL34/RPL39/MRPL18/RPL24/MRPS26/MRPS22/MRPS30/RPS6/MRPS17/NDUFA7/MRPL11/MRPS16

## Sheet: AD_REVIGO_Input
Activated			Suppressed
ID	NES		ID	NES
GO:0050777	2.01219		GO:0050789	-1.43604
GO:0098609	1.99625		GO:1901360	-1.536
GO:0007155	1.94258		GO:0009892	-1.56585
GO:1903706	1.9315		GO:0032388	-1.57885
GO:0032101	1.90299		GO:0033157	-1.57885
GO:0030098	1.89257		GO:0051651	-1.57885
GO:0030217	1.89257		GO:0090316	-1.57885
GO:1903131	1.89257		GO:0019058	-1.59189
GO:0007159	1.88896		GO:0019079	-1.59189
GO:2000026	1.81184		GO:0045069	-1.59189
GO:0030097	1.76989		GO:1903900	-1.59189
GO:0042110	1.761		GO:0045055	-1.60116
GO:0022407	1.74907		GO:0034341	-1.60279
GO:1903037	1.70573		GO:1990000	-1.60751
GO:0007162	1.68669		GO:0000082	-1.61754
GO:0046649	1.68351		GO:0044843	-1.61754
GO:0030155	1.67268		GO:0006508	-1.62374
GO:0031347	1.67079		GO:0006367	-1.63043
GO:1902105	1.66892		GO:0050792	-1.64246
GO:0045595	1.66848		GO:0006006	-1.65049
GO:0044283	1.66816		GO:0019318	-1.65049
GO:0045597	1.66439		GO:0051302	-1.65049
GO:0002521	1.66322		GO:0051205	-1.65805
GO:0042542	1.63893		GO:0009057	-1.66207
GO:0070301	1.63893		GO:0090304	-1.66416
GO:0006909	1.63666		GO:0001818	-1.66878
GO:0048585	1.6299		GO:0010605	-1.66963
GO:0031330	1.62103		GO:1901698	-1.69508
GO:0048589	1.61989		GO:0044265	-1.70596
GO:0045580	1.61811		GO:0010466	-1.71115
GO:0045619	1.61811		GO:0052548	-1.71462
GO:0046634	1.61811		GO:0022613	-1.71567
GO:1902107	1.61811		GO:0043068	-1.72384
GO:1903708	1.61811		GO:1902600	-1.73041
GO:0022408	1.61676		GO:0016032	-1.73424
GO:0080134	1.61368		GO:0043487	-1.73828
GO:1901617	1.61226		GO:0043488	-1.73828
GO:0031668	1.60555		GO:0061013	-1.73828
GO:0009991	1.59356		GO:0006401	-1.7393
GO:0051249	1.57969		GO:0006402	-1.7393
GO:0045639	1.56371		GO:0006959	-1.74491
GO:0046890	1.55226		GO:0031324	-1.75715
GO:0051155	1.54291		GO:0000959	-1.76189
			GO:0071407	-1.76238
			GO:0043281	-1.76249
			GO:2000116	-1.76249
			GO:0019439	-1.76957
			GO:0034655	-1.76957
			GO:0044270	-1.76957
			GO:0046700	-1.76957
			GO:1901361	-1.76957
			GO:0043065	-1.77155
			GO:0014070	-1.78049
			GO:0051222	-1.78966
			GO:1903829	-1.78966
			GO:1904951	-1.78966
			GO:0006626	-1.79447
			GO:0072594	-1.79447
			GO:0072655	-1.79447
			GO:0000375	-1.79989
			GO:0000377	-1.79989
			GO:0000398	-1.79989
			GO:1901699	-1.80259
			GO:0032386	-1.80905
			GO:0005996	-1.80915
			GO:0008380	-1.82045
			GO:0016311	-1.82214
			GO:0052547	-1.84304
			GO:0062125	-1.8525
			GO:0070129	-1.8525
			GO:0070131	-1.8525
			GO:0010942	-1.86936
			GO:0045727	-1.86938
			GO:0098655	-1.9037
			GO:0098662	-1.9037
			GO:0016070	-1.9217
			GO:0008219	-1.94065
			GO:0034220	-1.9705
			GO:0010629	-1.99091
			GO:0090501	-1.99671
			GO:0051301	-2.00727
			GO:0006812	-2.00829
			GO:0090305	-2.03169
			GO:0043467	-2.05321
			GO:0006811	-2.06106
			GO:1903311	-2.06598
			GO:0016071	-2.07135
			GO:0006123	-2.08317
			GO:0044249	-2.08448
			GO:0010941	-2.09977
			GO:0016043	-2.10647
			GO:0006396	-2.10911
			GO:1901564	-2.11171
			GO:0009058	-2.11722
			GO:0071840	-2.12547
			GO:0060548	-2.13006
			GO:1901576	-2.13341
			GO:0044271	-2.13746
			GO:0006996	-2.19536
			GO:0010608	-2.31403
			GO:0044238	-2.33199
			GO:0006397	-2.33789
			GO:0009059	-2.34108
			GO:0034641	-2.34177
			GO:0044085	-2.40594
			GO:0071704	-2.42334
			GO:0006807	-2.43218
			GO:0006120	-2.43616
			GO:0043933	-2.43758
			GO:0022607	-2.44478
			GO:0019538	-2.45105
			GO:0032543	-2.52716
			GO:0044260	-2.55936
			GO:1901566	-2.58676
			GO:0140053	-2.60528
			GO:0043170	-2.61012
			GO:0044237	-2.63993
			GO:0010467	-2.66626
			GO:0008152	-2.66939
			GO:0065003	-2.78456
			GO:0043604	-2.88549
			GO:0022900	-2.88655
			GO:0043603	-2.92709
			GO:0034645	-2.94074
			GO:0019646	-2.98875
			GO:0006412	-3.04604
			GO:0043043	-3.04604
			GO:0006518	-3.06546
			GO:0008150	-3.10905
			GO:0022904	-3.11102
			GO:0042773	-3.11102
			GO:0042775	-3.11102
			GO:0009987	-3.12345
			GO:0010257	-3.16921
			GO:0032981	-3.16921
			GO:0033108	-3.31486
			GO:0007005	-3.37249
			GO:0015980	-3.4518
			GO:0006091	-3.45426
			GO:0006119	-3.46085
			GO:0009060	-3.46085
			GO:0045333	-3.46085

## Sheet: AD1_REVIGO_Output
Activated				Suppressed
TermID	Name	Value		TermID	Name	Value
GO:0050777	negative regulation of immune response	2.01219		GO:0006091	generation of precursor metabolites and energy	-3.45426
GO:0098609	cell-cell adhesion	1.99625		GO:0015980	energy derivation by oxidation of organic compounds	-3.4518
GO:0007155	cell adhesion	1.94258		GO:0007005	mitochondrion organization	-3.37249
GO:2000026	regulation of multicellular organismal development	1.81184		GO:0033108	mitochondrial respiratory chain complex assembly	-3.31486
GO:0030097	hemopoiesis	1.76989		GO:0009987	cellular process	-3.12345
GO:0022407	regulation of cell-cell adhesion	1.74907		GO:0008150	biological_process	-3.10905
GO:0030155	regulation of cell adhesion	1.67268		GO:0006518	peptide metabolic process	-3.06546
GO:0044283	small molecule biosynthetic process	1.66816		GO:0006412	translation	-3.04604
GO:0070301	cellular response to hydrogen peroxide	1.63893		GO:0043043	peptide biosynthetic process	-3.04604
GO:0006909	phagocytosis	1.63666		GO:0043603	amide metabolic process	-2.92709
GO:0031330	negative regulation of cellular catabolic process	1.62103		GO:0043604	amide biosynthetic process	-2.88549
GO:0048589	developmental growth	1.61989		GO:0044237	cellular metabolic process	-2.63993
GO:1901617	organic hydroxy compound biosynthetic process	1.61226		GO:0032543	mitochondrial translation	-2.52716
GO:0046890	regulation of lipid biosynthetic process	1.55226		GO:0019538	protein metabolic process	-2.45105
				GO:0043933	protein-containing complex organization	-2.43758
				GO:0008152	metabolic process	-2.34177
				GO:0010608	post-transcriptional regulation of gene expression	-2.31403
				GO:0071840	cellular component organization or biogenesis	-2.12547
				GO:0009058	biosynthetic process	-2.11722
				GO:1903311	regulation of mRNA metabolic process	-2.06598
				GO:0043467	regulation of generation of precursor metabolites and energy	-2.05321
				GO:0051301	cell division	-2.00727
				GO:0010629	negative regulation of gene expression	-1.99091
				GO:0008219	cell death	-1.94065
				GO:0098662	inorganic cation transmembrane transport	-1.9037
				GO:0045727	positive regulation of translation	-1.86938
				GO:0062125	regulation of mitochondrial gene expression	-1.8525
				GO:0016311	dephosphorylation	-1.82214
				GO:0032386	regulation of intracellular transport	-1.80905
				GO:1901699	cellular response to nitrogen compound	-1.80259
				GO:0072594	establishment of protein localization to organelle	-1.79447
				GO:0014070	response to organic cyclic compound	-1.78049
				GO:0043065	positive regulation of apoptotic process	-1.77155
				GO:0009056	catabolic process	-1.76957
				GO:0034655	nucleobase-containing compound catabolic process	-1.76957
				GO:0000959	mitochondrial RNA metabolic process	-1.76189
				GO:0006959	humoral immune response	-1.74491
				GO:0016032	viral process	-1.73424
				GO:0019318	hexose metabolic process	-1.65049
				GO:0051302	regulation of cell division	-1.65049
				GO:0050792	regulation of viral process	-1.64246
				GO:0000082	G1/S transition of mitotic cell cycle	-1.61754
				GO:1990000	amyloid fibril formation	-1.60751
				GO:0045055	regulated exocytosis	-1.60116
				GO:0019058	viral life cycle	-1.59189
				GO:1903900	regulation of viral life cycle	-1.59189
				GO:0051651	maintenance of location in cell	-1.57885
				GO:0050789	regulation of biological process	-1.43604

## Sheet: AD2vAD1+AD3_DEG
	p_val	avg_log2FC	pct.1	pct.2	p_val_adj
PLXDC1	1.15e-151	-4.15959	0.32	0.595	1.05e-147
CDC42EP2	2.8e-18	-3.7049	0.341	0.466	2.56e-14
TNFAIP8L2	2.89e-22	-2.75396	0.207	0.331	2.64e-18
BTBD6	1.96e-08	-2.54618	0.199	0.275	0.000179547
DENND1C	2.73e-14	-2.45705	0.721	0.688	2.5e-10
CD3E	8.27e-52	-2.18361	0.748	0.743	7.56e-48
HIVEP2	1.86e-26	-2.17305	0.481	0.567	1.7e-22
CYTH4	3.74e-130	-2.08269	0.847	0.864	3.42e-126
ARL11	8.31e-49	-2.05228	0.653	0.705	7.6e-45
MUL1	2.34e-10	-2.04959	0.232	0.31	2.14e-06
ARHGAP4	1.67e-07	-2.03876	0.545	0.585	0.00152584
SMPD3	2.65e-69	-2.00064	0.805	0.8	2.42e-65
C3H1orf54	4.31e-51	-1.90421	0.542	0.672	3.94e-47
PYROXD2	3.75e-20	-1.84765	0.275	0.385	3.43e-16
NCF2	4.43e-36	-1.83075	0.574	0.653	4.05e-32
C7H19orf67	1.2e-12	-1.76504	0.775	0.712	1.1e-08
DBNDD2	1.74e-58	-1.74668	0.744	0.799	1.6e-54
SERTAD1	5.13e-06	-1.74164	0.456	0.414	0.046929
HOPX	6.51e-08	-1.73253	0.782	0.736	0.000595273
MFSD4A	5.6e-77	-1.70558	0.573	0.704	5.12e-73
ADGRD1	4.77e-137	-1.69164	0.62	0.766	4.36e-133
PLAU	5.37e-14	-1.68998	0.818	0.73	4.91e-10
PLXNC1	1.22e-109	-1.668	0.879	0.868	1.12e-105
STAT6	5.03e-48	-1.64668	0.199	0.368	4.6e-44
TAMALIN	3.2e-42	-1.61861	0.838	0.822	2.93e-38
TAL1	1.26e-120	-1.61589	0.927	0.898	1.15e-116
PSTPIP1	3.79e-31	-1.60982	0.762	0.736	3.46e-27
RBM15B	3.26e-08	-1.60331	0.211	0.298	0.000298441
CDC25B	7.42e-17	-1.57694	0.532	0.597	6.79e-13
MMP15	9.62e-12	-1.56964	0.375	0.472	8.79e-08
EPB41L3	6.1e-56	-1.55324	0.866	0.839	5.58e-52
MFSD5	1.74e-14	-1.53574	0.556	0.618	1.59e-10
TBL2	5.25e-11	-1.52384	0.731	0.602	4.8e-07
VAV1	5.35e-77	-1.51761	0.718	0.779	4.89e-73
STK26	2.04e-102	-1.49813	0.857	0.849	1.86e-98
FBLIM1	1.25e-46	-1.4972	0.554	0.67	1.14e-42
ITGAL	1.08e-49	-1.48503	0.871	0.86	9.86e-46
LPCAT4	2.22e-10	-1.47077	0.532	0.574	2.03e-06
ENPP1	5.39e-79	-1.45986	0.907	0.91	4.93e-75
CDH5	6.65e-76	-1.45923	0.823	0.81	6.08e-72
TFEC	2.6e-43	-1.45674	0.847	0.804	2.37e-39
MID1IP1	7.43e-07	-1.42696	0.432	0.499	0.0067938
C5AR1	4.36e-28	-1.42166	0.647	0.679	3.98e-24
R3HCC1	1.76e-15	-1.41694	0.206	0.301	1.61e-11
PRKCB	2.4e-245	-1.41051	0.955	0.956	2.19e-241
BLNK	2e-109	-1.40528	0.747	0.806	1.83e-105
OLFML3	3.74e-45	-1.394	0.571	0.656	3.42e-41
FOS	1.49e-09	-1.38662	0.549	0.573	1.36e-05
OLFML2B	1.3e-26	-1.38631	0.583	0.646	1.19e-22
ABI3	3.22e-31	-1.3828	0.653	0.689	2.95e-27
NRK	1.21e-74	-1.37758	0.912	0.878	1.1e-70
PTGES	4.6e-29	-1.37328	0.804	0.805	4.2e-25
MXRA8	7.01e-14	-1.37234	0.532	0.586	6.41e-10
UXT	4.49e-16	-1.37144	0.431	0.528	4.11e-12
TRIB2	9.21e-75	-1.36411	0.795	0.808	8.42e-71
VWA1	2e-07	-1.36343	0.768	0.737	0.00182888
ITM2C	1.47e-14	-1.35831	0.657	0.647	1.35e-10
TEPSIN	4.83e-06	-1.35656	0.574	0.603	0.0441236
ST6GALNAC4	3.4e-09	-1.35549	0.53	0.568	3.11e-05
ACSL6	7.87e-63	-1.35422	0.897	0.857	7.2e-59
ATP8B2	1.71e-19	-1.35049	0.895	0.775	1.56e-15
MKI67	2.38e-17	-1.32757	0.819	0.749	2.18e-13
SLC37A2	1.7e-38	-1.31257	0.879	0.825	1.56e-34
PIK3CD	7.78e-35	-1.31225	0.862	0.833	7.11e-31
ARHGAP30	1.18e-40	-1.31099	0.473	0.612	1.08e-36
FSCN1	2.23e-24	-1.31011	0.806	0.788	2.04e-20
ISG15	1.05e-13	-1.30893	0.747	0.707	9.64e-10
REL	2.11e-50	-1.30733	0.822	0.831	1.93e-46
GIMAP7.3	5.08e-22	-1.30494	0.806	0.772	4.65e-18
AOC1	4.1e-37	-1.29783	0.677	0.741	3.75e-33
IFI35	6.26e-09	-1.29505	0.465	0.512	5.73e-05
ABRACL	1.82e-25	-1.28922	0.72	0.763	1.66e-21
EFNB1	5.72e-99	-1.2879	0.896	0.867	5.23e-95
RFLNA	4.55e-38	-1.28476	0.897	0.831	4.16e-34
THSD1	1.5e-32	-1.26875	0.886	0.855	1.37e-28
FHL3	3.74e-14	-1.26389	0.679	0.654	3.42e-10
SPIRE2	1.59e-32	-1.25941	0.684	0.72	1.45e-28
HTRA3	1.64e-20	-1.25541	0.641	0.668	1.5e-16
PTH1R	1.52e-40	-1.25277	0.939	0.884	1.39e-36
EMP3	4.94e-21	-1.25082	0.245	0.364	4.52e-17
CENPM	4.43e-23	-1.24897	0.263	0.383	4.05e-19
HCK	1.83e-155	-1.24685	0.915	0.929	1.67e-151
PPP1R3C	6.97e-14	-1.24608	0.484	0.555	6.37e-10
CCL2	3.34e-08	-1.24526	0.592	0.589	0.000305556
DLG3	5.25e-16	-1.24274	0.551	0.598	4.8e-12
MMP23	2.37e-12	-1.23616	0.842	0.717	2.17e-08
LTBP1	2.35e-224	-1.23069	0.891	0.938	2.15e-220
DMPK	2.29e-06	-1.22682	0.421	0.388	0.0209259
EVA1B	5.63e-36	-1.22266	0.775	0.767	5.15e-32
RIPK3	5.18e-16	-1.21887	0.818	0.769	4.74e-12
RAB3IL1	3.72e-16	-1.21734	0.792	0.719	3.4e-12
FAM20C	3.53e-16	-1.21384	0.583	0.614	3.23e-12
STEAP3	4.46e-18	-1.21334	0.399	0.51	4.07e-14
ARHGAP27	1.9e-47	-1.21176	0.911	0.827	1.74e-43
ECSCR	6.29e-09	-1.21121	0.866	0.778	5.75e-05
PSMB9	7.94e-18	-1.21032	0.552	0.6	7.26e-14
CACNB3	9.13e-09	-1.20744	0.681	0.659	8.35e-05
DNM1	1.66e-23	-1.20681	0.883	0.83	1.52e-19
ZNF286A	2.61e-13	-1.20123	0.403	0.478	2.39e-09
ANAPC11	8.89e-24	-1.19668	0.349	0.428	8.13e-20
CD300A	1.54e-39	-1.18908	0.811	0.793	1.41e-35
POLR2G	1.08e-54	-1.17946	0.325	0.467	9.86e-51
DCHS1	4.92e-39	-1.17421	0.846	0.826	4.5e-35
DPT	6.4e-120	-1.16949	0.851	0.894	5.85e-116
MRPL24	3.63e-10	-1.1677	0.557	0.588	3.32e-06
GNA15	3.73e-11	-1.16678	0.816	0.746	3.41e-07
CD5L	9.02e-61	-1.16249	0.686	0.764	8.25e-57
LY9	3.53e-76	-1.15946	0.685	0.749	3.22e-72
TSPAN6	3.73e-21	-1.15747	0.373	0.489	3.41e-17
GRK4	4.51e-30	-1.15658	0.605	0.651	4.12e-26
PLCB2	3.45e-54	-1.15556	0.607	0.693	3.16e-50
NCKAP5L	3.98e-07	-1.15399	0.665	0.655	0.00363674
CD200R1L	3.24e-65	-1.15282	0.697	0.763	2.96e-61
C4A	4.85e-10	-1.15249	0.703	0.684	4.44e-06
LAT2	2.34e-18	-1.15167	0.85	0.759	2.14e-14
INPP5D	2.11e-158	-1.1486	0.95	0.944	1.93e-154
TUBB6	4.98e-07	-1.14855	0.732	0.693	0.00455812
PLTP	5.04e-11	-1.14382	0.693	0.678	4.61e-07
SLC6A4	3.63e-191	-1.14259	0.948	0.936	3.32e-187
MYOC	1.89e-63	-1.13686	0.922	0.908	1.73e-59
PLAC9	2.82e-34	-1.13328	0.786	0.79	2.57e-30
TIMELESS	5.44e-11	-1.12833	0.795	0.741	4.98e-07
DOCK2	4.07e-153	-1.12297	0.946	0.937	3.72e-149
PTK2B	1.18e-58	-1.11996	0.877	0.865	1.07e-54
LRRK1	1.94e-210	-1.11408	0.937	0.957	1.78e-206
TMEM204	3.55e-29	-1.11122	0.762	0.743	3.24e-25
RAPGEF3	1.7e-09	-1.11082	0.93	0.818	1.56e-05
IGFBP6	9.47e-49	-1.10987	0.653	0.728	8.66e-45
MYO1F	1.14e-46	-1.10898	0.932	0.881	1.04e-42
PLEKHO2	8.49e-27	-1.10474	0.725	0.753	7.76e-23
ITPRIP	2.08e-07	-1.10162	0.899	0.842	0.00189919
MAMSTR	9.35e-16	-1.09968	0.902	0.825	8.55e-12
ALOX5	1.39e-26	-1.09666	0.701	0.714	1.27e-22
EXO5	3.92e-18	-1.09541	0.712	0.717	3.59e-14
RASSF5	9.01e-26	-1.09036	0.883	0.845	8.24e-22
TNFRSF1B	1.04e-93	-1.08969	0.892	0.867	9.51e-90
ATP2A3	3.66e-14	-1.08869	0.887	0.801	3.34e-10
EHBP1L1	1.95e-11	-1.08605	0.808	0.683	1.78e-07
CCN2	1.57e-25	-1.08598	0.857	0.847	1.43e-21
TEX30	4.77e-09	-1.08391	0.772	0.688	4.36e-05
PPP1R3B	1.07e-29	-1.08073	0.894	0.885	9.82e-26
LCP2	5.34e-170	-1.07846	0.928	0.916	4.88e-166
PIK3R5	3.69e-255	-1.07333	0.962	0.967	3.37e-251
ADCY7	5.11e-11	-1.06885	0.875	0.815	4.67e-07
TGFB1I1	2.59e-08	-1.06677	0.874	0.782	0.000237097
ARAP2	5.43e-31	-1.06452	0.897	0.838	4.96e-27
FUNDC1	2.59e-08	-1.06191	0.432	0.507	0.000236607
MBD4	6.38e-13	-1.06133	0.212	0.271	5.83e-09
ADAMTSL4	1.54e-27	-1.06124	0.735	0.738	1.41e-23
RGS19	6.65e-11	-1.06121	0.596	0.632	6.08e-07
TNXB	4.84e-30	-1.05842	0.866	0.844	4.43e-26
FBLN2	3.93e-06	-1.05831	0.717	0.688	0.0359552
ATAD2.1	1.52e-35	-1.05831	0.877	0.834	1.39e-31
OGFOD1	4.82e-14	-1.0581	0.332	0.425	4.4e-10
ADAMTSL3	3.41e-274	-1.05697	0.977	0.987	3.12e-270
ZFP37	5.46e-16	-1.0561	0.47	0.566	4.99e-12
PKN3	2.76e-30	-1.05607	0.922	0.889	2.52e-26
CRACD	8.12e-15	-1.05492	0.745	0.706	7.42e-11
TMEM156	1.97e-133	-1.05403	0.9	0.918	1.8e-129
SOX18	2.69e-15	-1.05369	0.811	0.791	2.46e-11
CLIC2	2.92e-10	-1.05002	0.905	0.841	2.67e-06
PCDH18	7.49e-24	-1.04996	0.691	0.718	6.85e-20
NKG7	1.05e-36	-1.0489	0.634	0.682	9.62e-33
PFKP	2.25e-11	-1.04747	0.875	0.791	2.06e-07
SMO	5.22e-27	-1.04335	0.908	0.855	4.78e-23
BOLA-DMB	6.4e-11	-1.04266	0.771	0.728	5.86e-07
PTPRC	1.63e-43	-1.04259	0.866	0.836	1.49e-39
GATA3	4.9e-153	-1.03891	0.933	0.943	4.48e-149
CLEC12A	5.58e-46	-1.03785	0.906	0.888	5.1e-42
HCCS	9.01e-23	-1.03532	0.275	0.407	8.24e-19
LPCAT2	1.91e-115	-1.03361	0.925	0.896	1.75e-111
GLIS2	9.05e-81	-1.03301	0.861	0.871	8.27e-77
ISYNA1	8.08e-15	-1.03241	0.673	0.705	7.39e-11
DHX58	4.67e-12	-1.03075	0.754	0.718	4.27e-08
ADAMTSL5	1.27e-33	-1.01929	0.755	0.748	1.16e-29
APOA1	1.35e-80	-1.017	0.521	0.678	1.23e-76
LPCAT1	6.73e-31	-1.01688	0.921	0.847	6.15e-27
SELPLG	1.52e-45	-1.01516	0.822	0.807	1.39e-41
GAS6	2.39e-41	-1.01339	0.841	0.825	2.18e-37
CD86	3.28e-86	-1.00806	0.89	0.898	3e-82
IDO1	6.81e-29	-1.0019	0.821	0.829	6.23e-25
CD320	2.71e-16	-1.00184	0.677	0.671	2.48e-12
REM1	3.49e-21	-1.00112	0.817	0.756	3.19e-17
COX17	1.46e-52	-0.998757	0.336	0.469	1.33e-48
CASTOR1	1.32e-35	-0.997324	0.518	0.607	1.21e-31
ACSL5	1.45e-21	-0.996974	0.835	0.773	1.33e-17
FYB1	3.68e-76	-0.996512	0.838	0.841	3.37e-72
ATP8B4	0	-0.996268	0.966	0.984	0
SOX17	3.85e-14	-0.995184	0.88	0.858	3.52e-10
DTX1	1.61e-138	-0.994847	0.951	0.884	1.47e-134
RAB31	4.69e-243	-0.993025	0.959	0.958	4.28e-239
JAK3	3.18e-43	-0.989409	0.927	0.886	2.9e-39
ABCC3	3.54e-50	-0.988605	0.905	0.906	3.24e-46
PARP9	4.66e-19	-0.988062	0.825	0.798	4.26e-15
RIPOR2	8.29e-133	-0.986644	0.942	0.936	7.58e-129
ASRGL1	1.25e-15	-0.98662	0.536	0.585	1.14e-11
MTERF4	1.95e-09	-0.98526	0.378	0.423	1.78e-05
TAP1	8.14e-10	-0.984969	0.864	0.795	7.45e-06
VWA5A	3.08e-37	-0.98322	0.862	0.848	2.82e-33
TECR	1.84e-07	-0.982489	0.434	0.391	0.00168325
RAB7B	9.68e-66	-0.982404	0.934	0.911	8.85e-62
ADGRG1	1.21e-142	-0.979254	0.953	0.945	1.11e-138
CCT3	1.49e-09	-0.979188	0.432	0.489	1.37e-05
TCIM	2.35e-31	-0.978634	0.732	0.768	2.14e-27
PARVB	1.98e-117	-0.97789	0.961	0.92	1.81e-113
NR2C2AP	4.35e-20	-0.975641	0.479	0.562	3.98e-16
DIMT1	4.29e-23	-0.973154	0.689	0.735	3.92e-19
CCDC22	1.58e-06	-0.971723	0.666	0.653	0.0144928
PLXDC2	0	-0.970127	0.975	0.991	0
ADCY4	5.92e-76	-0.968709	0.95	0.887	5.41e-72
COL1A1	4.27e-11	-0.96856	0.745	0.717	3.91e-07
ZNF575	8.8e-16	-0.967219	0.397	0.493	8.05e-12
ENOSF1	1.27e-17	-0.965372	0.782	0.79	1.16e-13
RRP7	5.42e-23	-0.965282	0.328	0.427	4.95e-19
STX3	2.02e-75	-0.964332	0.955	0.936	1.85e-71
FHOD1	2.81e-31	-0.963965	0.859	0.871	2.57e-27
REEP4	2.19e-07	-0.962852	0.46	0.426	0.00200267
PTPRF	2.73e-27	-0.961627	0.962	0.899	2.5e-23
LHX6	1.39e-46	-0.959538	0.933	0.894	1.27e-42
PLEKHO1	5.94e-21	-0.9588	0.824	0.773	5.43e-17
ROBO4	2.18e-36	-0.958714	0.93	0.889	1.99e-32
ARHGEF25	4.55e-13	-0.957917	0.928	0.846	4.16e-09
HACD4	7.19e-71	-0.956236	0.857	0.842	6.57e-67
SGTA	1.67e-09	-0.954516	0.64	0.647	1.53e-05
ITGA5	2.91e-16	-0.954415	0.798	0.765	2.66e-12
EPHB4	1.12e-10	-0.95411	0.924	0.899	1.03e-06
PALM	3.22e-33	-0.952132	0.937	0.88	2.95e-29
CCND1	6.85e-44	-0.948366	0.583	0.675	6.26e-40
IRF1	6.56e-09	-0.947946	0.837	0.775	6e-05
ANK3	7.64e-19	-0.947799	0.76	0.734	6.99e-15
KCNK6	3.63e-08	-0.947742	0.422	0.418	0.00033208
ARPC1B	2.91e-53	-0.947021	0.899	0.915	2.66e-49
SLC26A10	3.03e-30	-0.946586	0.905	0.816	2.77e-26
FBN1	8.62e-21	-0.946308	0.917	0.908	7.88e-17
LFNG	8.63e-11	-0.944209	0.883	0.815	7.89e-07
NDOR1	5.14e-07	-0.934759	0.684	0.594	0.00470247
CPTP	2.59e-18	-0.932957	0.284	0.404	2.37e-14
LRRC57	7.68e-29	-0.932323	0.401	0.523	7.02e-25
TP53BP2	4.33e-12	-0.932322	0.798	0.769	3.96e-08
LAMA2	2.87e-144	-0.930441	0.962	0.961	2.63e-140
MFAP4	4.52e-32	-0.929805	0.867	0.833	4.14e-28
SEPTIN5	3.43e-09	-0.928563	0.619	0.529	3.14e-05
RAB32	6.86e-39	-0.927395	0.781	0.791	6.27e-35
MAPK11	1.64e-08	-0.925932	0.715	0.674	0.000149847
CD9	1.67e-63	-0.923763	0.809	0.848	1.52e-59
CLECL1	1.81e-51	-0.920548	0.845	0.826	1.65e-47
IL33	2.7e-110	-0.919727	0.939	0.933	2.47e-106
CD84	5.34e-40	-0.919453	0.876	0.836	4.88e-36
CD163	3.12e-38	-0.916572	0.758	0.759	2.85e-34
NOSIP	2.59e-23	-0.915174	0.68	0.528	2.37e-19
EBF4	3.01e-57	-0.914947	0.956	0.922	2.75e-53
CLDN12	5.34e-07	-0.914148	0.28	0.371	0.00488552
SP110	7.57e-43	-0.913817	0.497	0.614	6.93e-39
B3GLCT	6.11e-218	-0.911673	0.953	0.963	5.58e-214
APOLD1	6.33e-29	-0.911589	0.945	0.925	5.78e-25
DBF4	5.09e-27	-0.911045	0.887	0.878	4.66e-23
COL6A3	2.7e-103	-0.910208	0.956	0.953	2.47e-99
CLIP3	1.88e-16	-0.909526	0.533	0.607	1.72e-12
GOLM1	6.41e-112	-0.908697	0.962	0.942	5.86e-108
NSA2	2.26e-13	-0.905613	0.59	0.631	2.07e-09
RASGRP4	3.57e-61	-0.903039	0.627	0.703	3.26e-57
NOS3	3.8e-76	-0.902128	0.893	0.876	3.48e-72
FAR2	4.75e-57	-0.900407	0.934	0.922	4.34e-53
EHD4	1.2e-58	-0.899625	0.877	0.893	1.1e-54
TMEM11	4.51e-13	-0.898515	0.729	0.722	4.12e-09
EFEMP1	4.54e-184	-0.897672	0.898	0.936	4.15e-180
DLL1	1.1e-57	-0.896701	0.956	0.914	1.01e-53
ZNF366	9.4e-275	-0.89637	0.975	0.974	8.6e-271
PTGDR	3.43e-115	-0.894746	0.933	0.921	3.13e-111
PCNX3	1.03e-11	-0.8938	0.348	0.327	9.46e-08
CASP2	3.39e-43	-0.893771	0.771	0.83	3.1e-39
LAYN	1.42e-36	-0.893742	0.956	0.92	1.3e-32
KDR	1.11e-96	-0.893712	0.917	0.927	1.01e-92
PTGIS	5.3e-178	-0.893195	0.936	0.941	4.85e-174
MAP4K2	3.62e-11	-0.892618	0.808	0.716	3.31e-07
SVEP1	9.77e-140	-0.892138	0.922	0.939	8.94e-136
XG	1.52e-65	-0.891968	0.897	0.863	1.39e-61
PID1	0	-0.890214	0.976	0.988	0
CENPB	2.21e-08	-0.889663	0.46	0.522	0.000201938
CSF1R	1.3e-07	-0.889643	0.9	0.836	0.00118825
RUNX1T1	0	-0.889132	0.984	0.996	0
SLCO2B1	5.1e-136	-0.888562	0.893	0.911	4.66e-132
SLC29A1	6.12e-25	-0.887577	0.525	0.623	5.6e-21
ANKS3	1.03e-08	-0.885863	0.703	0.6	9.41e-05
LAPTM5	4.37e-19	-0.884626	0.759	0.737	4e-15
SHPK	1.09e-09	-0.883109	0.778	0.804	1e-05
CENPF	4.68e-08	-0.881518	0.828	0.742	0.000428094
RASIP1	5.91e-17	-0.881258	0.935	0.899	5.4e-13
PNPO	1.34e-14	-0.87931	0.44	0.521	1.22e-10
ADPRM	2.4e-10	-0.878472	0.653	0.543	2.2e-06
MRGPRF	2.19e-21	-0.878295	0.938	0.875	2e-17
MGC139164	5.09e-17	-0.877529	0.935	0.873	4.66e-13
ASB6	1.35e-08	-0.875029	0.295	0.373	0.000123729
ANKRD29	8.97e-74	-0.874819	0.929	0.929	8.2e-70
NDUFA9	4.39e-37	-0.874629	0.324	0.458	4.01e-33
TMOD1	3.47e-126	-0.873442	0.953	0.962	3.18e-122
PRKAR1B	1.32e-229	-0.873167	0.941	0.941	1.21e-225
CFB	4.64e-12	-0.872993	0.771	0.727	4.24e-08
NCKAP1L	1.33e-58	-0.872649	0.934	0.899	1.21e-54
C16H1orf115	4.59e-62	-0.871877	0.916	0.913	4.19e-58
CHST1	2.14e-83	-0.871519	0.93	0.887	1.96e-79
SLAMF7	1.84e-13	-0.87017	0.88	0.839	1.68e-09
TBL3	4.85e-11	-0.869483	0.536	0.462	4.44e-07
SLC35A4	8.68e-23	-0.868625	0.285	0.384	7.94e-19
ENO3	3.4e-11	-0.868089	0.595	0.504	3.11e-07
GCNT4	2.86e-111	-0.868058	0.91	0.913	2.62e-107
KLF4	4.95e-26	-0.866063	0.582	0.638	4.53e-22
MYL12B	4.43e-10	-0.864529	0.697	0.715	4.05e-06
SLC6A6	2.88e-90	-0.862781	0.896	0.912	2.63e-86
PPIL2	4.99e-11	-0.862649	0.581	0.504	4.57e-07
LMO2	9.91e-33	-0.861656	0.854	0.805	9.06e-29
UCP2	3.66e-18	-0.861013	0.824	0.79	3.34e-14
RAI14	4.36e-36	-0.860923	0.854	0.834	3.98e-32
POLR1G	1.49e-06	-0.858441	0.462	0.517	0.01362
USP19	1.65e-07	-0.857243	0.813	0.717	0.00151181
CD34	1.04e-93	-0.856669	0.916	0.912	9.48e-90
LGALS9	2.92e-71	-0.856216	0.957	0.946	2.67e-67
NT5E	1.68e-110	-0.856071	0.864	0.931	1.54e-106
PDLIM4	3.79e-16	-0.85466	0.707	0.714	3.46e-12
ELMO1	0	-0.852008	0.982	0.993	0
LRRFIP1	4.92e-45	-0.851991	0.936	0.927	4.5e-41
CD53	1.99e-32	-0.850379	0.902	0.85	1.82e-28
P3H3	2.4e-06	-0.849407	0.436	0.51	0.0219801
IGF2	6.79e-24	-0.849025	0.484	0.565	6.21e-20
UNC5B	3.75e-237	-0.848904	0.965	0.97	3.43e-233
GMIP	4.19e-15	-0.848185	0.637	0.684	3.83e-11
FLT3LG	2.07e-18	-0.848098	0.657	0.679	1.89e-14
HOXB7	8.54e-11	-0.847777	0.627	0.518	7.81e-07
POSTN	4.34e-25	-0.845723	0.913	0.896	3.97e-21
SLC29A3	3.55e-85	-0.845381	0.863	0.885	3.25e-81
CREB5	3.7e-164	-0.842134	0.947	0.98	3.38e-160
MTIF3	8.4e-09	-0.84097	0.47	0.528	7.68e-05
DTX2	5.24e-35	-0.839966	0.564	0.65	4.79e-31
MCF2L	4.24e-89	-0.839085	0.944	0.901	3.87e-85
SH2D3C	4.67e-114	-0.837674	0.956	0.91	4.27e-110
RIN3	3.68e-184	-0.837417	0.967	0.966	3.36e-180
ALKBH6	3.41e-22	-0.836057	0.708	0.594	3.12e-18
MMP2	4.02e-37	-0.833835	0.703	0.745	3.68e-33
SLC9A3R1	9.78e-32	-0.833623	0.672	0.73	8.94e-28
KCTD11	2.74e-16	-0.83163	0.811	0.67	2.51e-12
LVRN	5.08e-33	-0.831453	0.941	0.914	4.65e-29
PPP1R9B	7.8e-28	-0.831165	0.566	0.649	7.14e-24
SPRY1	1.47e-11	-0.830939	0.803	0.753	1.34e-07
PARP14	4.91e-27	-0.830629	0.886	0.842	4.49e-23
LZTS1	1.19e-127	-0.829729	0.938	0.94	1.08e-123
WAS	2.77e-29	-0.829242	0.739	0.748	2.54e-25
CR2	9.49e-49	-0.829099	0.903	0.892	8.68e-45
FDFT1	2.22e-16	-0.828984	0.765	0.754	2.03e-12
FRMD4B	3.73e-221	-0.828721	0.968	0.976	3.41e-217
GMFG	2.69e-15	-0.828178	0.579	0.636	2.46e-11
CEP250	3.18e-09	-0.82748	0.763	0.63	2.91e-05
GFPT2	1.68e-113	-0.826997	0.891	0.911	1.54e-109
PLXNA2	0	-0.826797	0.971	0.987	0
RCC2	1.71e-23	-0.826477	0.299	0.385	1.56e-19
PROS1	2.11e-18	-0.826204	0.927	0.885	1.93e-14
LETM1	3.86e-22	-0.826	0.84	0.842	3.53e-18
SMG9	5.1e-25	-0.824746	0.704	0.54	4.66e-21
INPP1	1.15e-62	-0.823694	0.929	0.919	1.05e-58
ST6GALNAC2	3.53e-33	-0.823639	0.964	0.897	3.22e-29
NR5A2	1.2e-206	-0.822018	0.959	0.974	1.09e-202
PRSS23	8.06e-44	-0.819596	0.79	0.819	7.37e-40
PDE7B	0	-0.819037	0.974	0.988	0
BREH1	1.03e-41	-0.81831	0.956	0.939	9.41e-38
RAB29	1.02e-26	-0.817382	0.661	0.73	9.36e-23
PACSIN3	3.51e-38	-0.817164	0.925	0.902	3.21e-34
NPC2	2.48e-29	-0.81483	0.44	0.55	2.27e-25
DENND6B	1.06e-07	-0.814177	0.712	0.615	0.00096933
EPS8L2	1.42e-08	-0.81354	0.522	0.461	0.000129609
DOK5	2.98e-302	-0.813007	0.971	0.98	2.73e-298
UBTD1	4.96e-123	-0.812777	0.911	0.925	4.54e-119
HEXIM2	7.11e-09	-0.812523	0.453	0.421	6.5e-05
ADAMTS1	3.97e-21	-0.811717	0.719	0.734	3.63e-17
ADGB	3.33e-26	-0.811584	0.777	0.788	3.05e-22
DNAJB11	1.89e-19	-0.810726	0.576	0.652	1.73e-15
PDGFRA	1.2e-22	-0.810694	0.866	0.832	1.1e-18
HIRIP3	4.58e-06	-0.810193	0.613	0.544	0.0418696
ECM2	6.84e-45	-0.809891	0.799	0.839	6.26e-41
RRP1B	3.17e-21	-0.809624	0.788	0.689	2.9e-17
CMAS	3.54e-08	-0.809144	0.736	0.732	0.0003239
CLMP	2.71e-199	-0.808525	0.957	0.961	2.48e-195
ADORA2B	9.12e-91	-0.808487	0.875	0.897	8.33e-87
CST6	1.38e-21	-0.808445	0.632	0.664	1.27e-17
IRF9	1.66e-09	-0.807262	0.79	0.631	1.52e-05
MCUB	1.1e-226	-0.806618	0.91	0.942	1e-222
UST	0	-0.805799	0.982	0.993	0
ATRNL1	0	-0.804992	0.96	0.985	0
SYK	9.09e-139	-0.803288	0.95	0.962	8.31e-135
SLC6A9	1.76e-176	-0.802329	0.96	0.948	1.61e-172
WEE1	6.65e-22	-0.802183	0.814	0.816	6.08e-18
MYO18A	3.08e-14	-0.80189	0.782	0.663	2.81e-10
HEBP1	7.23e-72	-0.801847	0.954	0.948	6.61e-68
TNFRSF25	5.26e-18	-0.800817	0.899	0.813	4.81e-14
RFK	6.25e-15	-0.798622	0.175	0.247	5.72e-11
PXN	6.3e-93	-0.797922	0.943	0.928	5.76e-89
HGF	4.33e-299	-0.797258	0.973	0.977	3.96e-295
WHAMM	6.7e-27	-0.797246	0.247	0.33	6.12e-23
FXYD5	1.61e-08	-0.795405	0.925	0.85	0.000147306
CD14	2.06e-09	-0.794777	0.714	0.707	1.88e-05
GAS2L1	2.2e-09	-0.794707	0.514	0.549	2.01e-05
EPS8	0	-0.794422	0.985	0.998	0
HNMT	5.04e-111	-0.793973	0.841	0.883	4.61e-107
MMP19	5.53e-13	-0.790149	0.867	0.802	5.06e-09
TES	0	-0.788244	0.97	0.977	0
RARRES1	4.36e-60	-0.788235	0.856	0.853	3.98e-56
RND3	4.89e-46	-0.787882	0.809	0.82	4.48e-42
ARAP3	3.32e-46	-0.787516	0.947	0.884	3.04e-42
PDGFB	3.16e-159	-0.786962	0.957	0.953	2.89e-155
MRPL12	2.07e-30	-0.785403	0.856	0.732	1.9e-26
ARHGAP28	7.33e-258	-0.785397	0.976	0.987	6.7e-254
CC2D2A	1.13e-65	-0.782568	0.946	0.933	1.03e-61
LTBP4	6.42e-94	-0.782253	0.919	0.892	5.87e-90
ARRB2	9.58e-31	-0.781607	0.751	0.743	8.76e-27
PTPN13	2.6e-170	-0.781593	0.968	0.965	2.38e-166
C7	1.76e-39	-0.781049	0.851	0.828	1.61e-35
RAD9A	1.36e-16	-0.780068	0.613	0.488	1.24e-12
UCHL1	1.66e-18	-0.779982	0.306	0.37	1.52e-14
TOP3B	2.17e-06	-0.779538	0.737	0.634	0.0198587
PECAM1	1.1e-85	-0.778805	0.956	0.957	1.01e-81
CYP26B1	4.07e-20	-0.778277	0.632	0.681	3.73e-16
MSR1	1.97e-88	-0.777304	0.892	0.905	1.8e-84
CXCL3	1.62e-15	-0.776847	0.889	0.839	1.48e-11
OCIAD2	7.59e-30	-0.77464	0.792	0.802	6.94e-26
UQCRB	8.04e-23	-0.772438	0.342	0.411	7.35e-19
ARHGEF2	1.63e-22	-0.772098	0.798	0.817	1.49e-18
DUT	1.19e-09	-0.769404	0.6	0.522	1.09e-05
C3	9.3e-07	-0.768815	0.535	0.57	0.00850313
CFH	6.29e-09	-0.768504	0.728	0.694	5.76e-05
HTRA1	3.32e-130	-0.768169	0.906	0.938	3.04e-126
FAS	8.3e-136	-0.768002	0.941	0.932	7.59e-132
PREX1	2.77e-112	-0.767075	0.961	0.955	2.53e-108
COL1A2	3.38e-15	-0.766388	0.869	0.848	3.09e-11
PTPRE	1.48e-78	-0.765205	0.905	0.892	1.35e-74
GATA2	4.23e-21	-0.765101	0.906	0.874	3.87e-17
CD55	3.28e-46	-0.764994	0.895	0.889	3e-42
GNAI2	9.06e-37	-0.76437	0.659	0.733	8.28e-33
ATN1	7.75e-07	-0.762821	0.833	0.706	0.0070908
TMEM44	4.55e-89	-0.762358	0.963	0.941	4.17e-85
ATP13A2	2.15e-07	-0.759782	0.559	0.482	0.00196318
CDC42EP3	1.77e-37	-0.758883	0.892	0.862	1.61e-33
DOP1B	3.17e-24	-0.757382	0.799	0.786	2.9e-20
ATP1B3	1.52e-06	-0.755902	0.677	0.654	0.0138974
KIF1C	3.04e-07	-0.755781	0.639	0.55	0.00277553
TRPV2	7.73e-14	-0.754906	0.862	0.823	7.07e-10
CD93	2.26e-13	-0.753686	0.848	0.797	2.06e-09
AQP3	1.76e-33	-0.752626	0.749	0.772	1.61e-29
DDX41	6.8e-07	-0.751713	0.368	0.35	0.00621821
CEP57	4.42e-25	-0.750708	0.478	0.576	4.04e-21
NDUFA2	3.14e-31	-0.749926	0.312	0.432	2.87e-27
COQ4	1.55e-06	-0.749192	0.587	0.499	0.0141971
HSPA12B	2.42e-20	-0.747344	0.918	0.881	2.22e-16
ELK3	3.25e-54	-0.745904	0.964	0.957	2.97e-50
ARHGAP31	0	-0.745171	0.983	0.991	0
UBA7	1.08e-11	-0.743918	0.823	0.769	9.85e-08
MDM1	2.22e-06	-0.742653	0.603	0.64	0.0203108
PLEKHG1	8.25e-192	-0.742263	0.966	0.979	7.54e-188
POLD1	2.07e-11	-0.740958	0.662	0.591	1.9e-07
EPSTI1	4.54e-86	-0.739119	0.934	0.95	4.15e-82
CLDN5	1.17e-37	-0.738745	0.915	0.905	1.07e-33
CCSER1	0	-0.735651	0.974	0.984	0
GRK5	0	-0.735432	0.982	0.997	0
AGER	3.38e-15	-0.734868	0.668	0.566	3.09e-11
TUBGCP6	3.38e-10	-0.734722	0.656	0.565	3.09e-06
PPP6R1	5.1e-12	-0.734616	0.868	0.769	4.67e-08
TWF2	8.3e-07	-0.732511	0.729	0.677	0.00758935
EGFLAM	0	-0.731979	0.983	0.999	0
DAPP1	3.18e-38	-0.731282	0.938	0.901	2.91e-34
DPYSL2	7.61e-76	-0.730832	0.918	0.94	6.96e-72
WDFY4	8.09e-18	-0.729698	0.94	0.892	7.4e-14
PSTPIP2	1.04e-70	-0.728788	0.886	0.901	9.5e-67
SLC35F6	1.23e-18	-0.728695	0.577	0.636	1.13e-14
ATF3	2.07e-07	-0.728577	0.786	0.719	0.00188852
DHRS3	3.2e-71	-0.72778	0.849	0.874	2.92e-67
STK17B	8.2e-79	-0.727496	0.941	0.926	7.5e-75
SYT7	7.22e-104	-0.727095	0.967	0.921	6.6e-100
ARRB1	3.59e-190	-0.726021	0.924	0.912	3.28e-186
MRPL9	3.4e-16	-0.725963	0.328	0.401	3.11e-12
PEBP1	3.77e-14	-0.725101	0.544	0.593	3.45e-10
PCOLCE2	2.75e-110	-0.724727	0.868	0.915	2.51e-106
CCDC188	3.39e-62	-0.724247	0.953	0.929	3.1e-58
MAN1A1	5.56e-85	-0.722553	0.96	0.977	5.09e-81
ADGRE5	8.96e-38	-0.722195	0.867	0.854	8.19e-34
TGFBR2	2.85e-288	-0.722041	0.973	0.988	2.61e-284
FAM102B	1.92e-51	-0.721508	0.889	0.897	1.75e-47
ROM1	2.66e-23	-0.721321	0.748	0.766	2.43e-19
B3GNT2	3.74e-79	-0.720643	0.902	0.929	3.42e-75
PLXNB2	2.35e-20	-0.720451	0.697	0.556	2.15e-16
NXF1	7.63e-10	-0.719946	0.659	0.687	6.98e-06
NAIF1	2.21e-20	-0.719877	0.322	0.419	2.02e-16
DIPK2B	2.74e-112	-0.719594	0.973	0.951	2.51e-108
CADM1	3.83e-216	-0.719199	0.978	0.984	3.5e-212
HPRT1	2.29e-30	-0.71615	0.636	0.693	2.1e-26
CCDC136	5.51e-08	-0.7157	0.615	0.637	0.000504008
ATAD5	2.85e-10	-0.715671	0.571	0.613	2.61e-06
PHC1	1.05e-24	-0.715336	0.346	0.461	9.63e-21
CCDC68	1.01e-177	-0.713952	0.962	0.976	9.21e-174
RCN1	2.83e-13	-0.713356	0.51	0.57	2.59e-09
ARHGAP15	0	-0.712826	0.98	0.991	0
MYOF	6.4e-108	-0.712013	0.95	0.941	5.85e-104
RCN3	5.39e-27	-0.711596	0.848	0.823	4.93e-23
PDK3	2.43e-07	-0.711483	0.943	0.916	0.00222068
AGO4	9.41e-194	-0.711128	0.967	0.957	8.6e-190
CALM3	2.83e-30	-0.710413	0.669	0.712	2.59e-26
NIBAN1	8.4e-202	-0.710151	0.958	0.983	7.68e-198
VEGFD	4.61e-18	-0.709923	0.524	0.574	4.22e-14
PHLDB1	7.68e-08	-0.709395	0.805	0.757	0.000702054
CYBB	1.01e-81	-0.708548	0.931	0.93	9.22e-78
VWF	1.9e-81	-0.70854	0.957	0.967	1.73e-77
OAZ1	3.81e-19	-0.707374	0.507	0.579	3.48e-15
ADGRL1	1.32e-74	-0.70686	0.933	0.949	1.21e-70
BICC1	1.63e-301	-0.706233	0.973	0.988	1.49e-297
FN1	3.1e-47	-0.706214	0.759	0.785	2.83e-43
PLAUR	8.02e-35	-0.705448	0.888	0.86	7.33e-31
CADPS2	2.05e-235	-0.705071	0.975	0.986	1.87e-231
ALDH1L2	8.31e-08	-0.704261	0.59	0.614	0.000759729
NOTCH3	8.42e-63	-0.703948	0.963	0.94	7.7e-59
ARHGDIB	5.75e-65	-0.703502	0.921	0.932	5.26e-61
RGS1	4.76e-10	-0.703451	0.916	0.894	4.35e-06
SLC41A2	4.27e-110	-0.702291	0.932	0.935	3.91e-106
CD68	5.72e-21	-0.701944	0.605	0.644	5.23e-17
LDHA	1.56e-13	-0.701802	0.64	0.667	1.43e-09
DGKA	1.1e-07	-0.701349	0.844	0.793	0.00100909
IL16	5.47e-39	-0.701149	0.833	0.829	5e-35
C1QTNF1	8.75e-29	-0.700987	0.75	0.78	8e-25
HAUS8	2.63e-17	-0.700285	0.735	0.749	2.4e-13
EGLN2	4.84e-14	-0.699764	0.63	0.532	4.42e-10
C1QB	3.31e-26	-0.699221	0.485	0.581	3.03e-22
CRYBG3	1.94e-11	-0.698488	0.951	0.947	1.78e-07
SCIN	5.96e-22	-0.698028	0.823	0.778	5.45e-18
EFHD1	1.93e-216	-0.697098	0.955	0.971	1.77e-212
STXBP6	0	-0.697022	0.978	0.995	0
HDAC7	5.58e-17	-0.696996	0.861	0.856	5.1e-13
IRF5	9.74e-18	-0.696982	0.849	0.822	8.91e-14
DLC1	2.22e-243	-0.696709	0.991	0.999	2.03e-239
GNAS.1	3.41e-78	-0.696622	0.828	0.871	3.12e-74
LZTR1	2e-07	-0.695592	0.563	0.489	0.00182768
STARD5	1.55e-09	-0.695472	0.787	0.72	1.42e-05
MBOAT1	7.34e-200	-0.695242	0.943	0.976	6.71e-196
ARHGAP25	3.46e-157	-0.69447	0.94	0.935	3.16e-153
CAPN1	4.86e-24	-0.693209	0.866	0.821	4.44e-20
CTTN	1.21e-07	-0.693043	0.502	0.538	0.00110809
CYYR1	4.77e-295	-0.692645	0.982	0.988	4.36e-291
ITPKB	1.25e-241	-0.69193	0.969	0.983	1.15e-237
CD300LG	3.76e-43	-0.691922	0.919	0.905	3.43e-39
JAM2	8.91e-249	-0.69182	0.973	0.981	8.15e-245
FCN1	4.25e-15	-0.691281	0.821	0.786	3.89e-11
KANK3	3.17e-40	-0.690961	0.939	0.913	2.9e-36
C2	5.72e-65	-0.690787	0.777	0.804	5.23e-61
ASPA	6.82e-13	-0.690297	0.663	0.705	6.23e-09
CD44	4.15e-200	-0.689854	0.954	0.964	3.8e-196
IFIH1	1.63e-53	-0.689125	0.907	0.888	1.49e-49
RHOJ	0	-0.689091	0.97	0.978	0
MADD	1.31e-10	-0.688855	0.794	0.701	1.2e-06
ESAM	8.88e-55	-0.688789	0.916	0.906	8.12e-51
TMEM222	8.62e-11	-0.688726	0.568	0.497	7.89e-07
CNTN3	2.35e-187	-0.688339	0.965	0.967	2.15e-183
HECTD2	2.71e-38	-0.687953	0.841	0.845	2.47e-34
GPS1	3.73e-15	-0.686241	0.55	0.465	3.41e-11
RBFA	8.37e-07	-0.685495	0.698	0.613	0.0076517
CHMP5	2e-06	-0.685326	0.537	0.462	0.0183036
RAB13	5.09e-09	-0.685254	0.471	0.51	4.65e-05
SPATA20	5.51e-14	-0.685233	0.587	0.488	5.03e-10
ACTA2	1.29e-62	-0.68513	0.963	0.976	1.18e-58
TRMT44	4.22e-06	-0.685026	0.549	0.49	0.038599
PSME1	1.66e-32	-0.684801	0.652	0.699	1.52e-28
BAX	6.85e-12	-0.684229	0.559	0.609	6.27e-08
FLI1	0	-0.683285	0.983	0.992	0
MYH10	1.04e-11	-0.682996	0.923	0.89	9.47e-08
CEP85L	1.21e-275	-0.68292	0.971	0.986	1.11e-271
SGK1	1.14e-16	-0.68288	0.934	0.878	1.04e-12
ARHGEF17	1.13e-71	-0.682452	0.922	0.925	1.04e-67
KIF9	5.43e-45	-0.68231	0.794	0.833	4.97e-41
HPGD	1.01e-162	-0.682307	0.923	0.955	9.22e-159
SLC9A3R2	5.03e-51	-0.682278	0.937	0.921	4.6e-47
CACFD1	1.28e-08	-0.682006	0.6	0.638	0.000116731
TMEM184B	3.06e-21	-0.680403	0.887	0.861	2.8e-17
INKA1	8.24e-19	-0.68015	0.864	0.83	7.54e-15
DMAC2L	2.35e-44	-0.679942	0.52	0.637	2.15e-40
FGL1	3.1e-13	-0.67865	0.753	0.777	2.84e-09
RMI1	5.18e-08	-0.678291	0.407	0.483	0.000473568
TAF1C	1.23e-24	-0.677916	0.568	0.445	1.13e-20
BCAM	1.48e-25	-0.677803	0.827	0.819	1.35e-21
ENG	8.73e-28	-0.677706	0.92	0.92	7.98e-24
PYGL	2.23e-41	-0.677299	0.903	0.906	2.04e-37
BMP1	1.8e-16	-0.677039	0.806	0.679	1.65e-12
ARHGAP29	1.53e-51	-0.675713	0.959	0.963	1.4e-47
CIP2A	3.9e-49	-0.675507	0.523	0.647	3.56e-45
PRAG1	5.66e-150	-0.674938	0.964	0.97	5.17e-146
PDE2A	1.99e-57	-0.674748	0.975	0.966	1.82e-53
TSC22D1.1	2.76e-59	-0.673975	0.929	0.931	2.52e-55
BASP1	6.81e-10	-0.67341	0.867	0.777	6.23e-06
CORO7	5.71e-21	-0.673198	0.937	0.86	5.22e-17
ALCAM	1.24e-183	-0.671773	0.97	0.976	1.13e-179
ELF4	4.67e-59	-0.671159	0.934	0.892	4.27e-55
ZFP36L2	3.27e-19	-0.670525	0.64	0.704	2.99e-15
DCAF15	1.32e-13	-0.670342	0.588	0.628	1.21e-09
SCARB1	8.61e-103	-0.66943	0.951	0.958	7.88e-99
BCKDK	1.22e-13	-0.667726	0.404	0.341	1.11e-09
GHDC	5.17e-10	-0.666744	0.318	0.368	4.72e-06
PRPF40B	1.71e-08	-0.664874	0.646	0.567	0.000155981
OGT	4.05e-14	-0.664679	0.825	0.857	3.7e-10
RHOC	4.28e-08	-0.664499	0.779	0.764	0.000390973
ETS1	3.57e-138	-0.664375	0.977	0.99	3.27e-134
PTAFR	4.12e-84	-0.663739	0.883	0.889	3.77e-80
ARFGAP1	4.78e-20	-0.663613	0.657	0.54	4.37e-16
WDR17	1.07e-55	-0.663059	0.855	0.87	9.8e-52
ITGAM	2.73e-67	-0.663011	0.944	0.94	2.49e-63
SHTN1	1.24e-67	-0.662062	0.92	0.921	1.13e-63
FBL	7.36e-13	-0.661863	0.634	0.662	6.73e-09
STK38	3.61e-13	-0.661545	0.931	0.934	3.3e-09
ARHGEF1	6.7e-10	-0.661389	0.675	0.675	6.13e-06
ANGPTL2	1.54e-49	-0.66098	0.817	0.866	1.41e-45
GDPD3	1.33e-07	-0.660613	0.668	0.696	0.00121428
UBN1	3.06e-12	-0.66041	0.684	0.691	2.8e-08
ADA	8.48e-43	-0.66021	0.943	0.89	7.75e-39
CLEC3B	4.33e-40	-0.659784	0.606	0.728	3.96e-36
PLEKHG5	9.67e-83	-0.658116	0.94	0.917	8.84e-79
TTLL7	3.92e-58	-0.657784	0.928	0.929	3.59e-54
FBXW5	4.82e-06	-0.657023	0.512	0.471	0.0440806
CHST7	0	-0.656163	0.983	0.993	0
TNS3	3.58e-130	-0.656044	0.937	0.976	3.28e-126
PRDM5	3.39e-124	-0.655377	0.956	0.961	3.1e-120
PREX2	1.08e-274	-0.655129	0.98	0.991	9.83e-271
NFKBIZ	1.26e-11	-0.654234	0.49	0.55	1.16e-07
MECOM	0	-0.65383	0.971	0.981	0
AIF1L	8.89e-86	-0.65336	0.918	0.912	8.13e-82
P2RX5	5.07e-09	-0.653061	0.383	0.463	4.63e-05
SRD5A3	1.26e-07	-0.652734	0.649	0.666	0.0011504
TRAPPC1	2.42e-23	-0.651615	0.348	0.46	2.21e-19
MIS12	1.8e-07	-0.651494	0.574	0.612	0.00164495
TANC1	9.83e-211	-0.651436	0.96	0.982	8.99e-207
AP1S1	6.58e-17	-0.651165	0.452	0.53	6.02e-13
IMPA2	3.97e-59	-0.649813	0.833	0.84	3.63e-55
ST8SIA4	0	-0.649076	0.982	0.994	0
CDC37	3.29e-20	-0.648835	0.726	0.6	3.01e-16
RGS6	0	-0.647803	0.976	0.985	0
DENND4B	9.6e-53	-0.647653	0.826	0.829	8.78e-49
ZPR1	2.25e-07	-0.646849	0.72	0.653	0.00205799
LTBR	5.23e-14	-0.646189	0.32	0.401	4.78e-10
CCDC9B	3.03e-06	-0.646015	0.607	0.613	0.0276753
SIGLEC1	4.25e-11	-0.64488	0.273	0.354	3.89e-07
GDA	3.79e-99	-0.644036	0.965	0.983	3.46e-95
FCGRT	9e-35	-0.64386	0.452	0.569	8.23e-31
BIN2	1.87e-39	-0.643638	0.927	0.921	1.71e-35
SLC35D2	4.71e-79	-0.643369	0.583	0.724	4.3e-75
CCL14	2.44e-24	-0.643354	0.656	0.708	2.23e-20
TIMP3	0	-0.642211	0.984	0.994	0
RABL6	2.57e-15	-0.641607	0.564	0.468	2.35e-11
SRGAP2	6.58e-90	-0.6415	0.982	0.996	6.02e-86
C29H11orf68	5.25e-06	-0.641374	0.612	0.618	0.0480353
ANKRD50	4.6e-06	-0.641323	0.831	0.827	0.0420831
ND5	6.5e-14	-0.640841	0.567	0.621	5.95e-10
GRAMD1C	8.3e-113	-0.636916	0.87	0.896	7.59e-109
RFXAP	1.14e-12	-0.636769	0.465	0.541	1.04e-08
CAMK2N1	4.63e-14	-0.636263	0.839	0.794	4.24e-10
FKBP7	7.08e-14	-0.635526	0.406	0.481	6.48e-10
GYG1	6.66e-13	-0.63491	0.728	0.737	6.09e-09
SERPING1	4.65e-12	-0.634839	0.699	0.712	4.25e-08
SHE	1.13e-118	-0.634675	0.905	0.896	1.03e-114
ZNF496	3.71e-10	-0.634619	0.88	0.843	3.4e-06
SLC39A8	8.79e-60	-0.634421	0.927	0.936	8.04e-56
MOB3A	7.42e-30	-0.63356	0.526	0.619	6.78e-26
TSPAN13	8.42e-169	-0.632657	0.942	0.963	7.7e-165
DTX3L	4.76e-12	-0.632223	0.407	0.483	4.35e-08
SYNE2	1.33e-07	-0.632147	0.968	0.948	0.00121392
ZEB1	1.92e-93	-0.63206	0.981	0.991	1.76e-89
NUDC	7.28e-09	-0.631802	0.639	0.557	6.65e-05
JMJD6	2.14e-06	-0.631168	0.464	0.414	0.019603
DPYSL3	4.55e-94	-0.630306	0.941	0.951	4.16e-90
CXCL12	3.63e-72	-0.626956	0.93	0.931	3.32e-68
GGTA1	2.93e-128	-0.626701	0.954	0.985	2.68e-124
BLA-DQB	1.86e-13	-0.626448	0.621	0.655	1.7e-09
CUEDC1	5.37e-55	-0.626286	0.914	0.912	4.91e-51
AEBP1	2.47e-06	-0.625564	0.922	0.837	0.0225854
THBS3	3.06e-10	-0.625414	0.563	0.489	2.8e-06
TRAF1	1.15e-21	-0.625282	0.847	0.753	1.05e-17
GNG10	4.59e-19	-0.62484	0.435	0.504	4.2e-15
GTF3C5	1.53e-18	-0.624714	0.705	0.583	1.4e-14
TNFSF13	9.9e-18	-0.624471	0.91	0.872	9.05e-14
ARHGAP6	1.17e-54	-0.623667	0.934	0.941	1.07e-50
HIVEP3	2.67e-09	-0.623639	0.863	0.834	2.44e-05
SIPA1L1	2.1e-29	-0.623224	0.884	0.885	1.92e-25
TMEM132A	4.22e-29	-0.62268	0.84	0.838	3.86e-25
NELFE	3.88e-07	-0.622545	0.493	0.456	0.00355048
OGN	3.21e-20	-0.622268	0.717	0.713	2.94e-16
PKM	2.15e-17	-0.622109	0.811	0.784	1.97e-13
DENND3	2.37e-84	-0.622075	0.949	0.931	2.17e-80
PLCG1	1.27e-59	-0.621443	0.923	0.937	1.17e-55
SH3D21	1.33e-10	-0.620399	0.717	0.607	1.21e-06
DISC1	0	-0.619627	0.984	0.993	0
MAN2C1	2.24e-11	-0.61962	0.653	0.566	2.04e-07
LMO7	1.14e-65	-0.619546	0.97	0.955	1.04e-61
GCNT1	5.05e-171	-0.619299	0.979	0.981	4.62e-167
THY1	2.57e-14	-0.618581	0.874	0.86	2.35e-10
PAK1	5.66e-33	-0.618413	0.696	0.737	5.17e-29
KAT5	3.16e-07	-0.618316	0.742	0.636	0.00288566
AP5B1	1.5e-24	-0.616734	0.249	0.348	1.37e-20
SMIM10	8.39e-07	-0.61652	0.5	0.525	0.00767296
MIDN	7.9e-13	-0.616342	0.778	0.66	7.22e-09
ST6GAL1	6.22e-94	-0.615105	0.949	0.934	5.69e-90
TCF4	4.13e-298	-0.614363	0.988	0.997	3.77e-294
DOCK4	0	-0.614329	0.982	0.991	0
KITLG	1.64e-273	-0.61415	0.97	0.989	1.5e-269
DOT1L	2.46e-13	-0.613822	0.877	0.858	2.25e-09
SLC4A2	1.17e-07	-0.612436	0.595	0.614	0.00107155
RASSF1	2.08e-35	-0.612361	0.525	0.633	1.9e-31
MYO10	9.02e-150	-0.612042	0.964	0.969	8.25e-146
MFAP2	1.02e-20	-0.611855	0.758	0.759	9.33e-17
SPI1	5.14e-25	-0.611841	0.835	0.768	4.7e-21
STXBP1	4.72e-28	-0.611569	0.87	0.894	4.32e-24
PTGER4	3.36e-27	-0.611475	0.854	0.87	3.07e-23
SCARA5	2.21e-168	-0.611343	0.948	0.975	2.02e-164
PHETA2	3.04e-18	-0.611269	0.685	0.701	2.78e-14
RAD51D	3.76e-07	-0.611064	0.782	0.688	0.00343999
SPRYD3	3.19e-07	-0.610706	0.624	0.638	0.00291875
MFAP5	7.78e-10	-0.610482	0.815	0.783	7.12e-06
PCDH1	5.24e-88	-0.610239	0.942	0.93	4.79e-84
RPUSD1	2.34e-07	-0.609781	0.375	0.438	0.00213658
RALGPS2	2.78e-85	-0.609044	0.84	0.884	2.54e-81
VNN2	1.46e-15	-0.608864	0.896	0.854	1.34e-11
RASGRF2	6.07e-244	-0.60867	0.98	0.985	5.55e-240
ZNF746	5.75e-08	-0.60829	0.555	0.596	0.000525517
ID3	9.23e-07	-0.608267	0.685	0.683	0.00843937
DCN	4.16e-27	-0.607572	0.738	0.78	3.81e-23
TCEAL9	2.04e-11	-0.606479	0.81	0.759	1.86e-07
ABCA5	2.14e-39	-0.60639	0.726	0.803	1.96e-35
ANKRD27	2.05e-06	-0.606191	0.746	0.752	0.0186995
MED28	7.2e-33	-0.605833	0.393	0.518	6.59e-29
PLSCR2	7.22e-109	-0.605737	0.946	0.965	6.61e-105
ADGRL4	2.61e-267	-0.604462	0.985	0.995	2.39e-263
DAPK1	1.06e-72	-0.603943	0.909	0.912	9.67e-69
ABR	3.78e-197	-0.603839	0.969	0.972	3.46e-193
ABLIM1	0	-0.603539	0.988	0.997	0
DVL1	4.03e-18	-0.601792	0.744	0.631	3.68e-14
MEF2C	0	-0.60129	0.984	0.995	0
CFD	9.78e-39	-0.60109	0.494	0.605	8.94e-35
HGSNAT	3.2e-78	-0.601062	0.885	0.891	2.92e-74
TPRKB	9.55e-08	-0.600879	0.672	0.691	0.000873365
TGFB1	1.37e-108	-0.600485	0.945	0.929	1.25e-104
VPS52	2.71e-07	-0.600449	0.651	0.553	0.00247587
COLEC12	0	-0.599952	0.981	0.995	0
ASAP2	2.31e-194	-0.599567	0.956	0.976	2.11e-190
CDC42EP1	5.97e-11	-0.599389	0.887	0.837	5.46e-07
NR1H3	3.22e-11	-0.599258	0.632	0.536	2.95e-07
WDR97	4.6e-42	-0.599232	0.705	0.538	4.21e-38
PAWR	3.96e-214	-0.598687	0.976	0.977	3.62e-210
NDUFA3	4.9e-27	-0.598174	0.362	0.482	4.48e-23
ZNF394	1.54e-07	-0.597662	0.507	0.442	0.00140366
STAC3	3.23e-10	-0.597598	0.568	0.629	2.96e-06
VPS36	1.1e-24	-0.597348	0.768	0.772	1.01e-20
NOX4	5.52e-257	-0.597133	0.97	0.972	5.04e-253
EIF5A	8.94e-12	-0.597059	0.47	0.523	8.18e-08
CYBA	1.5e-21	-0.596696	0.658	0.692	1.37e-17
VSIG2	1.48e-51	-0.596617	0.969	0.957	1.36e-47
STK10	1.7e-145	-0.59614	0.935	0.964	1.55e-141
ST3GAL5	2.51e-134	-0.595539	0.951	0.948	2.3e-130
SEPTIN4	6.46e-21	-0.595079	0.925	0.871	5.91e-17
UTP18	1.62e-37	-0.595046	0.667	0.753	1.48e-33
TMEM200B	2.47e-09	-0.595046	0.875	0.835	2.25e-05
S1PR1	7.41e-42	-0.594801	0.926	0.923	6.78e-38
RPL29	3.81e-37	-0.594338	0.393	0.519	3.48e-33
DYNLRB1	3.73e-19	-0.59399	0.38	0.439	3.41e-15
CLIC1	1.68e-08	-0.593589	0.701	0.675	0.00015359
ROGDI	3.03e-10	-0.591837	0.723	0.632	2.77e-06
HDAC6	1.35e-09	-0.591738	0.747	0.632	1.23e-05
CTTNBP2NL	1.91e-28	-0.591181	0.93	0.938	1.75e-24
NOTCH1	3.77e-44	-0.589854	0.963	0.895	3.44e-40
MVK	6.43e-08	-0.589222	0.629	0.666	0.000588224
LMCD1	2.32e-113	-0.588624	0.949	0.963	2.12e-109
MYH9	5.93e-07	-0.588543	0.948	0.928	0.00542377
ST3GAL4	5.63e-110	-0.588448	0.955	0.933	5.15e-106
RAB35	4.15e-10	-0.588421	0.692	0.698	3.8e-06
LAMB3	1.6e-09	-0.588063	0.742	0.63	1.46e-05
PML	9.14e-13	-0.587437	0.81	0.805	8.35e-09
FILIP1	2.79e-122	-0.587367	0.981	0.985	2.55e-118
RAPGEF1	6.22e-102	-0.587153	0.981	0.984	5.69e-98
UFD1	9.06e-08	-0.587096	0.693	0.618	0.000828319
MYL9	7.08e-12	-0.58708	0.432	0.499	6.47e-08
SOGA1	4.03e-107	-0.586822	0.941	0.927	3.68e-103
CDH11	4.25e-257	-0.586444	0.972	0.977	3.88e-253
KANK1	6.24e-74	-0.586421	0.866	0.901	5.7e-70
NR2F2	5.22e-35	-0.586192	0.887	0.917	4.77e-31
DENND2B	2.71e-06	-0.586021	0.87	0.842	0.0247669
ARHGAP26	1.51e-91	-0.585905	0.974	0.984	1.38e-87
SLIT3	5.83e-263	-0.585698	0.981	0.988	5.33e-259
BCL3	1.38e-09	-0.584928	0.651	0.57	1.26e-05
EMCN	4.47e-112	-0.584619	0.955	0.976	4.09e-108
MED10	2.47e-16	-0.584071	0.491	0.532	2.26e-12
JAM3	2.67e-21	-0.583955	0.893	0.88	2.44e-17
EMP2	8.31e-139	-0.583827	0.931	0.952	7.6e-135
CD83	6.63e-20	-0.583215	0.938	0.927	6.06e-16
WWP1	5.31e-18	-0.58268	0.915	0.947	4.86e-14
PDLIM1	1.74e-35	-0.582315	0.612	0.718	1.59e-31
CAPN2	4.14e-06	-0.580836	0.877	0.863	0.037875
PLK2	2.55e-25	-0.580698	0.923	0.919	2.33e-21
ANTXR2	2.61e-64	-0.580652	0.947	0.96	2.39e-60
PIK3R3	3.78e-194	-0.580609	0.984	0.987	3.46e-190
BAZ1A	2.45e-13	-0.580243	0.816	0.827	2.24e-09
IL27RA	2.31e-07	-0.579631	0.787	0.734	0.00211522
CTNNAL1	4.11e-15	-0.579176	0.8	0.819	3.76e-11
GNG11	6.88e-38	-0.57901	0.682	0.733	6.29e-34
JSP.1	2.65e-34	-0.578901	0.849	0.877	2.42e-30
XAF1	1.92e-13	-0.578273	0.784	0.731	1.75e-09
ZC3H13	2.88e-17	-0.577607	0.799	0.681	2.63e-13
FKBP8	1.46e-06	-0.577194	0.642	0.558	0.0133507
S100A10	2.5e-26	-0.576661	0.404	0.509	2.28e-22
TRPM4	5.28e-30	-0.576361	0.895	0.775	4.82e-26
PPP1CA	7.78e-08	-0.575126	0.508	0.549	0.00071134
RBM43	6.53e-21	-0.574742	0.854	0.853	5.97e-17
AMMECR1	1.48e-155	-0.574539	0.923	0.963	1.35e-151
CHMP2A	5.26e-06	-0.573967	0.676	0.581	0.0480557
PFDN5	4.59e-10	-0.573621	0.25	0.325	4.19e-06
WDR44	1.8e-19	-0.573429	0.846	0.849	1.65e-15
CCDC97	7.11e-15	-0.572813	0.62	0.64	6.5e-11
DYNLL1	4.05e-21	-0.572752	0.472	0.552	3.7e-17
HSPA1A	5.13e-08	-0.572028	0.364	0.428	0.000469273
CPSF2	2.02e-09	-0.571707	0.82	0.739	1.85e-05
PPP1R11	2.55e-10	-0.571208	0.387	0.441	2.33e-06
ZNF521	3.1e-130	-0.571084	0.962	0.971	2.83e-126
ANXA3	1.07e-153	-0.570724	0.931	0.959	9.81e-150
MED25	2.91e-19	-0.569838	0.808	0.694	2.66e-15
FOXS1	1.52e-08	-0.569819	0.852	0.798	0.000138601
CFP	5.12e-06	-0.568835	0.862	0.791	0.046833
QPCTL	2.79e-06	-0.568143	0.334	0.404	0.0255355
OSBPL1A	2.09e-24	-0.567283	0.947	0.958	1.91e-20
AUP1	2.09e-08	-0.567053	0.709	0.614	0.000191305
DNM3	0	-0.566682	0.983	0.989	0
RAB12	3.71e-06	-0.566382	0.79	0.775	0.0339429
SLC8A1	0	-0.566128	0.985	0.993	0
ZFP2	3.95e-06	-0.56487	0.272	0.326	0.0360796
DAPK3	3.7e-07	-0.564821	0.587	0.502	0.00338464
RILPL2	2.7e-09	-0.564741	0.892	0.83	2.46e-05
JDP2	1.5e-35	-0.564149	0.929	0.909	1.37e-31
RPL3	2.28e-15	-0.563731	0.536	0.592	2.08e-11
WWP2	7.62e-12	-0.563043	0.813	0.689	6.96e-08
DTX4	8.45e-09	-0.562983	0.881	0.822	7.73e-05
PTPRJ	5.2e-173	-0.562916	0.968	0.98	4.76e-169
DOCK10	1.77e-78	-0.562615	0.955	0.968	1.62e-74
FILIP1L	8.66e-23	-0.562504	0.878	0.913	7.92e-19
POLR2H	4.64e-13	-0.562392	0.657	0.55	4.24e-09
UBL5	1.92e-20	-0.561883	0.417	0.504	1.75e-16
EDNRA	1.06e-186	-0.561716	0.972	0.99	9.73e-183
PGK1	4.86e-18	-0.560367	0.36	0.454	4.44e-14
MEA1	2.58e-13	-0.559533	0.554	0.618	2.36e-09
RAD23A	4.24e-15	-0.559397	0.631	0.521	3.88e-11
AQP1	1.24e-24	-0.559389	0.556	0.609	1.13e-20
BTNL9	1.22e-54	-0.557725	0.984	0.989	1.11e-50
PTGDS	1.89e-18	-0.557585	0.79	0.787	1.73e-14
PGGHG	3.52e-17	-0.557491	0.433	0.363	3.22e-13
PRRX2	9.88e-209	-0.557364	0.975	0.984	9.04e-205
IFIT3	6.44e-28	-0.557138	0.723	0.719	5.89e-24
POGLUT1	2.35e-16	-0.556987	0.417	0.507	2.15e-12
DNASE1L1	1.99e-12	-0.556573	0.53	0.596	1.82e-08
RPS6KB2	3.37e-19	-0.555392	0.674	0.565	3.08e-15
GUCY1B1	8.97e-21	-0.554625	0.971	0.965	8.2e-17
PRKCH	2.01e-306	-0.554455	0.977	0.983	1.84e-302
NOB1	2.32e-17	-0.553751	0.494	0.572	2.12e-13
PTPRB	1.12e-89	-0.553404	0.973	0.972	1.02e-85
PEAK1	1.11e-220	-0.553359	0.984	0.994	1.01e-216
CTSZ	2.36e-11	-0.553321	0.611	0.648	2.16e-07
ADCK5	3.02e-07	-0.553256	0.651	0.564	0.00276325
DHRS1	7.38e-15	-0.552787	0.522	0.594	6.75e-11
CCZ1	1.56e-10	-0.552589	0.477	0.521	1.43e-06
REXO5	3.15e-11	-0.552319	0.449	0.51	2.88e-07
TCF15	2.35e-20	-0.551648	0.949	0.899	2.15e-16
RIN2	4.86e-141	-0.551624	0.971	0.988	4.45e-137
H3-3B	3.17e-28	-0.551437	0.424	0.542	2.9e-24
FAT4	1.32e-251	-0.551336	0.981	0.99	1.21e-247
IFI30	2.43e-24	-0.551155	0.877	0.846	2.22e-20
ERG	4.08e-271	-0.550751	0.981	0.989	3.73e-267
APP	2.83e-75	-0.550542	0.982	0.992	2.59e-71
RPF1	1.86e-06	-0.550044	0.535	0.565	0.016992
SET	2.47e-06	-0.549693	0.573	0.589	0.0226078
RAB3D	4.35e-30	-0.549645	0.796	0.816	3.98e-26
CKB	3.93e-06	-0.54867	0.575	0.506	0.0359392
DAAM2	5.33e-235	-0.548409	0.977	0.993	4.88e-231
SH3TC1	1.07e-64	-0.547993	0.964	0.958	9.83e-61
UBTF	1.94e-06	-0.547611	0.642	0.559	0.0177288
ROBO1	5.96e-121	-0.547199	0.937	0.935	5.45e-117
BOLA-NC1	1.77e-34	-0.546777	0.904	0.895	1.62e-30
INO80C	9.63e-13	-0.546511	0.808	0.696	8.81e-09
PPP1R16B	1.61e-192	-0.546195	0.972	0.98	1.48e-188
DUSP15	1.3e-16	-0.54615	0.733	0.629	1.19e-12
PRPS1	1.45e-06	-0.545554	0.861	0.853	0.0132756
IL1R1	1.54e-108	-0.545313	0.915	0.943	1.4e-104
B4GALT5	1.23e-75	-0.544901	0.885	0.915	1.13e-71
MAN1C1	1.8e-135	-0.544697	0.956	0.981	1.65e-131
PRRG2	3.41e-12	-0.54448	0.795	0.715	3.12e-08
HP	1.85e-10	-0.544205	0.462	0.524	1.69e-06
DOCK9	1.57e-19	-0.544135	0.953	0.943	1.43e-15
ING5	1.64e-07	-0.543523	0.67	0.586	0.00149724
STIP1	9.04e-07	-0.543312	0.687	0.588	0.00826362
VPS37D	5.31e-08	-0.54316	0.437	0.488	0.000485274
PIM1	1.57e-09	-0.543022	0.494	0.561	1.44e-05
APOD	3.27e-09	-0.542478	0.52	0.552	2.99e-05
LIMS2	4.25e-14	-0.542197	0.898	0.885	3.89e-10
MAP4K4	1.57e-12	-0.542115	0.942	0.927	1.43e-08
C1QA	4.29e-21	-0.541976	0.316	0.415	3.92e-17
SEMA6D	5.54e-256	-0.540117	0.972	0.988	5.07e-252
NISCH	7.46e-13	-0.539842	0.801	0.687	6.82e-09
KCTD20	1.13e-20	-0.539749	0.839	0.854	1.04e-16
SEMA6A	7.34e-87	-0.537776	0.956	0.971	6.72e-83
PLCB4	1.67e-151	-0.537673	0.979	0.987	1.53e-147
CD99	3.61e-10	-0.537539	0.896	0.899	3.3e-06
TUBA1B	3.53e-06	-0.537539	0.476	0.501	0.0322569
HDAC1	2.29e-12	-0.537413	0.785	0.699	2.09e-08
CCSAP	3.18e-24	-0.537323	0.598	0.666	2.9e-20
PACSIN2	2.12e-50	-0.536918	0.768	0.87	1.94e-46
IL4R	1.97e-29	-0.536383	0.807	0.834	1.8e-25
UBE2L6	7.12e-09	-0.53636	0.657	0.561	6.51e-05
FBLN5	1.2e-61	-0.53615	0.892	0.896	1.1e-57
CAVIN1	1.13e-07	-0.535855	0.721	0.732	0.0010317
IRF2	6.34e-19	-0.534447	0.881	0.879	5.8e-15
TAGLN2	7.42e-14	-0.534284	0.579	0.636	6.79e-10
IGFBP7	1.87e-284	-0.533841	0.971	0.983	1.71e-280
RASSF3	3.07e-126	-0.533052	0.961	0.98	2.8e-122
HSPB8	1.28e-09	-0.532671	0.436	0.508	1.17e-05
ILK	7.56e-09	-0.532612	0.5	0.433	6.91e-05
CSK	1.8e-11	-0.53237	0.816	0.676	1.65e-07
CFAP298	3.71e-11	-0.532359	0.475	0.517	3.4e-07
CASP4	6.77e-27	-0.531679	0.88	0.897	6.19e-23
CBLB	5.54e-175	-0.531407	0.979	0.996	5.06e-171
GPX3	4.69e-10	-0.531255	0.836	0.84	4.29e-06
MAP2K3	2.62e-17	-0.529379	0.639	0.702	2.4e-13
TNFAIP8	2.89e-124	-0.528901	0.93	0.95	2.64e-120
PPRC1	2.61e-14	-0.528558	0.802	0.704	2.38e-10
ITGA10	3.91e-06	-0.527981	0.667	0.598	0.0357792
UBFD1	6.16e-20	-0.527818	0.239	0.293	5.63e-16
GJA1	1.28e-23	-0.527115	0.852	0.864	1.17e-19
CAD	2.24e-06	-0.527094	0.511	0.455	0.0204728
SEC24C	2.16e-14	-0.526875	0.71	0.612	1.97e-10
DDR2	9.86e-235	-0.526715	0.976	0.996	9.02e-231
VPS9D1	7.82e-09	-0.526655	0.622	0.544	7.15e-05
GRIPAP1	2.07e-09	-0.5266	0.694	0.595	1.89e-05
SRF	3.65e-06	-0.526262	0.678	0.664	0.033366
AKAP10	7.82e-20	-0.525804	0.869	0.902	7.15e-16
FCSK	1.3e-18	-0.525419	0.69	0.557	1.19e-14
AHR	3.63e-117	-0.525393	0.948	0.953	3.32e-113
ZNF687	1.7e-06	-0.525159	0.281	0.352	0.0155576
SEC14L1	4.12e-49	-0.52471	0.847	0.887	3.77e-45
PPP1R15A	9.6e-16	-0.52463	0.697	0.564	8.77e-12
ADGRF5	1.52e-55	-0.524168	0.975	0.976	1.39e-51
VSIG10L	2.41e-12	-0.524086	0.434	0.499	2.2e-08
OLFML1	1.04e-57	-0.523171	0.832	0.856	9.53e-54
HPS1	4.86e-09	-0.522809	0.649	0.563	4.44e-05
TKFC	9.24e-14	-0.522715	0.767	0.645	8.45e-10
RAP2B	2.81e-06	-0.522309	0.713	0.717	0.0257083
WDR59	2.86e-12	-0.522075	0.69	0.712	2.61e-08
DNAJC5	3.02e-06	-0.522012	0.441	0.494	0.0275749
EBI3	1.39e-24	-0.52155	0.969	0.963	1.28e-20
ABCD4	7.05e-07	-0.521321	0.559	0.6	0.0064462
CDKN2D	3.68e-07	-0.521208	0.436	0.412	0.00336175
TRMT2A	1.35e-06	-0.520728	0.576	0.503	0.0123437
ACBD4	4.78e-17	-0.520672	0.656	0.719	4.37e-13
USP54	4.7e-23	-0.52018	0.93	0.891	4.29e-19
HERC6	1.78e-53	-0.519721	0.954	0.973	1.63e-49
PPFIBP2	2.98e-38	-0.519651	0.839	0.837	2.72e-34
TRANK1	1.86e-12	-0.519593	0.887	0.847	1.7e-08
AK6	5.78e-09	-0.519541	0.382	0.428	5.28e-05
LNX1	4.74e-228	-0.51772	0.978	0.989	4.34e-224
PEAR1	3.41e-84	-0.51717	0.972	0.966	3.12e-80
APBB1	1.93e-15	-0.517039	0.596	0.656	1.76e-11
CDC42EP5	7.5e-09	-0.516943	0.493	0.436	6.86e-05
CLEC14A	6.59e-14	-0.515413	0.714	0.695	6.02e-10
SHMT2	9.25e-19	-0.514435	0.358	0.453	8.46e-15
IGF1R	0	-0.514035	0.98	0.988	0
NAPA	3.64e-08	-0.513991	0.575	0.5	0.000333139
ERAP1	4.22e-27	-0.513419	0.29	0.435	3.86e-23
GUCY1A1	5.72e-85	-0.51292	0.942	0.977	5.23e-81
CMYA5	5.21e-10	-0.512841	0.777	0.677	4.76e-06
MTMR11	1.89e-23	-0.512837	0.876	0.885	1.73e-19
POLQ	3.94e-45	-0.512599	0.705	0.764	3.6e-41
CLDN15	4.43e-06	-0.512557	0.699	0.69	0.0405331
FAP	1.88e-34	-0.512484	0.752	0.796	1.72e-30
MYLIP	1.28e-77	-0.511689	0.936	0.936	1.17e-73
SLC25A5	6.17e-13	-0.511355	0.583	0.636	5.64e-09
LGI4	5.99e-08	-0.510697	0.901	0.839	0.000547822
TEP1	5.32e-20	-0.509204	0.675	0.541	4.87e-16
AHDC1	3.62e-17	-0.507815	0.775	0.755	3.31e-13
SARS2	6.5e-11	-0.507776	0.737	0.659	5.95e-07
ANXA1	1.05e-14	-0.507589	0.609	0.675	9.63e-11
TRMT1L	3.62e-06	-0.507542	0.647	0.588	0.0331453
FLT1	1.05e-244	-0.5075	0.979	0.98	9.58e-241
IDH3G	1.12e-09	-0.507316	0.533	0.463	1.03e-05
VPS33B	3.22e-11	-0.507288	0.417	0.489	2.94e-07
MTSS1	4.75e-43	-0.506708	0.841	0.879	4.35e-39
VSIG4	6.54e-70	-0.506589	0.842	0.904	5.98e-66
CEP170B	2.26e-20	-0.506407	0.786	0.685	2.06e-16
MAP2	1e-180	-0.506142	0.975	0.987	9.14e-177
FRMD4A	4.3e-227	-0.505479	0.983	0.992	3.93e-223
SUGP1	4.35e-45	-0.505319	0.801	0.635	3.97e-41
POLR1E	1.5e-07	-0.505257	0.776	0.752	0.00136716
RHBDF2	2.45e-09	-0.503951	0.88	0.818	2.24e-05
GFRA2	8.06e-32	-0.503554	0.951	0.897	7.37e-28
GIPC2	5.61e-70	-0.502722	0.965	0.963	5.13e-66
NCBP3	5.89e-07	-0.502091	0.674	0.589	0.0053847
NAV3	9.35e-69	-0.501558	0.949	0.945	8.55e-65
BOLA	9.2e-36	-0.501363	0.757	0.832	8.42e-32
PKP4	1.51e-108	-0.50068	0.985	0.991	1.38e-104
BCL2L11	2.88e-28	-0.500525	0.915	0.941	2.63e-24
MPV17	1.51e-22	-0.50048	0.414	0.494	1.38e-18
LCP1	5.92e-46	-0.500299	0.808	0.826	5.41e-42
PRIMPOL	4.14e-13	0.500353	0.838	0.827	3.78e-09
SLC25A17	3.25e-109	0.500931	0.93	0.922	2.97e-105
FYB2	2.82e-52	0.501115	0.855	0.809	2.58e-48
ISOC1	1.49e-23	0.501596	0.753	0.728	1.36e-19
PFKFB1	6.69e-73	0.502845	0.886	0.901	6.12e-69
MEIOB	1.6e-10	0.505206	0.631	0.569	1.46e-06
VMP1	1.26e-35	0.507511	0.888	0.896	1.16e-31
FGF2	2.39e-90	0.507628	0.891	0.798	2.19e-86
DUSP10	2.03e-14	0.507674	0.748	0.731	1.85e-10
GFOD2	2.63e-53	0.50777	0.92	0.911	2.4e-49
PPP1R42	1.38e-16	0.508128	0.816	0.823	1.26e-12
ENPEP	5.28e-168	0.508907	0.959	0.944	4.83e-164
CLHC1	5.06e-12	0.509313	0.689	0.677	4.63e-08
CDAN1	3.98e-28	0.517523	0.804	0.707	3.64e-24
C1H3orf33	8.97e-26	0.522562	0.866	0.852	8.2e-22
MRPS28	1.19e-32	0.525129	0.908	0.947	1.09e-28
KLHL25	3.75e-174	0.528977	0.935	0.936	3.43e-170
ASCC1	5.35e-30	0.529337	0.869	0.908	4.89e-26
TEAD1	7.03e-143	0.532938	0.996	0.997	6.43e-139
CD200	9.03e-86	0.533847	0.909	0.916	8.26e-82
CPT2	8.48e-14	0.534162	0.793	0.761	7.75e-10
ARV1	3.83e-10	0.535034	0.852	0.868	3.51e-06
BCAS1	1.01e-47	0.536623	0.824	0.781	9.25e-44
PCBP1	2.61e-08	0.538006	0.872	0.848	0.000238424
LIPE	1.27e-89	0.538099	0.931	0.838	1.16e-85
CHL1	5.67e-62	0.538367	0.919	0.908	5.18e-58
XYLT1	0	0.54186	0.992	0.998	0
HOXB8	5.04e-13	0.542171	0.224	0.255	4.61e-09
HACD1	5.27e-18	0.543072	0.777	0.758	4.82e-14
GLO1	1.1e-10	0.544481	0.769	0.76	1e-06
SOX6	5.46e-208	0.547795	0.985	0.986	4.99e-204
SLC25A13	1.33e-09	0.550919	0.778	0.817	1.22e-05
ADIPOQ	6.72e-26	0.552164	0.808	0.79	6.15e-22
PURG	1.16e-107	0.553081	0.926	0.928	1.06e-103
PFKFB3	7.16e-13	0.554242	0.771	0.793	6.54e-09
ZNF280B	8.77e-07	0.556996	0.612	0.652	0.00801738
KLB	7.33e-11	0.557418	0.584	0.558	6.7e-07
TAMM41	1.26e-12	0.559057	0.847	0.848	1.15e-08
BNC2	0	0.560889	0.998	0.998	0
STK39	2e-247	0.56251	0.986	0.993	1.83e-243
FLVCR2	3.01e-204	0.56608	0.964	0.963	2.75e-200
TIMP2	7.61e-82	0.567226	0.976	0.937	6.96e-78
ATP9A	8.13e-202	0.570969	0.932	0.902	7.44e-198
PHF24	1.52e-19	0.577275	0.769	0.729	1.39e-15
SIK2	1.26e-92	0.5853	0.96	0.928	1.16e-88
CYP4V2	2.57e-97	0.586004	0.906	0.84	2.35e-93
ELOVL6	8.17e-32	0.59051	0.913	0.903	7.47e-28
SLC25A33	9.17e-47	0.591199	0.862	0.846	8.38e-43
BCAR3	9.2e-274	0.591891	0.978	0.971	8.42e-270
STAM	5.46e-07	0.593777	0.83	0.893	0.00499566
SLC25A30	4.53e-129	0.594478	0.977	0.981	4.14e-125
TYW1	8.08e-307	0.594491	0.984	0.991	7.39e-303
GHR	2.08e-83	0.594779	0.998	0.994	1.9e-79
TENM4	6.11e-305	0.597556	0.995	0.985	5.58e-301
KLHL11	3.82e-11	0.598274	0.743	0.704	3.49e-07
VEGFA	7.67e-82	0.599187	0.843	0.72	7.01e-78
HACD2	4.27e-110	0.59996	0.987	0.991	3.9e-106
ADSS2	1.83e-12	0.601106	0.797	0.82	1.67e-08
MYLK3	6.78e-112	0.606529	0.889	0.862	6.2e-108
RNF180	1.03e-154	0.606628	0.933	0.964	9.39e-151
SNAPC5	3.7e-13	0.611331	0.458	0.508	3.38e-09
DQX1	1.05e-09	0.614289	0.629	0.509	9.61e-06
CCDC86	1.26e-20	0.615397	0.636	0.543	1.15e-16
CREB3L2	8.48e-160	0.616485	0.99	0.995	7.75e-156
SUCNR1	4.15e-12	0.621504	0.585	0.639	3.79e-08
ACVR1C	4.15e-49	0.643824	0.785	0.724	3.8e-45
PPARGC1A	1.31e-125	0.64873	0.936	0.94	1.2e-121
LIN7A	1.53e-209	0.651504	0.947	0.952	1.4e-205
PRR5L	3.78e-167	0.65173	0.978	0.909	3.45e-163
TTPA	2.05e-09	0.652293	0.578	0.544	1.87e-05
FANCE	2.54e-23	0.656766	0.327	0.394	2.32e-19
SLC1A3	1.46e-81	0.658666	0.875	0.823	1.33e-77
F3	2.71e-10	0.660797	0.759	0.795	2.48e-06
ADIPOR2	1.78e-86	0.662154	0.931	0.896	1.62e-82
UBE2A	6.61e-08	0.667499	0.686	0.643	0.000604299
ADM	7.3e-236	0.667534	0.989	0.95	6.68e-232
NUDT22	5.1e-32	0.670516	0.193	0.259	4.66e-28
ECI2	5.04e-75	0.670521	0.82	0.745	4.61e-71
FBP1	6.2e-121	0.671806	0.975	0.927	5.67e-117
TMEM62	1.11e-17	0.672387	0.862	0.885	1.01e-13
FIGN	0	0.675278	0.993	0.996	0
MCM10	5.89e-09	0.675307	0.747	0.765	5.38e-05
TSPYL2	3.23e-37	0.676993	0.707	0.634	2.96e-33
APEX2	8.73e-10	0.695552	0.251	0.28	7.98e-06
TMEM110	9.08e-99	0.697837	0.904	0.902	8.3e-95
ZDHHC2	0	0.698025	0.986	0.986	0
TRPS1	2.44e-154	0.703616	0.996	0.999	2.23e-150
GNAI1	2.45e-48	0.708118	0.889	0.873	2.24e-44
TIMM9	1.84e-18	0.71053	0.866	0.826	1.68e-14
ZNF471	5.59e-31	0.710722	0.441	0.561	5.12e-27
ABHD6	3.02e-123	0.712924	0.964	0.974	2.76e-119
FAM222B	2.26e-165	0.713423	0.972	0.969	2.07e-161
ME1	3.18e-94	0.714232	0.936	0.911	2.91e-90
IL6R	8.12e-60	0.72072	0.807	0.744	7.43e-56
PCDH7	2.96e-137	0.724279	0.994	0.985	2.71e-133
THBS2	1.49e-216	0.727543	0.972	0.959	1.36e-212
LPIN1	1.91e-94	0.728999	0.827	0.745	1.74e-90
GPC6	0	0.729583	0.993	0.993	0
LGR4	4.85e-139	0.731006	0.915	0.867	4.44e-135
ADAMTS4	3.7e-41	0.731637	0.735	0.702	3.38e-37
JAZF1	0	0.734711	0.996	0.996	0
KCTD14	1.77e-11	0.744532	0.623	0.67	1.62e-07
TP53INP1	2.16e-112	0.75208	0.875	0.76	1.98e-108
ACSL1	6.86e-147	0.758204	0.982	0.972	6.28e-143
EFNA5	4.83e-297	0.758839	0.996	0.996	4.42e-293
BCL2	0	0.762672	0.996	0.993	0
LRMDA	1.68e-07	0.766183	0.78	0.757	0.00154076
PPM1L	0	0.767366	0.991	0.994	0
PAPSS2	4.85e-204	0.771452	0.989	0.992	4.43e-200
ABHD17C	8.61e-295	0.775442	0.96	0.96	7.88e-291
RASEF	1.35e-66	0.781524	0.883	0.881	1.23e-62
PDE3B	1.04e-119	0.793848	0.97	0.955	9.51e-116
KCNH1	0	0.799774	0.973	0.962	0
KCNK3	1.31e-263	0.800119	0.974	0.943	1.2e-259
XKR8	1.89e-12	0.817787	0.298	0.37	1.73e-08
MAMDC2	4.74e-305	0.830372	0.994	0.996	4.33e-301
RAD1	1.92e-09	0.830453	0.791	0.767	1.76e-05
LSMEM1	3.96e-134	0.834143	0.917	0.947	3.62e-130
C15H11orf71	2.64e-35	0.857899	0.278	0.362	2.42e-31
SDR39U1	2.92e-09	0.865891	0.261	0.278	2.67e-05
PRELID3A	3.21e-40	0.884029	0.817	0.747	2.94e-36
FRMD8	7.1e-13	0.889106	0.515	0.57	6.49e-09
SLC7A8	8.23e-11	0.907073	0.655	0.672	7.53e-07
ACOT4	2.86e-13	0.93418	0.622	0.681	2.61e-09
TMEM236	1.1e-46	0.952531	0.816	0.802	1.01e-42
ZDHHC12	3.25e-14	0.981819	0.218	0.307	2.97e-10
PTGER3	1.86e-250	1.0435	0.984	0.981	1.7e-246
KCNB2	0	1.1007	0.994	0.992	0
SAMD12	0	1.17547	0.997	0.997	0
MIA	2.36e-17	1.32176	0.205	0.289	2.16e-13
ETFBKMT	1.72e-24	1.3518	0.264	0.329	1.58e-20
PDE12	4.15e-08	3.17065	0.247	0.287	0.000379088

## Sheet: AD2_GO
ONTOLOGY	ID	Description	setSize	enrichmentScore	NES	pvalue	p.adjust	qvalue	rank	leading_edge	core_enrichment
BP	GO:0000959	mitochondrial RNA metabolic process	5	0.79737	2.17832	0.00148104	0.00148104	0.52959	138	tags=80%, list=7%, signal=74%	PDE12/TEFM/DARS2/SLC25A33
BP	GO:0014070	response to organic cyclic compound	22	0.369825	2.12317	0.00247525	0.00247525	0.61983	762	tags=82%, list=41%, signal=49%	PDE12/GNAI1/SLC1A3/DDIT4/FLOT1/ANXA1/CDKN2D/IGFBP5/TGM2/PIM1/EGR1/AQP1/NR1H3/COLEC12/TGFB1/MEF2C/ID3/PAK1
BP	GO:0045333	cellular respiration	6	0.709393	2.11218	0.00291829	0.00291829	0.61983	138	tags=67%, list=7%, signal=62%	PDE12/TEFM/PPARGC1A/SLC25A33
BP	GO:0006119	oxidative phosphorylation	4	0.84837	2.08682	0.00335383	0.00335383	0.61983	283	tags=100%, list=15%, signal=85%	PDE12/TEFM/SLC25A33/SHMT2
BP	GO:0009060	aerobic respiration	4	0.84837	2.08682	0.00335383	0.00335383	0.61983	283	tags=100%, list=15%, signal=85%	PDE12/TEFM/SLC25A33/SHMT2
BP	GO:0001938	positive regulation of endothelial cell proliferation	5	0.759108	2.0738	0.00414692	0.00414692	0.61983	448	tags=100%, list=24%, signal=76%	F3/VEGFA/FGF2/NR4A1/PPP1R16B
BP	GO:0043467	regulation of generation of precursor metabolites and energy	6	0.687963	2.04837	0.00453956	0.00453956	0.61983	138	tags=67%, list=7%, signal=62%	PDE12/FBP1/DDIT4/SLC25A33
BP	GO:0010563	negative regulation of phosphorus metabolic process	15	0.427556	2.02515	0.00523311	0.00523311	0.61983	1062	tags=100%, list=58%, signal=43%	FBP1/PRR5L/DDIT4/ADIPOQ/DUSP10/CDKN2D/PPP1R15A/PPP1R16B/DYNLL1/NR2F2/TGFB1/SPRY2/STK38/QARS1/ZGPAT
BP	GO:0045936	negative regulation of phosphate metabolic process	15	0.427556	2.02515	0.00523311	0.00523311	0.61983	1062	tags=100%, list=58%, signal=43%	FBP1/PRR5L/DDIT4/ADIPOQ/DUSP10/CDKN2D/PPP1R15A/PPP1R16B/DYNLL1/NR2F2/TGFB1/SPRY2/STK38/QARS1/ZGPAT
BP	GO:1903578	regulation of ATP metabolic process	3	0.943509	2.02214	0.000259202	0.000259202	0.35306	107	tags=100%, list=6%, signal=94%	FBP1/PPARGC1A/DDIT4
BP	GO:1904705	regulation of vascular associated smooth muscle cell proliferation	4	0.809783	1.99191	0.00503074	0.00503074	0.61983	354	tags=100%, list=19%, signal=81%	ADIPOQ/FGF2/IGFBP5/GJA1
BP	GO:1990874	vascular associated smooth muscle cell proliferation	4	0.809783	1.99191	0.00503074	0.00503074	0.61983	354	tags=100%, list=19%, signal=81%	ADIPOQ/FGF2/IGFBP5/GJA1
BP	GO:0006094	gluconeogenesis	3	0.909288	1.9488	0.00155521	0.00155521	0.52959	170	tags=100%, list=9%, signal=91%	FBP1/PPARGC1A/ADIPOQ
BP	GO:0010677	negative regulation of cellular carbohydrate metabolic process	3	0.909288	1.9488	0.00155521	0.00155521	0.52959	170	tags=100%, list=9%, signal=91%	FBP1/DDIT4/ADIPOQ
BP	GO:0019319	hexose biosynthetic process	3	0.909288	1.9488	0.00155521	0.00155521	0.52959	170	tags=100%, list=9%, signal=91%	FBP1/PPARGC1A/ADIPOQ
BP	GO:0046364	monosaccharide biosynthetic process	3	0.909288	1.9488	0.00155521	0.00155521	0.52959	170	tags=100%, list=9%, signal=91%	FBP1/PPARGC1A/ADIPOQ
BP	GO:0071407	cellular response to organic cyclic compound	20	0.353308	1.93589	0.00578369	0.00578369	0.6565	762	tags=80%, list=41%, signal=47%	PDE12/GNAI1/SLC1A3/DDIT4/FLOT1/ANXA1/IGFBP5/TGM2/PIM1/EGR1/AQP1/COLEC12/TGFB1/MEF2C/ID3/PAK1
BP	GO:0005996	monosaccharide metabolic process	8	0.553203	1.89916	0.0138544	0.0138544	0.718483	508	tags=88%, list=28%, signal=64%	FBP1/PPARGC1A/PFKFB3/ADIPOQ/PFKFB1/APOD/PGK1
BP	GO:0019318	hexose metabolic process	8	0.553203	1.89916	0.0138544	0.0138544	0.718483	508	tags=88%, list=28%, signal=64%	FBP1/PPARGC1A/PFKFB3/ADIPOQ/PFKFB1/APOD/PGK1
BP	GO:0042326	negative regulation of phosphorylation	13	0.427089	1.89679	0.00888889	0.00888889	0.718483	1062	tags=100%, list=58%, signal=43%	FBP1/PRR5L/DDIT4/ADIPOQ/DUSP10/CDKN2D/DYNLL1/NR2F2/TGFB1/SPRY2/STK38/QARS1/ZGPAT
BP	GO:0000002	mitochondrial genome maintenance	3	0.883759	1.89408	0.00466563	0.00466563	0.61983	217	tags=100%, list=12%, signal=88%	SLC25A33/PRIMPOL/MPV17
BP	GO:1901699	cellular response to nitrogen compound	29	0.273239	1.84549	0.0115385	0.0115385	0.718483	682	tags=69%, list=37%, signal=44%	PDE12/SLC1A3/BCAR3/SLC25A33/ADIPOQ/FLOT1/USF1/IGF1R/IGFBP5/LAMTOR5/TGM2/NR4A1/EGR1/GUCY1B1/AQP1/EDNRA/CAPN2/RBM4/COLEC12/MEF2C
BP	GO:0006091	generation of precursor metabolites and energy	16	0.372108	1.83594	0.0117936	0.0117936	0.718483	138	tags=38%, list=7%, signal=35%	PDE12/TEFM/FBP1/PPARGC1A/DDIT4/SLC25A33
BP	GO:0022617	extracellular matrix disassembly	3	0.8566	1.83587	0.00829445	0.00829445	0.718483	267	tags=100%, list=14%, signal=86%	EXOC8/FLOT1/FAP
BP	GO:0006022	aminoglycan metabolic process	6	0.616431	1.83539	0.0129702	0.0129702	0.718483	711	tags=100%, list=39%, signal=62%	FGF2/ITIH5/EDNRA/TGFB1/BGN/DCN
BP	GO:0030203	glycosaminoglycan metabolic process	6	0.616431	1.83539	0.0129702	0.0129702	0.718483	711	tags=100%, list=39%, signal=62%	FGF2/ITIH5/EDNRA/TGFB1/BGN/DCN
BP	GO:1903510	mucopolysaccharide metabolic process	6	0.616431	1.83539	0.0129702	0.0129702	0.718483	711	tags=100%, list=39%, signal=62%	FGF2/ITIH5/EDNRA/TGFB1/BGN/DCN
BP	GO:0051262	protein tetramerization	4	0.744022	1.83015	0.0156512	0.0156512	0.718483	475	tags=100%, list=26%, signal=74%	VASP/SHMT2/OXA1L/THG1L
BP	GO:0001764	neuron migration	5	0.669386	1.82869	0.0151066	0.0151066	0.718483	613	tags=100%, list=33%, signal=67%	DDIT4/VEGFA/POMGNT2/GJA1/NR2F2
BP	GO:0002082	regulation of oxidative phosphorylation	3	0.847909	1.81725	0.00933126	0.00933126	0.718483	283	tags=100%, list=15%, signal=85%	PDE12/SLC25A33/SHMT2
BP	GO:0043457	regulation of cellular respiration	3	0.847909	1.81725	0.00933126	0.00933126	0.718483	283	tags=100%, list=15%, signal=85%	PDE12/SLC25A33/SHMT2
BP	GO:1903715	regulation of aerobic respiration	3	0.847909	1.81725	0.00933126	0.00933126	0.718483	283	tags=100%, list=15%, signal=85%	PDE12/SLC25A33/SHMT2
BP	GO:1902850	microtubule cytoskeleton organization involved in mitosis	7	0.562874	1.81547	0.016443	0.016443	0.718483	810	tags=100%, list=44%, signal=56%	GNAI1/FAM110A/GJA1/HSPA1A/SPRY2/NSFL1C/NUDC
BP	GO:0018193	peptidyl-amino acid modification	26	0.283853	1.81058	0.0124395	0.0124395	0.718483	1215	tags=96%, list=66%, signal=33%	DDIT4/VEGFA/VPS33B/IGF1R/MAPK7/CSK/ILK/SIRT5/POGLUT1/QPCTL/BMI1/TGFB1/RUVBL2/BGN/DCN/QPCT/SPRY2/PAK1/JMJD6/ZGPAT/EFNA1/FKBP4/CDK10/GRK2/PRMT5
BP	GO:0072210	metanephric nephron development	4	0.728261	1.79138	0.0187255	0.0187255	0.718483	504	tags=100%, list=27%, signal=73%	LGR4/ADIPOQ/EGR1/AQP1
BP	GO:0072224	metanephric glomerulus development	4	0.728261	1.79138	0.0187255	0.0187255	0.718483	504	tags=100%, list=27%, signal=73%	LGR4/ADIPOQ/EGR1/AQP1
BP	GO:0018209	peptidyl-serine modification	10	0.46227	1.78577	0.0195312	0.0195312	0.728866	762	tags=90%, list=41%, signal=53%	DDIT4/MAPK7/ILK/POGLUT1/TGFB1/BGN/DCN/SPRY2/PAK1
BP	GO:0001933	negative regulation of protein phosphorylation	11	0.426623	1.74428	0.0242424	0.0242424	0.77778	1062	tags=100%, list=58%, signal=43%	PRR5L/DDIT4/ADIPOQ/DUSP10/CDKN2D/NR2F2/TGFB1/SPRY2/STK38/QARS1/ZGPAT
BP	GO:0006862	nucleotide transport	3	0.809343	1.73459	0.0184033	0.0184033	0.718483	354	tags=100%, list=19%, signal=81%	SLC25A33/SLC25A5/GJA1
BP	GO:1904707	positive regulation of vascular associated smooth muscle cell proliferation	3	0.809343	1.73459	0.0184033	0.0184033	0.718483	354	tags=100%, list=19%, signal=81%	FGF2/IGFBP5/GJA1
BP	GO:0010761	fibroblast migration	5	0.63404	1.73213	0.0242891	0.0242891	0.77778	678	tags=100%, list=37%, signal=63%	PRR5L/FGF2/ILK/AQP1/TGFB1
BP	GO:1903311	regulation of mRNA metabolic process	5	0.631083	1.72405	0.0245853	0.0245853	0.77778	102	tags=40%, list=6%, signal=38%	PDE12/PRR5L
BP	GO:0140053	mitochondrial gene expression	9	0.471929	1.72356	0.0250737	0.0250737	0.77778	283	tags=67%, list=15%, signal=57%	TEFM/DARS2/SLC25A33/MRPS16/MRPS28/SHMT2
BP	GO:0015980	energy derivation by oxidation of organic compounds	9	0.471578	1.72228	0.0250737	0.0250737	0.77778	138	tags=44%, list=7%, signal=41%	PDE12/TEFM/PPARGC1A/SLC25A33
BP	GO:0070085	glycosylation	7	0.531301	1.71364	0.0288591	0.0288591	0.77778	868	tags=100%, list=47%, signal=53%	PIGB/POMGNT2/POGLUT1/GCNT1/TMEM258/GGTA1/ST8SIA4
BP	GO:0001658	branching involved in ureteric bud morphogenesis	3	0.79685	1.70782	0.0228097	0.0228097	0.757787	377	tags=100%, list=20%, signal=80%	LGR4/FGF2/ILK
BP	GO:0010633	negative regulation of epithelial cell migration	5	0.616096	1.6831	0.0281398	0.0281398	0.77778	711	tags=100%, list=39%, signal=62%	DUSP10/FGF2/NR2F2/TGFB1/DCN
BP	GO:0051052	regulation of DNA metabolic process	7	0.519205	1.67462	0.0348993	0.0348993	0.77778	217	tags=71%, list=12%, signal=63%	BCAR3/MRNIP/ADIPOQ/FGF2/MPV17
BP	GO:0042752	regulation of circadian rhythm	4	0.680435	1.67374	0.0343767	0.0343767	0.77778	592	tags=100%, list=32%, signal=68%	PPARGC1A/PTGDS/PPP1CA/RBM4
BP	GO:0010640	regulation of platelet-derived growth factor receptor signaling pathway	3	0.772406	1.65543	0.0313634	0.0313634	0.77778	422	tags=100%, list=23%, signal=77%	F3/ADIPOQ/APOD
BP	GO:0048008	platelet-derived growth factor receptor signaling pathway	3	0.772406	1.65543	0.0313634	0.0313634	0.77778	422	tags=100%, list=23%, signal=77%	F3/ADIPOQ/APOD
BP	GO:0072089	stem cell proliferation	3	0.770234	1.65077	0.0329186	0.0329186	0.77778	426	tags=100%, list=23%, signal=77%	FGF2/GJA1/PIM1
BP	GO:0072091	regulation of stem cell proliferation	3	0.770234	1.65077	0.0329186	0.0329186	0.77778	426	tags=100%, list=23%, signal=77%	FGF2/GJA1/PIM1
BP	GO:0006402	mRNA catabolic process	3	0.768207	1.64643	0.0331778	0.0331778	0.77778	102	tags=67%, list=6%, signal=63%	PDE12/PRR5L
BP	GO:0006401	RNA catabolic process	4	0.667677	1.64235	0.0402459	0.0402459	0.77778	102	tags=50%, list=6%, signal=47%	PDE12/PRR5L
BP	GO:0045912	negative regulation of carbohydrate metabolic process	4	0.66576	1.63764	0.0410844	0.0410844	0.77778	170	tags=75%, list=9%, signal=68%	FBP1/DDIT4/ADIPOQ
BP	GO:0090501	RNA phosphodiester bond hydrolysis	3	0.764011	1.63744	0.0357698	0.0357698	0.77778	196	tags=67%, list=11%, signal=60%	PDE12/POLR1H
BP	GO:0032386	regulation of intracellular transport	10	0.422574	1.63242	0.0414062	0.0414062	0.77778	1069	tags=100%, list=58%, signal=42%	PRR5L/ADIPOQ/ARV1/APOD/RBM4/TGFB1/EHD1/ZPR1/ERGIC3/OAZ1
BP	GO:0032922	circadian regulation of gene expression	7	0.504953	1.62865	0.040604	0.040604	0.77778	592	tags=86%, list=32%, signal=58%	LGR4/PPARGC1A/HDAC1/EGR1/PPP1CA/RBM4
BP	GO:0006886	intracellular protein transport	15	0.340623	1.61339	0.0323501	0.0323501	0.77778	1221	tags=100%, list=66%, signal=34%	PRR5L/ADIPOQ/AP2M1/CLTB/APOD/MICALL1/RILPL2/TGFB1/EHD1/ZPR1/AP1S1/ERGIC3/OAZ1/GRK2/AP4M1
BP	GO:0090305	nucleic acid phosphodiester bond hydrolysis	11	0.393536	1.609	0.0464646	0.0464646	0.77778	503	tags=64%, list=27%, signal=47%	PDE12/APEX2/POLR1H/REXO5/NOB1/DNASE1L1/DNASE2
BP	GO:0051289	protein homotetramerization	3	0.743618	1.59373	0.0471747	0.0471747	0.77778	475	tags=100%, list=26%, signal=74%	VASP/SHMT2/THG1L
BP	GO:0043331	response to dsRNA	3	0.741355	1.58888	0.0471747	0.0471747	0.77778	1	tags=33%, list=0%, signal=33%	PDE12
BP	GO:0071359	cellular response to dsRNA	3	0.741355	1.58888	0.0471747	0.0471747	0.77778	1	tags=33%, list=0%, signal=33%	PDE12
BP	GO:1901135	carbohydrate derivative metabolic process	43	0.184834	1.51474	0.0372671	0.0372671	0.77778	967	tags=77%, list=52%, signal=37%	ABHD6/FBP1/PPARGC1A/DDIT4/PIGB/ADSS2/POMGNT2/FGF2/PFKFB1/NME1/TGDS/IMPDH1/APRT/PRPS1/GUCY1B1/POGLUT1/ITIH5/PGK1/EDNRA/ATP5PF/MVK/TGFB1/BGN/DCN/NAGA/GCNT1/TMEM258/GGTA1/ST8SIA4/ADSL/ADA/PDE2A/DMAC2L
BP	GO:0150076	neuroinflammatory response	3	-0.747082	-1.50604	0.0468674	0.0468674	0.77778	155	tags=67%, list=8%, signal=61%	CD200R1L/PTGS2
BP	GO:0071677	positive regulation of mononuclear cell migration	3	-0.752852	-1.51767	0.0437754	0.0437754	0.77778	459	tags=100%, list=25%, signal=75%	AIF1/FADD
BP	GO:2000403	positive regulation of lymphocyte migration	3	-0.752852	-1.51767	0.0437754	0.0437754	0.77778	459	tags=100%, list=25%, signal=75%	AIF1/FADD
BP	GO:2000406	positive regulation of T cell migration	3	-0.752852	-1.51767	0.0437754	0.0437754	0.77778	459	tags=100%, list=25%, signal=75%	AIF1/FADD
BP	GO:0051928	positive regulation of calcium ion transport	3	-0.757399	-1.52684	0.0414972	0.0414972	0.77778	134	tags=67%, list=7%, signal=62%	CACNB3/CCL2
BP	GO:0002228	natural killer cell mediated immunity	4	-0.686413	-1.53742	0.0473005	0.0473005	0.77778	582	tags=100%, list=32%, signal=69%	CORO1A/NKG7/VAV1
BP	GO:0042267	natural killer cell mediated cytotoxicity	4	-0.686413	-1.53742	0.0473005	0.0473005	0.77778	582	tags=100%, list=32%, signal=69%	CORO1A/NKG7/VAV1
BP	GO:0048585	negative regulation of response to stimulus	72	-0.271	-1.53884	0.0420987	0.0420987	0.77778	699	tags=53%, list=38%, signal=34%	EFNA1/GPC1/TREX1/GRK2/CYP26B1/ARRB2/RASA3/LEP/NOC2L/PROS1/SNAI2/SPRY1/GPX1/PTGIS/NOS3/AIF1/CD9/FGL2/LFNG/SGTA/HEYL/TCIM/RAB7B/RIPOR2/CASTOR1/PLIN5/APOA1/GATA3/RGS19/TGFB1I1/ITPRIP/MYOC/TSPAN6/CISH/CCL2/HLX/ISG15/PRKCB
BP	GO:0019233	sensory perception of pain	3	-0.765856	-1.54389	0.0367779	0.0367779	0.77778	110	tags=67%, list=6%, signal=63%	CCL2/PTGES
BP	GO:1902806	regulation of cell cycle G1/S phase transition	6	-0.594529	-1.54906	0.0497254	0.0497254	0.77778	371	tags=67%, list=20%, signal=53%	AIF1/CCND1/TCIM/CCL2
BP	GO:0001906	cell killing	7	-0.565424	-1.55482	0.04728	0.04728	0.77778	643	tags=86%, list=35%, signal=56%	C3/LEP/CORO1A/FADD/NKG7/VAV1
BP	GO:0071675	regulation of mononuclear cell migration	7	-0.569	-1.56465	0.0455711	0.0455711	0.77778	459	tags=71%, list=25%, signal=54%	CORO1A/AIF1/RIPOR2/FADD/CCL2
BP	GO:2000401	regulation of lymphocyte migration	7	-0.569	-1.56465	0.0455711	0.0455711	0.77778	459	tags=71%, list=25%, signal=54%	CORO1A/AIF1/RIPOR2/FADD/CCL2
BP	GO:1902107	positive regulation of leukocyte differentiation	8	-0.542587	-1.5657	0.0470294	0.0470294	0.77778	248	tags=50%, list=13%, signal=43%	FADD/GATA3/HLX/FOS
BP	GO:1903708	positive regulation of hemopoiesis	8	-0.542587	-1.5657	0.0470294	0.0470294	0.77778	248	tags=50%, list=13%, signal=43%	FADD/GATA3/HLX/FOS
BP	GO:1902041	regulation of extrinsic apoptotic signaling pathway via death domain receptors	3	-0.777295	-1.56695	0.0297803	0.0297803	0.77778	414	tags=100%, list=22%, signal=78%	NOS3/ITPRIP
BP	GO:1902042	negative regulation of extrinsic apoptotic signaling pathway via death domain receptors	3	-0.777295	-1.56695	0.0297803	0.0297803	0.77778	414	tags=100%, list=22%, signal=78%	NOS3/ITPRIP
BP	GO:0050866	negative regulation of cell activation	8	-0.544242	-1.57047	0.0464728	0.0464728	0.77778	363	tags=62%, list=20%, signal=50%	CD9/FGL2/IRF1/RIPOR2/HLX
BP	GO:0010639	negative regulation of organelle organization	10	-0.501185	-1.57425	0.047971	0.047971	0.77778	809	tags=90%, list=44%, signal=51%	SCIN/PICK1/FKBP4/CDK10/CORO1A/TMOD1/GPX1/PHF23/MYOC
BP	GO:0007229	integrin-mediated signaling pathway	4	-0.702875	-1.57429	0.0362533	0.0362533	0.77778	255	tags=75%, list=14%, signal=65%	APOA1/ISG15/VAV1
BP	GO:0070555	response to interleukin-1	3	-0.783813	-1.58009	0.0268511	0.0268511	0.77778	402	tags=100%, list=22%, signal=78%	PTGES/PTGS2
BP	GO:0071347	cellular response to interleukin-1	3	-0.783813	-1.58009	0.0268511	0.0268511	0.77778	402	tags=100%, list=22%, signal=78%	PTGES/PTGS2
BP	GO:0009064	glutamine family amino acid metabolic process	5	-0.64981	-1.58012	0.0366626	0.0366626	0.77778	650	tags=100%, list=35%, signal=65%	GFPT2/NOS3/ASS1/ASRGL1
BP	GO:0072678	T cell migration	7	-0.576064	-1.58408	0.0411564	0.0411564	0.77778	459	tags=71%, list=25%, signal=54%	CORO1A/AIF1/RIPOR2/FADD/ITGAL
BP	GO:0046631	alpha-beta T cell activation	6	-0.609096	-1.58701	0.0409078	0.0409078	0.77778	337	tags=67%, list=18%, signal=55%	IRF1/NKG7/TMEM98/HLX
BP	GO:0090068	positive regulation of cell cycle process	7	-0.578783	-1.59155	0.0391626	0.0391626	0.77778	439	tags=71%, list=24%, signal=55%	EDN1/NCAPH2/AIF1/CCND1/PTGS2
BP	GO:0001516	prostaglandin biosynthetic process	5	-0.656399	-1.59614	0.0327399	0.0327399	0.77778	439	tags=80%, list=24%, signal=61%	EDN1/PTGIS/PTGES/PTGS2
BP	GO:0006636	unsaturated fatty acid biosynthetic process	5	-0.656399	-1.59614	0.0327399	0.0327399	0.77778	439	tags=80%, list=24%, signal=61%	EDN1/PTGIS/PTGES/PTGS2
BP	GO:0046456	icosanoid biosynthetic process	5	-0.656399	-1.59614	0.0327399	0.0327399	0.77778	439	tags=80%, list=24%, signal=61%	EDN1/PTGIS/PTGES/PTGS2
BP	GO:0046457	prostanoid biosynthetic process	5	-0.656399	-1.59614	0.0327399	0.0327399	0.77778	439	tags=80%, list=24%, signal=61%	EDN1/PTGIS/PTGES/PTGS2
BP	GO:0006690	icosanoid metabolic process	7	-0.580636	-1.59665	0.0380234	0.0380234	0.77778	439	tags=71%, list=24%, signal=55%	EDN1/GPX1/PTGIS/PTGES/PTGS2
BP	GO:0033559	unsaturated fatty acid metabolic process	7	-0.580636	-1.59665	0.0380234	0.0380234	0.77778	439	tags=71%, list=24%, signal=55%	EDN1/GPX1/PTGIS/PTGES/PTGS2
BP	GO:0007155	cell adhesion	67	-0.286378	-1.60045	0.0291232	0.0291232	0.77778	387	tags=36%, list=21%, signal=29%	NOS3/AIF1/CD9/MFAP4/FGL2/SERPINB8/IRF1/ITGA5/COL1A1/RIPOR2/APOA1/FADD/CERCAM/GATA3/PCDH18/MYOC/DPT/HLX/THSD1/MXRA8/CDH5/ITGAL/FBLIM1/VAV1
BP	GO:0071214	cellular response to abiotic stimulus	13	-0.464144	-1.60106	0.0447626	0.0447626	0.77778	901	tags=92%, list=49%, signal=48%	PDE2A/EFHD1/POLD1/CRIP1/NOC2L/LETM1/MMP2/MFAP4/COL1A1/FADD/GATA3/CNN2
BP	GO:0104004	cellular response to environmental stimulus	13	-0.464144	-1.60106	0.0447626	0.0447626	0.77778	901	tags=92%, list=49%, signal=48%	PDE2A/EFHD1/POLD1/CRIP1/NOC2L/LETM1/MMP2/MFAP4/COL1A1/FADD/GATA3/CNN2
BP	GO:0007189	adenylate cyclase-activating G protein-coupled receptor signaling pathway	3	-0.795251	-1.60315	0.02262	0.02262	0.757787	104	tags=67%, list=6%, signal=63%	PTH1R/ADGRD1
BP	GO:0002286	T cell activation involved in immune response	6	-0.615803	-1.60449	0.0368604	0.0368604	0.77778	352	tags=67%, list=19%, signal=54%	FGL2/TMEM98/HLX/ITGAL
BP	GO:0031348	negative regulation of defense response	15	-0.443741	-1.61258	0.0410127	0.0410127	0.77778	414	tags=53%, list=22%, signal=42%	GPX1/PTGIS/FGL2/RAB7B/APOA1/GATA3/TSPAN6/ISG15
BP	GO:0002688	regulation of leukocyte chemotaxis	3	-0.800652	-1.61403	0.0209927	0.0209927	0.733186	371	tags=100%, list=20%, signal=80%	RIPOR2/CCL2
BP	GO:1905517	macrophage migration	3	-0.804997	-1.62279	0.0192026	0.0192026	0.726555	363	tags=100%, list=20%, signal=80%	CNN2/CCL2
BP	GO:0098609	cell-cell adhesion	37	-0.336774	-1.62591	0.0341312	0.0341312	0.77778	583	tags=51%, list=32%, signal=36%	S100A9/LEP/ITGB2/CORO1A/NOS3/AIF1/CD9/FGL2/SERPINB8/IRF1/RIPOR2/APOA1/FADD/GATA3/PCDH18/HLX/CDH5/ITGAL/FBLIM1
BP	GO:0045639	positive regulation of myeloid cell differentiation	6	-0.624441	-1.627	0.0310783	0.0310783	0.77778	298	tags=67%, list=16%, signal=56%	RAB7B/FADD/ISG15/FOS
BP	GO:0002252	immune effector process	35	-0.343186	-1.63439	0.0329057	0.0329057	0.77778	644	tags=57%, list=35%, signal=38%	CFH/C3/C7/LEP/ADORA2B/S100A12/CORO1A/CFB/PTGDR/FGL2/LFNG/TCIM/APOA1/FADD/NKG7/TMEM98/C4A/HLX/ITGAL/VAV1
BP	GO:0002263	cell activation involved in immune response	18	-0.426261	-1.64148	0.0336858	0.0336858	0.77778	559	tags=61%, list=30%, signal=43%	ADORA2B/S100A12/CORO1A/PTGDR/FGL2/LFNG/TCIM/NKG7/TMEM98/HLX/ITGAL
BP	GO:0002521	leukocyte differentiation	22	-0.400778	-1.64591	0.032435	0.032435	0.77778	457	tags=50%, list=25%, signal=38%	PKNOX1/NCAPH2/FGL2/LFNG/IRF1/FADD/GATA3/TMEM98/HLX/FOS/VAV1
BP	GO:0032102	negative regulation of response to external stimulus	22	-0.400817	-1.64608	0.032435	0.032435	0.77778	655	tags=64%, list=36%, signal=42%	TREX1/LEP/PROS1/GPX1/PTGIS/AIF1/CD9/FGL2/RAB7B/APOA1/GATA3/TSPAN6/CCL2/ISG15
BP	GO:1903038	negative regulation of leukocyte cell-cell adhesion	7	-0.601634	-1.65439	0.0263458	0.0263458	0.77778	387	tags=71%, list=21%, signal=57%	NOS3/FGL2/IRF1/RIPOR2/HLX
BP	GO:0002376	immune system process	108	-0.271218	-1.65988	0.00985372	0.00985372	0.718483	655	tags=49%, list=36%, signal=34%	TREX1/FAS/CFH/C3/IMPDH2/CYP26B1/C7/CNPY3/CD14/S100A9/LEP/ADORA2B/S100A12/LGALS9/SHFL/CORO1A/PKNOX1/ARID5A/CHID1/CFB/GPX1/PTGDR/NCAPH2/AIF1/CD9/FGL2/LFNG/IRF1/TCIM/RAB7B/RIPOR2/CD320/APOA1/FADD/GATA3/NKG7/PSMB10/ADCY7/CNN2/TMEM98/C4A/TSPAN6/PSMB9/CCL2/HLX/ISG15/FOS/PRKCB/ITGAL/VAV1/CD3E/TNFAIP8L2/CDC42EP2
BP	GO:0002685	regulation of leukocyte migration	11	-0.511783	-1.66141	0.0289624	0.0289624	0.77778	459	tags=64%, list=25%, signal=48%	CORO1A/AIF1/CD9/RIPOR2/FADD/CNN2/CCL2
BP	GO:0097529	myeloid leukocyte migration	10	-0.529477	-1.66312	0.0282182	0.0282182	0.77778	371	tags=60%, list=20%, signal=48%	AIF1/CD9/RIPOR2/CNN2/CCL2/VAV1
BP	GO:0002683	negative regulation of immune system process	26	-0.385201	-1.66929	0.0277031	0.0277031	0.77778	414	tags=46%, list=22%, signal=36%	GPX1/FGL2/IRF1/RAB7B/RIPOR2/APOA1/FADD/CNN2/TSPAN6/CCL2/HLX/ISG15
BP	GO:0006955	immune response	78	-0.289498	-1.67036	0.0159107	0.0159107	0.718483	655	tags=51%, list=36%, signal=35%	TREX1/FAS/CFH/C3/C7/CNPY3/CD14/S100A9/LEP/ADORA2B/S100A12/SHFL/CORO1A/ARID5A/CHID1/CFB/GPX1/PTGDR/AIF1/FGL2/LFNG/IRF1/TCIM/RAB7B/APOA1/FADD/GATA3/NKG7/ADCY7/TMEM98/C4A/TSPAN6/HLX/ISG15/PRKCB/ITGAL/VAV1/CD3E/TNFAIP8L2/CDC42EP2
BP	GO:0022408	negative regulation of cell-cell adhesion	12	-0.501857	-1.68091	0.0262986	0.0262986	0.77778	387	tags=58%, list=21%, signal=46%	NOS3/CD9/FGL2/IRF1/RIPOR2/APOA1/HLX
BP	GO:0002687	positive regulation of leukocyte migration	4	-0.753261	-1.68715	0.0135366	0.0135366	0.718483	459	tags=100%, list=25%, signal=75%	AIF1/RIPOR2/FADD
BP	GO:0071674	mononuclear cell migration	11	-0.525303	-1.7053	0.0223196	0.0223196	0.757787	459	tags=64%, list=25%, signal=48%	CORO1A/AIF1/RIPOR2/FADD/GATA3/CCL2/ITGAL
BP	GO:0030097	hemopoiesis	33	-0.36631	-1.71263	0.0204036	0.0204036	0.733186	384	tags=42%, list=21%, signal=34%	NCAPH2/FGL2/LFNG/IRF1/TCIM/RAB7B/FADD/GATA3/CNN2/TMEM98/HLX/ISG15/FOS/VAV1
BP	GO:0060284	regulation of cell development	25	-0.401686	-1.7218	0.0206234	0.0206234	0.733186	352	tags=44%, list=19%, signal=36%	FGL2/IRF1/TCIM/RAB7B/FADD/GATA3/TMEM98/HLX/ISG15/FOS/PTGS2
BP	GO:0050900	leukocyte migration	18	-0.450512	-1.73486	0.0185641	0.0185641	0.718483	459	tags=56%, list=25%, signal=42%	CORO1A/AIF1/CD9/RIPOR2/FADD/GATA3/CNN2/CCL2/ITGAL/VAV1
BP	GO:0030098	lymphocyte differentiation	18	-0.450527	-1.73492	0.0185641	0.0185641	0.718483	626	tags=67%, list=34%, signal=44%	CYP26B1/LEP/PKNOX1/NCAPH2/FGL2/LFNG/IRF1/FADD/GATA3/TMEM98/HLX/VAV1
BP	GO:1903131	mononuclear cell differentiation	18	-0.450527	-1.73492	0.0185641	0.0185641	0.718483	626	tags=67%, list=34%, signal=44%	CYP26B1/LEP/PKNOX1/NCAPH2/FGL2/LFNG/IRF1/FADD/GATA3/TMEM98/HLX/VAV1
BP	GO:1903037	regulation of leukocyte cell-cell adhesion	16	-0.46948	-1.74016	0.0183256	0.0183256	0.718483	582	tags=69%, list=32%, signal=47%	LEP/ITGB2/CORO1A/NOS3/AIF1/FGL2/IRF1/RIPOR2/FADD/GATA3/HLX
BP	GO:0008625	extrinsic apoptotic signaling pathway via death domain receptors	4	-0.777717	-1.74192	0.00855765	0.00855765	0.718483	414	tags=100%, list=22%, signal=78%	NOS3/FADD/ITPRIP
BP	GO:0007159	leukocyte cell-cell adhesion	20	-0.436619	-1.74314	0.0177686	0.0177686	0.718483	583	tags=65%, list=32%, signal=45%	S100A9/LEP/ITGB2/CORO1A/NOS3/AIF1/FGL2/IRF1/RIPOR2/FADD/GATA3/HLX/ITGAL
BP	GO:0045596	negative regulation of cell differentiation	20	-0.437028	-1.74477	0.017406	0.017406	0.718483	550	tags=60%, list=30%, signal=43%	DNAJB11/SNAI2/SPRY1/IGF2/FGL2/IRF1/GATA3/TGFB1I1/TMEM98/HLX/TRIB2/HOPX
BP	GO:0045597	positive regulation of cell differentiation	34	-0.371431	-1.75458	0.0141113	0.0141113	0.718483	312	tags=38%, list=17%, signal=32%	COL1A1/HEYL/RAB7B/RIPOR2/FADD/GATA3/TGFB1I1/MAMSTR/HLX/ISG15/FOS/PTGS2/HOPX
BP	GO:1903706	regulation of hemopoiesis	18	-0.457175	-1.76052	0.0163511	0.0163511	0.718483	352	tags=50%, list=19%, signal=41%	FGL2/IRF1/TCIM/RAB7B/FADD/GATA3/HLX/ISG15/FOS
BP	GO:0045595	regulation of cell differentiation	51	-0.336083	-1.76211	0.0104389	0.0104389	0.718483	736	tags=61%, list=40%, signal=38%	ZNHIT1/DPYSL2/EFNA1/CLDN5/GPC1/MSR1/CYP26B1/LEP/DNAJB11/SNAI2/SPRY1/IGF2/EDN1/FGL2/IRF1/COL1A1/HEYL/TCIM/RAB7B/RIPOR2/FADD/GATA3/TGFB1I1/MAMSTR/TMEM98/HLX/ISG15/TRIB2/FOS/PTGS2/HOPX
BP	GO:0007162	negative regulation of cell adhesion	16	-0.475548	-1.76266	0.0163173	0.0163173	0.718483	387	tags=62%, list=21%, signal=50%	SNAI2/NOS3/CD9/FGL2/IRF1/COL1A1/RIPOR2/APOA1/MYOC/HLX
BP	GO:0001775	cell activation	50	-0.338635	-1.76461	0.010801	0.010801	0.718483	631	tags=54%, list=34%, signal=37%	PRMT5/IMPDH2/CYP26B1/LEP/ADORA2B/S100A12/CORO1A/PKNOX1/PTGDR/NCAPH2/AIF1/CD9/FGL2/LFNG/IRF1/TCIM/RIPOR2/CD320/FADD/GATA3/NKG7/TMEM98/HLX/PRKCB/ITGAL/VAV1/TNFAIP8L2
BP	GO:0002285	lymphocyte activation involved in immune response	10	-0.566547	-1.77956	0.0127654	0.0127654	0.718483	459	tags=70%, list=25%, signal=53%	CORO1A/FGL2/LFNG/NKG7/TMEM98/HLX/ITGAL
BP	GO:0072676	lymphocyte migration	10	-0.567567	-1.78276	0.0123623	0.0123623	0.718483	459	tags=70%, list=25%, signal=53%	CORO1A/AIF1/RIPOR2/FADD/GATA3/CCL2/ITGAL
BP	GO:0032101	regulation of response to external stimulus	52	-0.340959	-1.79449	0.00809544	0.00809544	0.718483	655	tags=56%, list=36%, signal=37%	TREX1/C3/CD14/S100A9/LEP/ADORA2B/PROS1/SNAI2/GPX1/PTGIS/AIF1/CD9/FGL2/IRF1/RAB7B/RIPOR2/FEM1A/APOA1/FADD/GATA3/NKG7/CD200R1L/TSPAN6/CCL2/ISG15/PTGES/PTGS2/VAV1/HOPX
BP	GO:0030217	T cell differentiation	17	-0.477679	-1.80261	0.0118233	0.0118233	0.718483	626	tags=71%, list=34%, signal=47%	CYP26B1/LEP/PKNOX1/NCAPH2/FGL2/LFNG/IRF1/FADD/GATA3/TMEM98/HLX/VAV1
BP	GO:0045321	leukocyte activation	42	-0.371777	-1.85526	0.0051215	0.0051215	0.61983	629	tags=57%, list=34%, signal=39%	IMPDH2/CYP26B1/LEP/ADORA2B/S100A12/CORO1A/PKNOX1/PTGDR/NCAPH2/AIF1/FGL2/LFNG/IRF1/RIPOR2/CD320/FADD/GATA3/NKG7/TMEM98/HLX/PRKCB/ITGAL/VAV1/TNFAIP8L2
BP	GO:0046649	lymphocyte activation	32	-0.462269	-2.1393	0.000906927	0.000906927	0.52959	459	tags=56%, list=25%, signal=43%	CORO1A/PKNOX1/NCAPH2/AIF1/FGL2/LFNG/IRF1/RIPOR2/CD320/FADD/GATA3/NKG7/TMEM98/HLX/PRKCB/ITGAL/VAV1/TNFAIP8L2
BP	GO:0042110	T cell activation	24	-0.543835	-2.30038	0.000117938	0.000117938	0.321289	459	tags=67%, list=25%, signal=51%	CORO1A/PKNOX1/NCAPH2/AIF1/FGL2/LFNG/IRF1/RIPOR2/FADD/GATA3/NKG7/TMEM98/HLX/ITGAL/VAV1/TNFAIP8L2
CC	GO:0005739	mitochondrion	78	0.176209	1.91071	0.00928793	0.00928793	0.718483	577	tags=55%, list=31%, signal=40%	PDE12/TEFM/BCL2/DARS2/ABHD6/TIMM9/APEX2/DDIT4/MRPS30/GAT/ADSS2/SLC25A33/NDUFAF4/SORD/MRPS16/TAMM41/LIPE/CPT2/MRPS28/PRIMPOL/MPV17/IDH3G/SARS2/SLC25A5/SHMT2/ETHE1/PPP1R15A/GJA1/OXA1L/CASP4/ATP5MJ/SIRT5/TGM2/NR4A1/CKB/RSAD1/THG1L/RHOT2/DYNLL1/MRPL27/ALKBH7/ATP5PF/XAF1
CC	GO:0043025	neuronal cell body	8	0.535948	1.83993	0.016341	0.016341	0.718483	860	tags=100%, list=47%, signal=54%	KCNB2/KCNH1/SLC1A3/APOD/APP/ROGDI/DBNL/ZPR1
CC	GO:0045211	postsynaptic membrane	6	0.608588	1.81204	0.0162127	0.0162127	0.718483	103	tags=67%, list=6%, signal=63%	KCNH1/ABHD17C/ABHD6/LIN7A
CC	GO:0098839	postsynaptic density membrane	4	0.721528	1.77482	0.0209614	0.0209614	0.733186	103	tags=75%, list=6%, signal=71%	KCNH1/ABHD17C/LIN7A
CC	GO:0099634	postsynaptic specialization membrane	4	0.721528	1.77482	0.0209614	0.0209614	0.733186	103	tags=75%, list=6%, signal=71%	KCNH1/ABHD17C/LIN7A
CC	GO:0005759	mitochondrial matrix	20	0.29033	1.59082	0.0370156	0.0370156	0.77778	316	tags=45%, list=17%, signal=38%	PDE12/TEFM/DARS2/MRPS16/MRPS28/PRIMPOL/SARS2/SHMT2/ETHE1
CC	GO:0120025	plasma membrane bounded cell projection	67	0.151322	1.50221	0.0450237	0.0450237	0.77778	1175	tags=85%, list=64%, signal=32%	KCNB2/KCNH1/ENKUR/ABHD17C/HYLS1/RDH14/SLC1A3/SORD/EXOC8/NME1/PALMD/FLOT1/VASP/ANXA1/FAP/ILK/APOD/ZDHHC5/APP/AQP1/SEPTIN6/RILPL2/DYNLL1/CAPN2/ROGDI/TGFB1/MYO1C/DBNL/ABR/MYO10/KITLG/SPRY2/PAK1/PLCG1/LLGL1/EHD1/CAMK2N1/ABHD17A/VAMP1/ZPR1/TPRG1L/RHOC/ALCAM/BASP1/MYH10/ACTA2/RAB13/CD44/RAB8A/ADGRL1/PICK1/BAG2/ROM1/ARRB1/FKBP4/CDK10/ATP1B3
CC	GO:0005640	nuclear outer membrane	3	-0.812602	-1.63812	0.0167616	0.0167616	0.718483	349	tags=100%, list=19%, signal=81%	ITPRIP/PTGS2
MF	GO:0016788	hydrolase activity, acting on ester bonds	27	0.352949	2.28689	0.00215827	0.00215827	0.61983	225	tags=44%, list=12%, signal=40%	PDE12/PPM1L/ABHD6/APEX2/FBP1/PFKFB3/LYPLA1/LIPE/DUSP10/PFKFB1/PLPP2/NME1
MF	GO:0019203	carbohydrate phosphatase activity	3	0.888104	1.90339	0.00440643	0.00440643	0.61983	209	tags=100%, list=11%, signal=89%	FBP1/PFKFB3/PFKFB1
MF	GO:0050308	sugar-phosphatase activity	3	0.888104	1.90339	0.00440643	0.00440643	0.61983	209	tags=100%, list=11%, signal=89%	FBP1/PFKFB3/PFKFB1
MF	GO:0008238	exopeptidase activity	3	0.843563	1.80793	0.0103681	0.0103681	0.718483	291	tags=100%, list=16%, signal=84%	TPP1/ENPEP/METAP2
MF	GO:0032559	adenyl ribonucleotide binding	54	0.191324	1.74893	0.00684932	0.00684932	0.718483	1212	tags=91%, list=66%, signal=32%	DARS2/FBP1/DQX1/PFKFB3/PFKFB1/NME1/IDH3G/SARS2/IGF1R/TKFC/MAPK7/CSK/ILK/UBE2L6/PIM1/PRPS1/CKB/THG1L/NARS1/DDX55/MVK/STK10/MYO1C/RUVBL2/MVD/PSMC4/RAD51D/MYO10/PAK1/EHD1/STK25/PKN1/CDC37/BCS1L/STK38/RARS1/QARS1/BCKDK/SGK1/MYH10/ACTA2/DGKA/PEBP1/GRK5/CDK10/CLCN7/PSMC5/MMAB/GRK2
MF	GO:0140098	catalytic activity, acting on RNA	12	0.406956	1.74085	0.0224671	0.0224671	0.757787	922	tags=92%, list=50%, signal=46%	PDE12/DARS2/PRIMPOL/SARS2/THG1L/DDX55/TRMT12/MRPL58/JMJD6/RARS1/QARS1
MF	GO:0005524	ATP binding	53	0.188117	1.69801	0.0133556	0.0133556	0.718483	1212	tags=91%, list=66%, signal=32%	DARS2/DQX1/PFKFB3/PFKFB1/NME1/IDH3G/SARS2/IGF1R/TKFC/MAPK7/CSK/ILK/UBE2L6/PIM1/PRPS1/CKB/THG1L/NARS1/DDX55/MVK/STK10/MYO1C/RUVBL2/MVD/PSMC4/RAD51D/MYO10/PAK1/EHD1/STK25/PKN1/CDC37/BCS1L/STK38/RARS1/QARS1/BCKDK/SGK1/MYH10/ACTA2/DGKA/PEBP1/GRK5/CDK10/CLCN7/PSMC5/MMAB/GRK2
MF	GO:0016787	hydrolase activity	77	0.154353	1.66626	0.0123839	0.0123839	0.718483	225	tags=27%, list=12%, signal=25%	PDE12/PPM1L/ADAMTS4/ABHD6/GNAI1/GGH/APEX2/FBP1/NUDT22/F3/DQX1/TPP1/RASL11B/PFKFB3/LYPLA1/LIPE/ENPEP/DUSP10/PFKFB1/PLPP2/NME1
MF	GO:0140101	catalytic activity, acting on a tRNA	7	0.501905	1.61882	0.0412752	0.0412752	0.77778	922	tags=100%, list=50%, signal=50%	DARS2/SARS2/THG1L/TRMT12/MRPL58/RARS1/QARS1
MF	GO:0008289	lipid binding	33	0.220324	1.57808	0.0318302	0.0318302	0.77778	1228	tags=91%, list=67%, signal=31%	KCNH1/F3/TPP1/EXOC8/AP2M1/ANXA1/APOD/MICALL1/PTGDS/FUNDC2/ANXA3/NR2F2/VPS36/ID3/TMEM175/MYO10/NSFL1C/PTAFR/SCARB1/BAX/DLC1/SCIN/S100A13/DGKA/PEBP1/ARRB1/ANXA11/GRK5/CYP26B1/ARRB2
MF	GO:0032555	purine ribonucleotide binding	68	0.158269	1.56215	0.0299252	0.0299252	0.77778	1212	tags=88%, list=66%, signal=31%	DARS2/GNAI1/FBP1/DQX1/ADSS2/RASL11B/PFKFB3/PFKFB1/NME1/IDH3G/SARS2/GUCY1A1/IGF1R/GNAS/TKFC/MAPK7/CSK/ILK/UBE2L6/TGM2/PIM1/PRPS1/CKB/THG1L/GUCY1B1/NARS1/SEPTIN6/DDX55/MVK/STK10/MYO1C/RUVBL2/MVD/PSMC4/RAD51D/MYO10/PAK1/EHD1/STK25/PKN1/CDC37/BCS1L/STK38/RARS1/QARS1/BCKDK/PDE2A/SGK1/MYH10/ACTA2/RAB13/DGKA/RAB8A/PEBP1/GRK5/CDK10/CLCN7/PSMC5/MMAB/GRK2
MF	GO:0035639	purine ribonucleoside triphosphate binding	66	0.152037	1.50806	0.037037	0.037037	0.77778	1212	tags=88%, list=66%, signal=31%	DARS2/GNAI1/DQX1/ADSS2/RASL11B/PFKFB3/PFKFB1/NME1/IDH3G/SARS2/GUCY1A1/IGF1R/GNAS/TKFC/MAPK7/CSK/ILK/UBE2L6/TGM2/PIM1/PRPS1/CKB/THG1L/GUCY1B1/NARS1/SEPTIN6/DDX55/MVK/STK10/MYO1C/RUVBL2/MVD/PSMC4/RAD51D/MYO10/PAK1/EHD1/STK25/PKN1/CDC37/BCS1L/STK38/RARS1/QARS1/BCKDK/SGK1/MYH10/ACTA2/RAB13/DGKA/RAB8A/PEBP1/GRK5/CDK10/CLCN7/PSMC5/MMAB/GRK2
MF	GO:0010181	FMN binding	3	-0.771863	-1.556	0.0331977	0.0331977	0.77778	424	tags=100%, list=23%, signal=77%	NOS3/NDUFV1
MF	GO:0016491	oxidoreductase activity	34	-0.337131	-1.59256	0.0449098	0.0449098	0.77778	432	tags=44%, list=23%, signal=34%	NDUFA9/PNPO/GPX1/IDH3A/PTGIS/FAR2/NOS3/NDUFV1/SCO2/NDOR1/TECR/OGFOD1/PTGES/PTGS2/PYROXD2

## Sheet: AD2_REVIGO_Input
Activated			Suppressed
ID	NES		ID	NES
GO:0000959	2.17832		GO:0150076	-1.50604
GO:0014070	2.12317		GO:0071677	-1.51767
GO:0045333	2.11218		GO:2000403	-1.51767
GO:0006119	2.08682		GO:2000406	-1.51767
GO:0009060	2.08682		GO:0051928	-1.52684
GO:0001938	2.0738		GO:0002228	-1.53742
GO:0043467	2.04837		GO:0042267	-1.53742
GO:0010563	2.02515		GO:0048585	-1.53884
GO:0045936	2.02515		GO:0019233	-1.54389
GO:1903578	2.02214		GO:1902806	-1.54906
GO:1904705	1.99191		GO:0001906	-1.55482
GO:1990874	1.99191		GO:0071675	-1.56465
GO:0006094	1.9488		GO:2000401	-1.56465
GO:0010677	1.9488		GO:1902107	-1.5657
GO:0019319	1.9488		GO:1903708	-1.5657
GO:0046364	1.9488		GO:1902041	-1.56695
GO:0071407	1.93589		GO:1902042	-1.56695
GO:0005996	1.89916		GO:0050866	-1.57047
GO:0019318	1.89916		GO:0010639	-1.57425
GO:0042326	1.89679		GO:0007229	-1.57429
GO:0000002	1.89408		GO:0070555	-1.58009
GO:1901699	1.84549		GO:0071347	-1.58009
GO:0006091	1.83594		GO:0009064	-1.58012
GO:0022617	1.83587		GO:0072678	-1.58408
GO:0006022	1.83539		GO:0046631	-1.58701
GO:0030203	1.83539		GO:0090068	-1.59155
GO:1903510	1.83539		GO:0001516	-1.59614
GO:0051262	1.83015		GO:0006636	-1.59614
GO:0001764	1.82869		GO:0046456	-1.59614
GO:0002082	1.81725		GO:0046457	-1.59614
GO:0043457	1.81725		GO:0006690	-1.59665
GO:1903715	1.81725		GO:0033559	-1.59665
GO:1902850	1.81547		GO:0007155	-1.60045
GO:0018193	1.81058		GO:0071214	-1.60106
GO:0072210	1.79138		GO:0104004	-1.60106
GO:0072224	1.79138		GO:0007189	-1.60315
GO:0018209	1.78577		GO:0002286	-1.60449
GO:0001933	1.74428		GO:0031348	-1.61258
GO:0006862	1.73459		GO:0002688	-1.61403
GO:1904707	1.73459		GO:1905517	-1.62279
GO:0010761	1.73213		GO:0098609	-1.62591
GO:1903311	1.72405		GO:0045639	-1.627
GO:0140053	1.72356		GO:0002252	-1.63439
GO:0015980	1.72228		GO:0002263	-1.64148
GO:0070085	1.71364		GO:0002521	-1.64591
GO:0001658	1.70782		GO:0032102	-1.64608
GO:0010633	1.6831		GO:1903038	-1.65439
GO:0051052	1.67462		GO:0002376	-1.65988
GO:0042752	1.67374		GO:0002685	-1.66141
GO:0010640	1.65543		GO:0097529	-1.66312
GO:0048008	1.65543		GO:0002683	-1.66929
GO:0072089	1.65077		GO:0006955	-1.67036
GO:0072091	1.65077		GO:0022408	-1.68091
GO:0006402	1.64643		GO:0002687	-1.68715
GO:0006401	1.64235		GO:0071674	-1.7053
GO:0045912	1.63764		GO:0030097	-1.71263
GO:0090501	1.63744		GO:0060284	-1.7218
GO:0032386	1.63242		GO:0050900	-1.73486
GO:0032922	1.62865		GO:0030098	-1.73492
GO:0006886	1.61339		GO:1903131	-1.73492
GO:0090305	1.609		GO:1903037	-1.74016
GO:0051289	1.59373		GO:0008625	-1.74192
GO:0043331	1.58888		GO:0007159	-1.74314
GO:0071359	1.58888		GO:0045596	-1.74477
GO:1901135	1.51474		GO:0045597	-1.75458
			GO:1903706	-1.76052
			GO:0045595	-1.76211
			GO:0007162	-1.76266
			GO:0001775	-1.76461
			GO:0002285	-1.77956
			GO:0072676	-1.78276
			GO:0032101	-1.79449
			GO:0030217	-1.80261
			GO:0045321	-1.85526
			GO:0046649	-2.1393
			GO:0042110	-2.30038

## Sheet: AD2_REVIGO_Output
Activated				Suppressed
TermID	Name	Value		TermID	Name	Value
GO:0000959	mitochondrial RNA metabolic process	2.17832		GO:0046649	lymphocyte activation	-2.1393
GO:0014070	response to organic cyclic compound	2.12317		GO:0032101	regulation of response to external stimulus	-1.79449
GO:0009060	aerobic respiration	2.08682		GO:0001775	cell activation	-1.76461
GO:0001938	positive regulation of endothelial cell proliferation	2.0738		GO:0007162	negative regulation of cell adhesion	-1.76266
GO:0043467	regulation of generation of precursor metabolites and energy	2.04837		GO:0045595	regulation of cell differentiation	-1.76211
GO:0010563	negative regulation of phosphorus metabolic process	2.02515		GO:0008625	extrinsic apoptotic signaling pathway via death domain receptors	-1.74192
GO:1990874	vascular associated smooth muscle cell proliferation	1.99191		GO:0030097	hemopoiesis	-1.71263
GO:0045912	negative regulation of carbohydrate metabolic process	1.9488		GO:0002685	regulation of leukocyte migration	-1.66141
GO:0071407	cellular response to organic cyclic compound	1.93589		GO:0002376	immune system process	-1.65988
GO:0005996	monosaccharide metabolic process	1.89916		GO:0098609	cell-cell adhesion	-1.62591
GO:0000002	mitochondrial genome maintenance	1.89408		GO:0007189	adenylate cyclase-activating G protein-coupled receptor signaling pathway	-1.60315
GO:0006091	generation of precursor metabolites and energy	1.83594		GO:0071214	cellular response to abiotic stimulus	-1.60106
GO:0022617	extracellular matrix disassembly	1.83587		GO:0104004	cellular response to environmental stimulus	-1.60106
GO:0006022	aminoglycan metabolic process	1.83539		GO:0007155	cell adhesion	-1.60045
GO:0051262	protein tetramerization	1.83015		GO:0033559	unsaturated fatty acid metabolic process	-1.59665
GO:0001764	neuron migration	1.82869		GO:0090068	positive regulation of cell cycle process	-1.59155
GO:0043457	regulation of cellular respiration	1.81725		GO:0071347	cellular response to interleukin-1	-1.58009
GO:1902850	microtubule cytoskeleton organization involved in mitosis	1.81547		GO:0007229	integrin-mediated signaling pathway	-1.57429
GO:0018193	peptidyl-amino acid modification	1.81058		GO:0010639	negative regulation of organelle organization	-1.57425
GO:0072210	metanephric nephron development	1.79138		GO:0050866	negative regulation of cell activation	-1.57047
GO:0006862	nucleotide transport	1.73459		GO:1902041	regulation of extrinsic apoptotic signaling pathway via death domain receptors	-1.56695
GO:1903311	regulation of mRNA metabolic process	1.72405		GO:0001906	cell killing	-1.55482
GO:0140053	mitochondrial gene expression	1.72356		GO:0019233	sensory perception of pain	-1.54389
GO:0070085	glycosylation	1.71364		GO:0051928	positive regulation of calcium ion transport	-1.52684
GO:0010633	negative regulation of epithelial cell migration	1.6831		GO:0150076	neuroinflammatory response	-1.50604
GO:0051052	regulation of DNA metabolic process	1.67462
GO:0042752	regulation of circadian rhythm	1.67374
GO:0010640	regulation of platelet-derived growth factor receptor signaling pathway	1.65543
GO:0048008	platelet-derived growth factor receptor signaling pathway	1.65543
GO:0032386	regulation of intracellular transport	1.63242
GO:0032922	circadian regulation of gene expression	1.62865
GO:1901135	carbohydrate derivative metabolic process	1.51474

## Sheet: AD3vAD1+AD2_DEG
	p_val	avg_log2FC	pct.1	pct.2	p_val_adj
IL17RE	7.78e-14	-4.76924	0.358	0.364	7.12e-10
TKFC	1.47e-20	-4.55446	0.48	0.703	1.34e-16
TSKS	9.42e-14	-3.75964	0.28	0.31	8.62e-10
MIIP	4.55e-07	-3.70173	0.48	0.407	0.00416341
RANGRF	1.53e-25	-3.65498	0.356	0.256	1.4e-21
PRELID3A	3.26e-41	-3.6531	0.669	0.779	2.98e-37
C18H19orf54	3.21e-40	-3.38602	0.458	0.732	2.93e-36
IQCG	3.91e-23	-3.29639	0.497	0.324	3.57e-19
DNAL4	1.69e-16	-3.09876	0.367	0.264	1.55e-12
CSNK1B	1.84e-28	-2.8698	0.557	0.372	1.68e-24
CEP131	1.65e-12	-2.81752	0.754	0.641	1.51e-08
CHAF1A	3.69e-26	-2.75901	0.653	0.41	3.37e-22
ACP2	2.44e-16	-2.73455	0.497	0.341	2.23e-12
FBXO16	1.06e-10	-2.72306	0.834	0.71	9.68e-07
ASB6	1.68e-20	-2.70509	0.466	0.337	1.53e-16
RILP	3.86e-06	-2.6885	0.57	0.48	0.0352992
AARS2	2.93e-07	-2.67247	0.556	0.488	0.00268233
ENGASE	1.93e-06	-2.66508	0.596	0.511	0.0176219
URB2	9.15e-09	-2.59987	0.358	0.329	8.37e-05
CCER2	1.07e-18	-2.59064	0.649	0.462	9.76e-15
ITIH3	1.99e-26	-2.57033	0.819	0.739	1.82e-22
ZNF606	5.88e-19	-2.56792	0.402	0.345	5.38e-15
C14H8orf82	2.84e-32	-2.47356	0.348	0.543	2.6e-28
CHRNE	3.86e-07	-2.41248	0.68	0.537	0.00353253
VARS2	6.03e-07	-2.39186	0.599	0.49	0.00551645
DDIAS	4.34e-18	-2.38951	0.726	0.782	3.97e-14
ZNF470	2.21e-16	-2.3427	0.687	0.471	2.02e-12
CFAP54	4.13e-14	-2.34212	0.929	0.762	3.78e-10
RASEF	4.27e-107	-2.33663	0.827	0.886	3.91e-103
KMT2B	1.95e-08	-2.32962	0.593	0.65	0.000178406
ZCWPW1	4e-24	-2.32908	0.57	0.385	3.66e-20
NUDT22	7.69e-25	-2.31842	0.382	0.225	7.03e-21
XRCC3	4.71e-27	-2.30282	0.598	0.39	4.31e-23
EME2	1.13e-08	-2.29878	0.707	0.502	0.000103355
SLC6A2	1.03e-38	-2.29678	0.873	0.854	9.4e-35
PEF1	4.35e-15	-2.23223	0.661	0.784	3.98e-11
TNFRSF6B	1.89e-38	-2.22755	0.395	0.686	1.73e-34
VPS11	4.77e-24	-2.22179	0.529	0.719	4.37e-20
SUOX	8.44e-12	-2.14194	0.505	0.362	7.72e-08
SIGLEC1	7.45e-16	-2.13658	0.362	0.323	6.81e-12
TOE1	3.89e-12	-2.12587	0.604	0.716	3.55e-08
RTEL1	5.31e-06	-2.10674	0.506	0.473	0.0485698
MAMDC2	2.6e-215	-2.05305	0.997	0.995	2.37e-211
HCAR1	3.23e-11	-2.051	0.56	0.657	2.96e-07
TENM4	1.54e-200	-2.03441	0.989	0.989	1.41e-196
ACTR1B	6.9e-10	-2.0334	0.776	0.603	6.31e-06
GLB1L	2.3e-10	-2.02415	0.616	0.732	2.11e-06
NAA10	1.09e-10	-1.9914	0.398	0.502	1e-06
CYP2B6	4.07e-24	-1.98443	0.881	0.739	3.72e-20
ERAS	1.89e-06	-1.98079	0.372	0.394	0.0172771
MUS81	6.24e-07	-1.98013	0.565	0.442	0.00570733
VMAC	6.01e-10	-1.97555	0.663	0.514	5.5e-06
SAMD12	8.84e-250	-1.97248	0.994	0.997	8.09e-246
PTPRCAP	2.72e-06	-1.95804	0.701	0.579	0.0248667
STAT2	2.34e-12	-1.94302	0.63	0.72	2.14e-08
MDC1	3.12e-18	-1.94048	0.707	0.449	2.85e-14
THNSL2	4.3e-24	-1.93079	0.475	0.334	3.93e-20
AUTS2	2.77e-18	-1.91492	0.723	0.717	2.53e-14
ASGR2	1.57e-10	-1.91224	0.568	0.454	1.43e-06
MST1R	1.37e-07	-1.90453	0.616	0.649	0.00125613
B3GNT6	2.51e-13	-1.89606	0.847	0.724	2.29e-09
KCNB2	1.15e-274	-1.89024	0.992	0.993	1.05e-270
LPIN3	2.09e-21	-1.88875	0.898	0.819	1.92e-17
LRSAM1	5.83e-27	-1.88199	0.825	0.559	5.33e-23
OPRL1	1.59e-35	-1.87739	0.449	0.293	1.45e-31
PCDH7	5.11e-119	-1.85499	0.992	0.988	4.67e-115
RAD1	4.2e-83	-1.84633	0.478	0.798	3.84e-79
RCE1	2.87e-38	-1.84393	0.653	0.389	2.62e-34
PLA2G4B	1.54e-09	-1.8357	0.799	0.581	1.41e-05
ADPRM	3.73e-13	-1.82995	0.724	0.57	3.41e-09
GSDMB	2.54e-151	-1.8294	0.977	0.949	2.32e-147
CGNL1	1.32e-46	-1.82096	0.967	0.835	1.2e-42
ENPEP	6.31e-122	-1.81789	0.954	0.949	5.77e-118
SEMA3F	2.13e-06	-1.81458	0.854	0.651	0.0194745
FYB2	3.4e-58	-1.80916	0.856	0.823	3.11e-54
SESN2	1.6e-13	-1.80893	0.825	0.762	1.46e-09
TOP3A	1.79e-06	-1.8045	0.854	0.647	0.0163487
LSMEM1	3.67e-137	-1.79761	0.969	0.935	3.36e-133
CCNB3	2.2e-19	-1.79528	0.703	0.482	2.01e-15
CDK10	1.41e-28	-1.79119	0.783	0.5	1.29e-24
TRMT61B	1.3e-18	-1.78362	0.82	0.822	1.19e-14
MTMR12	1.59e-124	-1.77545	0.985	0.965	1.45e-120
HLX	1e-06	-1.767	0.593	0.726	0.00916507
VEGFA	2.22e-72	-1.7661	0.469	0.785	2.03e-68
ZNF512B	3.09e-10	-1.75523	0.483	0.609	2.83e-06
TANGO2	5.45e-08	-1.75152	0.514	0.433	0.000498481
PRR5L	2.12e-124	-1.75052	0.881	0.936	1.93e-120
CARD11	6.73e-10	-1.71903	0.652	0.631	6.16e-06
EML3	5.15e-42	-1.71826	0.502	0.814	4.71e-38
AP2M1	1.6e-21	-1.71636	0.533	0.698	1.46e-17
POLR3GL	3.72e-12	-1.70789	0.375	0.347	3.4e-08
P3H3	1.07e-21	-1.68892	0.661	0.471	9.76e-18
DHX37	6.07e-08	-1.68725	0.842	0.617	0.000554964
USP21	2.68e-08	-1.67604	0.82	0.781	0.000244762
PTGER3	1.67e-209	-1.67544	0.947	0.985	1.53e-205
MYLK	1.71e-10	-1.67518	0.89	0.759	1.57e-06
DNASE1	3.03e-07	-1.67311	0.923	0.672	0.00277334
FKBPL	2.25e-06	-1.66999	0.401	0.414	0.0205908
PROSER2	3.36e-110	-1.65092	0.93	0.924	3.08e-106
TARS2	3.97e-27	-1.64817	0.819	0.852	3.63e-23
WDR24	3.04e-15	-1.64632	0.78	0.634	2.78e-11
PCNX3	2.11e-15	-1.64436	0.404	0.329	1.93e-11
ABHD17C	6.83e-203	-1.64273	0.918	0.964	6.24e-199
CNTROB	5.14e-40	-1.63869	0.681	0.39	4.7e-36
PACRGL	1.57e-28	-1.638	0.554	0.361	1.44e-24
TMEM187	8.52e-10	-1.63599	0.904	0.818	7.79e-06
DHX34	1.09e-13	-1.63331	0.854	0.56	9.99e-10
EHMT2	9.38e-09	-1.63317	0.44	0.578	8.58e-05
ATG2A	1.18e-12	-1.62872	0.737	0.543	1.08e-08
SEC31B	2.64e-08	-1.62501	0.884	0.625	0.000241658
DGAT1	9.8e-08	-1.62366	0.607	0.606	0.000895783
SLC13A3	5.03e-29	-1.6175	0.701	0.732	4.6e-25
POMT1	1.36e-06	-1.61674	0.741	0.564	0.0124565
ZNF354C	2.59e-15	-1.61469	0.573	0.447	2.37e-11
PDE3B	2.3e-105	-1.60767	0.94	0.962	2.1e-101
NSDHL	5.83e-23	-1.60442	0.567	0.715	5.33e-19
CUL9	1.92e-26	-1.59882	0.782	0.56	1.76e-22
SCUBE2	5.2e-132	-1.5878	0.997	0.997	4.75e-128
GYG2	4.99e-43	-1.58726	0.893	0.829	4.56e-39
TSPYL2	7.28e-11	-1.58586	0.653	0.659	6.66e-07
PC	5.52e-18	-1.58263	0.796	0.734	5.05e-14
EXOC8	4.12e-06	-1.58164	0.67	0.537	0.0377059
MFSD13A	1.47e-30	-1.568	0.766	0.502	1.35e-26
PPM1L	2.81e-238	-1.56581	0.991	0.993	2.57e-234
PEX6	2.02e-30	-1.56114	0.759	0.504	1.85e-26
TRMT44	1.1e-20	-1.56112	0.715	0.495	1.01e-16
USB1	1.32e-06	-1.55905	0.698	0.698	0.0120859
RIC3	1.59e-58	-1.55856	0.901	0.851	1.46e-54
C1H3orf33	7.98e-44	-1.55832	0.777	0.863	7.3e-40
KCNH1	1.45e-213	-1.5581	0.932	0.969	1.33e-209
DCHS2	7.09e-90	-1.55281	0.943	0.871	6.48e-86
DHX30	1.82e-27	-1.55058	0.655	0.451	1.66e-23
TRPS1	4.72e-108	-1.54778	1	0.998	4.32e-104
DEDD2	3.98e-07	-1.54763	0.854	0.637	0.00363816
BSCL2	2.27e-34	-1.54218	0.834	0.852	2.08e-30
IGHMBP2	1.82e-11	-1.52906	0.701	0.515	1.67e-07
CEP170B	1.66e-21	-1.52533	0.563	0.732	1.51e-17
TELO2	3.08e-09	-1.52508	0.717	0.557	2.81e-05
HOXA4	3.28e-44	-1.5234	0.759	0.443	3e-40
FCF1	1.98e-29	-1.51907	0.59	0.801	1.81e-25
MAP1A	1.6e-22	-1.51406	0.816	0.584	1.47e-18
ANKEF1	4.83e-09	-1.49955	0.681	0.484	4.42e-05
APBB3	5.72e-20	-1.49364	0.681	0.466	5.23e-16
CYB561D1	1.35e-17	-1.49331	0.762	0.816	1.23e-13
ULK1	5.68e-07	-1.49305	0.755	0.543	0.00519236
AMPD2	3.66e-07	-1.49137	0.611	0.465	0.00335121
SS18L1	2.89e-31	-1.49058	0.754	0.476	2.64e-27
PPP1R15B	1.32e-06	-1.48347	0.72	0.589	0.0120288
PKP2	7.68e-26	-1.48319	0.898	0.812	7.02e-22
GNAS	2.73e-08	-1.47981	0.593	0.689	0.000249888
JMJD4	1.27e-09	-1.47111	0.865	0.825	1.16e-05
ZNF518A	1.52e-11	-1.4709	0.715	0.576	1.39e-07
SLC26A11	1.76e-17	-1.46941	0.839	0.668	1.61e-13
MYH14	8.91e-57	-1.46647	0.834	0.83	8.15e-53
CDAN1	1.64e-07	-1.45952	0.748	0.74	0.0015031
LSM14B	5.93e-11	-1.45783	0.706	0.737	5.42e-07
CHKA	2.33e-06	-1.45178	0.87	0.738	0.0212962
SMG9	1.55e-08	-1.44976	0.697	0.589	0.000141277
HOXC4	1.82e-19	-1.44567	0.706	0.755	1.66e-15
AGPAT4	2.43e-77	-1.44502	0.867	0.853	2.22e-73
BRD1	2.47e-39	-1.44328	0.594	0.368	2.26e-35
STK11IP	6.28e-17	-1.43959	0.755	0.532	5.74e-13
NUDT5	3.82e-18	-1.43556	0.734	0.732	3.49e-14
PPP5C	2.5e-40	-1.43303	0.387	0.678	2.28e-36
ZBTB37	1.13e-20	-1.4312	0.776	0.761	1.04e-16
ZNF408	9.04e-09	-1.42055	0.751	0.566	8.27e-05
PCSK5	3.67e-111	-1.42006	0.995	0.988	3.35e-107
LCAT	5.09e-06	-1.41674	0.646	0.525	0.0465441
SIK2	1.23e-78	-1.41211	0.95	0.938	1.12e-74
TYW1	4.12e-182	-1.40544	0.995	0.988	3.77e-178
DZIP3	5.56e-62	-1.40475	0.916	0.88	5.09e-58
AKT2	2.31e-156	-1.40119	0.964	0.936	2.11e-152
ZNF283	1.54e-16	-1.39855	0.533	0.405	1.41e-12
PIDD1	2.14e-60	-1.39461	0.673	0.355	1.95e-56
HOXA3	7.57e-12	-1.38966	0.961	0.881	6.92e-08
KLKB1	6.24e-09	-1.38624	0.613	0.651	5.7e-05
LIPE	1.03e-85	-1.38359	0.616	0.89	9.39e-82
LYSMD3	2.92e-32	-1.38108	0.762	0.828	2.67e-28
PIGM	9.14e-42	-1.38062	0.632	0.341	8.35e-38
CENPL	1.35e-18	-1.37855	0.889	0.871	1.24e-14
DNAH12	6.23e-23	-1.3785	0.954	0.841	5.7e-19
TOMM40L	1.63e-11	-1.37839	0.763	0.754	1.49e-07
RWDD3	8.09e-42	-1.37763	0.954	0.899	7.4e-38
ZNF389	2.91e-12	-1.37666	0.509	0.403	2.66e-08
ZNF782	1.28e-34	-1.37315	0.91	0.846	1.17e-30
PNLDC1	2.92e-06	-1.37192	0.78	0.595	0.0267087
ACSL1	5.34e-98	-1.3693	0.966	0.976	4.88e-94
KCNK3	6.48e-192	-1.36929	0.746	0.97	5.93e-188
AASDH	2.4e-07	-1.36638	0.807	0.663	0.00219347
MYCBPAP	6.41e-10	-1.36475	0.807	0.595	5.86e-06
NEK3	2.89e-12	-1.36446	0.904	0.859	2.65e-08
PRKAA2	9.06e-92	-1.36406	0.95	0.883	8.29e-88
AMY2B	2.85e-18	-1.36393	0.981	0.889	2.61e-14
BCL2	5.93e-220	-1.35959	0.992	0.994	5.42e-216
GPC6	1.23e-248	-1.35803	0.994	0.993	1.13e-244
GON4L	5.87e-11	-1.35275	0.827	0.777	5.36e-07
ZNF266	2.39e-46	-1.34797	0.885	0.827	2.18e-42
CPNE9	1.22e-18	-1.34652	0.865	0.596	1.12e-14
OGFOD1	1.79e-39	-1.34254	0.649	0.373	1.64e-35
FIGN	5.47e-239	-1.34133	0.991	0.995	5e-235
TRIM14	2.82e-50	-1.34004	0.508	0.262	2.58e-46
MTCP1	8.63e-24	-1.33858	0.554	0.37	7.89e-20
EFNA5	1.24e-191	-1.3383	0.995	0.996	1.13e-187
ZKSCAN1	2.28e-11	-1.3381	0.859	0.806	2.09e-07
AP1G2	1.73e-35	-1.32726	0.899	0.63	1.58e-31
ABHD6	3.3e-135	-1.32589	0.966	0.971	3.02e-131
PRPF40B	2.76e-13	-1.31652	0.83	0.576	2.53e-09
IL2RG	1.9e-13	-1.31403	0.517	0.754	1.74e-09
TSKU	1.07e-07	-1.31353	0.613	0.482	0.000979194
LYPLA2	2.03e-07	-1.30551	0.539	0.636	0.00185202
ADIPOR2	5.76e-77	-1.30407	0.834	0.913	5.27e-73
ERCC5	5.08e-08	-1.30185	0.842	0.646	0.000464163
SPEF2	6.27e-10	-1.29263	0.605	0.473	5.73e-06
POMGNT1	1.13e-06	-1.29191	0.588	0.512	0.0103411
TNFRSF4	3.8e-40	-1.29155	0.752	0.429	3.47e-36
SLC1A3	5.39e-54	-1.29082	0.797	0.844	4.93e-50
RNF126	4.5e-15	-1.28912	0.658	0.482	4.11e-11
PPP2R1B	1.49e-24	-1.28835	0.8	0.787	1.36e-20
RBM12	7.98e-10	-1.28733	0.639	0.497	7.29e-06
TMEM39B	5.43e-09	-1.2867	0.816	0.622	4.97e-05
MED24	8.8e-13	-1.28577	0.868	0.654	8.05e-09
PHLDA1	1.56e-09	-1.28467	0.625	0.669	1.43e-05
PWWP2A	1.03e-59	-1.2793	0.807	0.898	9.42e-56
DARS2	3.51e-12	-1.27623	0.885	0.898	3.21e-08
TEAD1	6.13e-169	-1.27366	0.997	0.997	5.6e-165
PPARGC1A	6.71e-101	-1.27179	0.904	0.941	6.14e-97
CLCN7	2.34e-31	-1.27008	0.78	0.545	2.14e-27
FZR1	2.49e-55	-1.26626	0.243	0.603	2.28e-51
CD1D	2.53e-10	-1.26574	0.791	0.635	2.32e-06
VCPIP1	8.39e-39	-1.26533	0.802	0.559	7.67e-35
HAUS5	1.64e-16	-1.264	0.837	0.56	1.5e-12
TBL3	3.29e-49	-1.26154	0.762	0.466	3.01e-45
THBS3	2.63e-08	-1.25923	0.56	0.51	0.000240939
SOX6	2.47e-192	-1.2592	0.991	0.986	2.26e-188
PLIN4	3.33e-20	-1.25249	0.373	0.631	3.04e-16
PACS1	1.32e-40	-1.25057	0.992	0.966	1.21e-36
MCAM	4.33e-31	-1.24528	0.935	0.887	3.96e-27
TMEM110	5.09e-77	-1.24389	0.91	0.902	4.65e-73
NUDT1	2.16e-08	-1.24236	0.376	0.529	0.000197634
NTNG2	1.13e-19	-1.24141	0.522	0.365	1.04e-15
ETNPPL	2.17e-21	-1.24125	0.486	0.671	1.99e-17
GMEB2	3.1e-22	-1.23778	0.831	0.569	2.83e-18
QTRT1	3.78e-16	-1.23673	0.553	0.431	3.46e-12
AHNAK2	6.49e-46	-1.23659	0.867	0.567	5.93e-42
KMT5C	1.7e-07	-1.23649	0.825	0.791	0.00155751
HELQ	2e-21	-1.23359	0.923	0.729	1.83e-17
HIF3A	6.45e-23	-1.23017	0.463	0.655	5.9e-19
ABCD2	2.09e-87	-1.22864	0.817	0.847	1.91e-83
HOXB5	1.68e-34	-1.22581	0.771	0.541	1.54e-30
MBNL3	1.58e-113	-1.22579	0.944	0.927	1.44e-109
KLHL11	1.77e-09	-1.22532	0.714	0.717	1.61e-05
ATXN7L3	3.37e-23	-1.22417	0.724	0.485	3.09e-19
BCAR3	3.07e-186	-1.22285	0.966	0.974	2.81e-182
MTMR9	8.23e-08	-1.22189	0.737	0.855	0.000752723
C16H1orf159	1.37e-11	-1.21905	0.954	0.684	1.26e-07
THBS2	8.91e-84	-1.2167	0.971	0.963	8.15e-80
PER2	1.47e-28	-1.21582	0.921	0.723	1.34e-24
LPIN1	6.47e-44	-1.21535	0.676	0.78	5.91e-40
DNAAF4	1.8e-21	-1.21321	0.646	0.419	1.65e-17
C8G	6.23e-27	-1.21133	0.545	0.356	5.69e-23
PPP1R15A	2.86e-06	-1.21066	0.706	0.602	0.0261456
CAPN5	4.57e-41	-1.20975	0.837	0.586	4.18e-37
CHL1	4.14e-116	-1.20814	0.724	0.926	3.78e-112
SNAPC4	4.46e-48	-1.20782	0.822	0.508	4.08e-44
ASB11	1.87e-10	-1.20576	0.794	0.584	1.71e-06
FAM222B	4.22e-156	-1.20406	0.952	0.972	3.86e-152
ITGA2B	1.34e-09	-1.20255	0.885	0.717	1.23e-05
STAC3	4.78e-08	-1.20208	0.762	0.596	0.000437205
SMUG1	1.16e-11	-1.2007	0.765	0.711	1.06e-07
ADAM8	8.59e-20	-1.20069	0.568	0.437	7.86e-16
ADAMTS5	1.75e-27	-1.19988	0.885	0.846	1.6e-23
MTO1	8.65e-10	-1.19803	0.867	0.857	7.91e-06
LIG4	1.79e-11	-1.19385	0.574	0.428	1.64e-07
HSF4	4.51e-12	-1.19374	0.746	0.54	4.13e-08
PHF24	4.09e-50	-1.19245	0.613	0.753	3.74e-46
CCNH	5.25e-08	-1.19147	0.831	0.805	0.000479872
HOXD3	1.2e-34	-1.19064	0.966	0.913	1.1e-30
KLC4	5.52e-20	-1.18775	0.628	0.42	5.05e-16
METTL17	2.86e-38	-1.18376	0.695	0.389	2.61e-34
PXMP4	3.02e-132	-1.18321	0.743	0.902	2.76e-128
LSS	2.48e-30	-1.18136	0.893	0.859	2.27e-26
CSPG4B	3.53e-09	-1.1798	0.875	0.802	3.23e-05
RMND5B	7.78e-19	-1.17795	0.83	0.589	7.11e-15
CDH3	6.96e-13	-1.17725	0.989	0.86	6.37e-09
VPS72	9.5e-09	-1.17468	0.875	0.698	8.68e-05
IL6R	6.61e-26	-1.17464	0.698	0.77	6.04e-22
RNASEL	2.32e-13	-1.17275	0.762	0.749	2.12e-09
SORBS1	5.56e-137	-1.17271	0.997	0.997	5.08e-133
ZFP57	5.8e-26	-1.17032	0.794	0.535	5.31e-22
RBM19	4.51e-13	-1.16992	0.856	0.72	4.13e-09
COL4A2	5.64e-97	-1.16659	0.992	0.984	5.16e-93
TMEM236	3.75e-68	-1.16364	0.641	0.819	3.43e-64
SRRT	6.9e-19	-1.15973	0.862	0.569	6.31e-15
INTU	2.37e-06	-1.15828	0.72	0.552	0.0216682
HOXD4	7.03e-23	-1.15693	0.754	0.455	6.43e-19
UAP1L1	1.01e-12	-1.15682	0.536	0.688	9.28e-09
POLR3D	3.52e-19	-1.15665	0.596	0.42	3.22e-15
GLCCI1	1.36e-159	-1.15625	0.989	0.979	1.24e-155
TEX35	1.23e-35	-1.15306	0.932	0.862	1.12e-31
MET	1.6e-14	-1.15287	0.963	0.901	1.46e-10
CABIN1	3.13e-23	-1.15242	0.817	0.569	2.86e-19
BRF1	6.5e-57	-1.15161	0.836	0.519	5.94e-53
STK39	1.55e-149	-1.15033	0.995	0.99	1.42e-145
BCL9L	1.73e-09	-1.14455	0.876	0.748	1.58e-05
XPOT	4.88e-59	-1.14383	0.997	0.988	4.46e-55
TIMP2	2.38e-68	-1.14369	0.803	0.962	2.18e-64
JAZF1	2.86e-271	-1.14109	0.994	0.997	2.61e-267
CDK5RAP3	2.62e-12	-1.14067	0.814	0.569	2.39e-08
CORO2B	2.6e-142	-1.13932	0.974	0.989	2.38e-138
TET1	4.29e-12	-1.136	0.974	0.882	3.92e-08
ARMCX5	7.98e-51	-1.13576	0.741	0.408	7.3e-47
SLC25A17	4.39e-126	-1.13554	0.858	0.93	4.02e-122
ZDHHC2	2.5e-232	-1.13541	0.98	0.986	2.28e-228
CENPJ	3.44e-06	-1.12993	0.681	0.584	0.0314855
RDH5	1.99e-14	-1.12879	0.788	0.563	1.82e-10
TXNRD3	1.46e-45	-1.11704	0.93	0.88	1.34e-41
RAD52	1.22e-09	-1.11524	0.663	0.497	1.11e-05
RRP1B	6.83e-07	-1.11447	0.882	0.711	0.00624733
EDEM2	2.23e-24	-1.11419	0.628	0.746	2.04e-20
E2F3	2.82e-56	-1.11355	0.957	0.936	2.58e-52
CASP9	7.44e-38	-1.11207	0.799	0.604	6.8e-34
ASL	9.74e-11	-1.11146	0.759	0.578	8.9e-07
CLEC11A	2.02e-09	-1.11114	0.706	0.734	1.85e-05
ATF6B	2.61e-21	-1.10889	0.837	0.65	2.38e-17
PLEKHH3	7.27e-08	-1.10684	0.68	0.545	0.000664725
ELOVL1	9.62e-22	-1.10675	0.853	0.546	8.8e-18
PPP1R8	1.22e-06	-1.10446	0.904	0.763	0.0111142
LRRC61	8.18e-07	-1.10445	0.924	0.771	0.00747576
ZDHHC13	2.17e-20	-1.10121	0.906	0.905	1.98e-16
TXNL4B	7.32e-13	-1.09863	0.759	0.575	6.7e-09
PFKFB4	4.73e-09	-1.09665	0.81	0.582	4.33e-05
CLCF1	3.65e-32	-1.09659	0.915	0.655	3.33e-28
NOP2	7.42e-11	-1.09507	0.701	0.532	6.79e-07
ELL2	6.47e-41	-1.09111	0.746	0.833	5.92e-37
TARBP2	9.21e-25	-1.09057	0.711	0.448	8.43e-21
ERCC6	2.04e-20	-1.0896	0.861	0.626	1.87e-16
CEBPB	2.96e-11	-1.08919	0.625	0.47	2.71e-07
HCRTR1	3.51e-13	-1.08822	0.889	0.69	3.21e-09
ERAL1	1.32e-15	-1.08702	0.441	0.352	1.21e-11
CCDC51	5.7e-14	-1.08644	0.706	0.49	5.21e-10
PFKFB2	9.91e-12	-1.08465	0.81	0.78	9.06e-08
B9D1	7.62e-16	-1.0841	0.446	0.62	6.97e-12
ADSS2	5e-12	-1.08125	0.834	0.811	4.57e-08
PPP1R16A	1.22e-12	-1.08072	0.847	0.703	1.11e-08
IFRD1	6.03e-10	-1.08027	0.834	0.762	5.52e-06
FOXO4	3.16e-12	-1.07825	0.709	0.501	2.89e-08
RTN4IP1	1.47e-13	-1.07773	0.833	0.838	1.35e-09
CHML	6.17e-14	-1.075	0.859	0.726	5.65e-10
E2F6	2.56e-14	-1.0748	0.65	0.708	2.34e-10
ATPSCKMT	1.49e-47	-1.07394	0.771	0.923	1.36e-43
GHR	1.28e-70	-1.07279	0.997	0.996	1.17e-66
TWNK	1.43e-30	-1.06567	0.635	0.778	1.31e-26
INSR	3.27e-119	-1.06222	0.998	0.992	2.99e-115
TRIM41	9.4e-09	-1.0611	0.678	0.515	8.6e-05
ME1	6.03e-150	-1.06009	0.768	0.931	5.51e-146
PPOX	2.55e-16	-1.0589	0.735	0.5	2.33e-12
SETDB1	3.23e-16	-1.05785	0.7	0.474	2.96e-12
MCPH1	5.99e-14	-1.05753	0.933	0.883	5.47e-10
MLXIP	1.29e-29	-1.05338	0.964	0.946	1.18e-25
BCAS1	2.76e-12	-1.0531	0.915	0.786	2.52e-08
NOM1	4.99e-18	-1.05245	0.562	0.714	4.56e-14
PEX3	5.48e-08	-1.05212	0.796	0.569	0.000500702
C25H7orf50	1.57e-91	-1.05204	0.985	0.962	1.43e-87
FBXW5	6.1e-13	-1.05103	0.659	0.472	5.57e-09
CASP8AP2	5.79e-30	-1.05046	0.836	0.552	5.29e-26
REV3L	5.88e-25	-1.04983	0.964	0.886	5.37e-21
RNF40	1.41e-23	-1.04824	0.81	0.57	1.29e-19
DBP	7.61e-21	-1.04756	0.743	0.484	6.95e-17
GPR137	5.34e-12	-1.04006	0.638	0.485	4.89e-08
TOP3B	1.77e-15	-1.03961	0.872	0.654	1.62e-11
AMT	1.22e-13	-1.03949	0.853	0.626	1.12e-09
SAMSN1	2.34e-36	-1.03741	0.898	0.655	2.14e-32
GPATCH4	5.55e-07	-1.03662	0.794	0.617	0.00507755
ZC3H12C	1.38e-83	-1.03322	0.997	0.978	1.26e-79
CYP4V2	1.58e-66	-1.03105	0.763	0.87	1.44e-62
ARMC9	5e-29	-1.02987	0.983	0.938	4.57e-25
FAAH	1.66e-10	-1.02742	0.892	0.731	1.52e-06
ARL6	6.41e-38	-1.02733	0.932	0.914	5.87e-34
EXOG	8.25e-11	-1.02717	0.949	0.868	7.55e-07
ODF2L	3.38e-13	-1.02649	0.729	0.541	3.09e-09
AKAP8L	4.23e-23	-1.02304	0.819	0.543	3.86e-19
ERMARD	1.22e-13	-1.02231	0.927	0.704	1.11e-09
CAPRIN2	2.68e-10	-1.02157	0.584	0.439	2.45e-06
CENPT	2.1e-24	-1.02087	0.879	0.677	1.92e-20
GIPC1	8.01e-14	-1.02052	0.738	0.623	7.33e-10
PROCA1	2.75e-07	-1.02011	0.729	0.567	0.00251076
NOC4L	1.08e-13	-1.01639	0.342	0.505	9.88e-10
DIXDC1	2.89e-55	-1.01617	0.963	0.93	2.64e-51
TBC1D2	7.23e-18	-1.01488	0.828	0.664	6.61e-14
TENM1	4.72e-06	-1.01437	0.819	0.71	0.0431692
RYR1	2.47e-18	-1.01066	0.879	0.752	2.26e-14
PRKDC	3.72e-22	-1.00891	0.83	0.575	3.4e-18
FAM3A	1.3e-06	-1.0079	0.833	0.66	0.0119319
TP53INP1	1.28e-45	-1.00716	0.537	0.819	1.17e-41
TAF1C	1.25e-07	-1.00666	0.574	0.48	0.00114335
SYMPK	7.51e-23	-1.00267	0.865	0.607	6.86e-19
CLP1	8.99e-16	-1.00089	0.45	0.643	8.22e-12
ATP9A	1.81e-117	-1.00008	0.882	0.915	1.66e-113
CHFR	6.71e-30	-0.999028	0.602	0.377	6.14e-26
SLC26A6	1.7e-18	-0.997296	0.779	0.672	1.56e-14
AKAP8	1.44e-22	-0.996596	0.89	0.643	1.32e-18
HPS1	4.25e-06	-0.996557	0.7	0.584	0.0388496
ZNF182	2.81e-41	-0.996401	0.882	0.618	2.57e-37
MTFMT	1.91e-11	-0.994868	0.933	0.786	1.74e-07
SCAPER	3.31e-06	-0.99478	0.963	0.829	0.0302235
RGMB	3.85e-11	-0.9942	0.904	0.805	3.52e-07
BAIAP2	5.67e-26	-0.992635	0.853	0.573	5.19e-22
RGS7	3.31e-154	-0.990808	0.991	0.986	3.03e-150
MTA3	9.35e-44	-0.990655	0.972	0.94	8.55e-40
MGARP	1.18e-34	-0.988889	0.788	0.487	1.08e-30
GTF3C3	3.57e-31	-0.987898	0.709	0.448	3.26e-27
ECHDC3	1.8e-47	-0.987889	0.926	0.895	1.65e-43
ECHDC2	7.3e-63	-0.987414	0.952	0.921	6.68e-59
IQANK1	3.29e-07	-0.986374	0.853	0.598	0.00300632
DYNC2I1	1.86e-06	-0.985414	0.512	0.457	0.0170016
DNMBP	2.42e-36	-0.984369	0.985	0.951	2.21e-32
NPRL3	6.76e-16	-0.983212	0.864	0.649	6.18e-12
FAM117B	1.5e-35	-0.982889	0.986	0.939	1.37e-31
PON3	1.25e-56	-0.982483	0.932	0.895	1.15e-52
FAM234A	2.4e-37	-0.981976	0.847	0.571	2.19e-33
TLE3	8.59e-62	-0.981604	0.944	0.925	7.86e-58
SLC25A30	1.97e-105	-0.980705	0.991	0.979	1.8e-101
DCAF4	4.9e-14	-0.978341	0.825	0.691	4.48e-10
ARHGEF40	5.83e-20	-0.977728	0.872	0.594	5.33e-16
TMEM63B	8.13e-11	-0.976614	0.735	0.527	7.44e-07
SYCP2	1.15e-14	-0.976282	0.865	0.69	1.05e-10
WDR93	1.01e-10	-0.975285	0.658	0.636	9.2e-07
N4BP1	8.09e-20	-0.973502	0.599	0.741	7.4e-16
ECI2	1.55e-19	-0.972634	0.782	0.77	1.42e-15
R3HCC1L	6.73e-13	-0.972574	0.893	0.844	6.16e-09
PPP6R1	2.4e-34	-0.971789	0.98	0.789	2.2e-30
POLN	5.62e-55	-0.970298	0.977	0.916	5.14e-51
OTUD4	3.62e-06	-0.969027	0.779	0.663	0.033099
SEMA4D	1.3e-35	-0.96897	0.954	0.906	1.19e-31
ISYNA1	4.5e-21	-0.9659	0.881	0.68	4.11e-17
CASD1	1.12e-25	-0.964671	0.864	0.886	1.02e-21
MAVS	8.72e-09	-0.964468	0.844	0.801	7.97e-05
CD200	3e-86	-0.963622	0.924	0.913	2.74e-82
MAN2C1	2.17e-11	-0.9634	0.788	0.581	1.98e-07
STARD13	4.34e-72	-0.962267	0.997	0.993	3.97e-68
ZGRF1	4.53e-22	-0.962131	0.791	0.6	4.14e-18
RNF20	4.4e-10	-0.962105	0.672	0.493	4.02e-06
FABP4	1.08e-108	-0.959641	0.998	0.987	9.91e-105
HARS1	7.71e-21	-0.956003	0.718	0.789	7.05e-17
ALG12	1.61e-27	-0.95562	0.52	0.361	1.47e-23
GMPPA	1.6e-63	-0.954524	0.711	0.379	1.47e-59
XYLT1	3.37e-227	-0.953232	0.998	0.996	3.08e-223
ZBTB11	1.61e-16	-0.952681	0.91	0.723	1.47e-12
EHBP1	2.34e-43	-0.95147	1	0.999	2.14e-39
MRPS31	1.18e-31	-0.951419	0.785	0.816	1.08e-27
PLIN1	3.32e-30	-0.950199	0.638	0.807	3.04e-26
TUBGCP5	4.93e-34	-0.949464	0.91	0.672	4.5e-30
ERCC3	1.4e-50	-0.945748	0.867	0.893	1.28e-46
ANAPC4	2.83e-15	-0.945338	0.633	0.731	2.59e-11
MDN1	7.81e-09	-0.945278	0.937	0.728	7.14e-05
FBXO36	2.81e-101	-0.945094	0.983	0.957	2.57e-97
SOX5	1.52e-113	-0.944952	1	0.998	1.39e-109
GADD45G	6.67e-15	-0.941892	0.587	0.401	6.1e-11
GNAI1	5.05e-60	-0.940546	0.839	0.882	4.62e-56
FIZ1	3.3e-10	-0.940431	0.515	0.447	3.01e-06
FAM126B	1.91e-30	-0.939873	0.969	0.917	1.75e-26
ARSA	4.38e-33	-0.939709	0.811	0.61	4.01e-29
MCM3AP	1.5e-20	-0.938404	0.827	0.555	1.37e-16
CLCN6	8.48e-09	-0.936869	0.807	0.679	7.76e-05
MAP7	1.01e-150	-0.935602	0.978	0.952	9.23e-147
ZNF8	6.29e-14	-0.93557	0.661	0.449	5.75e-10
IDE	3.7e-07	-0.935478	0.906	0.769	0.00337988
SNX11	1.66e-21	-0.934328	0.899	0.764	1.51e-17
NLN	9.81e-20	-0.93361	0.96	0.868	8.97e-16
SARS2	1.15e-07	-0.930503	0.794	0.678	0.00105611
DDHD1	5.13e-15	-0.9299	0.927	0.876	4.69e-11
SRGAP1	5.31e-76	-0.928894	0.998	0.993	4.85e-72
HARBI1	3.72e-14	-0.928663	0.576	0.698	3.4e-10
YTHDF1	1.73e-13	-0.927142	0.817	0.712	1.58e-09
PAPSS2	2.95e-96	-0.927044	0.992	0.991	2.7e-92
KLHL25	1.32e-179	-0.924674	0.921	0.937	1.21e-175
ODF2	1.23e-18	-0.92438	0.913	0.689	1.12e-14
MANEA	2.74e-13	-0.923694	0.907	0.888	2.51e-09
SLC43A1	4.84e-22	-0.9229	0.861	0.618	4.42e-18
MCCC2	3.88e-86	-0.921687	0.972	0.942	3.55e-82
ADTRP	9.35e-09	-0.919801	0.707	0.681	8.55e-05
SLC15A4	1.13e-06	-0.918623	0.709	0.577	0.0103272
POLH	2.84e-11	-0.916181	0.884	0.73	2.59e-07
LRRC1	1.79e-52	-0.914892	0.927	0.862	1.64e-48
CRNKL1	8.8e-16	-0.913746	0.786	0.616	8.04e-12
RNMT	3.6e-14	-0.91252	0.837	0.615	3.29e-10
ZNF576	1.71e-10	-0.912063	0.669	0.448	1.56e-06
AIG1	2.13e-160	-0.911886	0.994	0.992	1.95e-156
TRAFD1	1.64e-09	-0.911561	0.819	0.617	1.5e-05
HOXA5	3.74e-06	-0.910962	0.749	0.72	0.034243
ZNF175	7.35e-07	-0.910861	0.825	0.688	0.00671911
SYVN1	8.33e-12	-0.91005	0.642	0.502	7.61e-08
RBFA	2.88e-13	-0.908795	0.757	0.633	2.63e-09
LIN7A	2.1e-146	-0.908541	0.935	0.952	1.92e-142
PTOV1	4.97e-06	-0.907628	0.666	0.561	0.0454112
DZANK1	1.02e-22	-0.90752	0.788	0.576	9.32e-19
MYBL2	6.26e-16	-0.907419	0.697	0.456	5.73e-12
TMCO6	1.49e-06	-0.907398	0.887	0.765	0.0136249
FERMT1	3.06e-07	-0.904974	0.944	0.764	0.00280129
PRR14	9.36e-17	-0.904939	0.749	0.559	8.56e-13
LDB1	3.54e-19	-0.904774	0.649	0.45	3.24e-15
NAA16	5.25e-27	-0.904338	0.96	0.78	4.8e-23
CWC22	4.19e-11	-0.903611	0.833	0.637	3.83e-07
TRNAU1AP	1.28e-14	-0.903198	0.92	0.859	1.17e-10
FAM210A	2.64e-14	-0.902641	0.68	0.745	2.41e-10
MPND	8.22e-22	-0.901559	0.663	0.486	7.52e-18
ATP13A1	4.12e-10	-0.900075	0.728	0.622	3.77e-06
SH3D21	1.75e-09	-0.89997	0.898	0.625	1.6e-05
CEP95	1.77e-27	-0.899746	0.943	0.654	1.62e-23
GPATCH11	8.92e-21	-0.89482	0.666	0.796	8.15e-17
PHLPP1	2.9e-159	-0.893072	0.997	0.995	2.65e-155
UBXN8	1.47e-31	-0.891609	0.814	0.627	1.34e-27
ULK4	5.54e-90	-0.89121	0.989	0.972	5.07e-86
PPWD1	1.94e-16	-0.890706	0.789	0.521	1.77e-12
PFKFB1	1.11e-99	-0.889902	0.95	0.891	1.01e-95
MAGI1	3.67e-81	-0.889721	0.997	0.99	3.35e-77
MDFIC	1.02e-42	-0.888618	0.974	0.981	9.36e-39
IPP	6.64e-17	-0.887604	0.836	0.829	6.07e-13
NFYA	2.97e-11	-0.886751	0.779	0.758	2.71e-07
IL34	2.73e-27	-0.885267	0.909	0.843	2.5e-23
LIAS	1.02e-07	-0.885183	0.783	0.749	0.000936113
RNF180	1.23e-202	-0.883976	0.978	0.951	1.12e-198
RBM23	8.89e-21	-0.883296	0.805	0.606	8.13e-17
SMAD7	2.26e-82	-0.882969	0.864	0.952	2.06e-78
RPF2	2.79e-19	-0.882863	0.946	0.895	2.56e-15
NAALADL2	7.66e-67	-0.881891	0.998	0.995	7e-63
PFKFB3	2.53e-12	-0.878947	0.861	0.78	2.32e-08
PRPF38B	2.16e-14	-0.877686	0.757	0.518	1.97e-10
GPATCH1	2.24e-09	-0.876328	0.799	0.633	2.05e-05
MIGA2	1.24e-07	-0.87586	0.875	0.836	0.00113758
C18H16orf87	5.93e-13	-0.875641	0.876	0.79	5.42e-09
ANKRD40	2.44e-08	-0.875372	0.48	0.605	0.000223313
ACSS1	7.95e-19	-0.871526	0.932	0.742	7.27e-15
RPUSD4	1.13e-12	-0.871492	0.573	0.71	1.04e-08
MFHAS1	1.25e-105	-0.871443	0.983	0.983	1.15e-101
CCDC66	7.04e-08	-0.870104	0.841	0.612	0.0006438
PGAP2	1.53e-17	-0.869454	0.847	0.688	1.4e-13
HOXA7	8.1e-13	-0.86833	0.435	0.615	7.41e-09
PHYKPL	3.77e-09	-0.866398	0.958	0.828	3.45e-05
C3H1orf109	1.39e-11	-0.865921	0.593	0.43	1.27e-07
MPHOSPH9	9.82e-54	-0.864097	0.85	0.486	8.98e-50
ATP2C2	7.39e-96	-0.863365	0.958	0.948	6.75e-92
GTPBP2	1.06e-13	-0.863074	0.769	0.528	9.67e-10
ZSCAN29	3.96e-21	-0.862985	0.735	0.497	3.62e-17
PHF12	9.45e-12	-0.862964	0.865	0.632	8.64e-08
USP42	2.59e-15	-0.86264	0.851	0.671	2.37e-11
LYST	1.96e-14	-0.862061	0.964	0.795	1.8e-10
STRBP	2.15e-12	-0.861133	0.797	0.725	1.96e-08
GARRE1	8.41e-17	-0.860406	0.975	0.935	7.69e-13
DIS3	5.98e-13	-0.859297	0.854	0.662	5.47e-09
FDXR	2.9e-16	-0.858827	0.844	0.672	2.65e-12
TMEM184C	4.85e-103	-0.858394	0.994	0.979	4.44e-99
INTS2	2.12e-40	-0.858265	0.884	0.854	1.94e-36
MIB2	2.76e-13	-0.858068	0.695	0.5	2.53e-09
FLYWCH1	6.22e-24	-0.857888	0.851	0.616	5.69e-20
MYLK3	3e-64	-0.857577	0.92	0.868	2.75e-60
BEND7	7.64e-12	-0.857528	0.875	0.878	6.98e-08
MYO19	2.36e-07	-0.857475	0.924	0.816	0.00216185
BMS1	1.78e-16	-0.856006	0.577	0.42	1.62e-12
NAPRT	4.91e-09	-0.855242	0.723	0.532	4.49e-05
ZBED5	5.96e-17	-0.853408	0.793	0.563	5.45e-13
LAMB1	4.87e-27	-0.853069	0.718	0.855	4.46e-23
PXDN	6.68e-07	-0.852736	0.906	0.823	0.00610716
PCNT	1.82e-13	-0.851986	0.926	0.671	1.66e-09
ZNF653	2e-47	-0.84883	0.864	0.633	1.83e-43
SMIM29	6.1e-34	-0.847426	0.478	0.721	5.58e-30
DDX55	2.96e-40	-0.846936	0.828	0.552	2.7e-36
ELMO2	4.36e-67	-0.846692	0.949	0.921	3.99e-63
ARSK	2.01e-22	-0.846498	0.65	0.413	1.84e-18
UQCC1	1.11e-21	-0.84409	0.858	0.936	1.01e-17
BRMS1L	6.28e-24	-0.84404	0.949	0.781	5.74e-20
ACAD9	3.86e-12	-0.843833	0.57	0.431	3.53e-08
DOCK5	2.93e-54	-0.841023	0.963	0.928	2.68e-50
MTHFR	2.08e-38	-0.840063	0.8	0.524	1.9e-34
TACC2	4.81e-10	-0.838535	0.94	0.783	4.4e-06
GABBR1	3.29e-07	-0.838274	0.933	0.715	0.00301094
ZNF227	1.37e-08	-0.837735	0.557	0.636	0.000125213
CMYA5	2.92e-16	-0.837011	0.91	0.696	2.67e-12
SRPX2	4.1e-19	-0.836762	0.918	0.896	3.75e-15
G3BP1	7.63e-11	-0.835748	0.757	0.776	6.98e-07
MTUS2	8.27e-60	-0.835344	0.797	0.844	7.56e-56
ALS2CL	9.58e-09	-0.834816	0.831	0.575	8.76e-05
ASPSCR1	1.95e-12	-0.834362	0.802	0.62	1.78e-08
SEMA4F	2.82e-34	-0.83368	0.814	0.541	2.58e-30
WWP2	3.56e-32	-0.833419	0.954	0.714	3.26e-28
P3H1	2.56e-32	-0.832246	0.831	0.57	2.34e-28
COQ6	1.55e-16	-0.832078	0.771	0.619	1.42e-12
NDUFAF5	1.84e-08	-0.832052	0.929	0.846	0.000168153
UTP4	1.86e-42	-0.832006	0.876	0.842	1.7e-38
PDZD2	2.24e-12	-0.831892	0.997	0.969	2.05e-08
PTCH1	3.66e-09	-0.831046	0.779	0.628	3.34e-05
TBC1D13	4.37e-07	-0.829814	0.769	0.588	0.00399313
GOSR1	1.54e-26	-0.82914	0.967	0.938	1.41e-22
FLVCR1	1.79e-15	-0.828692	0.913	0.821	1.64e-11
CEP192	2.02e-30	-0.828586	0.85	0.645	1.85e-26
ABCA10	2.53e-09	-0.8276	0.937	0.858	2.31e-05
CROCC	3.51e-06	-0.82621	0.935	0.749	0.0321121
MAP6D1	2.17e-11	-0.825654	0.783	0.563	1.99e-07
TCEANC2	7.57e-24	-0.825441	0.949	0.872	6.92e-20
HOXC6	1.19e-14	-0.823455	0.776	0.775	1.09e-10
BRD8	3.49e-07	-0.823299	0.862	0.655	0.00318795
ADCY5	1.85e-15	-0.823277	0.726	0.744	1.69e-11
XPC	2.97e-10	-0.82209	0.878	0.69	2.71e-06
SACS	1.98e-48	-0.819062	0.916	0.743	1.81e-44
CHERP	1.52e-55	-0.817502	0.771	0.504	1.39e-51
ZNF839	8.22e-07	-0.816003	0.816	0.749	0.00751785
SNAI2	1.69e-10	-0.814964	0.525	0.763	1.54e-06
CPED1	5.28e-53	-0.813148	0.995	0.994	4.83e-49
GMEB1	1.38e-17	-0.811962	0.876	0.658	1.26e-13
PDSS1	4.28e-29	-0.811316	0.872	0.648	3.91e-25
ZBTB8OS	9.16e-11	-0.809807	0.319	0.481	8.38e-07
PHKG2	2.69e-06	-0.807969	0.785	0.666	0.0245577
MYEF2	2.72e-11	-0.807559	0.82	0.791	2.49e-07
BET1	1.29e-15	-0.807246	0.587	0.691	1.18e-11
SPATA7	5.2e-12	-0.807109	0.898	0.783	4.75e-08
JADE1	8.09e-11	-0.806994	0.972	0.879	7.4e-07
ARFIP2	2.98e-14	-0.805014	0.669	0.491	2.73e-10
CDK3	9.89e-17	-0.804761	0.594	0.4	9.04e-13
CCNT2	1.63e-09	-0.804688	0.933	0.738	1.49e-05
CAD	1.47e-07	-0.804217	0.579	0.466	0.0013451
S100PBP	7.81e-12	-0.800901	0.799	0.592	7.14e-08
NDOR1	5.67e-31	-0.799141	0.859	0.607	5.18e-27
NUP205	1.05e-17	-0.798933	0.92	0.762	9.63e-14
ZNF574	4.86e-06	-0.798494	0.666	0.587	0.0444044
RABEPK	4.19e-75	-0.798238	0.859	0.902	3.83e-71
GTF2H1	2.05e-14	-0.79702	0.876	0.798	1.87e-10
IRF3	2.59e-15	-0.793859	0.78	0.526	2.37e-11
CAMK2G	2.52e-11	-0.792494	0.892	0.743	2.3e-07
MDFI	1.41e-12	-0.791124	0.44	0.588	1.29e-08
MOV10	1.35e-13	-0.790949	0.929	0.872	1.23e-09
SRF	5.75e-07	-0.790945	0.769	0.661	0.0052602
SLC20A2	5.74e-35	-0.790669	0.944	0.921	5.25e-31
HECTD3	1.83e-40	-0.789955	0.772	0.484	1.67e-36
RANGAP1	8.56e-07	-0.789893	0.593	0.708	0.0078254
NR1H2	3.02e-17	-0.789019	0.642	0.446	2.76e-13
HSD17B12	1.08e-136	-0.786768	0.978	0.984	9.86e-133
AMMECR1L	2.17e-18	-0.785406	0.786	0.604	1.98e-14
CREB3L2	6.44e-48	-0.785154	0.998	0.993	5.89e-44
CCDC77	1.8e-28	-0.784463	0.824	0.601	1.65e-24
FGF2	6.83e-37	-0.783502	0.548	0.852	6.24e-33
PCCA	1.29e-91	-0.78126	0.997	0.995	1.18e-87
IKBKG	1.05e-10	-0.780952	0.704	0.534	9.64e-07
TMEM120A	2.3e-21	-0.78078	0.642	0.384	2.1e-17
GRAMD1A	6.17e-32	-0.780163	0.892	0.723	5.64e-28
GANAB	1.02e-12	-0.779679	0.692	0.512	9.29e-09
ZNF692	2.58e-08	-0.779252	0.755	0.578	0.000235623
TPRA1	2.29e-31	-0.778938	0.678	0.434	2.09e-27
TGFBI	5.94e-08	-0.778255	0.966	0.901	0.000542708
NR1D2	1.07e-34	-0.777645	0.94	0.933	9.77e-31
SETD1A	6.27e-16	-0.777356	0.808	0.659	5.73e-12
PEX26	2.57e-14	-0.77708	0.892	0.671	2.35e-10
ALMS1	2.96e-12	-0.776954	0.975	0.844	2.71e-08
STAU2	1.96e-53	-0.776947	0.992	0.977	1.79e-49
IQCE	7.4e-36	-0.775731	0.92	0.694	6.77e-32
MLST8	3.04e-20	-0.775676	0.684	0.431	2.78e-16
TRMT10B	2.27e-12	-0.775187	0.78	0.642	2.08e-08
VAV3	3.2e-57	-0.774505	0.992	0.993	2.93e-53
TMEM62	5.92e-10	-0.773942	0.932	0.873	5.41e-06
IARS1	2e-09	-0.773259	0.664	0.54	1.83e-05
ETAA1	7.19e-08	-0.77301	0.763	0.586	0.000657458
BET1L	1.63e-10	-0.772831	0.375	0.531	1.49e-06
ITPKA	1.96e-21	-0.771862	0.666	0.698	1.79e-17
PLOD2	5.92e-11	-0.771324	0.796	0.778	5.41e-07
L2HGDH	1.06e-06	-0.770981	0.935	0.805	0.00973703
FZD4	6.28e-08	-0.770658	0.641	0.687	0.000574622
LZTR1	3.48e-13	-0.769894	0.646	0.505	3.18e-09
MRPL48	1.54e-19	-0.769622	0.975	0.951	1.41e-15
CCDC9	1.73e-13	-0.769362	0.859	0.705	1.58e-09
EBF2	7.73e-41	-0.769004	1	0.996	7.07e-37
EVI2A	3.3e-12	-0.768866	0.652	0.736	3.01e-08
NFX1	1.5e-14	-0.768059	0.921	0.75	1.37e-10
KDM4A	1.74e-34	-0.767794	0.92	0.689	1.59e-30
PARP10	2.17e-28	-0.767501	0.87	0.777	1.99e-24
KLB	1.57e-26	-0.766094	0.376	0.582	1.43e-22
ATG16L1	4.79e-23	-0.765454	0.868	0.659	4.38e-19
POLR1A	1.11e-29	-0.764775	0.847	0.562	1.01e-25
USP36	5.52e-11	-0.763672	0.862	0.717	5.05e-07
EML4	2.6e-16	-0.76292	0.94	0.929	2.38e-12
SLF1	3.67e-09	-0.760932	0.92	0.719	3.36e-05
DHRS7B	1.23e-18	-0.760883	0.837	0.689	1.13e-14
CTNND1	6.92e-12	-0.76075	0.794	0.862	6.33e-08
FLVCR2	2.69e-132	-0.760464	0.978	0.962	2.46e-128
TOM1L1	4.63e-06	-0.760085	0.584	0.612	0.0423021
TIMM9	3.61e-43	-0.759145	0.686	0.852	3.3e-39
ZFAND4	4.2e-51	-0.758908	0.933	0.907	3.84e-47
PEX10	2.51e-23	-0.758641	0.813	0.529	2.3e-19
LRIG3	6.24e-16	-0.758041	0.918	0.724	5.7e-12
TMTC2	5.93e-86	-0.757845	0.994	0.986	5.42e-82
ATG4A	5.06e-38	-0.75783	0.85	0.871	4.63e-34
OSER1	6.51e-26	-0.757124	0.741	0.528	5.95e-22
IDH3G	1.32e-07	-0.756931	0.59	0.479	0.00120612
SNRNP48	9.54e-51	-0.756254	0.731	0.434	8.73e-47
NFKBIZ	2.51e-47	-0.755457	0.803	0.508	2.29e-43
TSHZ1	1.94e-78	-0.755122	0.926	0.964	1.77e-74
ZNF276	7.5e-11	-0.754937	0.872	0.761	6.86e-07
NUDT4	2.42e-20	-0.753417	0.495	0.656	2.22e-16
TLR3	2.22e-34	-0.75259	0.642	0.381	2.03e-30
URB1	1.87e-11	-0.75251	0.786	0.586	1.71e-07
NAPA	5.59e-33	-0.75188	0.831	0.502	5.11e-29
PICALM	2.07e-40	-0.751868	0.985	0.996	1.89e-36
KLHDC8B	3.89e-13	-0.751391	0.672	0.557	3.55e-09
NIPA2	1.81e-14	-0.750134	0.831	0.884	1.65e-10
GVQW3	4.02e-51	-0.749444	0.907	0.624	3.68e-47
BMP1	1.32e-23	-0.748606	0.867	0.711	1.21e-19
KIAA0408	1.41e-06	-0.747873	0.916	0.807	0.0129044
SLC8B1	7.84e-15	-0.746893	0.842	0.792	7.17e-11
HEATR1	9.98e-23	-0.746818	0.885	0.7	9.13e-19
NUBP1	1.15e-07	-0.746679	0.768	0.738	0.00105136
GPAA1	6.19e-16	-0.746084	0.769	0.561	5.66e-12
MYSM1	2.13e-06	-0.74606	0.929	0.791	0.0194632
TBC1D20	1.56e-17	-0.744315	0.577	0.645	1.42e-13
KLHL17	1.84e-28	-0.744101	0.709	0.458	1.69e-24
TARDBP	4e-07	-0.743946	0.822	0.698	0.00365424
SLC25A36	1.84e-09	-0.743775	0.949	0.874	1.68e-05
BRCA1	8.4e-23	-0.742845	0.875	0.668	7.68e-19
DCLRE1A	2.97e-06	-0.742644	0.864	0.741	0.0271805
KMT2A	1.04e-13	-0.741999	0.918	0.666	9.53e-10
PHF1	2.39e-22	-0.741344	0.802	0.543	2.18e-18
EXOC3	2.18e-14	-0.740979	0.901	0.736	1.99e-10
DEPP1	4.78e-19	-0.739321	0.399	0.634	4.37e-15
TEX10	1.2e-06	-0.738459	0.887	0.696	0.0109591
NEU3	5.24e-55	-0.737781	0.825	0.881	4.79e-51
PHACTR1	1.17e-119	-0.73738	0.995	0.989	1.07e-115
CTIF	1.59e-198	-0.73695	0.998	0.994	1.46e-194
PARP6	1.47e-20	-0.732783	0.966	0.819	1.34e-16
POGLUT1	4.72e-61	-0.732219	0.8	0.451	4.31e-57
KIAA0232	3.54e-18	-0.730934	0.881	0.688	3.24e-14
EPB41L2	6.83e-09	-0.730355	0.985	0.951	6.24e-05
CAMK1	6.04e-10	-0.729649	0.608	0.675	5.53e-06
NPHP3	3.73e-12	-0.728907	0.952	0.842	3.41e-08
MARK1	1.39e-53	-0.728647	0.949	0.943	1.28e-49
CWF19L1	2.13e-07	-0.728233	0.921	0.845	0.0019514
PARP12	6.96e-12	-0.72726	0.845	0.865	6.36e-08
CPSF7	9.51e-18	-0.726841	0.907	0.755	8.7e-14
KCNMB1	7.27e-36	-0.725136	0.828	0.872	6.65e-32
TMEM175	3.33e-30	-0.724615	0.873	0.602	3.04e-26
RAP2C	7.59e-09	-0.722943	0.752	0.628	6.94e-05
CDC7	9.58e-08	-0.720832	0.639	0.697	0.000876405
WDR11	1.38e-35	-0.720313	0.865	0.627	1.26e-31
IDI1	5.16e-28	-0.717756	0.737	0.496	4.72e-24
RHOT2	1.86e-22	-0.717234	0.813	0.566	1.7e-18
BOD1	4.95e-11	-0.717064	0.615	0.676	4.53e-07
KDM1B	3.01e-13	-0.716671	0.837	0.717	2.75e-09
SBNO2	4.82e-22	-0.716234	0.878	0.691	4.41e-18
CAMK2D	9.36e-28	-0.715142	0.995	0.981	8.56e-24
SLX4	5.24e-08	-0.715055	0.776	0.61	0.000479428
OSBPL11	9.05e-19	-0.71433	0.924	0.853	8.27e-15
PPRC1	1.53e-14	-0.713011	0.909	0.724	1.4e-10
BRIP1	2.05e-17	-0.71265	0.974	0.948	1.87e-13
VMP1	2.77e-23	-0.712047	0.904	0.892	2.54e-19
MTPAP	3.28e-11	-0.704492	0.839	0.737	3e-07
PPIL2	2.21e-19	-0.704443	0.74	0.514	2.02e-15
KIAA0100	7.89e-11	-0.704394	0.892	0.728	7.21e-07
PLA2G15	1.01e-19	-0.70413	0.67	0.734	9.24e-16
RCL1	1.18e-24	-0.702044	0.983	0.947	1.08e-20
BNC2	6.82e-132	-0.701662	1	0.998	6.24e-128
UFSP2	1.81e-14	-0.701232	0.861	0.665	1.66e-10
PIP4K2C	3.44e-49	-0.700766	0.96	0.801	3.15e-45
NT5C3B	6.74e-09	-0.700211	0.909	0.732	6.16e-05
YIPF1	2.79e-58	-0.699782	0.851	0.856	2.55e-54
TAF4	4.91e-14	-0.699696	0.881	0.844	4.49e-10
ANKRD49	1.15e-08	-0.699463	0.672	0.532	0.000104987
SETX	5.08e-13	-0.699132	0.926	0.763	4.65e-09
DMAC1	5.52e-10	-0.698752	0.35	0.425	5.04e-06
RGL2	4.27e-07	-0.698684	0.759	0.6	0.00390178
BCL6	1.19e-07	-0.696947	0.954	0.79	0.00108934
SLC39A13	2.72e-09	-0.696943	0.599	0.461	2.48e-05
RBBP6	2.69e-07	-0.696848	0.932	0.66	0.00245826
SFI1	7.02e-50	-0.69619	0.695	0.379	6.42e-46
AFG1L	1.37e-31	-0.695774	0.991	0.971	1.25e-27
DDIT4	6.84e-16	-0.695274	0.413	0.609	6.25e-12
USP20	2.11e-17	-0.695027	0.714	0.509	1.93e-13
STAT5A	2.24e-07	-0.694646	0.723	0.621	0.00204377
CSF1	7.43e-16	-0.694623	0.618	0.432	6.8e-12
SMO	2.04e-20	-0.693894	0.927	0.869	1.86e-16
HEXD	3.9e-10	-0.693671	0.901	0.839	3.56e-06
PPARG	6.45e-54	-0.69347	1	0.998	5.9e-50
KAT2A	6.09e-12	-0.693209	0.763	0.554	5.57e-08
HSF2	1.74e-06	-0.692689	0.844	0.76	0.0158884
ATF2	1.36e-08	-0.691504	0.992	0.95	0.00012471
CARF	3.63e-15	-0.690212	0.989	0.922	3.32e-11
FRK	1.01e-63	-0.688838	0.988	0.95	9.27e-60
SULF1	7.74e-14	-0.686547	0.949	0.91	7.08e-10
SMOC1	2.35e-15	-0.685833	0.824	0.835	2.15e-11
SMC1A	2.29e-12	-0.685559	0.861	0.607	2.1e-08
NDE1	3.3e-31	-0.685482	0.858	0.621	3.02e-27
EXD2	2.56e-13	-0.685258	0.884	0.872	2.34e-09
CTCF	5.78e-13	-0.685247	0.873	0.692	5.29e-09
DCAF11	1.49e-13	-0.684209	0.802	0.611	1.37e-09
ATP1A1	8.73e-18	-0.684144	0.701	0.755	7.99e-14
DELE1	1.24e-06	-0.684059	0.774	0.819	0.0113121
MAP3K5	1.43e-13	-0.683827	0.991	0.968	1.3e-09
ZNF532	2.68e-14	-0.682795	0.991	0.945	2.45e-10
NISCH	4.8e-09	-0.681385	0.859	0.715	4.39e-05
AP5B1	2.72e-24	-0.68034	0.438	0.304	2.48e-20
CCDC57	4.38e-24	-0.680257	0.983	0.851	4e-20
ALKBH8	7.02e-25	-0.680057	0.991	0.963	6.42e-21
DICER1	4.5e-15	-0.679686	0.954	0.78	4.12e-11
LTBP2	1.35e-07	-0.6793	0.95	0.846	0.00122999
ZMYM3	1.5e-46	-0.677843	0.777	0.472	1.37e-42
TNKS1BP1	4.15e-10	-0.677529	0.93	0.729	3.79e-06
NELFA	5.63e-16	-0.677411	0.751	0.544	5.15e-12
PEX1	1.45e-17	-0.677165	0.916	0.784	1.32e-13
EEPD1	1.2e-64	-0.676919	0.978	0.98	1.1e-60
RECQL5	7.63e-30	-0.676777	0.618	0.396	6.98e-26
ZC3H18	1.01e-11	-0.676683	0.793	0.583	9.28e-08
UBE3D	5.66e-108	-0.676274	0.997	0.987	5.17e-104
CLN3	5.34e-64	-0.67624	0.822	0.497	4.88e-60
SMG1	1.26e-07	-0.674581	0.971	0.834	0.00114831
RAB11FIP2	2.78e-20	-0.673357	0.85	0.646	2.54e-16
LIMD2	4.01e-18	-0.673036	0.658	0.442	3.67e-14
SLC35B3	3.5e-25	-0.67293	0.85	0.743	3.2e-21
SLC25A33	1.26e-75	-0.672535	0.684	0.864	1.15e-71
HIF1AN	2.44e-06	-0.671958	0.512	0.59	0.0223027
HAUS4	6.66e-08	-0.671412	0.757	0.611	0.000609202
DDHD2	2.47e-07	-0.67108	0.613	0.64	0.00225956
MIPOL1	7.17e-58	-0.670796	0.991	0.979	6.55e-54
UHRF1BP1L	3.62e-06	-0.670684	0.859	0.809	0.0330589
BUD13	4.95e-37	-0.6698	0.766	0.513	4.53e-33
DFFB	8.46e-08	-0.669007	0.824	0.665	0.000773636
ADAMTS4	4.93e-21	-0.667293	0.636	0.719	4.51e-17
ABHD5	9.47e-21	-0.666938	0.932	0.862	8.66e-17
SFMBT1	2.26e-11	-0.666782	0.983	0.933	2.06e-07
CARM1	3.73e-59	-0.666604	0.978	0.93	3.41e-55
PRMT9	1.6e-08	-0.665414	0.898	0.746	0.000146213
ERBB2	2.42e-07	-0.665224	0.546	0.442	0.00221492
EBAG9	3.97e-41	-0.665077	0.416	0.7	3.63e-37
LGR4	3.54e-81	-0.664097	0.913	0.881	3.24e-77
UBN2	8.16e-07	-0.663401	0.947	0.834	0.00746106
RFC5	3.13e-10	-0.662131	0.582	0.457	2.87e-06
TUBGCP2	3.1e-10	-0.661555	0.771	0.55	2.84e-06
ITGA3	9.11e-16	-0.660655	0.958	0.931	8.33e-12
ARHGEF26	2.24e-25	-0.659465	0.864	0.605	2.05e-21
ATF7	2.79e-53	-0.658443	0.998	0.992	2.55e-49
TEP1	4.12e-19	-0.658429	0.746	0.574	3.77e-15
SNX24	3.43e-11	-0.658213	0.964	0.957	3.13e-07
DNAJC24	6.31e-33	-0.656974	0.975	0.942	5.77e-29
ZNF281	1.72e-42	-0.656521	0.666	0.435	1.57e-38
TIPIN	1.72e-13	-0.655606	0.957	0.747	1.58e-09
NQO2	1.01e-06	-0.654821	0.545	0.46	0.00925359
TNS1	5.43e-25	-0.654503	0.933	0.983	4.96e-21
NUP214	3.42e-15	-0.653888	0.977	0.888	3.12e-11
LONP2	4.31e-14	-0.652867	0.964	0.935	3.94e-10
CXADR	1.19e-50	-0.651911	0.669	0.793	1.09e-46
SNX19	6.63e-24	-0.651765	0.862	0.71	6.06e-20
PPHLN1	3.06e-06	-0.651659	0.885	0.939	0.0279725
MBD1	6.2e-19	-0.650808	0.949	0.803	5.66e-15
TAF3	1.49e-23	-0.650545	0.977	0.868	1.36e-19
CYB5RL	5.87e-08	-0.648301	0.348	0.506	0.000536337
HESX1	4e-09	-0.647848	0.87	0.831	3.66e-05
NUP98	1.74e-27	-0.646309	0.983	0.913	1.59e-23
ZNF784	1.42e-36	-0.646114	0.308	0.221	1.3e-32
EPB41L4A	9.5e-27	-0.645606	0.995	0.986	8.68e-23
MBD5	9.8e-15	-0.645064	0.972	0.875	8.96e-11
RRP12	7.1e-11	-0.644944	0.833	0.635	6.5e-07
MRPL32	1.19e-11	-0.644907	0.707	0.743	1.09e-07
LACC1	1e-25	-0.644774	0.854	0.865	9.18e-22
PCNX4	2.94e-28	-0.644277	0.884	0.72	2.69e-24
NAE1	2.55e-11	-0.644073	0.526	0.633	2.33e-07
CCP110	4.37e-35	-0.643433	0.749	0.512	4e-31
FUS	5.67e-07	-0.642498	0.961	0.897	0.00518349
TMEM106C	1.08e-17	-0.64202	0.443	0.631	9.91e-14
DAZAP1	1.49e-28	-0.641872	0.789	0.54	1.37e-24
SOX4	4.6e-07	-0.641276	0.534	0.397	0.00420805
LDAH	5.07e-68	-0.641081	0.941	0.967	4.64e-64
ADCK5	8.66e-14	-0.64009	0.794	0.578	7.92e-10
CYP2U1	3.25e-17	-0.639606	0.511	0.646	2.97e-13
C24H18orf54	2.02e-37	-0.63914	0.85	0.609	1.84e-33
MIS12	8.15e-18	-0.638831	0.759	0.587	7.45e-14
RPF1	5.97e-15	-0.638472	0.695	0.544	5.46e-11
MEIS3	5.38e-18	-0.637212	0.816	0.646	4.92e-14
ZSWIM8	1.29e-27	-0.637034	0.684	0.419	1.18e-23
HAUS2	3.19e-07	-0.636447	0.636	0.698	0.00291366
KIAA0825	1.09e-23	-0.636239	0.966	0.941	1e-19
MDM1	6.39e-32	-0.635355	0.851	0.61	5.84e-28
SEC24A	2.31e-20	-0.635187	0.93	0.929	2.12e-16
DMXL1	5.31e-43	-0.634275	0.994	0.914	4.85e-39
HDAC4	2.1e-41	-0.633814	0.992	0.962	1.92e-37
ZC3H13	1.81e-10	-0.633708	0.915	0.706	1.66e-06
PDPR	2.94e-09	-0.633135	0.983	0.944	2.69e-05
SCAF4	4.15e-07	-0.632926	0.927	0.796	0.00379929
HGS	8.37e-08	-0.632747	0.771	0.649	0.000765584
GSAP	5.09e-08	-0.632723	0.971	0.946	0.00046527
UTP20	5.12e-12	-0.632104	0.836	0.641	4.69e-08
CIAO3	5.02e-23	-0.631017	0.745	0.498	4.59e-19
NHLRC3	2.13e-21	-0.628613	0.95	0.83	1.95e-17
MRPL50	1.96e-13	-0.628529	0.432	0.565	1.8e-09
WDR35	4.35e-14	-0.628277	0.885	0.747	3.98e-10
DHX16	7.3e-33	-0.628016	0.619	0.361	6.67e-29
ATN1	3.37e-21	-0.627831	0.913	0.737	3.08e-17
PALB2	4.73e-18	-0.627331	0.896	0.783	4.32e-14
CHTOP	2.66e-11	-0.627285	0.805	0.585	2.43e-07
ABHD18	1.21e-14	-0.626974	0.924	0.805	1.11e-10
SLC25A29	1.27e-12	-0.626933	0.901	0.661	1.16e-08
NADSYN1	1.28e-49	-0.626781	0.87	0.565	1.17e-45
TOM1	5.73e-17	-0.62604	0.882	0.752	5.24e-13
NPHP1	7.56e-16	-0.624864	0.974	0.902	6.92e-12
KCTD6	2.56e-06	-0.623647	0.729	0.574	0.0234263
TCTN2	3.15e-25	-0.623606	0.904	0.841	2.88e-21
N4BP2L1	1.54e-17	-0.623243	0.853	0.833	1.41e-13
NPRL2	5.65e-13	-0.623137	0.652	0.515	5.17e-09
MLLT1	3.57e-08	-0.62293	0.8	0.707	0.000326262
FBXO38	4.96e-26	-0.622141	0.952	0.801	4.54e-22
GTF3C5	6.31e-44	-0.622071	0.845	0.608	5.77e-40
PARN	1.07e-22	-0.620761	0.985	0.933	9.8e-19
DCTN6	1.79e-06	-0.619928	0.769	0.747	0.0163493
RAB24	4.67e-20	-0.618692	0.762	0.575	4.27e-16
EZH1	5.59e-28	-0.61816	0.93	0.698	5.11e-24
NMRK1	8.05e-09	-0.618099	0.889	0.738	7.36e-05
AGGF1	4.46e-09	-0.617175	0.847	0.654	4.08e-05
RPS6KA4	3.37e-15	-0.617113	0.488	0.381	3.09e-11
EVC	8.3e-25	-0.617064	0.967	0.841	7.59e-21
ATXN7L1.1	3.54e-65	-0.616949	0.983	0.979	3.24e-61
HMGXB4	1.1e-20	-0.616644	0.889	0.648	1e-16
COG1	1.83e-09	-0.616041	0.58	0.681	1.67e-05
KIF20B	1.58e-19	-0.615339	0.93	0.789	1.44e-15
PPP1R3E	1.12e-09	-0.615043	0.689	0.694	1.02e-05
CCDC191	1.68e-40	-0.614918	0.893	0.669	1.54e-36
LSG1	6.7e-11	-0.614469	0.872	0.634	6.13e-07
JMY	2.52e-52	-0.613457	0.971	0.946	2.3e-48
DENND6B	2.32e-09	-0.613048	0.799	0.637	2.12e-05
USP28	1.66e-41	-0.611336	0.907	0.707	1.52e-37
MRC1	6.21e-26	-0.609642	0.915	0.921	5.68e-22
CUL7	3.21e-30	-0.608612	0.834	0.635	2.94e-26
CCDC86	1.28e-38	-0.608301	0.331	0.593	1.17e-34
STX17	1.67e-10	-0.607951	0.916	0.878	1.53e-06
ASCC1	3.03e-15	-0.607852	0.957	0.89	2.77e-11
TNFRSF10D	8.12e-09	-0.607115	0.776	0.58	7.42e-05
MBD4	4.85e-47	-0.606289	0.447	0.236	4.43e-43
RBBP5	5.37e-30	-0.606014	0.955	0.866	4.91e-26
IVD	8.61e-07	-0.605311	0.65	0.53	0.00786919
EMSY	7.35e-14	-0.605295	0.972	0.862	6.72e-10
LRWD1	2.38e-47	-0.605104	0.741	0.409	2.17e-43
EBF1	2.81e-12	-0.604918	1	0.999	2.57e-08
TXLNG	1.14e-17	-0.603939	0.878	0.859	1.04e-13
POLG	3.63e-62	-0.603122	0.661	0.324	3.32e-58
CCDC115	3.71e-12	-0.60264	0.706	0.771	3.39e-08
POMGNT2	7.28e-07	-0.602169	0.836	0.678	0.00665756
PGS1	1.41e-09	-0.602138	0.779	0.672	1.29e-05
ATPAF2	1.79e-17	-0.601524	0.709	0.512	1.64e-13
HIPK2	5.63e-18	-0.601279	0.995	0.99	5.15e-14
GPAT3	1.28e-17	-0.600729	0.652	0.664	1.17e-13
ACADL	1.06e-43	-0.600721	0.85	0.915	9.73e-40
DALRD3	9.6e-08	-0.60036	0.667	0.519	0.000877919
PHF14	1.03e-13	-0.600198	0.567	0.397	9.39e-10
CARS2	8.05e-19	-0.599198	0.828	0.569	7.36e-15
NTRK2	3.74e-48	-0.599015	0.954	0.977	3.42e-44
ROGDI	1.94e-13	-0.598619	0.845	0.649	1.78e-09
CTTNBP2	2.7e-17	-0.598342	0.904	0.764	2.47e-13
TRIM52	1.12e-15	-0.597226	0.938	0.839	1.03e-11
HACD2	2.64e-146	-0.596815	0.966	0.991	2.41e-142
CTC1	1.29e-06	-0.596691	0.946	0.791	0.0117951
SMAD6	1.21e-121	-0.596087	0.994	0.989	1.11e-117
KLHL22	1.79e-14	-0.595477	0.777	0.554	1.64e-10
IBA57	9.12e-20	-0.595409	0.515	0.705	8.34e-16
FCN1	8.56e-10	-0.593379	0.78	0.8	7.83e-06
PRMT1	5.73e-12	-0.592563	0.605	0.694	5.24e-08
ELMOD3	3.35e-23	-0.592444	0.927	0.789	3.06e-19
CLIP3	1.51e-25	-0.592227	0.83	0.563	1.38e-21
LIMA1	4.51e-10	-0.591969	0.862	0.646	4.13e-06
BRD4	2.23e-35	-0.591532	0.837	0.562	2.04e-31
ILRUN	8.44e-18	-0.590619	0.98	0.973	7.72e-14
TMEM265	2.24e-21	-0.59035	0.762	0.526	2.05e-17
ASNS	1.29e-90	-0.590194	0.991	0.966	1.18e-86
TTF2	6.21e-33	-0.590109	0.763	0.508	5.68e-29
RABGAP1L	3.8e-31	-0.589518	0.966	0.866	3.47e-27
SF3B4	4.08e-16	-0.589437	0.726	0.529	3.73e-12
TNS2	2.14e-32	-0.588192	0.907	0.624	1.95e-28
LNPK	1.05e-07	-0.587987	0.957	0.916	0.000962644
NUDT19	7.07e-14	-0.587932	0.943	0.821	6.46e-10
WHAMM	5.24e-23	-0.587831	0.331	0.299	4.79e-19
SPAG1	1.33e-25	-0.586338	0.697	0.466	1.22e-21
ZBTB1	9.74e-15	-0.586012	0.943	0.901	8.91e-11
SETD3	5.05e-06	-0.585391	0.901	0.725	0.0461802
CRPPA	1.61e-83	-0.585193	0.983	0.985	1.48e-79
TRRAP	6.75e-26	-0.58495	0.848	0.596	6.17e-22
STAT5B	2.81e-14	-0.58488	0.92	0.761	2.57e-10
COL4A1	1.27e-21	-0.583229	0.882	0.968	1.16e-17
RETREG3	1.16e-10	-0.582575	0.935	0.903	1.06e-06
TMEM263	6.22e-09	-0.581786	0.689	0.734	5.69e-05
TOR1A	9.58e-19	-0.58028	0.485	0.68	8.76e-15
ZFYVE27	4.43e-24	-0.579359	0.655	0.435	4.05e-20
PHF2	1.22e-37	-0.578857	0.957	0.811	1.12e-33
SLX4IP	1.61e-12	-0.578295	0.938	0.853	1.47e-08
FN3KRP	7.54e-16	-0.578287	0.577	0.402	6.89e-12
HEXA	5.58e-19	-0.577979	0.943	0.938	5.1e-15
RNPC3	2.64e-16	-0.577215	0.741	0.731	2.42e-12
CLHC1	1.24e-06	-0.576196	0.673	0.682	0.011383
PTPRS	8.64e-08	-0.575985	0.977	0.951	0.000790332
ZNF507	6.94e-36	-0.57577	0.946	0.93	6.34e-32
PXK	2.13e-16	-0.575227	0.971	0.944	1.94e-12
ZSWIM7	1.89e-09	-0.575201	0.824	0.609	1.73e-05
DAP3	1.36e-15	-0.575088	0.876	0.93	1.24e-11
FAM50A	4.09e-16	-0.575052	0.752	0.528	3.74e-12
CCDC91	5.91e-14	-0.575035	0.992	0.981	5.4e-10
ABCF3	3.95e-17	-0.573995	0.567	0.435	3.61e-13
ACVR1C	1.45e-35	-0.572281	0.666	0.751	1.32e-31
DCAF6	1.56e-09	-0.571976	0.998	0.973	1.43e-05
TMEM199	1.32e-42	-0.571606	0.701	0.464	1.2e-38
STARD3NL	4.62e-47	-0.571544	0.95	0.959	4.23e-43
CAPN7	1.53e-06	-0.571318	0.875	0.723	0.0139935
NEDD4L	6.71e-12	-0.571171	0.992	0.974	6.14e-08
DHX57	1.91e-09	-0.571117	0.868	0.629	1.75e-05
HOMER1	5.73e-41	-0.570652	0.944	0.896	5.24e-37
EMILIN2	4.28e-12	-0.570633	0.737	0.794	3.91e-08
TMEM41B	1.86e-08	-0.569673	0.862	0.867	0.000170276
CLK4	1.53e-06	-0.569335	0.827	0.568	0.0140111
USP39	1.83e-21	-0.5692	0.943	0.826	1.67e-17
NCOA4	7.22e-13	-0.567357	0.551	0.639	6.6e-09
NRXN1	8.86e-45	-0.565951	0.998	0.984	8.1e-41
RUFY2	1.69e-14	-0.56586	0.913	0.74	1.55e-10
B4GALT2	7.27e-10	-0.565831	0.653	0.504	6.65e-06
TMEM117	5.27e-99	-0.564975	0.998	0.987	4.82e-95
NEK1	4.82e-07	-0.564939	0.966	0.785	0.00440804
CNTN1	5.57e-131	-0.564675	0.992	0.974	5.09e-127
BTAF1	1.51e-14	-0.56436	0.966	0.813	1.38e-10
NR4A2	2.47e-06	-0.563896	0.98	0.926	0.0225707
DNAJC2	4.59e-25	-0.563511	0.793	0.886	4.2e-21
TSC1	1.43e-16	-0.563159	0.932	0.765	1.31e-12
COG8	8.28e-20	-0.562952	0.545	0.683	7.57e-16
HNRNPL	1.36e-21	-0.562599	0.961	0.819	1.24e-17
WDR59	5.07e-68	-0.562539	0.912	0.688	4.63e-64
OSBPL2	2.42e-21	-0.562398	0.895	0.671	2.21e-17
UBE3B	1.17e-23	-0.562158	0.726	0.514	1.07e-19
KLHL26	1.74e-23	-0.562087	0.896	0.856	1.59e-19
API5	1.83e-06	-0.561552	0.803	0.703	0.0166913
TRMT1L	1.4e-14	-0.56106	0.783	0.595	1.28e-10
PURG	7.66e-13	-0.560436	0.975	0.924	7.01e-09
C1H3orf38	3.54e-15	-0.558907	0.56	0.413	3.24e-11
PLEKHM3	2.83e-46	-0.558627	0.995	0.986	2.59e-42
TBC1D19	1.16e-28	-0.558519	0.986	0.959	1.06e-24
ATP8A1	1.71e-14	-0.558397	0.974	0.943	1.56e-10
STK38L	3.19e-38	-0.558175	0.952	0.936	2.92e-34
UBR4	5.11e-12	-0.558027	0.93	0.699	4.67e-08
EPB41	7.21e-07	-0.5571	0.998	0.981	0.00659138
SLC25A16	4.74e-38	-0.556986	0.771	0.845	4.34e-34
PRCC	1.62e-21	-0.555835	0.759	0.835	1.48e-17
CCNL2	1.28e-34	-0.554586	0.83	0.542	1.17e-30
POR	2.09e-07	-0.554149	0.82	0.853	0.00191266
PRDM15	2.39e-06	-0.553479	0.961	0.832	0.0218687
NSD2	1.64e-67	-0.55331	0.861	0.534	1.5e-63
SEMA3C	1.63e-30	-0.552482	1	0.988	1.49e-26
SYNE1	1.33e-30	-0.551459	0.947	0.725	1.22e-26
SLC7A8	5.36e-23	-0.551103	0.526	0.677	4.9e-19
GAK	6.06e-07	-0.550753	0.74	0.623	0.00554273
MGLL	2.44e-19	-0.550436	0.768	0.85	2.23e-15
TADA2B	5.62e-09	-0.550338	0.587	0.633	5.14e-05
NFIA	2.55e-08	-0.550298	1	0.998	0.000233018
CIDEC	2.78e-09	-0.550061	0.574	0.689	2.55e-05
FARP1	7.04e-30	-0.549848	0.995	0.984	6.44e-26
ZNF484	2.28e-21	-0.54949	0.741	0.512	2.09e-17
HTRA3	4.16e-22	-0.54795	0.712	0.655	3.81e-18
CTPS2	3.34e-07	-0.547891	0.87	0.824	0.00305244
BCNT2	5.81e-08	-0.546774	0.858	0.689	0.000530922
CWF19L2	1.08e-30	-0.545859	0.873	0.68	9.9e-27
NAF1	2.36e-11	-0.545548	0.992	0.983	2.15e-07
MTHFD1	2.36e-06	-0.544862	0.749	0.588	0.0215998
LENG8	6.77e-07	-0.544284	0.868	0.734	0.00618875
RNF150	8.22e-151	-0.543361	0.98	0.981	7.52e-147
RRN3	1.51e-14	-0.542299	0.932	0.707	1.38e-10
IL10RB	2.16e-13	-0.540701	0.966	0.883	1.97e-09
N4BP2	4.36e-18	-0.5407	0.856	0.624	3.98e-14
FBXO22	6.87e-32	-0.539477	0.723	0.481	6.28e-28
NLK	1.27e-45	-0.53934	0.972	0.981	1.16e-41
ETFDH	1.03e-10	-0.538883	0.884	0.855	9.43e-07
NFIB	2.25e-15	-0.538808	0.998	0.996	2.06e-11
TMEM245	1.98e-71	-0.538781	0.988	0.975	1.81e-67
CS	9.31e-14	-0.538318	0.557	0.737	8.51e-10
NDST2	3.41e-08	-0.538313	0.714	0.543	0.000312138
RESTB	9.53e-12	-0.538296	0.845	0.622	8.71e-08
AP1G1	2.37e-31	-0.538248	0.949	0.933	2.17e-27
MTA2	5.51e-49	-0.537762	0.854	0.614	5.03e-45
TRIM23	6.39e-13	-0.537538	0.854	0.792	5.84e-09
NPHP4	1.68e-23	-0.537007	0.977	0.91	1.54e-19
TAF1A	9.58e-29	-0.536623	0.92	0.756	8.76e-25
NLE1	2.35e-08	-0.536291	0.494	0.443	0.000214741
TMTC3	1.22e-49	-0.536183	0.92	0.776	1.11e-45
AP4E1	6.96e-07	-0.536047	0.95	0.843	0.00636304
RAB4B	3.39e-45	-0.53583	0.816	0.539	3.1e-41
CDC16	6.01e-17	-0.535713	0.895	0.759	5.49e-13
RBM48	6.71e-07	-0.535691	0.797	0.658	0.00613137
POLR3B	2.49e-10	-0.535588	0.988	0.941	2.28e-06
PLXND1	2.52e-17	-0.535568	0.969	0.857	2.3e-13
ENOX1	3.93e-69	-0.534904	0.986	0.96	3.6e-65
COG2	1.87e-08	-0.534477	0.867	0.687	0.000170671
UBXN2A	4.83e-14	-0.534227	0.85	0.737	4.41e-10
PARP4	3.56e-21	-0.534189	0.933	0.779	3.26e-17
COX10	2.49e-53	-0.534109	0.964	0.944	2.27e-49
IRAK1	8.7e-08	-0.534102	0.709	0.754	0.000795695
FGF1	4.79e-77	-0.533521	0.741	0.89	4.38e-73
ZNF133	1.14e-31	-0.533136	0.918	0.796	1.04e-27
RIF1	1.94e-22	-0.53178	0.887	0.645	1.77e-18
DBT	3.31e-16	-0.531517	0.972	0.907	3.03e-12
RANBP17	1.62e-57	-0.531231	1	0.986	1.48e-53
TMEM63A	6.08e-53	-0.529879	0.824	0.501	5.56e-49
SMPD4	2.35e-21	-0.529831	0.807	0.557	2.15e-17
JAG1	5.9e-09	-0.529792	0.872	0.682	5.4e-05
TAF2	5.32e-08	-0.529113	0.892	0.772	0.000486706
TGS1	7.97e-16	-0.528656	0.635	0.426	7.29e-12
NELFB	1.65e-10	-0.528332	0.587	0.432	1.51e-06
TPM1	1.75e-35	-0.528287	0.892	0.883	1.6e-31
MAPK11	3.39e-83	-0.528059	0.889	0.672	3.1e-79
RPP38	2.26e-11	-0.52689	0.667	0.514	2.07e-07
NAA25	3.29e-28	-0.525915	0.95	0.938	3e-24
PRPF6	4.17e-21	-0.524893	0.817	0.624	3.81e-17
GCDH	4.08e-11	-0.524817	0.718	0.495	3.73e-07
PPP4C	1.88e-06	-0.524345	0.745	0.63	0.0171525
DNAJC13	6.84e-14	-0.523825	0.991	0.938	6.25e-10
TJAP1	2.49e-16	-0.523322	0.876	0.731	2.28e-12
PEX14	6.41e-21	-0.523222	0.957	0.916	5.86e-17
GEN1	6.41e-32	-0.522961	0.92	0.765	5.87e-28
CSPP1	1.45e-19	-0.521968	0.901	0.675	1.32e-15
AGRN	1.47e-33	-0.521913	0.797	0.908	1.34e-29
EFCAB7	1.17e-09	-0.521757	0.876	0.688	1.07e-05
HNRNPD	2.04e-09	-0.521365	0.875	0.876	1.87e-05
TTC21A	6.05e-13	-0.521151	0.748	0.52	5.53e-09
ARHGEF6	8.79e-18	-0.52021	0.983	0.899	8.04e-14
AGMO	4.65e-121	-0.519819	0.995	0.993	4.25e-117
RBM41	2.78e-27	-0.518225	0.994	0.987	2.55e-23
PIH1D1	1.12e-30	-0.517842	0.732	0.5	1.02e-26
ING4	2.33e-19	-0.517714	0.797	0.576	2.13e-15
LRPPRC	5.45e-30	-0.517256	0.879	0.915	4.99e-26
EHBP1L1	2.61e-11	-0.516397	0.909	0.712	2.39e-07
DNAJB4	1.1e-06	-0.516383	0.938	0.889	0.0100657
WDR75	2.35e-15	-0.516091	0.878	0.706	2.15e-11
SUGCT	2.08e-115	-0.515776	1	0.995	1.9e-111
ADAL	2.62e-41	-0.515693	0.711	0.426	2.4e-37
KLHDC4	2.58e-31	-0.515573	0.805	0.62	2.36e-27
MRPS27	1.81e-14	-0.515448	0.93	0.884	1.66e-10
NECTIN3	2.89e-11	-0.514423	0.985	0.94	2.64e-07
PHF8	1.22e-40	-0.51321	0.946	0.681	1.12e-36
TTC7B	6.15e-43	-0.513019	0.998	0.991	5.62e-39
EDN1	4.19e-21	-0.512458	0.78	0.667	3.83e-17
LDLRAD3	8.64e-87	-0.512068	0.992	0.988	7.9e-83
LIMS1	1.11e-43	-0.511374	0.92	0.956	1.01e-39
CHRDL1	1.7e-34	-0.511326	0.709	0.882	1.56e-30
DDX10	1.26e-23	-0.50958	0.91	0.786	1.15e-19
BCAR1	1.03e-10	-0.50946	0.898	0.773	9.4e-07
ANKZF1	5.9e-79	-0.509447	0.707	0.331	5.39e-75
ERLEC1	2.47e-20	-0.509416	0.646	0.756	2.26e-16
LONRF3	2.13e-10	-0.50872	0.971	0.891	1.95e-06
LARP1B	9.84e-07	-0.508513	0.927	0.84	0.00899422
C18H19orf12	2.37e-09	-0.508204	0.523	0.385	2.17e-05
ATAD5	2.78e-26	-0.50752	0.786	0.584	2.54e-22
MYNN	1.11e-21	-0.507199	0.906	0.871	1.02e-17
ERC1	1.85e-12	-0.507188	0.995	0.945	1.69e-08
INPP5B	5.17e-10	-0.506804	0.95	0.909	4.73e-06
WDR37	2.26e-11	-0.50646	0.96	0.875	2.06e-07
MTHFD2L	6.48e-20	-0.505307	0.989	0.961	5.93e-16
OMA1	7.86e-21	-0.505028	0.926	0.909	7.19e-17
DNAJB6	5.87e-18	-0.504964	0.907	0.897	5.37e-14
ANKRD26	1.04e-35	-0.503992	0.881	0.663	9.5e-32
PLXNA3	4e-16	-0.50388	0.841	0.77	3.66e-12
GSS	3.43e-15	-0.503807	0.861	0.831	3.14e-11
NCAPD3	4.89e-07	-0.503304	0.813	0.655	0.00447147
TTLL12	2.89e-14	-0.503272	0.856	0.725	2.64e-10
SCAMP4	2.37e-26	-0.502779	0.692	0.466	2.17e-22
NSD1	5.45e-21	-0.502547	0.992	0.887	4.98e-17
MACF1	4.12e-37	-0.502537	0.983	0.959	3.77e-33
SLC37A4	1.95e-06	-0.501954	0.808	0.649	0.0178709
SELENOO	1.08e-17	-0.501944	0.918	0.787	9.87e-14
MAST4	1.96e-06	-0.501918	0.991	0.968	0.0179447
JMJD7	8.3e-21	-0.500649	0.839	0.701	7.59e-17
EID2	2.54e-07	-0.500407	0.502	0.605	0.00231897
MYO1G	7.16e-48	0.50054	0.793	0.626	6.54e-44
B4GALT4	9.78e-22	0.502154	0.966	0.908	8.95e-18
MCF2L	1.3e-82	0.502273	0.966	0.912	1.19e-78
TXNL1	6.86e-13	0.502908	0.709	0.853	6.27e-09
MAP3K20	9.38e-13	0.503019	0.986	0.976	8.58e-09
PITPNB	2.79e-12	0.503241	0.848	0.742	2.55e-08
SELENON	5.8e-14	0.503395	0.647	0.5	5.3e-10
DIPK2B	6.32e-10	0.50351	0.977	0.957	5.78e-06
YRDC	2.53e-09	0.503543	0.271	0.426	2.31e-05
ADORA2B	7.48e-121	0.503593	0.946	0.885	6.84e-117
INO80E	5.16e-15	0.503731	0.724	0.584	4.72e-11
WDR45B	8.12e-17	0.504178	0.918	0.878	7.42e-13
CAPZA2	1.29e-14	0.504742	0.845	0.932	1.18e-10
RAB8B	4.65e-84	0.505339	0.969	0.972	4.25e-80
IPMK	2.2e-119	0.506247	0.967	0.908	2.01e-115
EIF3CL	8.09e-13	0.50756	0.556	0.699	7.4e-09
HABP4	8.47e-11	0.50761	0.636	0.744	7.74e-07
YBX3	3.73e-18	0.508097	0.636	0.781	3.41e-14
CHSY1	4.19e-125	0.508244	0.975	0.9	3.84e-121
SLC44A2	2.99e-14	0.508311	0.974	0.972	2.74e-10
ZBTB38	4.5e-45	0.508613	0.921	0.738	4.12e-41
PACSIN2	1.66e-29	0.50864	0.927	0.829	1.52e-25
FAP	4.96e-95	0.508879	0.949	0.768	4.54e-91
IPO7	2.27e-08	0.509497	0.783	0.874	0.000207248
ANKRD44	1.31e-195	0.509918	0.992	0.982	1.2e-191
BTBD7	1.45e-33	0.509947	0.952	0.899	1.32e-29
MRPL18	9.76e-40	0.510257	0.285	0.47	8.92e-36
RBM43	3.63e-14	0.510489	0.865	0.852	3.32e-10
IDO1	3.2e-16	0.511964	0.862	0.824	2.93e-12
SETMAR	3.96e-15	0.512086	0.819	0.646	3.62e-11
SASH1	3.02e-144	0.513492	1	0.982	2.76e-140
EMC10	1.59e-10	0.51356	0.618	0.492	1.45e-06
AAMP	4.32e-18	0.513815	0.365	0.558	3.95e-14
CPLANE2	1.48e-13	0.513911	0.351	0.291	1.36e-09
PCYOX1	8.87e-18	0.514101	0.709	0.547	8.11e-14
AEBP1	1.91e-25	0.514289	0.878	0.866	1.75e-21
TRAPPC1	5.31e-11	0.514364	0.389	0.424	4.85e-07
NKRF	2.54e-28	0.514484	0.627	0.418	2.33e-24
MEF2C	1.8e-118	0.51567	0.998	0.991	1.64e-114
UGP2	3.72e-08	0.515979	0.879	0.891	0.00034011
ABLIM1	2.75e-156	0.516889	0.998	0.994	2.52e-152
GFPT2	1.5e-152	0.51709	0.978	0.898	1.37e-148
RAPGEF3	4.94e-10	0.517234	0.85	0.857	4.52e-06
ZYX	3.52e-46	0.518154	0.853	0.624	3.22e-42
PLOD1	1.38e-12	0.518223	0.729	0.564	1.26e-08
RPS3A	2.86e-23	0.519278	0.737	0.681	2.61e-19
NUDT2	2.56e-33	0.519591	0.599	0.367	2.34e-29
CMC2	2.61e-11	0.520738	0.858	0.75	2.39e-07
RIN3	1.15e-147	0.521175	0.988	0.965	1.06e-143
ING2	2.9e-18	0.523507	0.576	0.399	2.65e-14
DNM1	1.99e-139	0.523641	0.966	0.839	1.82e-135
BLOC1S2	2.51e-10	0.524085	0.529	0.68	2.3e-06
CPNE5	9.04e-14	0.524345	0.842	0.787	8.26e-10
C6H4orf3	2.09e-10	0.525137	0.508	0.663	1.91e-06
IL1R1	2.31e-119	0.52536	0.978	0.93	2.11e-115
PML	1.55e-34	0.525509	0.892	0.8	1.42e-30
MRPL22	4.26e-07	0.525575	0.896	0.924	0.00389858
SAMD4A	2.58e-50	0.525598	0.988	0.972	2.36e-46
CD2AP	3.52e-10	0.525939	0.861	0.812	3.22e-06
METAP2	4.13e-20	0.526099	0.779	0.537	3.78e-16
ABCD4	3.19e-12	0.526181	0.678	0.579	2.92e-08
GNPAT	2.49e-16	0.526187	0.768	0.75	2.27e-12
SPTAN1	7.51e-10	0.526254	0.791	0.63	6.87e-06
LVRN	1.08e-86	0.526392	0.977	0.919	9.87e-83
SLC9A9	5.37e-145	0.527033	0.995	0.986	4.91e-141
PPP2R3C	4.35e-15	0.527067	0.915	0.799	3.98e-11
COPG2	8.89e-67	0.52746	0.981	0.951	8.13e-63
TALDO1	3.89e-08	0.527483	0.413	0.517	0.000355981
PDIA4	1.19e-11	0.527844	0.605	0.733	1.09e-07
HPS5	2.33e-55	0.528444	0.841	0.6	2.13e-51
GK	3.58e-43	0.528553	0.967	0.907	3.28e-39
SLC35D2	1.16e-176	0.528558	0.96	0.654	1.06e-172
CHCHD5	1.05e-46	0.528677	0.731	0.871	9.59e-43
ARHGAP26	3.72e-207	0.529739	0.994	0.98	3.41e-203
DOCK4	1.42e-161	0.529986	0.995	0.987	1.3e-157
CLPTM1	4.23e-16	0.530396	0.621	0.761	3.87e-12
TMEM167B	1.74e-26	0.530542	0.283	0.452	1.59e-22
RBPMS2	3.43e-23	0.530577	0.576	0.737	3.13e-19
GNG2	1.66e-19	0.531185	0.966	0.979	1.52e-15
TMTC1	2.22e-188	0.531528	0.998	0.99	2.03e-184
PTGS2	2.93e-10	0.531822	0.506	0.378	2.68e-06
ACO2	3.44e-25	0.531833	0.724	0.879	3.15e-21
SPTBN1	5.4e-08	0.531837	0.988	0.966	0.00049381
FYN	9.29e-130	0.532267	0.998	0.985	8.5e-126
NMI	9.06e-10	0.532818	0.797	0.865	8.29e-06
IRF2BP2	1.27e-20	0.532871	0.508	0.348	1.16e-16
TMEM230	6.01e-07	0.534624	0.598	0.655	0.0054981
ACTR1A	4.08e-08	0.534881	0.672	0.628	0.000372799
GALNT16	3.07e-15	0.535177	0.636	0.839	2.81e-11
NFIX	5.75e-107	0.535953	0.978	0.937	5.26e-103
ARHGAP10	3.58e-42	0.536369	0.995	0.987	3.27e-38
RND3	7.78e-69	0.536472	0.915	0.809	7.11e-65
MX1	3.18e-22	0.536601	0.813	0.731	2.91e-18
NT5E	2.09e-166	0.53666	0.991	0.902	1.91e-162
FAM199X	4.3e-33	0.537073	0.805	0.884	3.93e-29
CCDC3	6.58e-08	0.537317	0.57	0.664	0.00060213
MRPL12	4.34e-17	0.538167	0.672	0.783	3.97e-13
CHMP2A	8.47e-14	0.539142	0.461	0.625	7.74e-10
WEE1	6.8e-53	0.53918	0.906	0.808	6.22e-49
FLYWCH2	1.28e-07	0.539563	0.525	0.618	0.00117052
MAN2A2	4.65e-24	0.539598	0.729	0.506	4.25e-20
RASA3	1.03e-54	0.54023	0.788	0.499	9.45e-51
MPST	8.65e-08	0.540273	0.399	0.509	0.000790948
CD164	3.94e-35	0.540383	0.598	0.837	3.6e-31
CYYR1	3.33e-44	0.540688	0.994	0.986	3.05e-40
HSPA2	1.23e-07	0.540951	0.313	0.404	0.00112878
CD46	1.25e-06	0.540977	0.924	0.909	0.0114385
AHCYL2	9.79e-68	0.542858	0.961	0.899	8.95e-64
IFNAR2	1.57e-70	0.54375	0.971	0.929	1.44e-66
CFB	1.48e-65	0.544487	0.885	0.731	1.35e-61
EMC3	3.63e-16	0.544952	0.515	0.699	3.32e-12
AKR1C4	9.71e-19	0.545357	0.885	0.83	8.88e-15
CCT5	1.39e-07	0.545363	0.59	0.718	0.00127212
ND1	6.81e-27	0.545463	0.762	0.615	6.23e-23
CCSER1	6.32e-211	0.545564	0.995	0.979	5.78e-207
MRPS25	1.03e-11	0.545587	0.768	0.843	9.41e-08
SIKE1	9.25e-24	0.54585	0.837	0.712	8.45e-20
RIC8A	1.46e-14	0.546314	0.655	0.481	1.33e-10
RARS1	3.35e-26	0.546335	0.607	0.429	3.06e-22
TMEM208	4.83e-30	0.546395	0.528	0.739	4.42e-26
B3GNT2	1.39e-17	0.547441	0.929	0.919	1.27e-13
HMGB2	1.69e-25	0.547563	0.661	0.454	1.54e-21
BRK1	3.53e-12	0.548518	0.358	0.497	3.23e-08
PDIK1L	1.26e-13	0.548665	0.615	0.732	1.15e-09
DNAJB14	5.26e-90	0.549242	0.927	0.754	4.81e-86
TBC1D1	1.96e-65	0.549265	0.977	0.914	1.79e-61
LSM5	4.45e-14	0.549569	0.56	0.44	4.07e-10
WBP11	4.58e-08	0.550076	0.494	0.62	0.000419153
MRPS18C	5.6e-35	0.550467	0.632	0.813	5.12e-31
RAMP2	1e-06	0.551025	0.531	0.709	0.00916366
HMG20B	2.25e-09	0.551094	0.584	0.711	2.06e-05
RPN2	6.12e-20	0.551199	0.695	0.837	5.59e-16
PDE3A	7.35e-198	0.551222	1	0.983	6.72e-194
ITGB5	1.49e-69	0.551713	0.963	0.951	1.36e-65
METTL2A	6.23e-08	0.551786	0.546	0.436	0.000569607
LMO7	1.25e-30	0.551963	0.991	0.958	1.14e-26
AKAP10	2.7e-71	0.552639	0.967	0.885	2.47e-67
MED30	2.35e-10	0.552725	0.808	0.872	2.15e-06
CCDC186	1.18e-13	0.554063	0.712	0.519	1.08e-09
GPR183	1.8e-130	0.554969	0.867	0.481	1.64e-126
SLC25A4	2.05e-07	0.555285	0.455	0.536	0.00187711
DIPK2A	2.85e-84	0.55606	0.958	0.899	2.61e-80
PTAFR	3.68e-98	0.556077	0.933	0.884	3.36e-94
NAA30	5.27e-21	0.557165	0.729	0.607	4.82e-17
RSL1D1	1.01e-36	0.557184	0.7	0.489	9.22e-33
FBXL4	2.93e-31	0.557514	0.95	0.9	2.68e-27
FAM219B	8.9e-10	0.557959	0.749	0.649	8.14e-06
EIF3A	8.6e-21	0.557977	0.745	0.551	7.86e-17
PCDH18	5.06e-99	0.558289	0.887	0.695	4.63e-95
EIF4E3	2.21e-20	0.558538	0.898	0.896	2.02e-16
PDGFB	2.1e-12	0.558647	0.892	0.959	1.92e-08
PSMA2	7.13e-17	0.559166	0.666	0.841	6.52e-13
ITPKB	1.25e-77	0.559241	0.991	0.978	1.14e-73
AGTR1	2.95e-150	0.561138	0.994	0.986	2.7e-146
NPEPPS	3.51e-15	0.561144	0.915	0.874	3.21e-11
KHNYN	2.2e-46	0.563052	0.735	0.468	2.01e-42
UBE2T	3.41e-15	0.563546	0.635	0.464	3.11e-11
ATAD2	1.34e-23	0.563826	0.872	0.722	1.22e-19
TRIM65	1.69e-41	0.564077	0.704	0.442	1.55e-37
TNFRSF1A	1.78e-11	0.564759	0.769	0.726	1.63e-07
TLR4	3.37e-24	0.564847	0.85	0.778	3.09e-20
GCNT4	1.17e-100	0.564911	0.954	0.909	1.07e-96
GNPTAB	6.65e-24	0.565046	0.884	0.801	6.08e-20
UCP2	7.55e-35	0.565235	0.797	0.802	6.91e-31
HP	2.66e-27	0.566531	0.698	0.487	2.43e-23
CHST7	7.35e-204	0.567366	0.997	0.989	6.72e-200
GRK5	1.52e-189	0.567372	0.998	0.991	1.39e-185
ECI1	2.52e-16	0.567661	0.616	0.448	2.3e-12
PAF1	2.43e-10	0.568547	0.621	0.522	2.22e-06
ELF1	5.79e-115	0.568632	0.991	0.956	5.3e-111
RNASET2	1.48e-11	0.568747	0.709	0.623	1.36e-07
SGMS2	2.67e-154	0.569279	0.991	0.965	2.44e-150
STX7	1.35e-39	0.569676	0.94	0.874	1.24e-35
CYB5R3	2.47e-07	0.57053	0.65	0.788	0.0022588
BCL2L1	3.88e-09	0.570612	0.971	0.942	3.55e-05
BZW1	3.41e-16	0.571337	0.472	0.65	3.12e-12
ST8SIA4	5.07e-201	0.571737	0.998	0.989	4.64e-197
YJEFN3	1.46e-14	0.572172	0.483	0.61	1.33e-10
SLAMF7	3.78e-41	0.572575	0.895	0.85	3.46e-37
C10H15orf61	3.38e-07	0.574215	0.717	0.622	0.00308748
NDFIP2	6.58e-126	0.574836	0.983	0.958	6.02e-122
RNPS1	3.12e-19	0.575043	0.673	0.51	2.85e-15
XDH	3.54e-09	0.575413	0.988	0.935	3.23e-05
SLC25A32	4.96e-35	0.575425	0.885	0.75	4.53e-31
ATG12	2.9e-33	0.575949	0.726	0.871	2.66e-29
SH3BGRL	2.49e-11	0.576968	0.977	0.987	2.28e-07
SNX15	1.1e-25	0.577079	0.836	0.64	1.01e-21
PSMB2	5.83e-48	0.577904	0.8	0.911	5.33e-44
PPP1R3B	2.14e-58	0.577906	0.946	0.883	1.95e-54
PPP1CB	1.31e-09	0.578122	0.704	0.869	1.2e-05
TSPAN3	4.41e-06	0.578391	0.608	0.749	0.0403407
SHISA4	1.23e-23	0.579377	0.447	0.677	1.12e-19
VPS4A	5.8e-37	0.579427	0.757	0.484	5.3e-33
TMCO1	9.63e-13	0.580197	0.556	0.682	8.81e-09
MAF1	1.63e-18	0.580295	0.607	0.443	1.49e-14
BCL2L11	1.36e-54	0.580727	0.957	0.93	1.24e-50
ACSL3	5.12e-31	0.581249	0.76	0.544	4.69e-27
C2	1.29e-17	0.581379	0.831	0.792	1.18e-13
CCZ1	2e-30	0.581596	0.712	0.49	1.83e-26
UBE2M	5.01e-08	0.581854	0.5	0.613	0.000458379
RAD51C	6.88e-36	0.58204	0.954	0.799	6.29e-32
SIPA1	4.66e-25	0.582876	0.754	0.704	4.26e-21
FERMT3	5.18e-32	0.582914	0.799	0.727	4.74e-28
UNC5B	5.88e-42	0.582932	0.991	0.967	5.38e-38
CRIPT	5.43e-28	0.583468	0.655	0.778	4.97e-24
TSEN54	1.88e-18	0.584591	0.622	0.415	1.72e-14
SNRPC	1.12e-12	0.585092	0.684	0.535	1.02e-08
STRN3	2.79e-32	0.585744	0.98	0.912	2.55e-28
YAE1	4.9e-08	0.586736	0.82	0.762	0.000447924
NARS1	2.3e-39	0.587015	0.728	0.485	2.1e-35
BMT2	7.47e-17	0.587107	0.955	0.923	6.83e-13
ELMO1	1.47e-167	0.587199	0.998	0.988	1.34e-163
LONRF1	4.91e-26	0.587997	0.882	0.764	4.49e-22
SRP68	3.02e-16	0.588386	0.808	0.631	2.76e-12
ATOH8	2.33e-29	0.589637	0.93	0.927	2.13e-25
GLO1	7.99e-44	0.589712	0.531	0.781	7.31e-40
SLC25A40	2.39e-26	0.590071	0.998	0.974	2.19e-22
ARL3	5.72e-14	0.590575	0.78	0.87	5.23e-10
QDPR	1.47e-36	0.590897	0.379	0.62	1.34e-32
KLF11	9.71e-29	0.59161	0.738	0.493	8.88e-25
ABR	2.9e-135	0.59205	0.983	0.97	2.65e-131
SHFL	9.53e-12	0.592538	0.776	0.688	8.72e-08
PPDPF	2.43e-08	0.592849	0.48	0.587	0.000221998
PGM5	8.84e-66	0.593011	0.994	0.981	8.09e-62
SEPTIN10	2.37e-08	0.593689	0.837	0.83	0.000216284
RBPJ	7.94e-135	0.595393	0.997	0.987	7.26e-131
C7H19orf67	2.93e-09	0.596507	0.765	0.731	2.68e-05
SGK1	3.9e-21	0.597154	0.887	0.898	3.57e-17
COPS8	7.43e-25	0.59824	0.714	0.518	6.79e-21
PAIP1	3.71e-07	0.598864	0.591	0.711	0.00339107
UCHL5	3.47e-11	0.598875	0.807	0.747	3.18e-07
TPRN	1.73e-06	0.599211	0.698	0.693	0.0158169
YWHAH	5.5e-11	0.600231	0.608	0.744	5.03e-07
FDX1	6.38e-30	0.600429	0.659	0.866	5.83e-26
MAP3K4	3.86e-50	0.601013	0.81	0.528	3.53e-46
RPL23	1.95e-18	0.601246	0.721	0.671	1.78e-14
TMEM51	2.94e-67	0.602467	0.991	0.985	2.69e-63
C28H1orf198	2.08e-18	0.602852	0.785	0.878	1.9e-14
PPM1F	8.87e-28	0.604528	0.862	0.759	8.11e-24
ATF1	5.03e-13	0.605033	0.95	0.879	4.6e-09
KANK1	3.04e-147	0.605069	0.98	0.882	2.78e-143
CDC14B	2.13e-85	0.605972	0.947	0.947	1.94e-81
AHSA2	1.82e-29	0.60599	0.91	0.858	1.67e-25
CNP	2.02e-15	0.606874	0.511	0.697	1.85e-11
DMPK	6.95e-09	0.606884	0.44	0.396	6.36e-05
CAPNS1	2.35e-10	0.606953	0.457	0.584	2.15e-06
ZNF524	2.57e-29	0.607234	0.858	0.78	2.35e-25
GABARAPL2	1.5e-37	0.607848	0.378	0.668	1.37e-33
ARAF	2.37e-18	0.608003	0.704	0.56	2.17e-14
COX2	3.12e-27	0.608616	0.763	0.623	2.85e-23
DBF4	5.14e-25	0.608993	0.961	0.875	4.7e-21
NUDT15	3.99e-16	0.609263	0.822	0.709	3.64e-12
CHKB	4.91e-12	0.610953	0.794	0.694	4.49e-08
FUOM	1.16e-11	0.611612	0.344	0.47	1.06e-07
CD99	1.19e-07	0.611657	0.923	0.896	0.00109037
P4HA1	3.62e-07	0.612751	0.927	0.891	0.00330702
DDR2	3.71e-227	0.612836	1	0.989	3.39e-223
TMBIM6	2.66e-07	0.612932	0.485	0.655	0.00242965
RTRAF	2.36e-37	0.614041	0.389	0.672	2.16e-33
CFAP20	2.86e-17	0.614491	0.641	0.43	2.62e-13
CNPY2	2.93e-51	0.614596	0.246	0.536	2.68e-47
MIA	1.94e-33	0.614717	0.432	0.247	1.77e-29
COL14A1	9.06e-85	0.614809	0.974	0.894	8.29e-81
SPRED1	3.81e-77	0.615107	0.998	0.981	3.48e-73
ADAMTS1	8.24e-31	0.615604	0.868	0.718	7.53e-27
GLI3	1.29e-218	0.615811	0.998	0.99	1.18e-214
ST6GALNAC4	3.31e-13	0.616104	0.656	0.547	3.03e-09
KCNK6	1.35e-14	0.616155	0.548	0.41	1.23e-10
ANXA4	1.9e-56	0.616211	0.997	0.978	1.73e-52
ECM1	1.05e-88	0.61676	0.864	0.652	9.56e-85
EEF2	5.41e-12	0.617978	0.529	0.733	4.95e-08
TBK1	2.55e-13	0.618035	0.873	0.805	2.34e-09
TCF4	5.13e-134	0.618216	0.998	0.994	4.7e-130
ZNF570	4.17e-08	0.618445	0.382	0.341	0.000381183
KLF3	1.78e-169	0.618671	0.989	0.974	1.62e-165
REL	3.34e-46	0.619033	0.851	0.826	3.06e-42
PTPRC	8.32e-91	0.619168	0.946	0.838	7.61e-87
IL13RA1	2.32e-46	0.619458	0.712	0.923	2.12e-42
LPL	1.18e-09	0.619835	0.455	0.672	1.08e-05
ST6GALNAC2	2.04e-23	0.620898	0.916	0.92	1.87e-19
MRPL33	1.93e-10	0.62109	0.724	0.827	1.76e-06
H2AC6	4.63e-11	0.621876	0.457	0.356	4.24e-07
CEP57	5.23e-16	0.621956	0.658	0.533	4.79e-12
DGCR6L	7.29e-15	0.622033	0.415	0.592	6.66e-11
FBXL15	6.05e-18	0.622328	0.601	0.411	5.53e-14
POLQ	4.68e-102	0.622568	0.937	0.729	4.28e-98
GLIS2	4.63e-38	0.622756	0.909	0.864	4.24e-34
NAGLU	2.77e-28	0.623108	0.624	0.41	2.53e-24
SKI	1.11e-24	0.62389	0.978	0.934	1.02e-20
TMEM200B	6.35e-18	0.625548	0.889	0.845	5.81e-14
VPS26C	1.64e-11	0.625983	0.892	0.867	1.5e-07
DEGS1	2.82e-10	0.627275	0.506	0.646	2.58e-06
RRP1	2.06e-47	0.627995	0.692	0.408	1.88e-43
RNF11	5.38e-33	0.629345	0.816	0.932	4.92e-29
KANK3	3.71e-12	0.629478	0.845	0.928	3.39e-08
NOL7	5.76e-16	0.629868	0.58	0.711	5.26e-12
PEX7	6.64e-24	0.630473	0.963	0.91	6.07e-20
UCHL3	9.81e-53	0.631445	0.509	0.859	8.97e-49
ETFA	1.02e-07	0.632118	0.548	0.67	0.00092887
SLC10A5	1.45e-51	0.632182	0.455	0.753	1.33e-47
APH1A	3.8e-07	0.632199	0.337	0.455	0.0034743
B4GALT5	1.14e-137	0.632211	0.974	0.9	1.04e-133
AASS	1.02e-75	0.632314	0.943	0.852	9.37e-72
RHOBTB2	9.94e-10	0.632356	0.92	0.86	9.09e-06
IGF1R	4.83e-280	0.632941	0.995	0.985	4.41e-276
RPS6KA3	6.64e-118	0.632998	0.986	0.97	6.07e-114
RO60	2.79e-15	0.633048	0.579	0.702	2.55e-11
MRPL43	5.39e-24	0.63367	0.358	0.547	4.93e-20
LAPTM5	3.85e-08	0.633752	0.582	0.757	0.000352232
GBA	6.63e-12	0.633855	0.771	0.658	6.06e-08
RUNX1T1	6.41e-174	0.633893	1	0.991	5.86e-170
BSG	3.13e-10	0.634808	0.509	0.678	2.86e-06
ELK3	1.51e-55	0.635549	0.975	0.958	1.38e-51
ZNRF2	2.18e-66	0.636771	0.966	0.938	1.99e-62
PDGFRA	2.04e-21	0.63872	0.885	0.841	1.87e-17
PEAK1	1.69e-203	0.638944	0.997	0.99	1.54e-199
MANBA	2.06e-131	0.639535	0.954	0.878	1.88e-127
GAS7	1.03e-153	0.643011	0.981	0.967	9.46e-150
SINHCAF	9.24e-18	0.64363	0.749	0.587	8.45e-14
IL4R	1.59e-80	0.644394	0.944	0.816	1.45e-76
AIMP1	9.9e-12	0.645702	0.588	0.737	9.05e-08
SLC66A2	3.36e-08	0.646332	0.873	0.823	0.000306831
LOXL1	5.39e-36	0.6471	0.599	0.367	4.92e-32
TC2N	2.3e-150	0.647371	0.992	0.965	2.1e-146
RPS14	3.75e-20	0.648379	0.703	0.601	3.43e-16
ADAMTSL5	1.02e-30	0.650518	0.828	0.744	9.32e-27
ARPC4	2.39e-07	0.650631	0.591	0.767	0.00218548
NCBP2	2.89e-06	0.65125	0.683	0.551	0.0263807
VAV1	1.75e-113	0.651602	0.899	0.747	1.6e-109
RPL18A	1.81e-11	0.652489	0.661	0.69	1.66e-07
PAM	1.51e-41	0.65313	0.992	0.981	1.38e-37
MIB1	1.02e-17	0.6534	0.977	0.951	9.28e-14
SARNP	1.3e-10	0.655617	0.738	0.904	1.19e-06
PON2	9.04e-16	0.65615	0.498	0.668	8.27e-12
TRERF1	2.84e-254	0.658229	0.994	0.985	2.6e-250
STAT6	7.79e-100	0.659902	0.703	0.28	7.12e-96
ACOT4	8.65e-08	0.659968	0.779	0.652	0.000790739
DISC1	7.39e-236	0.660062	0.998	0.989	6.76e-232
FKBP5	4.5e-10	0.660063	0.986	0.945	4.12e-06
ADCY7	3.87e-94	0.660098	0.933	0.828	3.53e-90
SLC31A2	5.91e-16	0.660278	0.729	0.705	5.4e-12
MRPS6	3.13e-06	0.660959	0.966	0.97	0.0286191
RAPGEF1	2.39e-50	0.661062	0.981	0.983	2.18e-46
CSRP1	1.23e-22	0.661926	0.848	0.729	1.12e-18
SCRN3	6.1e-07	0.662411	0.724	0.619	0.00557477
MECOM	3.3e-104	0.662446	0.978	0.978	3.02e-100
TMEM165	4.38e-18	0.664318	0.868	0.717	4e-14
SDHAF2	3.53e-29	0.665532	0.689	0.45	3.23e-25
ARPC1A	3.56e-10	0.665821	0.729	0.866	3.25e-06
RGS19	2.87e-58	0.665832	0.848	0.602	2.63e-54
LMAN1	8.62e-22	0.667213	0.87	0.727	7.88e-18
PI4K2B	1.01e-10	0.668638	0.799	0.692	9.21e-07
ACSL6	8.73e-107	0.668927	0.975	0.862	7.99e-103
PAFAH1B2	4.66e-06	0.669266	0.822	0.759	0.0426255
ARF1	3.86e-18	0.669402	0.574	0.762	3.53e-14
PPTC7	6.79e-17	0.670246	0.91	0.871	6.21e-13
DPH7	3.4e-23	0.670353	0.807	0.641	3.11e-19
WDR54	6.93e-30	0.670413	0.649	0.376	6.33e-26
CYTB	1.54e-13	0.671766	0.667	0.528	1.4e-09
PIGH	5.22e-18	0.672323	0.889	0.83	4.78e-14
PRAG1	7.25e-57	0.672972	0.975	0.967	6.63e-53
ATP5F1B	7.05e-07	0.674363	0.426	0.511	0.00644766
TMED2	3.18e-19	0.67438	0.474	0.692	2.91e-15
ENOSF1	2.85e-10	0.674933	0.842	0.783	2.61e-06
FUT8	1.72e-184	0.675026	0.986	0.95	1.57e-180
PKM	2.45e-11	0.675272	0.745	0.797	2.24e-07
ST6GAL1	1.14e-165	0.676703	0.986	0.935	1.04e-161
PIN1	1.67e-25	0.677426	0.429	0.648	1.53e-21
KHDRBS3	3.16e-82	0.677658	0.74	0.935	2.89e-78
CYB5A	4.05e-07	0.677687	0.475	0.642	0.00370642
MRPL34	2.5e-12	0.678555	0.231	0.266	2.29e-08
GTSE1	5.06e-06	0.679255	0.811	0.82	0.0462456
POP7	8.18e-12	0.680186	0.536	0.69	7.48e-08
TNS3	4.94e-229	0.680343	0.998	0.96	4.52e-225
CPPED1	7.08e-11	0.680429	0.924	0.842	6.48e-07
COPS7B	8.98e-10	0.680945	0.734	0.57	8.22e-06
C29H11orf68	4.83e-13	0.681142	0.69	0.61	4.42e-09
POLR2D	1.76e-13	0.681503	0.912	0.866	1.61e-09
MRPL17	3.98e-14	0.682372	0.545	0.717	3.64e-10
CARMIL1	1.16e-207	0.683125	0.992	0.943	1.06e-203
TPM2	3.25e-11	0.683387	0.616	0.76	2.97e-07
CD300A	6.32e-68	0.684644	0.864	0.794	5.78e-64
COL1A1	1.28e-31	0.686057	0.803	0.721	1.17e-27
GPX4	2.32e-17	0.686122	0.356	0.528	2.12e-13
RNF130	3.86e-54	0.68657	0.995	0.99	3.53e-50
INTS12	3.43e-18	0.687109	0.941	0.811	3.14e-14
KRTCAP2	1.65e-25	0.687638	0.347	0.524	1.51e-21
MIF4GD	1.95e-17	0.688467	0.423	0.56	1.79e-13
DNLZ	2.46e-22	0.689202	0.639	0.48	2.25e-18
PLA2G4A	1.19e-197	0.68944	0.974	0.944	1.09e-193
NPAS2	1.26e-17	0.689717	0.695	0.589	1.15e-13
RAB2B	4.61e-37	0.689775	0.782	0.621	4.22e-33
GTF2A2	2.63e-45	0.689995	0.613	0.84	2.41e-41
CSTF2	4.76e-33	0.690507	0.675	0.431	4.35e-29
ROM1	1.86e-17	0.691101	0.899	0.749	1.7e-13
EBF4	9.51e-64	0.691775	0.957	0.932	8.7e-60
LETM1	3.05e-18	0.691966	0.921	0.835	2.79e-14
SGSH	2.84e-28	0.692029	0.759	0.596	2.59e-24
APBA1	8.34e-204	0.692116	0.995	0.958	7.63e-200
SAMD8	3.34e-76	0.692871	0.964	0.955	3.05e-72
PPIA	2.62e-44	0.693121	0.429	0.752	2.4e-40
DOLPP1	7.05e-07	0.693357	0.573	0.658	0.00644589
NUP54	8.99e-50	0.694055	0.907	0.765	8.22e-46
DPYSL2	4.25e-72	0.694395	0.963	0.93	3.89e-68
GUK1	1.05e-07	0.69642	0.57	0.474	0.000962808
PARP14	9.33e-74	0.69748	0.929	0.851	8.53e-70
OAZ2	2.13e-07	0.697831	0.738	0.828	0.00195222
TXN2	8.11e-18	0.698042	0.402	0.572	7.42e-14
LSM12	8.77e-10	0.698248	0.735	0.799	8.02e-06
NREP	3.97e-124	0.698345	0.966	0.948	3.63e-120
CHCHD2	8.04e-27	0.698951	0.427	0.652	7.35e-23
PAFAH1B3	2.22e-12	0.700871	0.704	0.717	2.03e-08
CENPF	6.16e-75	0.70125	0.879	0.763	5.64e-71
COL1A2	1.45e-70	0.702782	0.946	0.848	1.32e-66
UMPS	5.03e-11	0.704105	0.765	0.841	4.6e-07
AAAS	5.2e-09	0.704358	0.854	0.775	4.76e-05
NUS1	2.19e-18	0.705641	0.844	0.832	2.01e-14
NPM1	5.69e-07	0.705729	0.72	0.65	0.00520081
ADSL	1.21e-08	0.707522	0.754	0.688	0.00011031
WDR17	3.01e-172	0.707713	0.975	0.856	2.75e-168
LAPTM4A	9.73e-12	0.708157	0.508	0.686	8.9e-08
BCAP31	1.42e-10	0.708663	0.449	0.623	1.3e-06
RASGRP4	7.4e-82	0.709701	0.831	0.665	6.77e-78
MYO1F	4.42e-124	0.709961	0.944	0.895	4.04e-120
BDH2	1.6e-08	0.711006	0.605	0.679	0.000145953
GMPS	9.45e-35	0.711144	0.93	0.904	8.64e-31
TARS1	6.75e-08	0.713231	0.735	0.661	0.000617356
CC2D2A	2.29e-209	0.714455	0.994	0.933	2.09e-205
SUCLA2	2.42e-35	0.714502	0.703	0.855	2.21e-31
SH3KBP1	8.06e-75	0.715433	0.995	0.979	7.37e-71
HIVEP2	8.03e-136	0.716625	0.924	0.508	7.34e-132
RMC1	7.65e-24	0.717542	0.854	0.742	7e-20
S100A16	1.93e-33	0.719147	0.41	0.675	1.77e-29
NDUFS2	4.64e-12	0.719256	0.364	0.447	4.25e-08
IDH3B	1.77e-17	0.720973	0.356	0.506	1.62e-13
BNIP2	4.45e-07	0.72132	0.844	0.825	0.00407147
MRC2	2.95e-33	0.722659	0.833	0.732	2.7e-29
LGALS3BP	4.36e-35	0.723751	0.546	0.292	3.99e-31
BACE1	1.01e-26	0.725978	0.93	0.815	9.27e-23
PRAF2	4.43e-07	0.727376	0.788	0.723	0.00404962
CUEDC1	5.96e-57	0.72794	0.932	0.911	5.45e-53
PRDM8	1.02e-06	0.729123	0.452	0.358	0.00933754
SDHA	6.09e-07	0.729484	0.46	0.566	0.00557229
ZNF385A	1.29e-22	0.73	0.858	0.776	1.18e-18
NUCB2	3.08e-23	0.730778	0.833	0.751	2.82e-19
SAP25	3.27e-25	0.731643	0.582	0.359	2.99e-21
ND4	1.23e-10	0.731921	0.655	0.602	1.12e-06
PIP4K2A	2.97e-129	0.732292	0.997	0.981	2.72e-125
SP2	5.24e-21	0.735289	0.822	0.701	4.79e-17
MYH10	1.64e-16	0.735661	0.932	0.899	1.5e-12
FBLN2	7.41e-07	0.735904	0.704	0.698	0.00677161
GPD1L	4.67e-27	0.735986	0.896	0.78	4.27e-23
KLF13	3.27e-14	0.736316	0.681	0.56	2.99e-10
SFXN3	7.62e-11	0.738233	0.876	0.897	6.97e-07
SH3GLB1	6.59e-15	0.74069	0.861	0.766	6.02e-11
TMEM132A	1.22e-13	0.740742	0.854	0.837	1.12e-09
TMEM70	7.22e-11	0.740931	0.508	0.672	6.6e-07
DEPDC7	1.17e-09	0.741496	0.805	0.705	1.07e-05
MEOX2	5.82e-79	0.742566	0.998	0.991	5.32e-75
WDFY4	1.6e-114	0.743074	0.96	0.905	1.47e-110
LCP1	4.08e-41	0.744283	0.842	0.818	3.73e-37
SMC2	4.64e-102	0.744947	0.85	0.548	4.24e-98
SKAP2	2.89e-35	0.745399	0.94	0.912	2.65e-31
ISCA2	2.34e-09	0.746497	0.509	0.6	2.14e-05
FEZ2	7.37e-15	0.747043	0.796	0.699	6.74e-11
PMP22	4.09e-06	0.748411	0.693	0.617	0.0373606
EGFLAM	7.84e-229	0.749456	0.998	0.993	7.17e-225
AGO4	3.9e-202	0.749527	0.994	0.958	3.57e-198
ZNF383	6.69e-07	0.749734	0.785	0.663	0.00611933
CPSF3	9.75e-09	0.750075	0.845	0.81	8.92e-05
AIDA	2.53e-32	0.750209	0.954	0.949	2.31e-28
VASN	4.43e-13	0.750399	0.859	0.817	4.05e-09
SDCBP	1.45e-47	0.750835	0.895	0.907	1.32e-43
IFIT3	4.29e-39	0.751101	0.817	0.713	3.92e-35
TMOD2	3.69e-61	0.751231	0.952	0.937	3.38e-57
RNASEH1	3.55e-09	0.752987	0.793	0.692	3.25e-05
CTNNBIP1	1.06e-14	0.753061	0.571	0.793	9.72e-11
C15H11orf71	9.06e-11	0.753065	0.437	0.325	8.28e-07
FAM151B	1.72e-07	0.754855	0.618	0.496	0.00157419
HNRNPLL	1.18e-46	0.755181	0.941	0.897	1.08e-42
FH	1.15e-33	0.757102	0.684	0.863	1.06e-29
RIPOR3	2.76e-45	0.759767	0.955	0.976	2.52e-41
HMBS	1.83e-20	0.761195	0.429	0.612	1.68e-16
ATP6	7.36e-15	0.762115	0.698	0.585	6.73e-11
DAPK1	2.5e-222	0.764907	0.995	0.904	2.29e-218
TIMM10	7.36e-18	0.766202	0.415	0.583	6.73e-14
RPS18	3.57e-16	0.768239	0.661	0.514	3.26e-12
STMP1	4.24e-14	0.768644	0.401	0.57	3.88e-10
SELENOT	8.92e-68	0.770464	0.967	0.914	8.15e-64
AK6	8.21e-23	0.772545	0.598	0.398	7.51e-19
MRPL35	3.04e-23	0.772562	0.721	0.527	2.78e-19
UBXN1	4.51e-19	0.773096	0.409	0.587	4.12e-15
CDC42EP5	1.69e-14	0.773347	0.33	0.465	1.54e-10
PXN	5.35e-35	0.773787	0.912	0.935	4.89e-31
SIVA1	7.21e-12	0.776534	0.427	0.573	6.59e-08
COTL1	1.48e-25	0.776637	0.848	0.781	1.35e-21
ZNF687	1.18e-62	0.776915	0.63	0.304	1.08e-58
PAWR	3.33e-23	0.777115	0.985	0.976	3.05e-19
POSTN	1.42e-07	0.777681	0.895	0.902	0.00130151
LONP1	4.56e-08	0.777871	0.573	0.642	0.000416766
RPL6	4.41e-08	0.7786	0.63	0.63	0.000403137
MCMBP	1.03e-22	0.778624	0.938	0.933	9.45e-19
FKBP2	6.68e-11	0.780138	0.328	0.393	6.11e-07
HGF	2.27e-185	0.780165	0.985	0.975	2.07e-181
MACROD1	6.8e-23	0.780245	0.693	0.836	6.21e-19
ARPC2	4.32e-07	0.780349	0.636	0.811	0.00395459
SIX5	2.44e-06	0.780713	0.471	0.397	0.0222785
CADPS2	1.89e-217	0.781849	0.998	0.981	1.73e-213
MESD	2.49e-06	0.781904	0.579	0.691	0.0227469
RPL27A	3.15e-31	0.782277	0.741	0.595	2.88e-27
HINFP	2.17e-83	0.78229	0.822	0.529	1.99e-79
ANXA3	5.61e-46	0.782464	0.944	0.95	5.13e-42
EIF3E	8.84e-19	0.782941	0.562	0.785	8.08e-15
APBB1IP	3.96e-102	0.783248	0.963	0.883	3.63e-98
WAS	2.23e-91	0.783565	0.904	0.733	2.04e-87
HSPD1	2.07e-37	0.7856	0.398	0.666	1.9e-33
TPMT	1.74e-07	0.787948	0.805	0.862	0.0015905
SSBP1	9.55e-14	0.788214	0.786	0.861	8.73e-10
SDHD	1.33e-37	0.788375	0.33	0.487	1.21e-33
PDP1	8.31e-07	0.7884	0.712	0.639	0.00760045
RPS23	6.45e-16	0.788762	0.68	0.636	5.9e-12
CSF1R	2.85e-29	0.789466	0.87	0.857	2.61e-25
SHE	1.06e-60	0.790171	0.895	0.9	9.7e-57
RPS11	1.88e-16	0.790352	0.658	0.53	1.72e-12
MDP1	7.72e-08	0.791279	0.45	0.565	0.000706075
CHPT1	8.28e-38	0.791823	0.709	0.866	7.57e-34
OLFML3	2.12e-72	0.791899	0.828	0.612	1.93e-68
RALBP1	4.27e-16	0.79313	0.746	0.687	3.91e-12
ARHGAP15	1.63e-210	0.793649	0.997	0.986	1.49e-206
TM4SF1	1.53e-07	0.793849	0.616	0.797	0.00140019
CDIP1	1.42e-09	0.793899	0.853	0.88	1.3e-05
ETFBKMT	5.19e-31	0.795819	0.454	0.296	4.74e-27
DHRS4	6.13e-07	0.79643	0.517	0.613	0.00560724
RBX1	1.03e-19	0.797515	0.588	0.786	9.44e-16
HIKESHI	2.24e-38	0.797607	0.732	0.913	2.05e-34
AMZ2	5.05e-08	0.799075	0.345	0.396	0.000461611
AKT1S1	7.49e-47	0.799931	0.393	0.202	6.85e-43
LAPTM4B	6.86e-07	0.800504	0.734	0.906	0.00627137
PRRX1	2.5e-250	0.801113	1	0.992	2.28e-246
RBBP8	2.08e-08	0.801298	0.737	0.636	0.000190108
PSMD5	1.06e-07	0.801521	0.633	0.524	0.000966341
CFL1	2.4e-20	0.802506	0.423	0.611	2.2e-16
ENPP5	1.26e-07	0.802884	0.789	0.805	0.00115351
CD74	1.06e-10	0.805867	0.591	0.779	9.71e-07
FGD2	4.71e-40	0.806005	0.907	0.853	4.31e-36
ITGAL	1.68e-103	0.806425	0.946	0.857	1.54e-99
TAL1	8.05e-97	0.806758	0.972	0.903	7.36e-93
UTP18	6.33e-81	0.80773	0.904	0.709	5.79e-77
UBE2J2	2.47e-08	0.808247	0.729	0.689	0.000225677
PARVB	3.78e-98	0.808458	0.946	0.933	3.45e-94
GDA	2.35e-125	0.809239	0.991	0.976	2.15e-121
RALA	1.99e-18	0.80937	0.957	0.953	1.82e-14
CD300LG	6.46e-15	0.809932	0.782	0.92	5.91e-11
CDS2	1.33e-14	0.809987	0.817	0.962	1.22e-10
PTER	1.85e-25	0.811307	0.907	0.952	1.69e-21
ST3GAL5	3.22e-97	0.813348	0.972	0.947	2.95e-93
GJA4	1.21e-32	0.814212	0.937	0.947	1.11e-28
RHOJ	4.02e-165	0.814312	0.991	0.974	3.67e-161
PDHA1	2.08e-08	0.815229	0.621	0.51	0.000189823
OSTC	7.67e-07	0.815843	0.494	0.597	0.00701183
CD44	2.92e-121	0.815938	0.967	0.96	2.67e-117
DNAJB5	6.24e-28	0.816948	0.706	0.463	5.71e-24
UBE2D1	5.21e-19	0.818122	0.949	0.939	4.77e-15
DHRS3	1.39e-42	0.820788	0.904	0.863	1.27e-38
SOGA1	4.26e-74	0.821123	0.978	0.928	3.89e-70
PRKCA	1.79e-171	0.822259	0.992	0.961	1.63e-167
LSM7	1.06e-43	0.823168	0.33	0.56	9.73e-40
FAM102B	3.87e-230	0.824367	0.989	0.887	3.53e-226
RPL30	1.47e-07	0.824675	0.618	0.517	0.00134235
RPL19	4.06e-10	0.825779	0.61	0.459	3.71e-06
ND2	1.51e-08	0.82671	0.619	0.509	0.000138123
SRPX	4.34e-06	0.826798	0.864	0.913	0.0396399
GIMAP7.3	5.99e-39	0.827312	0.856	0.778	5.47e-35
SERPINF1	1.16e-21	0.827906	0.797	0.755	1.06e-17
MPP1	8.84e-08	0.828042	0.421	0.508	0.000808145
ENC1	1.17e-53	0.828352	0.78	0.547	1.07e-49
SGTA	5.77e-36	0.82836	0.802	0.633	5.27e-32
DUSP15	3.19e-19	0.828683	0.5	0.677	2.92e-15
PRXL2A	2.03e-22	0.829274	0.272	0.374	1.85e-18
UBTD1	2.55e-159	0.829592	0.985	0.915	2.33e-155
ANP32E	1.61e-16	0.829915	0.772	0.639	1.47e-12
CLEC14A	3.2e-15	0.830145	0.503	0.717	2.92e-11
CDH11	1.61e-185	0.830838	0.995	0.973	1.48e-181
PTPN13	2.1e-208	0.831365	0.998	0.963	1.92e-204
RPL32	4.42e-15	0.831474	0.667	0.648	4.04e-11
MKNK1	9.57e-47	0.831823	0.817	0.658	8.75e-43
IQCC	2.76e-25	0.832994	0.82	0.725	2.52e-21
KNTC1	9.87e-20	0.833499	0.884	0.881	9.02e-16
DAB2	6.56e-40	0.834856	0.941	0.873	6e-36
CCDC34	1.94e-07	0.836179	0.706	0.816	0.00177838
GHITM	3.52e-31	0.836317	0.375	0.588	3.22e-27
ND3	5.67e-12	0.838523	0.676	0.653	5.18e-08
COL6A3	5.3e-208	0.838722	0.997	0.951	4.85e-204
BBS5	6.1e-08	0.839325	0.731	0.631	0.000557989
RPL18	3.07e-11	0.839562	0.642	0.615	2.81e-07
SLIT3	7.71e-218	0.839841	0.995	0.985	7.05e-214
BOC	3.68e-107	0.841112	0.969	0.863	3.36e-103
DLC1	8.26e-110	0.842191	1	0.996	7.55e-106
IRF5	1.26e-65	0.842902	0.899	0.826	1.15e-61
ATP5PO	6.39e-17	0.843083	0.361	0.483	5.84e-13
LRRC57	4.33e-29	0.843161	0.681	0.466	3.96e-25
QPCTL	7.52e-18	0.843675	0.585	0.364	6.88e-14
VPS36	5.6e-16	0.846539	0.836	0.766	5.12e-12
RPS7	5.71e-21	0.847357	0.664	0.5	5.22e-17
ITGAM	1.53e-143	0.848061	0.985	0.938	1.4e-139
MRPS14	4.07e-23	0.849137	0.755	0.854	3.72e-19
HDAC7	2.05e-15	0.84951	0.912	0.854	1.87e-11
CNTFR	4.63e-43	0.850631	0.718	0.539	4.23e-39
CDC25B	6.06e-43	0.85092	0.752	0.561	5.54e-39
TMEM147	1.35e-42	0.851817	0.354	0.617	1.23e-38
BRB	5.58e-36	0.852034	0.376	0.66	5.1e-32
CD34	1.9e-63	0.85233	0.901	0.914	1.73e-59
ENPP1	6.36e-162	0.852602	0.983	0.903	5.82e-158
PIK3CD	3.04e-91	0.854771	0.932	0.836	2.78e-87
PDCL3	1.46e-12	0.855021	0.557	0.697	1.33e-08
CENPE	8.61e-56	0.855054	0.828	0.737	7.87e-52
GGTA1	6.72e-93	0.8553	0.995	0.973	6.15e-89
RIPOR2	2.3e-140	0.855573	0.967	0.936	2.1e-136
GPSM2	2.46e-35	0.855765	0.954	0.876	2.25e-31
ROBO1	2.21e-111	0.857008	0.957	0.934	2.02e-107
FBN1	2.77e-79	0.858588	0.994	0.905	2.53e-75
SLC41A2	7.22e-187	0.860892	0.985	0.93	6.6e-183
RAB11B	3.18e-10	0.861183	0.469	0.592	2.9e-06
KIF2A	1.78e-34	0.861426	0.967	0.92	1.63e-30
WWP1	7.27e-25	0.862283	0.95	0.935	6.65e-21
EMP2	4.3e-53	0.863234	0.904	0.948	3.93e-49
TSTD3	1.72e-40	0.863403	0.539	0.305	1.57e-36
RPL13A	1.3e-17	0.86422	0.678	0.571	1.19e-13
PTPRJ	3.32e-233	0.8649	0.997	0.974	3.03e-229
ALDH1L2	5.89e-33	0.86551	0.78	0.592	5.39e-29
ECE1	7.62e-39	0.865811	0.955	0.943	6.96e-35
SGCB	1.88e-23	0.866054	0.553	0.747	1.72e-19
OTULINL	4.88e-12	0.86669	0.822	0.802	4.47e-08
CORO1A	1.77e-44	0.867583	0.844	0.756	1.62e-40
SF3B6	1.97e-18	0.868026	0.522	0.724	1.8e-14
PLEKHO1	1.81e-36	0.868232	0.861	0.785	1.66e-32
ZNF22	1.27e-30	0.869293	0.642	0.406	1.16e-26
TMOD1	1.09e-132	0.869881	0.985	0.957	9.99e-129
VPS29	6.07e-09	0.870498	0.574	0.682	5.55e-05
APOA1	4.28e-60	0.870919	0.796	0.611	3.91e-56
COX11	1.52e-07	0.870983	0.308	0.324	0.00138551
ALDH18A1	1.1e-12	0.871135	0.842	0.711	1e-08
PCBD2	3.73e-20	0.871397	0.607	0.826	3.41e-16
EXO5	9.26e-19	0.871622	0.783	0.71	8.47e-15
VPS37B	5.64e-45	0.871816	0.95	0.879	5.16e-41
DUSP12	7.02e-10	0.872589	0.457	0.588	6.42e-06
TRIM47	2.11e-17	0.873975	0.858	0.821	1.93e-13
MAN1C1	6.75e-133	0.874302	0.994	0.971	6.17e-129
MAP3K11	6.15e-19	0.875245	0.788	0.664	5.62e-15
TUBB	9.89e-07	0.875709	0.406	0.51	0.00904455
ERP29	6.26e-20	0.876201	0.381	0.529	5.72e-16
DBNDD2	3.07e-11	0.879073	0.587	0.795	2.8e-07
RPS28	1.21e-41	0.879378	0.776	0.554	1.1e-37
ACTR6	1.17e-09	0.880584	0.726	0.617	1.07e-05
IFI30	3.92e-08	0.880855	0.799	0.861	0.000358134
SKP1	4.85e-21	0.88159	0.712	0.842	4.43e-17
HDDC2	7.56e-07	0.881869	0.777	0.789	0.00691113
MRPS21	2.85e-42	0.882321	0.432	0.721	2.61e-38
GRAMD1C	1.09e-68	0.88376	0.933	0.883	9.94e-65
DTX1	1.22e-170	0.884157	0.974	0.902	1.11e-166
SUN2	7.94e-34	0.884968	0.693	0.496	7.26e-30
GNG7	3.19e-45	0.885744	0.978	0.966	2.92e-41
CZIB	3.69e-17	0.885828	0.553	0.706	3.37e-13
SURF1	2.59e-07	0.885915	0.444	0.557	0.00237141
SLC26A10	5.05e-06	0.886075	0.839	0.847	0.0461714
GDI2	2.83e-11	0.888763	0.466	0.62	2.59e-07
DCTN3	1.58e-06	0.88916	0.458	0.568	0.0144705
EXOSC6	2.31e-09	0.889436	0.279	0.413	2.11e-05
SRI	3.02e-09	0.889877	0.738	0.778	2.76e-05
KCTD20	2.59e-12	0.890605	0.878	0.847	2.37e-08
MRPL52	2.22e-16	0.892244	0.395	0.486	2.03e-12
STXBP6	1.18e-276	0.892653	0.998	0.988	1.08e-272
OLFML1	5.48e-08	0.893694	0.799	0.851	0.000501186
CCL24	1.32e-18	0.894138	0.474	0.728	1.2e-14
LZTFL1	1.14e-26	0.894633	0.669	0.437	1.04e-22
MNT	1.62e-18	0.89522	0.879	0.774	1.48e-14
NIBAN1	6.71e-149	0.895428	0.991	0.973	6.13e-145
EPS8	7.77e-189	0.89585	0.998	0.994	7.11e-185
FGR	2.46e-12	0.896013	0.724	0.683	2.25e-08
FCGR2B	1.18e-40	0.897655	0.859	0.832	1.08e-36
C1QTNF1	4.61e-22	0.898726	0.81	0.767	4.21e-18
TMEM86A	5.77e-08	0.898733	0.35	0.431	0.000527434
TMPO	2.51e-62	0.898823	0.913	0.767	2.29e-58
NUDT3	2.46e-55	0.90091	0.985	0.98	2.25e-51
SMS	3.5e-23	0.901417	0.817	0.752	3.2e-19
LTBP1	4.18e-152	0.902473	0.964	0.918	3.82e-148
CCDC167	3.14e-30	0.904343	0.384	0.644	2.87e-26
DHPS	4.58e-22	0.905226	0.455	0.676	4.18e-18
NDUFB6	6.26e-08	0.905789	0.519	0.667	0.00057251
DTX2	2.85e-50	0.905823	0.808	0.606	2.6e-46
ABI3	2.6e-68	0.906639	0.848	0.663	2.38e-64
FLI1	1.23e-153	0.906864	0.997	0.989	1.13e-149
STMN1	6.25e-24	0.907222	0.313	0.49	5.71e-20
MSMO1	6.63e-31	0.907264	0.466	0.742	6.06e-27
TUT1	5.31e-08	0.907361	0.608	0.72	0.000485399
RRAGA	1.99e-14	0.907825	0.457	0.611	1.82e-10
SH3BP1	1.96e-44	0.909171	0.776	0.609	1.79e-40
TFPI2	9.71e-21	0.910191	0.395	0.613	8.88e-17
BASP1	1.14e-11	0.910611	0.751	0.812	1.04e-07
EFHD1	6.79e-133	0.911804	0.977	0.965	6.21e-129
DLG3	5.64e-20	0.911897	0.726	0.571	5.15e-16
ACSL5	1.87e-73	0.912454	0.879	0.788	1.71e-69
STX10	1.03e-11	0.914783	0.372	0.512	9.41e-08
NSMCE1	5.98e-14	0.916259	0.754	0.928	5.47e-10
PLSCR4	1.04e-25	0.917768	0.955	0.946	9.48e-22
CYBB	6.73e-13	0.918458	0.91	0.932	6.15e-09
GPKOW	3.82e-32	0.918751	0.848	0.702	3.49e-28
CREB5	1.96e-193	0.919108	0.995	0.967	1.79e-189
SSR3	3.44e-16	0.919117	0.389	0.524	3.15e-12
ERF	3.2e-64	0.919343	0.697	0.393	2.92e-60
PLK2	4.13e-26	0.921042	0.955	0.918	3.77e-22
DRAM2	2.88e-20	0.921613	0.889	0.852	2.64e-16
MGST2	1.07e-23	0.921623	0.492	0.691	9.83e-20
POLR1G	3.06e-14	0.92217	0.684	0.484	2.79e-10
BOLA-DMB	7.21e-40	0.92374	0.824	0.736	6.6e-36
SLC49A4	5.9e-71	0.924528	0.967	0.934	5.4e-67
PFDN2	4.15e-39	0.925232	0.46	0.748	3.8e-35
SART1	3.19e-15	0.929897	0.796	0.766	2.91e-11
MPLKIP	1.87e-16	0.933583	0.546	0.392	1.71e-12
APP	2.68e-15	0.934177	0.985	0.989	2.45e-11
DNAJB9	1.11e-09	0.934719	0.494	0.389	1.01e-05
SLC29A1	2.92e-16	0.935478	0.714	0.58	2.67e-12
COX7A1	5.9e-11	0.935639	0.845	0.806	5.4e-07
B3GLCT	3.58e-115	0.935735	0.938	0.962	3.27e-111
ENO1	1.55e-14	0.936641	0.463	0.658	1.41e-10
MRPL42	1.97e-12	0.936946	0.924	0.901	1.8e-08
RPLP0	7.51e-08	0.937414	0.613	0.625	0.000686699
S100A11	8.31e-10	0.939503	0.613	0.42	7.6e-06
TBC1D10A	4.13e-29	0.940831	0.848	0.75	3.78e-25
DSE	5.96e-109	0.942109	0.986	0.942	5.45e-105
KCTD10	7.11e-08	0.942732	0.726	0.661	0.00065055
CD5L	8.76e-52	0.94343	0.844	0.729	8.01e-48
FBLIM1	8.62e-29	0.944442	0.755	0.621	7.88e-25
RARRES1	3.43e-56	0.94598	0.895	0.851	3.13e-52
INPP5D	4.29e-149	0.946046	0.977	0.943	3.92e-145
CR2	4.63e-34	0.946273	0.901	0.895	4.24e-30
CD9	8.25e-25	0.946822	0.834	0.834	7.54e-21
METTL9	2.43e-09	0.947049	0.83	0.772	2.22e-05
MPG	7.08e-10	0.947054	0.576	0.698	6.48e-06
RASL12	3.57e-18	0.947579	0.981	0.953	3.27e-14
CSTF2T	1.72e-42	0.947864	0.621	0.353	1.57e-38
THY1	1.59e-79	0.948153	0.929	0.86	1.46e-75
ADGRE5	2.38e-64	0.948198	0.893	0.856	2.18e-60
CALR	1.92e-22	0.949789	0.413	0.629	1.76e-18
PCTP	5.79e-106	0.949852	0.981	0.933	5.3e-102
TSFM	1.47e-08	0.953189	0.834	0.723	0.000134057
ADGRG1	6.71e-28	0.953442	0.947	0.947	6.14e-24
PRKAR1B	3.01e-57	0.953477	0.92	0.943	2.75e-53
PPP1CA	2.33e-40	0.953754	0.728	0.52	2.13e-36
DLL4	1.42e-11	0.954119	0.836	0.92	1.3e-07
CYP20A1	2.96e-07	0.954528	0.89	0.794	0.00270244
ASAH1	1.15e-45	0.960012	0.933	0.851	1.05e-41
XAF1	1.67e-67	0.962679	0.865	0.74	1.52e-63
SPCS3	3.21e-23	0.963019	0.469	0.685	2.93e-19
SS18L2	5.96e-15	0.964337	0.466	0.64	5.45e-11
ARRB1	8.05e-191	0.964846	0.961	0.912	7.36e-187
GAS6	6.76e-07	0.96573	0.652	0.844	0.00618398
HTRA1	1.9e-61	0.966543	0.932	0.927	1.74e-57
PRELID3B	1.01e-34	0.966655	0.638	0.831	9.28e-31
ARAP2	5.77e-106	0.967463	0.944	0.851	5.27e-102
CCDC117	1.28e-06	0.96818	0.797	0.813	0.0117412
ABHD11	2.08e-36	0.968247	0.344	0.586	1.9e-32
ANXA7	8.34e-24	0.96871	0.878	0.783	7.62e-20
CHAMP1	1.87e-27	0.968778	0.785	0.657	1.71e-23
IMPA1	2.7e-35	0.968948	0.94	0.864	2.47e-31
TIMP4	6.1e-07	0.969889	0.5	0.617	0.00557931
PEPD	3.52e-30	0.97171	0.887	0.879	3.22e-26
RNF170	1.88e-22	0.97175	0.93	0.928	1.71e-18
MBOAT1	2.32e-223	0.971986	0.991	0.963	2.12e-219
RPL7A	7.41e-07	0.973036	0.601	0.575	0.00677685
MAN1A1	3.27e-155	0.973335	0.997	0.969	2.99e-151
BLA-DQB	8.87e-30	0.974571	0.402	0.662	8.12e-26
S100A12	1.73e-11	0.97464	0.718	0.716	1.58e-07
CYBRD1	3.94e-241	0.975672	0.991	0.962	3.6e-237
NUP62	4.3e-10	0.976519	0.757	0.647	3.93e-06
EPSTI1	1.26e-26	0.976594	0.933	0.945	1.15e-22
CBLB	8.33e-197	0.976867	1	0.989	7.62e-193
PTK2B	7.13e-180	0.976991	0.978	0.861	6.52e-176
ZNF593	1.52e-10	0.977641	0.492	0.366	1.39e-06
HAT1	1.09e-07	0.978465	0.94	0.914	0.000994468
SLC6A6	3.75e-95	0.978691	0.929	0.905	3.43e-91
MSRB1	6.46e-15	0.980519	0.387	0.553	5.91e-11
PFDN4	2.56e-26	0.980922	0.502	0.751	2.34e-22
RPL9	1.64e-09	0.981913	0.613	0.581	1.5e-05
NDUFB3	5.76e-17	0.983033	0.368	0.56	5.27e-13
TRAK2	8.39e-37	0.984159	0.941	0.918	7.67e-33
TNFRSF1B	1.67e-135	0.985916	0.944	0.871	1.53e-131
ANP32B	4.58e-09	0.986521	0.562	0.728	4.19e-05
RPS20	2.54e-16	0.986694	0.655	0.563	2.32e-12
PTGES	9.79e-18	0.986959	0.839	0.802	8.95e-14
AIMP2	4.01e-19	0.987421	0.548	0.719	3.67e-15
TMSB4	7.9e-11	0.988016	0.437	0.561	7.22e-07
DENND1C	9.09e-57	0.989526	0.825	0.69	8.31e-53
PTGER4	4.13e-64	0.989625	0.932	0.859	3.78e-60
ECHS1	6.15e-31	0.990476	0.365	0.58	5.62e-27
PLEKHF1	7.71e-08	0.991689	0.48	0.37	0.000705395
AGTRAP	9.24e-14	0.991716	0.622	0.484	8.45e-10
SOAT1	5.04e-52	0.994427	0.867	0.765	4.61e-48
BLVRB	4.72e-35	0.994826	0.454	0.741	4.31e-31
MFAP2	4.85e-20	0.996362	0.793	0.756	4.44e-16
EIF3G	1e-15	0.996896	0.424	0.568	9.17e-12
ASPN	2.21e-32	0.997302	0.926	0.944	2.02e-28
GLUD1	3.27e-06	0.998386	0.669	0.797	0.0299214
S100A13	1.34e-08	0.999983	0.752	0.756	0.000122527
CALM2	1.06e-16	1.00081	0.447	0.641	9.72e-13
BUD31	4.4e-24	1.00091	0.317	0.459	4.02e-20
TMBIM4	8.29e-09	1.00406	0.715	0.832	7.58e-05
CYCS	1.85e-11	1.00458	0.341	0.449	1.69e-07
SNX2	1.14e-41	1.00464	0.885	0.767	1.04e-37
MMAB	4.07e-28	1.00634	0.675	0.44	3.73e-24
RAN	3.18e-09	1.00867	0.387	0.505	2.91e-05
HNRNPAB	2.49e-12	1.00971	0.345	0.424	2.28e-08
RPL37A	4.58e-27	1.0121	0.718	0.598	4.19e-23
YBX1	6.37e-27	1.01254	0.443	0.735	5.82e-23
DAD1	2.01e-41	1.0134	0.556	0.836	1.84e-37
GLRX2	4.51e-16	1.01423	0.876	0.844	4.13e-12
COPS6	2.92e-09	1.01604	0.503	0.406	2.67e-05
FBLN1	3.45e-07	1.01619	0.861	0.875	0.00315484
EHD4	3.69e-54	1.01672	0.937	0.883	3.37e-50
PSMA1	3.72e-30	1.01774	0.429	0.687	3.41e-26
TSPAN13	1.6e-10	1.01786	0.96	0.956	1.46e-06
IFIH1	6.75e-51	1.01966	0.899	0.894	6.17e-47
PALD1	1.2e-43	1.01983	0.904	0.807	1.1e-39
PTPRE	2.22e-78	1.02085	0.918	0.895	2.03e-74
SLC9A6	6.03e-11	1.02173	0.659	0.499	5.51e-07
HACD4	2.81e-98	1.02224	0.937	0.84	2.57e-94
GOLM1	2.53e-09	1.02253	0.895	0.953	2.31e-05
H2AZ1	1.46e-08	1.02348	0.43	0.493	0.000133307
VDAC3	7.02e-14	1.02365	0.635	0.745	6.42e-10
PGAM1	1.64e-23	1.02379	0.432	0.665	1.5e-19
FAHD2A	2.06e-18	1.0239	0.486	0.68	1.88e-14
CLIC2	1.44e-18	1.02475	0.604	0.883	1.32e-14
TGFB1	1.2e-24	1.02704	0.935	0.934	1.09e-20
PRSS23	4.35e-12	1.02749	0.844	0.807	3.98e-08
TCEAL9	1.22e-10	1.02767	0.816	0.773	1.11e-06
[truncated: 620 more rows]

## Sheet: AD3_GO
ONTOLOGY	ID	Description	setSize	enrichmentScore	NES	pvalue	p.adjust	qvalue	rank	leading_edge	core_enrichment
BP	GO:0007005	mitochondrion organization	84	0.510129	3.07061	0.000163159	0.000163159	0.00308655	778	tags=54%, list=18%, signal=45%	NDUFA3/TOMM5/COA3/NDUFA2/NDUFB10/COX7A2L/TOMM22/NDUFB5/NDUFAB1/NDUFA8/NDUFA1/NDUFA6/NDUFB11/VDAC2/FUNDC1/ATP5F1D/IFI6/NDUFB7/NDUFA11/PYROXD2/MAP1LC3B/NDUFB8/NDUFS8/TMEM11/FAM162A/NDUFS5/CIBAR1/NDUFB9/SLC25A5/TOMM20/GPX1/PRELID1/NDUFA9/FIS1/PDCD5/NAIF1/PARK7/NDUFA5/NDUFB4/SCO2/PHB2/TMEM223/PLAUR/ALKBH7/NDUFC2
BP	GO:0006119	oxidative phosphorylation	29	0.682708	3.06799	0.0001755	0.0001755	0.00308655	614	tags=69%, list=14%, signal=60%	COX8A/COX7A2/COX7A2L/NDUFA7/NDUFAB1/COX6B1/NDUFA8/UQCR11/ATP5F1D/COA6/NDUFB8/SHMT2/NDUFS8/RHOA/NDUFB9/ATP5F1C/PDE12/COX7B/PARK7/ATP5PD
BP	GO:0015980	energy derivation by oxidation of organic compounds	58	0.52774	2.88971	0.00016714	0.00016714	0.00308655	706	tags=52%, list=16%, signal=44%	COX8A/COX7A2/COX7A2L/PPP1R3C/NDUFA7/NDUFAB1/COX6B1/NDUFA8/UQCR11/ATP5F1D/COA6/BLOC1S1/NDUFB8/SHMT2/CAVIN3/NDUFS8/RHOA/NDUFB9/ATP5F1C/PDE12/PRELID1/COX7B/MDH2/IDH1/PPP1R2/PARK7/ATP5PD/POMC/SCO2/SUCLG1
BP	GO:0033108	mitochondrial respiratory chain complex assembly	35	0.602409	2.87273	0.000172117	0.000172117	0.00308655	1010	tags=71%, list=23%, signal=55%	NDUFA3/COA3/NDUFA2/NDUFB10/NDUFB5/NDUFAB1/NDUFA8/NDUFA1/NDUFA6/NDUFB11/NDUFB7/NDUFA11/NDUFB8/NDUFS8/NDUFS5/NDUFB9/NDUFA9/NDUFA5/NDUFB4/SCO2/TMEM223/NDUFC2/UQCRFS1/OXA1L/NDUFB3
BP	GO:0009060	aerobic respiration	44	0.555213	2.82515	0.000169664	0.000169664	0.00308655	778	tags=57%, list=18%, signal=47%	COX8A/COX7A2/COX7A2L/NDUFA7/NDUFAB1/COX6B1/NDUFA8/UQCR11/ATP5F1D/COA6/BLOC1S1/NDUFB8/SHMT2/NDUFS8/RHOA/NDUFB9/ATP5F1C/PDE12/COX7B/MDH2/IDH1/PARK7/ATP5PD/SUCLG1/NDUFC2
BP	GO:0045333	cellular respiration	49	0.537378	2.81679	0.000168606	0.000168606	0.00308655	778	tags=55%, list=18%, signal=46%	COX8A/COX7A2/COX7A2L/NDUFA7/NDUFAB1/COX6B1/NDUFA8/UQCR11/ATP5F1D/COA6/BLOC1S1/NDUFB8/SHMT2/NDUFS8/RHOA/NDUFB9/ATP5F1C/PDE12/PRELID1/COX7B/MDH2/IDH1/PARK7/ATP5PD/SCO2/SUCLG1/NDUFC2
BP	GO:0010257	NADH dehydrogenase complex assembly	27	0.639183	2.80977	0.000176585	0.000176585	0.00308655	778	tags=70%, list=18%, signal=58%	NDUFA3/NDUFA2/NDUFB10/NDUFB5/NDUFAB1/NDUFA8/NDUFA1/NDUFA6/NDUFB11/NDUFB7/NDUFA11/NDUFB8/NDUFS8/NDUFS5/NDUFB9/NDUFA9/NDUFA5/NDUFB4/NDUFC2
BP	GO:0032981	mitochondrial respiratory chain complex I assembly	27	0.639183	2.80977	0.000176585	0.000176585	0.00308655	778	tags=70%, list=18%, signal=58%	NDUFA3/NDUFA2/NDUFB10/NDUFB5/NDUFAB1/NDUFA8/NDUFA1/NDUFA6/NDUFB11/NDUFB7/NDUFA11/NDUFB8/NDUFS8/NDUFS5/NDUFB9/NDUFA9/NDUFA5/NDUFB4/NDUFC2
BP	GO:0006091	generation of precursor metabolites and energy	81	0.46961	2.79957	0.000163613	0.000163613	0.00308655	1105	tags=57%, list=26%, signal=43%	COX8A/COX7A2/COX7A2L/PPP1R3C/NDUFA7/NDUFAB1/COX6B1/NDUFA8/UQCR11/GAPDH/ATP5F1D/COA6/BLOC1S1/NDUFB8/SHMT2/CAVIN3/NDUFS8/RHOA/NDUFB9/ADH5/NDUFA4/FDX2/ATP5F1C/PDE12/PRELID1/COX7B/MDH2/IDH1/PPP1R2/PARK7/ATP5PD/POMC/SCO2/SUCLG1/PHB2/NDUFC2/CYBA/TPI1/PGK1/PGLS/PGAM1/ARL2/NDUFB3/PPP1CA/ENO1/COX7A1
BP	GO:0006412	translation	143	0.401339	2.69366	0.000158403	0.000158403	0.00308655	1488	tags=64%, list=35%, signal=43%	MRPL11/COA3/C1QBP/S100B/RPS27L/RPL24/RPS15A/NDUFA7/RPS16/SERP1/MRPS16/MRPS26/GAPDH/MRPL55/RPS27/RPL27/MRPL9/MRPS22/EIF3K/RPS13/RPL39/RPL13/SHMT2/MRPS17/NGDN/EIF5A/RPL36A/MRPL20/MRPL30/RPS26/MRPL27/NGRN/RBM8A/RPS27A/RPL38/RPS9/EIF4EBP1/EIF3H/EIF3M/MRPL51/RPL37/MRPL47/EIF2S3/RPL5/RPL4/RPS15/MRPL49/RPS21/RPS6/RPS19/RPL11/IGFBP5/RPL10A/MRPS2/EEF1G/RPS3/RPL14/RPS17/MRPL13/MRPL58/EIF2S1/EIF3J/YBX1/RPL3…
BP	GO:0065003	protein-containing complex assembly	158	0.393468	2.69189	0.000156617	0.000156617	0.00308655	1516	tags=63%, list=35%, signal=42%	NDUFA3/COA3/NDUFA2/NDUFB10/COX7A2L/CPTP/NDUFB5/NDUFAB1/NDUFA8/SNU13/NDUFA1/SNRPD2/NDUFA6/NDUFB11/FKBP1A/POLE3/ARPC1B/ATP5F1D/NDUFB7/COA6/EIF3K/NDUFA11/SNRPD1/AIF1/SNRPF/ATP5IF1/FADD/NDUFB8/SHMT2/NDUFS8/H3-3A/SEM1/RHOA/NDUFS5/NDUFB9/PDZD11/MSR1/HOPX/CENPS/ARPC3/NDUFA9/PSMD9/CLTA/EIF3H/RHOC/EIF3M/PFN2/PYCARD/PARK7/NDUFA5/MYD88/NDUFB4/SCO2/SCARA5/TMEM223/GJA1/DRG1/NDUFC2/GEMIN8/RPS3/CYBA/CCT3/TGM2/U…
BP	GO:0043043	peptide biosynthetic process	146	0.397266	2.67751	0.000157878	0.000157878	0.00308655	1488	tags=63%, list=35%, signal=43%	MRPL11/COA3/C1QBP/S100B/RPS27L/RPL24/RPS15A/NDUFA7/RPS16/SERP1/MRPS16/MRPS26/GAPDH/MRPL55/RPS27/RPL27/MRPL9/MRPS22/EIF3K/RPS13/RPL39/RPL13/SHMT2/MRPS17/NGDN/EIF5A/RPL36A/MRPL20/MRPL30/RPS26/MRPL27/NGRN/RBM8A/RPS27A/RPL38/RPS9/EIF4EBP1/EIF3H/EIF3M/MRPL51/RPL37/MRPL47/EIF2S3/RPL5/RPL4/RPS15/MRPL49/RPS21/RPS6/RPS19/RPL11/IGFBP5/RPL10A/MRPS2/EEF1G/RPS3/RPL14/RPS17/MRPL13/MRPL58/EIF2S1/EIF3J/YBX1/RPL3…
BP	GO:0008219	cell death	169	0.383709	2.66024	0.000155255	0.000155255	0.00308655	1283	tags=53%, list=30%, signal=39%	TNFAIP8L2/EMP3/BMP4/CRYAB/C1QBP/PRDX5/NKG7/CDK5/HINT2/C1QA/TXN/SAP18/VDAC2/GAPDH/DYNLL1/IFI6/MIEN1/PRKCB/CDKN2D/KDELR1/ITM2C/FADD/FAM162A/RHOA/HINT1/EIF5A/C9H6orf120/SLC25A5/ZPR1/TNFAIP8/PTMA/CYP26B1/GPX1/PDE12/PRELID1/PDCD5/SERINC3/DNAJA1/NAIF1/LAMTOR5/PYCARD/CCL2/PARK7/APEX1/SLC25A6/IGFBP3/NENF/S100A9/BMI1/HMOX1/AQP1/GATA3/VDAC1/SOD1/PLAUR/GJA1/ALKBH7/PTGIS/TFPT/CCND2/PRDX2/FSTL1/ECSCR/RPS3/TGM…
BP	GO:0042773	ATP synthesis coupled electron transport	20	0.661991	2.64923	0.000179244	0.000179244	0.00308655	611	tags=65%, list=14%, signal=56%	COX8A/COX7A2/COX7A2L/NDUFA7/NDUFAB1/NDUFA8/UQCR11/COA6/NDUFB8/NDUFS8/NDUFB9/COX7B/PARK7
BP	GO:0042775	mitochondrial ATP synthesis coupled electron transport	20	0.661991	2.64923	0.000179244	0.000179244	0.00308655	611	tags=65%, list=14%, signal=56%	COX8A/COX7A2/COX7A2L/NDUFA7/NDUFAB1/NDUFA8/UQCR11/COA6/NDUFB8/NDUFS8/NDUFB9/COX7B/PARK7
BP	GO:1901566	organonitrogen compound biosynthetic process	233	0.358139	2.63497	0.000151194	0.000151194	0.00308655	1762	tags=67%, list=41%, signal=42%	MRPL11/COA3/C1QBP/OAZ1/S100B/RPS27L/RPL24/RPS15A/NDUFA7/RPS16/SERP1/SELENOK/MRPS16/MRPS26/TMEM258/GAPDH/PGRMC1/ATP5F1D/MRPL55/RPS27/RPL27/MRPL9/MRPS22/EIF3K/RPS13/PRPS1/RPL39/ADI1/ATP5IF1/TYMS/RPL13/PEMT/CMPK1/SHMT2/ATP5PF/PIGC/ALAS1/MRPS17/NGDN/EIF5A/RPL36A/MRPL20/MRPL30/ATP5ME/RPS26/MRPL27/ATP5F1C/NGRN/RBM8A/DMAC2L/RPS27A/RPL38/RPS9/EIF4EBP1/EIF3H/EIF3M/SPTSSA/MRPL51/PARK7/ATP5PD/RPL37/MRPL47/E…
BP	GO:0043604	amide biosynthetic process	152	0.386485	2.62874	0.00015674	0.00015674	0.00308655	1488	tags=62%, list=35%, signal=42%	MRPL11/COA3/C1QBP/S100B/RPS27L/RPL24/RPS15A/NDUFA7/RPS16/SERP1/MRPS16/MRPS26/GAPDH/MRPL55/RPS27/RPL27/MRPL9/MRPS22/EIF3K/RPS13/RPL39/RPL13/SHMT2/MRPS17/NGDN/EIF5A/RPL36A/MRPL20/MRPL30/RPS26/MRPL27/NGRN/RBM8A/RPS27A/RPL38/RPS9/EIF4EBP1/EIF3H/EIF3M/MRPL51/RPL37/MRPL47/EIF2S3/RPL5/RPL4/RPS15/MRPL49/RPS21/RPS6/RPS19/RPL11/IGFBP5/RPL10A/MRPS2/EEF1G/RPS3/RPL14/RPS17/MRPL13/MRPL58/EIF2S1/EIF3J/YBX1/RPL3…
BP	GO:0006518	peptide metabolic process	155	0.384417	2.62067	0.000156887	0.000156887	0.00308655	1343	tags=57%, list=31%, signal=41%	MRPL11/COA3/C1QBP/PSENEN/S100B/RPS27L/RPL24/RPS15A/NDUFA7/RPS16/SERP1/MRPS16/MRPS26/GAPDH/MRPL55/RPS27/RPL27/MRPL9/MRPS22/EIF3K/RPS13/RPL39/RPL13/SHMT2/MRPS17/NGDN/EIF5A/RPL36A/MRPL20/MRPL30/RPS26/MRPL27/NGRN/RBM8A/RPS27A/RPL38/RPS9/EIF4EBP1/EIF3H/EIF3M/MRPL51/RPL37/MRPL47/EIF2S3/RPL5/RPL4/RPS15/MRPL49/RPS21/RPS6/RPS19/RPL11/IGFBP5/RPL10A/MRPS2/EEF1G/RPS3/RPL14/RPS17/MRPL13/MRPL58/EIF2S1/EIF3J/YB…
BP	GO:1902600	proton transmembrane transport	33	0.554177	2.59677	0.000172473	0.000172473	0.00308655	752	tags=58%, list=17%, signal=48%	ATP5MC1/COX5A/ATP5F1D/ATP5MG/ATP5F1E/ATP5MF/ATP5PF/SLC25A5/ATP5ME/NDUFA4/ATP5F1C/DMAC2L/ATP6V0E1/PARK7/ATP5PD/ATP5F1A/ATP5MC3/PHB2/ATP6V1A
BP	GO:0052547	regulation of peptidase activity	40	0.520975	2.58065	0.000170242	0.000170242	0.00308655	812	tags=60%, list=19%, signal=49%	PSENEN/PRDX5/PEBP1/PSMB9/IFI6/CDKN2D/FGL2/C3/FADD/FAM162A/CTSB/TNFAIP8/GPX1/SVBP/PRELID1/PDCD5/LAMTOR5/PYCARD/PARK7/S100A9/AQP1/PSMB8/PLAUR/RCN3
BP	GO:0016043	cellular component organization	485	0.316549	2.57816	0.000141443	0.000141443	0.00308655	1056	tags=40%, list=24%, signal=34%	EMP3/NDUFA3/BMP4/TOMM5/COA3/NDUFA2/PFDN5/BANF1/C1QB/C1QBP/PHPT1/ANAPC15/NDUFB10/COX7A2L/CDK2AP2/GMFG/S100B/UXT/TOMM22/CPTP/LUM/DPY30/RAB13/NDUFB5/CDK5/NDUFAB1/NDUFA8/SNU13/EMC7/S100A10/CCDC69/C1QA/NDUFA1/SNRPD2/NDUFA6/NDUFB11/VDAC2/BUD23/GAPDH/FKBP1A/FUNDC1/POLE3/FBLN5/ARPC1B/ATP5F1D/DYNLL1/IFI6/NDUFB7/MIEN1/PRKCB/COA6/BLOC1S1/CDKN2D/SH3BGRL3/EIF3K/NDUFA11/SNRPD1/GET3/PFDN6/C19H17orf49/PYROXD2/CT…
BP	GO:2000116	regulation of cysteine-type endopeptidase activity	22	0.625638	2.57208	0.000180115	0.000180115	0.00308655	758	tags=68%, list=18%, signal=56%	PRDX5/PSMB9/IFI6/CDKN2D/FADD/FAM162A/TNFAIP8/GPX1/PDCD5/LAMTOR5/PYCARD/PARK7/S100A9/AQP1/PLAUR
BP	GO:0022904	respiratory electron transport chain	24	0.605896	2.56425	0.000178126	0.000178126	0.00308655	778	tags=62%, list=18%, signal=52%	COX8A/COX7A2/COX7A2L/NDUFA7/NDUFAB1/NDUFA8/UQCR11/COA6/NDUFB8/NDUFS8/NDUFB9/COX7B/PARK7/SCO2/NDUFC2
BP	GO:0019646	aerobic electron transport chain	19	0.651932	2.56264	0.000179533	0.000179533	0.00308655	778	tags=68%, list=18%, signal=56%	COX8A/COX7A2/COX7A2L/NDUFA7/NDUFAB1/NDUFA8/UQCR11/NDUFB8/NDUFS8/NDUFB9/COX7B/PARK7/NDUFC2
BP	GO:0002252	immune effector process	56	0.470367	2.55646	0.000167112	0.000167112	0.00308655	1261	tags=64%, list=29%, signal=46%	C1QB/C1QBP/S100B/NKG7/C1QA/GRP/PTGDS/LEP/CFD/FGL2/C3/FADD/PRDX1/ERCC1/JAGN1/CFH/PYCARD/VAMP8/ANXA1/SERPING1/PHB2/C1S/PRDX2/C7/IL18/CUEDC2/TGFB1/S100A13/S100A12/TCIM/TMEM98/CLU/PTGDR/APOA1/CORO1A/EMP2
BP	GO:0010941	regulation of cell death	112	0.398993	2.55487	0.000160051	0.000160051	0.00308655	1246	tags=53%, list=29%, signal=38%	TNFAIP8L2/BMP4/CRYAB/C1QBP/PRDX5/CDK5/C1QA/TXN/SAP18/IFI6/MIEN1/CDKN2D/ITM2C/FADD/FAM162A/RHOA/EIF5A/SLC25A5/ZPR1/TNFAIP8/PTMA/GPX1/PDE12/PRELID1/PDCD5/SERINC3/DNAJA1/LAMTOR5/PYCARD/CCL2/PARK7/APEX1/IGFBP3/NENF/S100A9/BMI1/AQP1/GATA3/SOD1/PLAUR/GJA1/PTGIS/CCND2/PRDX2/FSTL1/TGM2/RUVBL2/EIF2S1/DAD1/ASAH1/PPP1CA/PDIA3/TCIM/RACK1/CLU/RPL26/FXN/ERP29/CORO1A
BP	GO:0043933	protein-containing complex organization	177	0.362727	2.53956	0.000154751	0.000154751	0.00308655	1014	tags=45%, list=24%, signal=36%	NDUFA3/COA3/NDUFA2/NDUFB10/COX7A2L/CPTP/NDUFB5/NDUFAB1/NDUFA8/SNU13/NDUFA1/SNRPD2/NDUFA6/NDUFB11/FKBP1A/POLE3/ARPC1B/ATP5F1D/NDUFB7/COA6/EIF3K/NDUFA11/SNRPD1/AIF1/SNRPF/ATP5IF1/FADD/NDUFB8/SHMT2/NDUFS8/H3-3A/SEM1/RHOA/NDUFS5/NDUFB9/PDZD11/EIF5A/MSR1/HOPX/CENPS/HSPA8/ARPC3/NDUFA9/PSMD9/CLTA/EIF3H/RHOC/EIF3M/PFN2/PYCARD/VAMP8/PARK7/NDUFA5/MYD88/NDUFB4/SCO2/SCARA5/TMEM223/GJA1/DRG1/NDUFC2/GEMIN8/RPS…
BP	GO:0034645	cellular macromolecule biosynthetic process	174	0.364295	2.53794	0.0001554	0.0001554	0.00308655	1488	tags=59%, list=35%, signal=40%	MRPL11/COA3/C1QBP/S100B/PPP1R3C/RPS27L/RPL24/RPS15A/NDUFA7/RPS16/SERP1/SELENOK/MRPS16/MRPS26/TMEM258/GAPDH/MRPL55/RPS27/RPL27/MRPL9/MRPS22/EIF3K/RPS13/RPL39/RPL13/SHMT2/PIGC/MRPS17/NGDN/EIF5A/RPL36A/MRPL20/MRPL30/RPS26/MRPL27/NGRN/RBM8A/RPS27A/RPL38/RPS9/EIF4EBP1/EIF3H/EIF3M/MRPL51/RPL37/MRPL47/EIF2S3/RPL5/RPL4/RPS15/MRPL49/RPS21/RPS6/RPS19/RPL11/IGFBP5/RPL10A/MRPS2/EEF1G/RPS3/RPL14/RPS17/MRPL13/…
BP	GO:0045321	leukocyte activation	64	0.450775	2.53611	0.000165426	0.000165426	0.00308655	1395	tags=64%, list=32%, signal=44%	TNFAIP8L2/BMP4/NKG7/C1QA/GRP/PTGDS/FKBP1A/PRKCB/LEP/KDELR1/CD320/AIF1/FGL2/FADD/PRDX1/ERCC1/RHOA/SLC25A5/CYP26B1/PRELID1/FGL1/PYCARD/VAMP8/BMI1/ANXA1/PHB2/GATA3/PRDX2/IL18/TGFB1/S100A13/S100A12/TMEM98/DHPS/PTGDR/CORO1A/EMP2/RIPOR2/LAMP1/TMEM106A/ITGAL
BP	GO:0012501	programmed cell death	159	0.36915	2.52678	0.000156764	0.000156764	0.00308655	1193	tags=50%, list=28%, signal=37%	TNFAIP8L2/BMP4/CRYAB/C1QBP/PRDX5/NKG7/CDK5/HINT2/SAP18/VDAC2/GAPDH/DYNLL1/IFI6/MIEN1/PRKCB/CDKN2D/KDELR1/ITM2C/FADD/FAM162A/RHOA/HINT1/EIF5A/C9H6orf120/SLC25A5/ZPR1/TNFAIP8/PTMA/CYP26B1/GPX1/PRELID1/PDCD5/SERINC3/DNAJA1/NAIF1/LAMTOR5/PYCARD/CCL2/PARK7/APEX1/SLC25A6/IGFBP3/S100A9/BMI1/HMOX1/AQP1/GATA3/VDAC1/SOD1/PLAUR/GJA1/ALKBH7/PTGIS/TFPT/CCND2/PRDX2/FSTL1/ECSCR/RPS3/TGM2/RUVBL2/S100A14/IFI27L2/…
BP	GO:0006915	apoptotic process	150	0.372204	2.52393	0.00015748	0.00015748	0.00308655	1283	tags=53%, list=30%, signal=38%	TNFAIP8L2/BMP4/CRYAB/C1QBP/PRDX5/CDK5/HINT2/SAP18/VDAC2/GAPDH/DYNLL1/IFI6/MIEN1/PRKCB/CDKN2D/KDELR1/ITM2C/FADD/FAM162A/RHOA/HINT1/EIF5A/C9H6orf120/SLC25A5/ZPR1/TNFAIP8/PTMA/GPX1/PRELID1/PDCD5/SERINC3/DNAJA1/NAIF1/LAMTOR5/PYCARD/CCL2/PARK7/APEX1/SLC25A6/IGFBP3/S100A9/BMI1/HMOX1/AQP1/GATA3/VDAC1/SOD1/PLAUR/GJA1/PTGIS/TFPT/CCND2/PRDX2/FSTL1/ECSCR/RPS3/TGM2/RUVBL2/S100A14/IFI27L2/TGFB1/DAD1/CYCS/AIMP…
BP	GO:0071840	cellular component organization or biogenesis	509	0.307178	2.5152	0.000140056	0.000140056	0.00308655	1298	tags=46%, list=30%, signal=37%	EMP3/NDUFA3/BMP4/TOMM5/COA3/NDUFA2/PFDN5/BANF1/C1QB/C1QBP/PHPT1/ANAPC15/NDUFB10/COX7A2L/CDK2AP2/GMFG/S100B/UXT/TOMM22/CPTP/LUM/DPY30/RAB13/NDUFB5/CDK5/NDUFAB1/NDUFA8/SNU13/EMC7/S100A10/CCDC69/C1QA/NDUFA1/SNRPD2/NDUFA6/NDUFB11/VDAC2/BUD23/GAPDH/FKBP1A/FUNDC1/POLE3/FBLN5/ARPC1B/ATP5F1D/DYNLL1/IFI6/NDUFB7/MIEN1/PRKCB/COA6/RPS27/RPL27/BLOC1S1/CDKN2D/SH3BGRL3/EIF3K/NDUFA11/SNRPD1/GET3/PFDN6/C19H17orf4…
BP	GO:0001775	cell activation	77	0.427319	2.5146	0.000164285	0.000164285	0.00308655	1395	tags=62%, list=32%, signal=43%	TNFAIP8L2/BMP4/FUNDC2/S100B/NKG7/C1QA/GRP/PTGDS/FKBP1A/PRKCB/LEP/PLAT/KDELR1/CD320/AIF1/FGL2/FADD/PRDX1/ERCC1/RHOA/SLC25A5/CYP26B1/PRELID1/FGL1/PYCARD/VAMP8/BMI1/ANXA1/PHB2/GATA3/PRDX2/IL18/TGFB1/S100A13/S100A12/CD9/TCIM/TMEM98/DHPS/PTGDR/CORO1A/EMP2/RIPOR2/PRKCA/LAMP1/TMEM106A/VWF/ITGAL
BP	GO:0051649	establishment of localization in cell	148	0.37036	2.50676	0.000157035	0.000157035	0.00308655	1410	tags=57%, list=33%, signal=40%	BMP4/TOMM5/CRYAB/OAZ1/AQP3/TOMM22/NKG7/DPY30/RAB13/CDK5/TXN/GRP/VDAC2/PTGDS/SEC61G/GAPDH/PRKCB/BLOC1S1/CLTB/NXT1/SEM1/NPC2/ALYREF/SLC25A5/ZPR1/MSR1/HSPA8/TOMM20/FIS1/PDCD5/SRP14/ENY2/NAIF1/CLTA/SNX3/PFN2/CHMP3/VAMP8/PARK7/RPS15/AQP1/GJA1/LAMTOR1/ALKBH7/RANBP1/CD63/VTI1B/SNX5/CYBA/UBE2G2/AP2S1/TMEM129/CNIH4/RAB11A/TGFB1/RAN/SNX2/S100A13/GRK2/SSB/ANP32B/S100A12/PEX13/DTNBP1/TOMM40/TIMM22/SSR3/TMED1…
BP	GO:0042981	regulation of apoptotic process	101	0.397206	2.49294	0.000161551	0.000161551	0.00308655	866	tags=43%, list=20%, signal=35%	TNFAIP8L2/BMP4/CRYAB/C1QBP/PRDX5/CDK5/SAP18/IFI6/MIEN1/CDKN2D/ITM2C/FADD/FAM162A/RHOA/EIF5A/SLC25A5/ZPR1/TNFAIP8/PTMA/GPX1/PRELID1/PDCD5/SERINC3/DNAJA1/LAMTOR5/PYCARD/CCL2/PARK7/APEX1/IGFBP3/S100A9/BMI1/AQP1/GATA3/SOD1/PLAUR/GJA1/PTGIS/CCND2/PRDX2/FSTL1/TGM2/RUVBL2
BP	GO:0046649	lymphocyte activation	50	0.470152	2.47924	0.000168322	0.000168322	0.00308655	933	tags=52%, list=22%, signal=41%	TNFAIP8L2/BMP4/NKG7/FKBP1A/PRKCB/LEP/KDELR1/CD320/AIF1/FGL2/FADD/PRDX1/ERCC1/RHOA/SLC25A5/CYP26B1/PRELID1/FGL1/PYCARD/BMI1/ANXA1/PHB2/GATA3/PRDX2/IL18/TGFB1
BP	GO:0043603	amide metabolic process	174	0.355134	2.47411	0.0001554	0.0001554	0.00308655	1762	tags=68%, list=41%, signal=42%	MRPL11/COA3/C1QBP/PSENEN/S100B/RPS27L/RPL24/RPS15A/NDUFA7/RPS16/SERP1/MRPS16/MRPS26/GAPDH/MRPL55/RPS27/RPL27/MRPL9/MRPS22/EIF3K/RPS13/RPL39/RPL13/SHMT2/MRPS17/NGDN/EIF5A/RPL36A/MRPL20/MRPL30/RPS26/MRPL27/NGRN/RBM8A/RPS27A/RPL38/RPS9/EIF4EBP1/EIF3H/CMAS/EIF3M/MRPL51/RPL37/MRPL47/EIF2S3/RPL5/RPL4/GOT2/RPS15/MRPL49/RPS21/RPS6/MVK/RPS19/RPL11/IGFBP5/RPL10A/MRPS2/EEF1G/RPS3/RPL14/RPS17/MRPL13/MRPL58/E…
BP	GO:0030162	regulation of proteolysis	63	0.43919	2.45891	0.000165508	0.000165508	0.00308655	1180	tags=59%, list=27%, signal=43%	PSENEN/PRDX5/CDK5/PEBP1/PSMB9/S100A10/SUMO2/IFI6/CDKN2D/FGL2/C3/FADD/FAM162A/CTSB/TNFAIP8/GPX1/SVBP/PRELID1/PDCD5/EIF3H/LAMTOR5/PYCARD/PARK7/S100A9/AQP1/RPL11/PSMB8/PLAUR/PSMC4/RCN3/CLEC3B/TIMP4/RACK1/TMEM98/TFPI2/CLU/TMED10
BP	GO:0045055	regulated exocytosis	16	0.662686	2.45342	0.00018031	0.00018031	0.00308655	1356	tags=94%, list=31%, signal=65%	NKG7/CDK5/GRP/PTGDS/PRKCB/SYNGR2/PFN2/VAMP8/S100A13/S100A12/TMED10/PTGDR/CORO1A/RAB11B/LAMP1
BP	GO:0052548	regulation of endopeptidase activity	34	0.517551	2.44871	0.000172325	0.000172325	0.00308655	758	tags=59%, list=18%, signal=49%	PSENEN/PRDX5/PEBP1/PSMB9/IFI6/CDKN2D/C3/FADD/FAM162A/TNFAIP8/GPX1/PRELID1/PDCD5/LAMTOR5/PYCARD/PARK7/S100A9/AQP1/PSMB8/PLAUR
BP	GO:0006956	complement activation	13	0.708373	2.43814	0.000182282	0.000182282	0.00308655	872	tags=77%, list=20%, signal=62%	C1QB/C1QBP/S100B/C1QA/CFD/C3/CFH/SERPING1/C1S/C7
BP	GO:0022900	electron transport chain	30	0.537418	2.43657	0.000175131	0.000175131	0.00308655	846	tags=57%, list=20%, signal=46%	COX8A/COX7A2/COX7A2L/NDUFA7/NDUFAB1/NDUFA8/UQCR11/COA6/NDUFB8/NDUFS8/NDUFB9/FDX2/COX7B/PARK7/SCO2/NDUFC2/CYBA
BP	GO:0043067	regulation of programmed cell death	105	0.384985	2.43435	0.000160746	0.000160746	0.00308655	1246	tags=51%, list=29%, signal=37%	TNFAIP8L2/BMP4/CRYAB/C1QBP/PRDX5/CDK5/SAP18/IFI6/MIEN1/CDKN2D/ITM2C/FADD/FAM162A/RHOA/EIF5A/SLC25A5/ZPR1/TNFAIP8/PTMA/GPX1/PRELID1/PDCD5/SERINC3/DNAJA1/LAMTOR5/PYCARD/CCL2/PARK7/APEX1/IGFBP3/S100A9/BMI1/AQP1/GATA3/SOD1/PLAUR/GJA1/PTGIS/CCND2/PRDX2/FSTL1/TGM2/RUVBL2/DAD1/ASAH1/PPP1CA/PDIA3/TCIM/RACK1/CLU/RPL26/FXN/ERP29/CORO1A
BP	GO:0022607	cellular component assembly	244	0.327546	2.42349	0.00015186	0.00015186	0.00308655	1292	tags=49%, list=30%, signal=36%	EMP3/NDUFA3/COA3/NDUFA2/BANF1/C1QBP/NDUFB10/COX7A2L/CPTP/RAB13/NDUFB5/CDK5/NDUFAB1/NDUFA8/SNU13/S100A10/CCDC69/NDUFA1/SNRPD2/NDUFA6/NDUFB11/FKBP1A/POLE3/FBLN5/ARPC1B/ATP5F1D/DYNLL1/NDUFB7/MIEN1/COA6/EIF3K/NDUFA11/SNRPD1/MAP1LC3B/AIF1/SNRPF/ATP5IF1/RAB8A/FADD/NDUFB8/ERCC1/SHMT2/NDUFS8/H3-3A/SEM1/RHOA/NDUFS5/CIBAR1/NDUFB9/PDZD11/MSR1/FDX2/HOPX/CENPS/NGRN/ARPC3/NDUFA9/BCCIP/PSMD9/CLTA/EIF3H/RHOC/EIF…
BP	GO:0006959	humoral immune response	20	0.60526	2.4222	0.000179244	0.000179244	0.00308655	872	tags=60%, list=20%, signal=48%	C1QB/C1QBP/S100B/ROMO1/C1QA/CFD/C3/CFH/BMI1/SERPING1/C1S/C7
BP	GO:1901564	organonitrogen compound metabolic process	604	0.289782	2.42074	0.000137174	0.000137174	0.00308655	1380	tags=47%, list=32%, signal=37%	MRPL11/BMP4/COA3/PFDN5/C1QBP/IGF2/PSENEN/PHPT1/PRDX5/OAZ1/S100B/QPCT/RPS27L/RPL24/RPS15A/NDUFA7/CDK5/HINT2/PEBP1/RPS16/PSMB9/SERP1/SELENOK/S100A10/TXN/MRPS16/PSMB3/MRPS26/TMEM258/GAPDH/RNF181/FKBP1A/PGRMC1/SUMO2/POLE3/ATP5F1D/HNMT/IFI6/PRKCB/LEP/MRPL55/ANAPC13/RPS27/RPL27/BLOC1S1/CDKN2D/MRPL9/MRPS22/EIF3K/PLAT/RPS13/PRPS1/CFD/PFDN6/RPL39/ANAPC11/CTDNEP1/ADI1/ATP5IF1/FGL2/TYMS/C3/RPL13/FADD/F13A1/…
BP	GO:0002376	immune system process	185	0.340825	2.41007	0.000153516	0.000153516	0.00308655	1395	tags=54%, list=32%, signal=38%	TNFAIP8L2/BMP4/TSPAN6/C1QB/C1QBP/PHPT1/AQP3/S100B/NKG7/CD3E/ROMO1/PSMB9/C1QA/GRP/PTGDS/GAPDH/FKBP1A/IFI6/PRKCB/LEP/CFD/MIF/KDELR1/CD320/AIF1/TYROBP/ATP5IF1/FGL2/C3/FADD/PRDX1/ERCC1/SHMT2/CDC42EP2/RHOA/POLR3K/JAGN1/CHID1/SLC25A5/CYP26B1/GPX1/PDE12/CFH/PRELID1/SERINC3/FGL1/FAS/PYCARD/VAMP8/CCL2/PARK7/MYD88/S100A9/BMI1/ANXA1/SERPING1/PPIB/PHB2/GATA3/PSMB8/SOD1/C1S/PRDX2/CYBA/C7/IL18/COLEC12/CUEDC2/T…
BP	GO:0019538	protein metabolic process	489	0.293326	2.3902	0.000141443	0.000141443	0.00308655	1379	tags=48%, list=32%, signal=37%	MRPL11/BMP4/COA3/PFDN5/C1QBP/IGF2/PSENEN/PHPT1/PRDX5/OAZ1/S100B/QPCT/RPS27L/RPL24/RPS15A/NDUFA7/CDK5/HINT2/PEBP1/RPS16/PSMB9/SERP1/SELENOK/S100A10/TXN/MRPS16/PSMB3/MRPS26/TMEM258/GAPDH/RNF181/FKBP1A/SUMO2/POLE3/IFI6/PRKCB/LEP/MRPL55/ANAPC13/RPS27/RPL27/BLOC1S1/CDKN2D/MRPL9/MRPS22/EIF3K/PLAT/RPS13/CFD/PFDN6/RPL39/ANAPC11/CTDNEP1/FGL2/C3/RPL13/FADD/F13A1/BGN/MMP2/SHMT2/FAM162A/RHOA/CTSB/PIGC/HINT1/…
BP	GO:0043281	regulation of cysteine-type endopeptidase activity involved in apoptotic process	20	0.596739	2.3881	0.000179244	0.000179244	0.00308655	758	tags=65%, list=18%, signal=54%	PRDX5/IFI6/CDKN2D/FAM162A/TNFAIP8/GPX1/PDCD5/LAMTOR5/PYCARD/PARK7/S100A9/AQP1/PLAUR
BP	GO:0043154	negative regulation of cysteine-type endopeptidase activity involved in apoptotic process	11	0.733251	2.37502	0.000182715	0.000182715	0.00308655	758	tags=82%, list=18%, signal=68%	PRDX5/IFI6/CDKN2D/TNFAIP8/GPX1/LAMTOR5/PARK7/AQP1/PLAUR
BP	GO:2000117	negative regulation of cysteine-type endopeptidase activity	11	0.733251	2.37502	0.000182715	0.000182715	0.00308655	758	tags=82%, list=18%, signal=68%	PRDX5/IFI6/CDKN2D/TNFAIP8/GPX1/LAMTOR5/PARK7/AQP1/PLAUR
BP	GO:0010942	positive regulation of cell death	44	0.465266	2.36746	0.000169664	0.000169664	0.00308655	1179	tags=57%, list=27%, signal=42%	BMP4/C1QBP/CDK5/C1QA/SAP18/ITM2C/FAM162A/EIF5A/TNFAIP8/PRELID1/PDCD5/SERINC3/DNAJA1/CCL2/PARK7/IGFBP3/S100A9/PTGIS/TGM2/EIF2S1/PPP1CA/PDIA3/RACK1/CLU/RPL26
BP	GO:0051049	regulation of transport	99	0.378233	2.36292	0.000161342	0.000161342	0.00308655	1298	tags=56%, list=30%, signal=40%	BMP4/CRYAB/OAZ1/CDK5/SERP1/TXN/GRP/GAPDH/FKBP1A/PRKCB/LEP/CLIC1/C3/SLC25A5/ZPR1/NDUFA4/PRELID1/FIS1/PDCD5/DNAJA1/SARAF/SNX3/PFN2/PYCARD/VAMP8/CCL2/PARK7/ANXA1/PHB2/AQP1/GJA1/LAMTOR1/CD63/CYBA/TGM2/UBE2G2/UNC119/TGFB1/TSPAN13/RAN/PTGES/CTSS/ARRB1/DTNBP1/RACK1/CYBB/CLU/TMED10/ERP29/APOA1/SEPTIN8/CORO1A/RAB11B/ATAD1/NAXE
BP	GO:0043065	positive regulation of apoptotic process	39	0.479619	2.35778	0.000170358	0.000170358	0.00308655	1179	tags=59%, list=27%, signal=43%	BMP4/C1QBP/CDK5/SAP18/ITM2C/FAM162A/EIF5A/TNFAIP8/PRELID1/PDCD5/SERINC3/DNAJA1/CCL2/PARK7/IGFBP3/S100A9/PTGIS/TGM2/PPP1CA/PDIA3/RACK1/CLU/RPL26
BP	GO:0006996	organelle organization	296	0.308686	2.35231	0.00014881	0.00014881	0.00308655	1292	tags=48%, list=30%, signal=36%	NDUFA3/BMP4/TOMM5/COA3/NDUFA2/BANF1/C1QBP/PHPT1/ANAPC15/NDUFB10/COX7A2L/CDK2AP2/GMFG/UXT/TOMM22/RAB13/NDUFB5/NDUFAB1/NDUFA8/EMC7/S100A10/CCDC69/NDUFA1/NDUFA6/NDUFB11/VDAC2/GAPDH/FUNDC1/ARPC1B/ATP5F1D/DYNLL1/IFI6/NDUFB7/SH3BGRL3/NDUFA11/GET3/PYROXD2/CTDNEP1/MAP1LC3B/AIF1/RAB8A/EMC8/NDUFB8/ERCC1/CAVIN3/NDUFS8/H3-3A/TMEM11/FAM162A/CDC42EP2/RHOA/NDUFS5/CIBAR1/NDUFB9/MYL12A/SLC25A5/ZPR1/CENPS/CYP26B1/…
BP	GO:0006810	transport	356	0.299821	2.34874	0.000146071	0.000146071	0.00308655	1305	tags=47%, list=30%, signal=36%	BMP4/TOMM5/CRYAB/OAZ1/AQP3/ATP5MC1/TOMM22/NKG7/CPTP/TOMM6/DPY30/RAB13/CNIH1/MFSD5/CDK5/COX5A/SERP1/S100A10/TXN/SMDT1/GRP/VDAC2/PTGDS/SEC61G/GAPDH/FKBP1A/ATP5F1D/PRKCB/LEP/MVB12A/BLOC1S1/ATP5MG/CLTB/CLIC1/ATP5F1E/KDELR1/CD320/AIF1/TYROBP/ATP5MF/C3/NCF2/NXT1/ATP5PF/SEM1/NPC2/SLC35A4/ALYREF/JAGN1/SLC25A5/ZPR1/ATP5ME/MSR1/RAB3IL1/NDUFA4/KDELR2/HSPA8/TOMM20/ATP5F1C/RBM8A/DMAC2L/PRELID1/FIS1/PDCD5/GLTP…
BP	GO:0060548	negative regulation of cell death	69	0.407718	2.34202	0.000164177	0.000164177	0.00308655	820	tags=43%, list=19%, signal=36%	BMP4/CRYAB/PRDX5/CDK5/TXN/IFI6/MIEN1/CDKN2D/FADD/RHOA/SLC25A5/ZPR1/TNFAIP8/PTMA/GPX1/PDE12/PRELID1/DNAJA1/LAMTOR5/CCL2/PARK7/NENF/BMI1/AQP1/GATA3/SOD1/PLAUR/CCND2/PRDX2/FSTL1
BP	GO:0044085	cellular component biogenesis	272	0.310297	2.3372	0.00015024	0.00015024	0.00308655	1387	tags=50%, list=32%, signal=36%	EMP3/NDUFA3/COA3/NDUFA2/BANF1/C1QBP/NDUFB10/COX7A2L/CPTP/RAB13/NDUFB5/CDK5/NDUFAB1/NDUFA8/SNU13/S100A10/CCDC69/NDUFA1/SNRPD2/NDUFA6/NDUFB11/BUD23/FKBP1A/POLE3/FBLN5/ARPC1B/ATP5F1D/DYNLL1/NDUFB7/MIEN1/COA6/RPS27/RPL27/EIF3K/NDUFA11/SNRPD1/MAP1LC3B/AIF1/SNRPF/ATP5IF1/RAB8A/FADD/NDUFB8/ERCC1/SHMT2/NDUFS8/H3-3A/SEM1/RHOA/NDUFS5/CIBAR1/NDUFB9/PDZD11/MSR1/FDX2/HOPX/CENPS/NGRN/ARPC3/NDUFA9/BCCIP/PSMD9/C…
BP	GO:0002443	leukocyte mediated immunity	33	0.497647	2.33188	0.000172473	0.000172473	0.00308655	1261	tags=67%, list=29%, signal=48%	C1QB/C1QBP/NKG7/C1QA/GRP/PTGDS/LEP/C3/FADD/PRDX1/ERCC1/JAGN1/VAMP8/C1S/C7/IL18/TGFB1/S100A13/S100A12/PTGDR/CORO1A/EMP2
BP	GO:0051234	establishment of localization	372	0.295944	2.33022	0.000146306	0.000146306	0.00308655	1305	tags=46%, list=30%, signal=35%	BMP4/TOMM5/CRYAB/OAZ1/AQP3/ATP5MC1/TOMM22/NKG7/CPTP/TOMM6/DPY30/RAB13/CNIH1/MFSD5/CDK5/COX5A/SERP1/EMC7/S100A10/TXN/SMDT1/GRP/VDAC2/PTGDS/SEC61G/GAPDH/FKBP1A/ATP5F1D/PRKCB/LEP/MVB12A/BLOC1S1/ATP5MG/CLTB/GET3/CLIC1/ATP5F1E/KDELR1/CD320/AIF1/TYROBP/ATP5MF/C3/EMC8/NCF2/NXT1/ATP5PF/SEM1/NPC2/SLC35A4/ALYREF/JAGN1/SLC25A5/ZPR1/ATP5ME/MSR1/RAB3IL1/NDUFA4/KDELR2/HSPA8/TOMM20/ATP5F1C/RBM8A/DMAC2L/PRELID1/…
BP	GO:0043068	positive regulation of programmed cell death	40	0.468458	2.3205	0.000170242	0.000170242	0.00308655	1179	tags=57%, list=27%, signal=42%	BMP4/C1QBP/CDK5/SAP18/ITM2C/FAM162A/EIF5A/TNFAIP8/PRELID1/PDCD5/SERINC3/DNAJA1/CCL2/PARK7/IGFBP3/S100A9/PTGIS/TGM2/PPP1CA/PDIA3/RACK1/CLU/RPL26
BP	GO:0051246	regulation of protein metabolic process	197	0.324097	2.31636	0.000152486	0.000152486	0.00308655	1379	tags=52%, list=32%, signal=37%	BMP4/COA3/PFDN5/C1QBP/IGF2/PSENEN/PRDX5/OAZ1/S100B/CDK5/HINT2/PEBP1/PSMB9/SERP1/S100A10/TXN/GAPDH/FKBP1A/SUMO2/IFI6/LEP/CDKN2D/EIF3K/PFDN6/FGL2/C3/FADD/SHMT2/FAM162A/RHOA/CTSB/NGDN/EIF5A/TNFAIP8/NGRN/GPX1/RBM8A/SVBP/PRELID1/PDCD5/DNAJA1/EIF4EBP1/EIF3H/LAMTOR5/SNX3/PFN2/PYCARD/PARK7/RAC1/RPL37/IGFBP3/S100A9/BMI1/RPS15/PHB2/AQP1/PSMD2/RPL11/PSMB8/IGFBP5/SOD1/PLAUR/GJA1/PSMC4/CCND2/RCN3/CCND1/RPS3/I…
BP	GO:0032940	secretion by cell	39	0.470203	2.3115	0.000170358	0.000170358	0.00308655	1483	tags=72%, list=34%, signal=48%	NKG7/CDK5/SERP1/GRP/PTGDS/PRKCB/LEP/SYNGR2/PFN2/VAMP8/PARK7/ANXA1/AQP1/GJA1/RCN3/TGFB1/S100A13/PTGES/S100A12/DTNBP1/TMED10/PTGDR/ERP29/CORO1A/RAB11B/LAMP1/PFKL/SELENOT
BP	GO:0140352	export from cell	39	0.470203	2.3115	0.000170358	0.000170358	0.00308655	1483	tags=72%, list=34%, signal=48%	NKG7/CDK5/SERP1/GRP/PTGDS/PRKCB/LEP/SYNGR2/PFN2/VAMP8/PARK7/ANXA1/AQP1/GJA1/RCN3/TGFB1/S100A13/PTGES/S100A12/DTNBP1/TMED10/PTGDR/ERP29/CORO1A/RAB11B/LAMP1/PFKL/SELENOT
BP	GO:0097435	supramolecular fiber organization	52	0.433895	2.31072	0.000167616	0.000167616	0.00308655	1764	tags=75%, list=41%, signal=45%	PFDN5/LUM/S100A10/FKBP1A/FBLN5/ARPC1B/PFDN6/AIF1/RHOA/GPX1/ARPC3/RHOC/PFN2/PYCARD/ACTR2/MYOC/DRG1/ACTA2/DCN/ARL2/TMSB4/MSRB1/PFDN2/CLU/APOA1/TMOD1/CORO1A/EMP2/APOE/ARPC5/HSP90B1/CFL1/ARPC2/HSPA1A/COL1A2/COL1A1/ARF1/ARPC1A/ARPC4
BP	GO:0006955	immune response	132	0.346604	2.29702	0.000157928	0.000157928	0.00308655	1029	tags=45%, list=24%, signal=35%	TNFAIP8L2/TSPAN6/C1QB/C1QBP/PHPT1/S100B/NKG7/CD3E/ROMO1/C1QA/GRP/PTGDS/GAPDH/FKBP1A/IFI6/PRKCB/LEP/CFD/MIF/AIF1/TYROBP/FGL2/C3/FADD/PRDX1/ERCC1/SHMT2/CDC42EP2/POLR3K/CHID1/GPX1/PDE12/CFH/SERINC3/FGL1/FAS/PYCARD/VAMP8/PARK7/MYD88/S100A9/BMI1/ANXA1/SERPING1/GATA3/C1S/CYBA/C7/IL18/COLEC12/CUEDC2/TGFB1/PSMA1/S100A13/CXCL16/MSRB1/CTSS/S100A12/BLA-DQB
BP	GO:0042110	T cell activation	38	0.470965	2.29449	0.000170532	0.000170532	0.00308655	881	tags=50%, list=20%, signal=40%	TNFAIP8L2/BMP4/NKG7/FKBP1A/LEP/KDELR1/AIF1/FGL2/FADD/RHOA/CYP26B1/PRELID1/FGL1/PYCARD/BMI1/ANXA1/GATA3/PRDX2/IL18
BP	GO:0046907	intracellular transport	113	0.356934	2.29094	0.000159898	0.000159898	0.00308655	1410	tags=57%, list=33%, signal=39%	BMP4/TOMM5/CRYAB/OAZ1/TOMM22/DPY30/RAB13/CDK5/TXN/VDAC2/SEC61G/BLOC1S1/CLTB/NXT1/SEM1/NPC2/ALYREF/SLC25A5/ZPR1/TOMM20/FIS1/PDCD5/SRP14/ENY2/NAIF1/CLTA/SNX3/CHMP3/PARK7/RPS15/LAMTOR1/ALKBH7/RANBP1/CD63/VTI1B/SNX5/UBE2G2/AP2S1/TMEM129/CNIH4/TGFB1/RAN/SNX2/GRK2/SSB/ANP32B/PEX13/DTNBP1/TOMM40/TIMM22/SSR3/VPS29/SEPTIN8/CORO1A/GDAP1/EMP2/RAB11B/TRAM1/UBB/LAMP1/HSP90B1/LAPTM4B/CCDC22/HIKESHI
BP	GO:0044271	cellular nitrogen compound biosynthetic process	398	0.288728	2.29062	0.000144739	0.000144739	0.00308655	1012	tags=37%, list=23%, signal=31%	MRPL11/BMP4/COA3/CRYAB/PFDN5/C1QBP/IGF2/PRDX5/OAZ1/S100B/UXT/POLR1D/LUM/RPS27L/POLR2F/RPL24/RPS15A/NDUFA7/CCDC124/POLR2I/CDK5/RPS16/SERP1/S100A10/ID3/TXN/MRPS16/POLR2G/NACA/MRPS26/GAPDH/PGRMC1/SUMO2/ATP5F1D/EDF1/PRKCB/MRPL55/RPS27/RPL27/CDKN2D/MRPL9/MRPS22/EIF3K/RPS13/PRPS1/RPL39/WDR77/ATP5IF1/TYMS/RPL13/FADD/ERCC1/CMPK1/SHMT2/ATP5PF/RHOA/ALAS1/HINT1/MRPS17/POLR3K/NGDN/EIF5A/RPL36A/MRPL20/MRPL30/…
BP	GO:0065009	regulation of molecular function	217	0.31306	2.27627	0.000152277	0.000152277	0.00308655	1237	tags=47%, list=29%, signal=36%	BMP4/BANF1/IGF2/PSENEN/PHPT1/PRDX5/OAZ1/S100B/CDK5/PEBP1/PSMB9/S100A10/ID3/TXN/GRP/FKBP1A/EDF1/IFI6/PRKCB/LEP/CDKN2D/EEF1B2/ATP5IF1/FGL2/C3/COX6A1/LTC4S/FADD/NCF2/MAT2B/FAM162A/CDC42EP2/RHOA/CTSB/TNFAIP8/FEM1A/RAB3IL1/NDUFA4/HOPX/GPX1/SVBP/PRELID1/PDCD5/DNAJA1/LAMTOR5/RHOC/BHLHE40/PFN2/PYCARD/CALML4/PPP1R2/PARK7/RPL37/IGFBP3/S100A9/BMI1/RPS15/PHB2/AQP1/PSMD2/LAMTOR2/GATA3/PSMB8/SOD1/PCNA/PLAUR/LA…
BP	GO:1902533	positive regulation of intracellular signal transduction	79	0.383788	2.2723	0.000164528	0.000164528	0.00308655	1237	tags=57%, list=29%, signal=41%	BMP4/C1QBP/GAPDH/FKBP1A/PRKCB/LEP/FADD/CAVIN3/RHOA/IGFBP6/GPX1/SERINC3/LAMTOR5/PARK7/RPL37/MYD88/IGFBP3/NENF/RHEB/POMC/S100A9/RPS15/PHB2/LAMTOR2/RPL11/GATA3/SOD1/MYOC/GJA1/LAMTOR1/PRDX2/TGM2/IL18/DCN/TGFB1/RPS20/TCIM/RACK1/CLU/RRAGA/RPL26/LAMTOR4/ERP29/TERF2IP/APOA1
BP	GO:0010647	positive regulation of cell communication	120	0.349492	2.26828	0.000160411	0.000160411	0.00308655	1237	tags=52%, list=29%, signal=39%	BMP4/C1QBP/SERP1/GRP/GAPDH/FKBP1A/PRKCB/LEP/CTDNEP1/ITM2C/C3/FADD/CAVIN3/RHOA/CIBAR1/IGFBP6/GPX1/SERINC3/LAMTOR5/TGFB1I1/VAMP8/CCL2/PARK7/RPL37/MYD88/IGFBP3/NENF/SPRING1/RHEB/POMC/S100A9/RPS15/PHB2/LAMTOR2/RPL11/GATA3/SOD1/MYOC/PLAUR/GJA1/LAMTOR1/PTGIS/CD63/PRDX2/CYBA/TGM2/IL18/DCN/TGFB1/GRK2/RPS20/PPP1CA/CSNK2B/DTNBP1/TCIM/RACK1/CLU/RRAGA/RPL26/LAMTOR4/ERP29/TERF2IP/APOA1
BP	GO:0023056	positive regulation of signaling	120	0.349492	2.26828	0.000160411	0.000160411	0.00308655	1237	tags=52%, list=29%, signal=39%	BMP4/C1QBP/SERP1/GRP/GAPDH/FKBP1A/PRKCB/LEP/CTDNEP1/ITM2C/C3/FADD/CAVIN3/RHOA/CIBAR1/IGFBP6/GPX1/SERINC3/LAMTOR5/TGFB1I1/VAMP8/CCL2/PARK7/RPL37/MYD88/IGFBP3/NENF/SPRING1/RHEB/POMC/S100A9/RPS15/PHB2/LAMTOR2/RPL11/GATA3/SOD1/MYOC/PLAUR/GJA1/LAMTOR1/PTGIS/CD63/PRDX2/CYBA/TGM2/IL18/DCN/TGFB1/GRK2/RPS20/PPP1CA/CSNK2B/DTNBP1/TCIM/RACK1/CLU/RRAGA/RPL26/LAMTOR4/ERP29/TERF2IP/APOA1
BP	GO:0043467	regulation of generation of precursor metabolites and energy	15	0.623436	2.25638	0.000363174	0.000363174	0.00540491	709	tags=67%, list=16%, signal=56%	COX7A2L/SHMT2/CAVIN3/RHOA/NDUFA4/PDE12/PRELID1/PARK7/POMC/PHB2
BP	GO:0023061	signal release	17	0.594127	2.24133	0.000543675	0.000543675	0.00770703	1483	tags=88%, list=34%, signal=58%	SERP1/GRP/PRKCB/LEP/PFN2/VAMP8/PARK7/ANXA1/AQP1/GJA1/PTGES/DTNBP1/RAB11B/PFKL/SELENOT
BP	GO:0051051	negative regulation of transport	26	0.514277	2.23436	0.000177242	0.000177242	0.00308655	1246	tags=65%, list=29%, signal=47%	CRYAB/CDK5/TXN/GRP/FKBP1A/PRKCB/LEP/SNX3/VAMP8/PARK7/ANXA1/GJA1/UBE2G2/UNC119/RACK1/ERP29/CORO1A
BP	GO:0051179	localization	422	0.279109	2.23393	0.00014374	0.00014374	0.00308655	1305	tags=45%, list=30%, signal=35%	BMP4/TOMM5/CRYAB/OAZ1/AQP3/ATP5MC1/TOMM22/NKG7/CPTP/TOMM6/DPY30/RAB13/CNIH1/MFSD5/CDK5/COX5A/SERP1/EMC7/S100A10/TXN/SMDT1/GRP/VDAC2/PTGDS/SEC61G/GAPDH/FKBP1A/ATP5F1D/PRKCB/LEP/MVB12A/BLOC1S1/ATP5MG/CLTB/GET3/CLIC1/ATP5F1E/KDELR1/CD320/CTDNEP1/AIF1/TYROBP/ATP5MF/RAB8A/C3/EMC8/NCF2/NXT1/ATP5PF/SEM1/NPC2/SLC35A4/ALYREF/JAGN1/SLC25A5/ZPR1/ATP5ME/MSR1/RAB3IL1/NDUFA4/KDELR2/HSPA8/TOMM20/ATP5F1C/RBM8A/D…
BP	GO:0006913	nucleocytoplasmic transport	24	0.526338	2.22755	0.000356252	0.000356252	0.00538295	1005	tags=62%, list=23%, signal=48%	BMP4/CDK5/TXN/NXT1/SEM1/ALYREF/ZPR1/ENY2/PARK7/RPS15/RANBP1/TGFB1/RAN/SSB/ANP32B
BP	GO:0051169	nuclear transport	24	0.526338	2.22755	0.000356252	0.000356252	0.00538295	1005	tags=62%, list=23%, signal=48%	BMP4/CDK5/TXN/NXT1/SEM1/ALYREF/ZPR1/ENY2/PARK7/RPS15/RANBP1/TGFB1/RAN/SSB/ANP32B
BP	GO:0061024	membrane organization	72	0.383023	2.22224	0.000164177	0.000164177	0.00308655	1334	tags=56%, list=31%, signal=39%	BANF1/TOMM22/EMC7/S100A10/VDAC2/GET3/CTDNEP1/AIF1/C3/EMC8/RHOA/NPC2/CIBAR1/SLC25A5/MSR1/PRELID1/PDCD5/GLTP/SYNGR2/NAIF1/SNX3/WDR83OS/REEP5/SOD1/MYOC/ALKBH7/COLEC12/EMC6/PRELID3B/CD9/TIMM22/TMED10/STXBP6/APOA1/SEPTIN8/CORO1A/EMP2/TRAM1/NAXE/SGTA
BP	GO:0048519	negative regulation of biological process	355	0.283925	2.22181	0.000146499	0.000146499	0.00308655	1368	tags=49%, list=32%, signal=36%	BMP4/TSPAN6/CRYAB/PFDN5/BANF1/C1QBP/IGF2/PHPT1/PRDX5/ANAPC15/CDK2AP2/S100B/UXT/CPTP/DPT/CDK5/MT2A/HINT2/PEBP1/ID3/TXN/SAP18/GRP/PTGDS/FKBP1A/DYNLL1/IFI6/MIEN1/PRKCB/LEP/CDKN2D/GLRX3/PLAT/PFDN6/WDR77/AIF1/ATP5IF1/ITM2C/FGL2/C3/FADD/ERCC1/SHMT2/CAVIN3/H3-3A/RHOA/CTSB/LSM4/SLC25A5/ZPR1/TNFAIP8/MSR1/PTMA/HOPX/CYP26B1/HSPA8/GPX1/PDE12/RBM8A/SVBP/PRELID1/PDCD5/LGMN/DNAJA1/TES/NAIF1/EIF4EBP1/EIF3H/LAMTO…
BP	GO:0008285	negative regulation of cell population proliferation	32	0.479061	2.221	0.000174064	0.000174064	0.00308655	1101	tags=59%, list=26%, signal=45%	BMP4/DPT/CDKN2D/WDR77/AIF1/ATP5IF1/PDCD5/TES/CCL2/IGFBP3/GATA3/IGFBP5/GJA1/SPRY1/TGFB1/AIMP2/PTGES/CD9/MED31
BP	GO:0030098	lymphocyte differentiation	23	0.530878	2.21842	0.000358487	0.000358487	0.00538295	881	tags=61%, list=20%, signal=49%	BMP4/LEP/KDELR1/FGL2/FADD/RHOA/SLC25A5/CYP26B1/PRELID1/BMI1/ANXA1/GATA3/PRDX2/IL18
BP	GO:0006508	proteolysis	146	0.329134	2.21831	0.000157878	0.000157878	0.00308655	1216	tags=49%, list=28%, signal=37%	PSENEN/PRDX5/CDK5/PEBP1/PSMB9/S100A10/PSMB3/SUMO2/IFI6/CDKN2D/PLAT/CFD/ANAPC11/FGL2/C3/FADD/MMP2/SHMT2/FAM162A/CTSB/HINT1/TNFAIP8/FEM1A/GPX1/MMP23/SVBP/PRELID1/PDCD5/LGMN/PSMD9/ENY2/PSMB5/EIF3H/LAMTOR5/PSMA7/TGFB1I1/PYCARD/PARK7/PSMB1/S100A9/AQP1/RPL11/PSMB8/SOD1/PLAUR/PSMC4/C1S/ASRGL1/RCN3/ELOC/TGM2/UBE2G2/CLEC3B/PGK1/TMEM129/PRSS23/TGFB1/PSMA1/COPS6/TAF12/CTSS/TIMP4/CDC26/ARRB1/RACK1/TMEM98/TFP…
BP	GO:0030217	T cell differentiation	20	0.55358	2.21538	0.000358487	0.000358487	0.00538295	881	tags=65%, list=20%, signal=52%	BMP4/LEP/KDELR1/FGL2/FADD/RHOA/CYP26B1/PRELID1/BMI1/ANXA1/GATA3/PRDX2/IL18
BP	GO:0009967	positive regulation of signal transduction	114	0.343251	2.20953	0.000159795	0.000159795	0.00308655	1237	tags=52%, list=29%, signal=38%	BMP4/C1QBP/GRP/GAPDH/FKBP1A/PRKCB/LEP/CTDNEP1/ITM2C/C3/FADD/CAVIN3/RHOA/CIBAR1/IGFBP6/GPX1/SERINC3/LAMTOR5/TGFB1I1/PARK7/RPL37/MYD88/IGFBP3/NENF/SPRING1/RHEB/POMC/S100A9/RPS15/PHB2/LAMTOR2/RPL11/GATA3/SOD1/MYOC/PLAUR/GJA1/LAMTOR1/PTGIS/CD63/PRDX2/CYBA/TGM2/IL18/DCN/TGFB1/GRK2/RPS20/PPP1CA/CSNK2B/TCIM/RACK1/CLU/RRAGA/RPL26/LAMTOR4/ERP29/TERF2IP/APOA1
BP	GO:0050790	regulation of catalytic activity	172	0.317915	2.20877	0.000155424	0.000155424	0.00308655	1237	tags=48%, list=29%, signal=36%	BMP4/BANF1/IGF2/PSENEN/PHPT1/PRDX5/OAZ1/S100B/CDK5/PEBP1/PSMB9/S100A10/FKBP1A/IFI6/LEP/CDKN2D/EEF1B2/ATP5IF1/FGL2/C3/COX6A1/LTC4S/FADD/NCF2/MAT2B/FAM162A/CDC42EP2/RHOA/CTSB/TNFAIP8/FEM1A/RAB3IL1/NDUFA4/GPX1/SVBP/PRELID1/PDCD5/DNAJA1/LAMTOR5/RHOC/PYCARD/CALML4/PPP1R2/PARK7/RPL37/IGFBP3/S100A9/BMI1/RPS15/PHB2/AQP1/PSMD2/LAMTOR2/PSMB8/SOD1/PCNA/PLAUR/LAMTOR1/EEF1D/RANBP1/CCND2/RCN3/ARHGDIB/CCND1/TGM…
BP	GO:0002449	lymphocyte mediated immunity	23	0.527374	2.20378	0.000358487	0.000358487	0.00538295	933	tags=57%, list=22%, signal=45%	C1QB/C1QBP/NKG7/C1QA/LEP/C3/FADD/PRDX1/ERCC1/C1S/C7/IL18/TGFB1
BP	GO:0010467	gene expression	483	0.269918	2.19749	0.000141543	0.000141543	0.00308655	1017	tags=36%, list=24%, signal=31%	MRPL11/BMP4/COA3/CRYAB/PFDN5/BANF1/C1QBP/IGF2/PSENEN/PRDX5/S100B/UXT/CPTP/POLR1D/LUM/DPY30/RPS27L/POLR2F/RPL24/RPS15A/NDUFA7/CCDC124/POLR2I/CDK5/RPS16/SERP1/SNU13/S100A10/ID3/TXN/SAP18/MRPS16/SNRPD2/POLR2G/NACA/MRPS26/BUD23/GAPDH/SUMO2/EDF1/PRKCB/LEP/MRPL55/RPS27/RPL27/MRPL9/MRPS22/EIF3K/PLAT/SNRPD1/RPS13/RPL39/WDR77/AIF1/SNRPF/C3/RPL13/FADD/F13A1/ERCC1/SHMT2/CAVIN3/H3-3A/SEM1/RHOA/LSM4/HINT1/MRP…
BP	GO:0043207	response to external biotic stimulus	125	0.335755	2.19732	0.000159949	0.000159949	0.00308655	933	tags=40%, list=22%, signal=32%	TNFAIP8L2/TSPAN6/C1QB/C1QBP/NKG7/ROMO1/C1QA/GAPDH/IFI6/RNASE6/LEP/CFD/MIF/OCIAD2/AIF1/TYROBP/FGL2/C3/FADD/PRDX1/SHMT2/CDC42EP2/RHOA/NPC2/POLR3K/JAGN1/CHID1/ADH5/GPX1/PDE12/CFH/SERINC3/SNX3/PYCARD/VAMP8/CCL2/MYD88/S100A9/ANXA1/AQP1/GATA3/C1S/PRDX2/CYBA/C7/IL18/ACTA2/COLEC12/S100A14/TGFB1
BP	GO:0051707	response to other organism	125	0.335755	2.19732	0.000159949	0.000159949	0.00308655	933	tags=40%, list=22%, signal=32%	TNFAIP8L2/TSPAN6/C1QB/C1QBP/NKG7/ROMO1/C1QA/GAPDH/IFI6/RNASE6/LEP/CFD/MIF/OCIAD2/AIF1/TYROBP/FGL2/C3/FADD/PRDX1/SHMT2/CDC42EP2/RHOA/NPC2/POLR3K/JAGN1/CHID1/ADH5/GPX1/PDE12/CFH/SERINC3/SNX3/PYCARD/VAMP8/CCL2/MYD88/S100A9/ANXA1/AQP1/GATA3/C1S/PRDX2/CYBA/C7/IL18/ACTA2/COLEC12/S100A14/TGFB1
BP	GO:0043066	negative regulation of apoptotic process	61	0.395159	2.19583	0.000166058	0.000166058	0.00308655	820	tags=43%, list=19%, signal=35%	BMP4/CRYAB/PRDX5/IFI6/MIEN1/CDKN2D/FADD/RHOA/SLC25A5/ZPR1/TNFAIP8/PTMA/GPX1/PRELID1/DNAJA1/LAMTOR5/CCL2/PARK7/BMI1/AQP1/GATA3/SOD1/PLAUR/CCND2/PRDX2/FSTL1
BP	GO:0044419	biological process involved in interspecies interaction between organisms	139	0.328345	2.19289	0.000158153	0.000158153	0.00308655	1028	tags=42%, list=24%, signal=33%	TNFAIP8L2/TSPAN6/C1QB/C1QBP/NKG7/ROMO1/C1QA/PTGDS/GAPDH/IFI6/RNASE6/LEP/CFD/MIF/OCIAD2/AIF1/TYROBP/FGL2/C3/FADD/PRDX1/SHMT2/CDC42EP2/RHOA/NPC2/CTSB/POLR3K/JAGN1/CHID1/ADH5/GPX1/PDE12/CFH/SERINC3/SNX3/PYCARD/VAMP8/CCL2/MYD88/S100A9/HMOX1/ANXA1/PPIB/AQP1/GATA3/C1S/PRDX2/CYBA/C7/IL18/ACTA2/COLEC12/S100A14/TGFB1/GRK2/CXCL16/MSRB1/S100A12
BP	GO:0016192	vesicle-mediated transport	117	0.33841	2.18693	0.000159795	0.000159795	0.00308655	1409	tags=54%, list=33%, signal=37%	NKG7/DPY30/RAB13/CNIH1/CDK5/S100A10/GRP/PTGDS/GAPDH/PRKCB/LEP/KDELR1/AIF1/TYROBP/C3/NCF2/JAGN1/MSR1/KDELR2/HSPA8/ITGB2/SYNGR2/SNX3/PFN2/PYCARD/CHMP3/VAMP8/ANXA1/SCARA5/LAMTOR1/CD163/CD63/SNX5/CYBA/TGM2/AP2S1/UNC119/COLEC12/CNIH4/SNX2/S100A13/GRK2/ANXA6/CXCL16/S100A12/ARRB1/CD9/RACK1/CLU/TMED10/STXBP6/PTGDR/APOA1/VPS29/SEPTIN8/CORO1A/EMP2/RAB11B/ATAD1/LAMP1/ITGAL/LAPTM4B/CCDC22
BP	GO:0051641	cellular localization	269	0.290173	2.18389	0.000149925	0.000149925	0.00308655	1410	tags=49%, list=33%, signal=35%	BMP4/TOMM5/CRYAB/OAZ1/AQP3/TOMM22/NKG7/TOMM6/DPY30/RAB13/CDK5/SERP1/EMC7/S100A10/TXN/GRP/VDAC2/PTGDS/SEC61G/GAPDH/FKBP1A/PRKCB/MVB12A/BLOC1S1/CLTB/GET3/KDELR1/CTDNEP1/RAB8A/EMC8/NXT1/SEM1/NPC2/ALYREF/JAGN1/SLC25A5/ZPR1/MSR1/RAB3IL1/KDELR2/HSPA8/TOMM20/FIS1/PDCD5/SRP14/DNAJA1/ENY2/NAIF1/CLTA/LAMTOR5/SNX3/PFN2/CCT7/SPTSSA/PHAX/CHMP3/VAMP8/WDR83OS/PARK7/TMEM88/RPS15/NEDD8/AQP1/LAMTOR2/RPL11/GJA1/LAM…
BP	GO:0044249	cellular biosynthetic process	491	0.267728	2.18323	0.000141263	0.000141263	0.00308655	1012	tags=35%, list=23%, signal=30%	MRPL11/BMP4/COA3/CRYAB/PFDN5/C1QBP/IGF2/PRDX5/OAZ1/S100B/UXT/POLR1D/LUM/PPP1R3C/RPS27L/POLR2F/RPL24/RPS15A/NDUFA7/CCDC124/POLR2I/PRXL2B/CDK5/NDUFAB1/DDT/RPS16/SERP1/SELENOK/S100A10/ID3/TXN/MRPS16/POLR2G/NACA/MRPS26/TMEM258/PTGDS/GAPDH/PGRMC1/SUMO2/ATP5F1D/EDF1/PRKCB/LEP/MRPL55/RPS27/RPL27/CDKN2D/MRPL9/MRPS22/EIF3K/RPS13/PRPS1/RPL39/WDR77/CTDNEP1/ADI1/AKR1A1/ATP5IF1/TYMS/C3/LTC4S/RPL13/FADD/MVD/PE…
BP	GO:0009205	purine ribonucleoside triphosphate metabolic process	23	0.52173	2.18019	0.000537731	0.000537731	0.00770703	1100	tags=70%, list=26%, signal=52%	GAPDH/ATP5F1D/ATP5PF/ATP5ME/ATP5F1C/DMAC2L/ATP5PD/ATP6V1A/AK5/TPI1/PGK1/TGFB1/PGAM1/RAN/ARL2/ENO1
BP	GO:0006812	monoatomic cation transport	76	0.371283	2.17963	0.000163773	0.000163773	0.00308655	1017	tags=46%, list=24%, signal=36%	ATP5MC1/CDK5/COX5A/SMDT1/GRP/FKBP1A/ATP5F1D/PRKCB/ATP5MG/ATP5F1E/ATP5MF/ATP5PF/SLC25A5/ATP5ME/NDUFA4/ATP5F1C/DMAC2L/ATP6V0E1/SARAF/CCL2/PARK7/ATP5PD/ATP5F1A/ANXA1/ATP5MC3/PHB2/AQP1/SCARA5/ATP6V1A/CYBA/UQCRFS1/TSPAN13/ANXA6/FTL/CTSS
BP	GO:0071695	anatomical structure maturation	13	0.63319	2.17937	0.000364564	0.000364564	0.00540491	760	tags=62%, list=18%, signal=51%	C1QA/PGRMC1/C3/H3-3A/CDH5/RHOA/MYOC/GJA1
BP	GO:0009142	nucleoside triphosphate biosynthetic process	14	0.616116	2.17314	0.000543971	0.000543971	0.00770703	933	tags=79%, list=22%, signal=62%	ATP5F1D/TYMS/CMPK1/ATP5PF/ATP5ME/ATP5F1C/DMAC2L/ATP5PD/ATP6V1A/AK5/TGFB1
BP	GO:0010605	negative regulation of macromolecule metabolic process	166	0.314509	2.17219	0.000155788	0.000155788	0.00308655	758	tags=33%, list=18%, signal=28%	BMP4/CRYAB/PFDN5/BANF1/C1QBP/IGF2/PRDX5/S100B/UXT/CPTP/CDK5/HINT2/PEBP1/ID3/TXN/SAP18/FKBP1A/IFI6/CDKN2D/PFDN6/C3/ERCC1/SHMT2/H3-3A/CTSB/LSM4/TNFAIP8/MSR1/HOPX/HSPA8/GPX1/PDE12/RBM8A/DNAJA1/EIF4EBP1/EIF3H/LAMTOR5/SNX3/BHLHE40/PYCARD/PHAX/PARK7/RPL37/APEX1/IGFBP3/POMC/BMI1/RPS15/AQP1/RPL11/GATA3/TTC5/IGFBP5/PCNA/PLAUR
BP	GO:0098662	inorganic cation transmembrane transport	62	0.388956	2.16998	0.00016518	0.00016518	0.00308655	985	tags=47%, list=23%, signal=37%	ATP5MC1/COX5A/SMDT1/GRP/FKBP1A/ATP5F1D/ATP5MG/ATP5F1E/ATP5MF/ATP5PF/SLC25A5/ATP5ME/NDUFA4/ATP5F1C/DMAC2L/ATP6V0E1/PARK7/ATP5PD/ATP5F1A/ANXA1/ATP5MC3/PHB2/AQP1/SCARA5/ATP6V1A/CYBA/UQCRFS1/TSPAN13/ANXA6
BP	GO:0046903	secretion	44	0.424786	2.16149	0.000169664	0.000169664	0.00308655	1483	tags=66%, list=34%, signal=44%	NKG7/CDK5/SERP1/GRP/PTGDS/PRKCB/LEP/SYNGR2/PFN2/VAMP8/PARK7/ANXA1/AQP1/GJA1/RCN3/CYBA/TGFB1/S100A13/PTGES/S100A12/DTNBP1/TMED10/PTGDR/ERP29/CORO1A/RAB11B/LAMP1/PFKL/SELENOT
BP	GO:0030036	actin cytoskeleton organization	54	0.401524	2.15881	0.000335064	0.000335064	0.00517753	1457	tags=61%, list=34%, signal=41%	PHPT1/GMFG/RAB13/S100A10/ARPC1B/AIF1/CAVIN3/CDC42EP2/RHOA/MYL12A/ARPC3/RHOC/PFN2/PYCARD/PDLIM4/PFN1/ANXA1/ACTR2/AQP1/MYOC/ARHGDIB/ACTA2/TMSB4/MSRB1/DTNBP1/APOA1/TMOD1/CORO1A/EMP2/ARPC5/HSP90B1/CFL1/ARPC2
BP	GO:0050896	response to stimulus	586	0.258825	2.15483	0.000137931	0.000137931	0.00308655	1156	tags=39%, list=27%, signal=33%	TNFAIP8L2/BMP4/TSPAN6/PFDN5/BANF1/C1QB/C1QBP/IGF2/PSENEN/PHPT1/FUNDC2/PRDX5/ANAPC15/AQP3/GMFG/S100B/NKG7/CD3E/RAB13/ROMO1/PRXL2B/OGN/CDK5/MT2A/APEX2/C1QA/ID3/TXN/NDUFA6/COPS9/GRP/VDAC2/PTGDS/GAPDH/FKBP1A/MFAP4/FUNDC1/IFI6/RNASE6/PRKCB/LEP/CD200R1L/ADGRD1/CDKN2D/GLRX3/CFD/MIF/CD320/OCIAD2/CTDNEP1/AKR1A1/MAP1LC3B/AIF1/TYROBP/ITM2C/FGL2/RAB8A/C3/LTC4S/FADD/F13A1/PRDX1/MMP2/PRDX6/ERCC1/SHMT2/MANF/CAV…
BP	GO:0051896	regulation of protein kinase B signaling	14	0.610439	2.15311	0.000543971	0.000543971	0.00770703	1144	tags=79%, list=27%, signal=58%	C1QBP/LEP/CAVIN3/GPX1/GATA3/MYOC/RCN3/IL18/TGFB1/RACK1/PPP2CA
BP	GO:0050789	regulation of biological process	764	0.251613	2.15034	0.000133351	0.000133351	0.00308655	1371	tags=43%, list=32%, signal=36%	TNFAIP8L2/BMP4/TSPAN6/COA3/CRYAB/PFDN5/BANF1/C1QB/C1QBP/IGF2/PSENEN/PHPT1/FUNDC2/PRDX5/ANAPC15/OAZ1/COX7A2L/CDK2AP2/AQP3/GMFG/S100B/UXT/NKG7/CPTP/LUM/DPY30/DPT/RAB13/ROMO1/CCDC124/OGN/CDK5/MT2A/HINT2/PEBP1/PSMB9/SERP1/S100A10/C1QA/ID3/TXN/SAP18/COPS9/MARCKSL1/NACA/GRP/VDAC2/BUD23/PTGDS/NAP1L1/GAPDH/FKBP1A/MFAP4/SUMO2/POLE3/ARPC1B/DYNLL1/EDF1/IFI6/MIEN1/PRKCB/LEP/CD200R1L/ADGRD1/CDKN2D/GLRX3/GNG5/…
BP	GO:0098655	monoatomic cation transmembrane transport	64	0.381971	2.14902	0.000165426	0.000165426	0.00308655	1017	tags=47%, list=24%, signal=36%	ATP5MC1/COX5A/SMDT1/GRP/FKBP1A/ATP5F1D/ATP5MG/ATP5F1E/ATP5MF/ATP5PF/SLC25A5/ATP5ME/NDUFA4/ATP5F1C/DMAC2L/ATP6V0E1/PARK7/ATP5PD/ATP5F1A/ANXA1/ATP5MC3/PHB2/AQP1/SCARA5/ATP6V1A/CYBA/UQCRFS1/TSPAN13/ANXA6/CTSS
BP	GO:0009607	response to biotic stimulus	129	0.32607	2.14829	0.000158881	0.000158881	0.00308655	933	tags=39%, list=22%, signal=31%	TNFAIP8L2/TSPAN6/C1QB/C1QBP/NKG7/ROMO1/C1QA/GAPDH/IFI6/RNASE6/LEP/CFD/MIF/OCIAD2/AIF1/TYROBP/FGL2/C3/FADD/PRDX1/SHMT2/CDC42EP2/RHOA/NPC2/POLR3K/JAGN1/CHID1/ADH5/GPX1/PDE12/CFH/SERINC3/SNX3/PYCARD/VAMP8/CCL2/MYD88/S100A9/ANXA1/AQP1/GATA3/C1S/PRDX2/CYBA/C7/IL18/ACTA2/COLEC12/S100A14/TGFB1
BP	GO:0042127	regulation of cell population proliferation	89	0.352334	2.14785	0.00016284	0.00016284	0.00308655	1261	tags=51%, list=29%, signal=37%	BMP4/IGF2/DPT/ROMO1/COPS9/MARCKSL1/NAP1L1/LEP/CDKN2D/GNG5/WDR77/CD320/AIF1/ATP5IF1/FADD/MVD/RHOA/SLC25A5/GPX1/PDCD5/RPS9/TES/PYCARD/CCL2/IGFBP3/BMI1/ANXA1/RPS6/AQP1/GATA3/IGFBP5/GJA1/CCND2/SPRY1/IL18/TGFB1/AIMP2/PTGES/CD9/MED31/CLU/DHPS/FXN/CORO1A/EMP2
BP	GO:0043069	negative regulation of programmed cell death	63	0.383479	2.147	0.000165508	0.000165508	0.00308655	820	tags=41%, list=19%, signal=34%	BMP4/CRYAB/PRDX5/IFI6/MIEN1/CDKN2D/FADD/RHOA/SLC25A5/ZPR1/TNFAIP8/PTMA/GPX1/PRELID1/DNAJA1/LAMTOR5/CCL2/PARK7/BMI1/AQP1/GATA3/SOD1/PLAUR/CCND2/PRDX2/FSTL1
BP	GO:0008284	positive regulation of cell population proliferation	56	0.392843	2.13511	0.000167112	0.000167112	0.00308655	933	tags=45%, list=22%, signal=35%	BMP4/IGF2/ROMO1/COPS9/MARCKSL1/NAP1L1/LEP/GNG5/WDR77/CD320/AIF1/FADD/MVD/SLC25A5/RPS9/PYCARD/BMI1/ANXA1/RPS6/AQP1/IGFBP5/GJA1/CCND2/IL18/TGFB1
BP	GO:0009058	biosynthetic process	514	0.259376	2.12661	0.000140193	0.000140193	0.00308655	1004	tags=34%, list=23%, signal=30%	MRPL11/BMP4/COA3/CRYAB/PFDN5/C1QBP/IGF2/PRDX5/OAZ1/S100B/UXT/POLR1D/LUM/PPP1R3C/RPS27L/POLR2F/RPL24/RPS15A/NDUFA7/CCDC124/POLR2I/PRXL2B/CDK5/NDUFAB1/HINT2/DDT/RPS16/SERP1/SELENOK/S100A10/ID3/TXN/MRPS16/POLR2G/NACA/MRPS26/TMEM258/PTGDS/GAPDH/PGRMC1/SUMO2/ATP5F1D/EDF1/PRKCB/LEP/MRPL55/RPS27/RPL27/CDKN2D/MRPL9/MRPS22/EIF3K/RPS13/PRPS1/RPL39/WDR77/CTDNEP1/ADI1/AKR1A1/ATP5IF1/TYMS/C3/LTC4S/RPL13/FADD/…
BP	GO:1903131	mononuclear cell differentiation	25	0.495295	2.12519	0.000889205	0.000889205	0.011115	881	tags=56%, list=20%, signal=45%	BMP4/LEP/KDELR1/FGL2/FADD/RHOA/SLC25A5/CYP26B1/PRELID1/BMI1/ANXA1/GATA3/PRDX2/IL18
BP	GO:0006952	defense response	144	0.315558	2.12152	0.000158128	0.000158128	0.00308655	1028	tags=42%, list=24%, signal=33%	TNFAIP8L2/TSPAN6/C1QB/C1QBP/S100B/NKG7/ROMO1/C1QA/GRP/GAPDH/IFI6/RNASE6/LEP/CD200R1L/CFD/MIF/AIF1/TYROBP/FGL2/C3/FADD/PRDX1/SHMT2/CDC42EP2/POLR3K/JAGN1/CHID1/FEM1A/CYP26B1/GPX1/PDE12/CFH/SERINC3/PYCARD/VAMP8/PARK7/MYD88/S100A9/ANXA1/AQP1/MVK/GATA3/PTGIS/CD163/C1S/PRDX2/CYBA/C7/IL18/COLEC12/CUEDC2/S100A14/TGFB1/PSMA1/CXCL16/PTGER4/TMSB4/PTGES/MSRB1/S100A12
BP	GO:0071478	cellular response to radiation	10	0.680228	2.12035	0.000367309	0.000367309	0.00542273	1179	tags=90%, list=27%, signal=66%	COPS9/MFAP4/MMP2/AQP1/GATA3/PCNA/CCND2/EIF2S1/RPL26
BP	GO:1901576	organic substance biosynthetic process	509	0.258879	2.11972	0.000140056	0.000140056	0.00308655	1012	tags=34%, list=23%, signal=30%	MRPL11/BMP4/COA3/CRYAB/PFDN5/C1QBP/IGF2/PRDX5/OAZ1/S100B/UXT/POLR1D/LUM/PPP1R3C/RPS27L/POLR2F/RPL24/RPS15A/NDUFA7/CCDC124/POLR2I/PRXL2B/CDK5/NDUFAB1/HINT2/DDT/RPS16/SERP1/SELENOK/S100A10/ID3/TXN/MRPS16/POLR2G/NACA/MRPS26/TMEM258/PTGDS/GAPDH/PGRMC1/SUMO2/ATP5F1D/EDF1/PRKCB/LEP/MRPL55/RPS27/RPL27/CDKN2D/MRPL9/MRPS22/EIF3K/RPS13/PRPS1/RPL39/WDR77/CTDNEP1/ADI1/AKR1A1/ATP5IF1/TYMS/C3/LTC4S/RPL13/FADD/…
BP	GO:0021700	developmental maturation	16	0.572089	2.118	0.000901551	0.000901551	0.011115	809	tags=56%, list=19%, signal=46%	C1QA/PGRMC1/C3/H3-3A/CDH5/RHOA/MYOC/GJA1/CD63
BP	GO:0015986	proton motive force-driven ATP synthesis	6	0.826794	2.11545	0.000186951	0.000186951	0.00312803	752	tags=100%, list=17%, signal=83%	ATP5F1D/ATP5PF/ATP5ME/ATP5F1C/ATP5PD/ATP6V1A
BP	GO:0009059	macromolecule biosynthetic process	381	0.267089	2.10843	0.000145455	0.000145455	0.00308655	1012	tags=35%, list=23%, signal=29%	MRPL11/BMP4/COA3/CRYAB/PFDN5/C1QBP/IGF2/PRDX5/S100B/UXT/POLR1D/LUM/PPP1R3C/RPS27L/POLR2F/RPL24/RPS15A/NDUFA7/CCDC124/POLR2I/CDK5/RPS16/SERP1/SELENOK/S100A10/ID3/TXN/MRPS16/POLR2G/NACA/MRPS26/TMEM258/GAPDH/SUMO2/EDF1/PRKCB/MRPL55/RPS27/RPL27/CDKN2D/MRPL9/MRPS22/EIF3K/RPS13/RPL39/WDR77/RPL13/FADD/ERCC1/SHMT2/RHOA/PIGC/HINT1/MRPS17/POLR3K/NGDN/EIF5A/RPL36A/MRPL20/MRPL30/ZPR1/RPS26/HOPX/HSPA8/MRPL27/…
BP	GO:0050865	regulation of cell activation	41	0.42403	2.10833	0.00068341	0.00068341	0.00923572	1356	tags=61%, list=31%, signal=42%	BMP4/FUNDC2/LEP/CD320/AIF1/FGL2/FADD/RHOA/CYP26B1/PRELID1/FGL1/PYCARD/VAMP8/BMI1/ANXA1/GATA3/PRDX2/IL18/TGFB1/CD9/DHPS/CORO1A/RIPOR2/PRKCA/LAMP1
BP	GO:0006811	monoatomic ion transport	91	0.343771	2.1079	0.00016276	0.00016276	0.00308655	1017	tags=44%, list=24%, signal=34%	ATP5MC1/CDK5/COX5A/SMDT1/GRP/VDAC2/FKBP1A/ATP5F1D/PRKCB/ATP5MG/CLIC1/ATP5F1E/ATP5MF/ATP5PF/SLC25A5/ATP5ME/NDUFA4/ATP5F1C/DMAC2L/ATP6V0E1/SARAF/CCL2/PARK7/ATP5PD/ATP5F1A/ANXA1/ATP5MC3/PHB2/AQP1/SCARA5/VDAC1/ATP6V1A/GJA1/CYBA/UQCRFS1/VDAC3/TSPAN13/ANXA6/FTL/CTSS
BP	GO:0071702	organic substance transport	216	0.290074	2.10603	0.000152765	0.000152765	0.00308655	1279	tags=46%, list=30%, signal=34%	BMP4/TOMM5/OAZ1/AQP3/TOMM22/CPTP/TOMM6/RAB13/CDK5/SERP1/TXN/SMDT1/GRP/SEC61G/FKBP1A/PRKCB/LEP/MVB12A/CLTB/KDELR1/CD320/C3/NXT1/SEM1/NPC2/SLC35A4/ALYREF/JAGN1/SLC25A5/ZPR1/MSR1/RAB3IL1/KDELR2/TOMM20/RBM8A/PRELID1/FIS1/PDCD5/GLTP/SRP14/DNAJA1/ENY2/CLTA/SARAF/SNX3/PHAX/VAMP8/CCL2/PARK7/SLC25A6/GOT2/ANXA1/AQP1/TSPO/GJA1/LAMTOR1/TIMM8B/CD63/RCN3/VTI1B/SNX5/CYBA/SLC37A2/UBE2G2/AP2S1/UNC119/TMEM129/CNIH…
BP	GO:0046034	ATP metabolic process	22	0.512184	2.10565	0.000900576	0.000900576	0.011115	1100	tags=68%, list=26%, signal=51%	GAPDH/ATP5F1D/ATP5PF/ATP5ME/ATP5F1C/DMAC2L/ATP5PD/ATP6V1A/AK5/TPI1/PGK1/TGFB1/PGAM1/ARL2/ENO1
BP	GO:0050863	regulation of T cell activation	27	0.478717	2.10438	0.000882924	0.000882924	0.011115	881	tags=56%, list=20%, signal=44%	BMP4/LEP/AIF1/FGL2/FADD/RHOA/CYP26B1/PRELID1/FGL1/PYCARD/BMI1/ANXA1/GATA3/PRDX2/IL18
BP	GO:0043170	macromolecule metabolic process	768	0.246006	2.10324	0.000133298	0.000133298	0.00308655	1380	tags=43%, list=32%, signal=36%	MRPL11/BMP4/COA3/CRYAB/PFDN5/BANF1/C1QBP/IGF2/PSENEN/PHPT1/PRDX5/OAZ1/S100B/UXT/CPTP/POLR1D/QPCT/LUM/PPP1R3C/DPY30/RPS27L/POLR2F/RPL24/RPS15A/NDUFA7/CCDC124/POLR2I/CDK5/HINT2/PEBP1/RPS16/PSMB9/SERP1/APEX2/SNU13/SELENOK/S100A10/ID3/TXN/SAP18/MRPS16/SNRPD2/POLR2G/PSMB3/NACA/MRPS26/BUD23/TMEM258/GAPDH/RNF181/FKBP1A/SUMO2/POLE3/EDF1/IFI6/RNASE6/PRKCB/LEP/MRPL55/ANAPC13/RPS27/RPL27/BLOC1S1/CDKN2D/MRPL…
BP	GO:0010952	positive regulation of peptidase activity	16	0.567999	2.10286	0.000901551	0.000901551	0.011115	812	tags=62%, list=19%, signal=51%	PSENEN/FGL2/FADD/FAM162A/SVBP/PRELID1/PDCD5/PYCARD/S100A9/RCN3
BP	GO:1902903	regulation of supramolecular fiber organization	37	0.43395	2.09798	0.000687876	0.000687876	0.00926046	1292	tags=59%, list=30%, signal=42%	PFDN5/S100A10/ARPC1B/PFDN6/RHOA/GPX1/ARPC3/RHOC/PFN2/PYCARD/MYOC/DRG1/DCN/ARL2/TMSB4/PFDN2/CLU/APOA1/TMOD1/CORO1A/APOE/ARPC5
BP	GO:0030029	actin filament-based process	56	0.385152	2.09331	0.000334225	0.000334225	0.00517753	1457	tags=59%, list=34%, signal=40%	PHPT1/GMFG/RAB13/S100A10/ARPC1B/AIF1/CAVIN3/CDC42EP2/RHOA/MYL12A/ARPC3/RHOC/PFN2/PYCARD/PDLIM4/PFN1/ANXA1/ACTR2/AQP1/MYOC/ARHGDIB/ACTA2/TMSB4/MSRB1/DTNBP1/APOA1/TMOD1/CORO1A/EMP2/ARPC5/HSP90B1/CFL1/ARPC2
BP	GO:1902531	regulation of intracellular signal transduction	114	0.325033	2.09226	0.000159795	0.000159795	0.00308655	1366	tags=54%, list=32%, signal=38%	BMP4/TSPAN6/C1QBP/ANAPC15/GAPDH/FKBP1A/PRKCB/LEP/CDKN2D/FADD/PRDX1/CAVIN3/RHOA/IGFBP6/GPX1/SERINC3/DNAJA1/LAMTOR5/PARK7/RPL37/MYD88/IGFBP3/NENF/RHEB/POMC/S100A9/RPS15/PHB2/LAMTOR2/RPL11/GATA3/SOD1/MYOC/PLAUR/GJA1/LAMTOR1/SPRY1/RCN3/PRDX2/ARHGDIB/CASTOR1/TGM2/IL18/DCN/TGFB1/RPS20/TCIM/RACK1/PPP2CA/CLU/RRAGA/RPL26/LAMTOR4/ERP29/TERF2IP/APOA1/RIPOR2/UBB/DLC1/PRKCA/TMEM106A
BP	GO:0048518	positive regulation of biological process	456	0.258809	2.09064	0.000142898	0.000142898	0.00308655	1017	tags=36%, list=24%, signal=31%	BMP4/TSPAN6/COA3/C1QB/C1QBP/IGF2/PSENEN/PHPT1/OAZ1/AQP3/S100B/NKG7/LUM/DPY30/ROMO1/CCDC124/CDK5/SERP1/S100A10/C1QA/ID3/TXN/SAP18/COPS9/MARCKSL1/NACA/GRP/BUD23/NAP1L1/GAPDH/FKBP1A/SUMO2/DYNLL1/EDF1/MIEN1/PRKCB/LEP/GNG5/CFD/CLIC1/WDR77/CD320/CTDNEP1/AIF1/TYROBP/ITM2C/FGL2/CDK4/C3/FADD/MVD/ERCC1/CAVIN3/FAM162A/RHOA/CIBAR1/EIF5A/SLC25A5/ZPR1/TNFAIP8/FEM1A/MSR1/NDUFA4/HOPX/CYP26B1/IGFBP6/NGRN/PDLIM1/G…
BP	GO:0009144	purine nucleoside triphosphate metabolic process	24	0.493968	2.09055	0.000890631	0.000890631	0.011115	1100	tags=67%, list=26%, signal=50%	GAPDH/ATP5F1D/ATP5PF/ATP5ME/ATP5F1C/DMAC2L/ATP5PD/ATP6V1A/AK5/TPI1/PGK1/TGFB1/PGAM1/RAN/ARL2/ENO1
BP	GO:0051336	regulation of hydrolase activity	73	0.358579	2.08843	0.000163666	0.000163666	0.00308655	861	tags=44%, list=20%, signal=36%	PSENEN/PRDX5/PEBP1/PSMB9/S100A10/FKBP1A/IFI6/CDKN2D/ATP5IF1/FGL2/C3/FADD/FAM162A/RHOA/CTSB/TNFAIP8/GPX1/SVBP/PRELID1/PDCD5/LAMTOR5/RHOC/PYCARD/PARK7/S100A9/PHB2/AQP1/PSMB8/PCNA/PLAUR/RCN3/TGM2
BP	GO:0051046	regulation of secretion	26	0.480356	2.08699	0.00106345	0.00106345	0.0124555	1560	tags=73%, list=36%, signal=47%	CDK5/SERP1/GRP/PRKCB/PFN2/VAMP8/ANXA1/AQP1/GJA1/CYBA/TGFB1/PTGES/DTNBP1/TMED10/ERP29/LAMP1/PFKL/SELENOT/MYH10
BP	GO:0048523	negative regulation of cellular process	292	0.274046	2.08602	0.000148588	0.000148588	0.00308655	1379	tags=48%, list=32%, signal=35%	BMP4/TSPAN6/CRYAB/PFDN5/C1QBP/IGF2/PHPT1/PRDX5/ANAPC15/CDK2AP2/UXT/CPTP/DPT/CDK5/ID3/TXN/SAP18/GRP/FKBP1A/DYNLL1/IFI6/MIEN1/PRKCB/LEP/CDKN2D/PFDN6/WDR77/AIF1/ATP5IF1/ITM2C/FGL2/FADD/ERCC1/SHMT2/CAVIN3/H3-3A/RHOA/SLC25A5/ZPR1/TNFAIP8/PTMA/HOPX/CYP26B1/HSPA8/GPX1/PDE12/SVBP/PRELID1/PDCD5/LGMN/DNAJA1/TES/NAIF1/EIF4EBP1/EIF3H/LAMTOR5/SNX3/FGL1/TGFB1I1/BHLHE40/PFN2/PHAX/VAMP8/CCL2/PARK7/IGFBP3/NENF/BM…
BP	GO:0006120	mitochondrial electron transport, NADH to ubiquinone	12	0.624593	2.08585	0.000729395	0.000729395	0.00952737	778	tags=67%, list=18%, signal=55%	NDUFA7/NDUFAB1/NDUFA8/NDUFB8/NDUFS8/NDUFB9/PARK7/NDUFC2
BP	GO:0051248	negative regulation of protein metabolic process	83	0.347311	2.0836	0.0001638	0.0001638	0.00308655	1405	tags=57%, list=33%, signal=39%	BMP4/PFDN5/PRDX5/CDK5/HINT2/PEBP1/FKBP1A/IFI6/CDKN2D/PFDN6/C3/SHMT2/CTSB/TNFAIP8/GPX1/DNAJA1/EIF4EBP1/EIF3H/LAMTOR5/SNX3/PARK7/RPL37/IGFBP3/RPS15/AQP1/RPL11/IGFBP5/PLAUR/EIF2S1/TGFB1/YBX1/RPS20/TIMP4/RACK1/PFDN2/TMEM98/TFPI2/CLU/TMED10/TERF2IP/RPL13A/APOE/SGTA/WARS1/VPS28/ITM2B/LAPTM4B
BP	GO:0043254	regulation of protein-containing complex assembly	43	0.410787	2.07655	0.000508388	0.000508388	0.00738147	1516	tags=67%, list=35%, signal=44%	CPTP/ARPC1B/H3-3A/RHOA/ARPC3/RHOC/PFN2/PYCARD/PARK7/MYD88/DRG1/RPS3/TGFB1/ARL2/PTGER4/TMSB4/FBLIM1/RACK1/CLU/STXBP6/TMOD1/SEPTIN8/CORO1A/RPL13A/ARPC5/WARS1/ARPC2/HSPA1A/CTNNBIP1
BP	GO:0009605	response to external stimulus	207	0.287736	2.07473	0.00015193	0.00015193	0.00308655	1028	tags=38%, list=24%, signal=31%	TNFAIP8L2/BMP4/TSPAN6/C1QB/C1QBP/AQP3/NKG7/RAB13/ROMO1/CDK5/C1QA/GAPDH/IFI6/RNASE6/LEP/CD200R1L/CDKN2D/CFD/MIF/OCIAD2/MAP1LC3B/AIF1/TYROBP/FGL2/C3/FADD/PRDX1/SHMT2/CDC42EP2/RHOA/NPC2/POLR3K/JAGN1/CHID1/FEM1A/ADH5/HOPX/GPX1/PDE12/CFH/SERINC3/SNX3/BHLHE40/PYCARD/VAMP8/CCL2/PARK7/PROS1/MYD88/NENF/POMC/S100A9/ANXA1/SERPING1/PPIB/AQP1/MVK/GATA3/TTC5/PTGIS/C1S/CD63/PRDX2/ECSCR/CYBA/C7/IL18/ACTA2/COLEC1…
BP	GO:0002694	regulation of leukocyte activation	36	0.431332	2.06814	0.000861475	0.000861475	0.0108996	933	tags=50%, list=22%, signal=40%	BMP4/LEP/CD320/AIF1/FGL2/FADD/RHOA/CYP26B1/PRELID1/FGL1/PYCARD/VAMP8/BMI1/ANXA1/GATA3/PRDX2/IL18/TGFB1
BP	GO:0006887	exocytosis	22	0.502796	2.06706	0.00144092	0.00144092	0.016022	1356	tags=73%, list=31%, signal=50%	NKG7/CDK5/GRP/PTGDS/PRKCB/SYNGR2/PFN2/VAMP8/ANXA1/S100A13/S100A12/TMED10/PTGDR/CORO1A/RAB11B/LAMP1
BP	GO:0016064	immunoglobulin mediated immune response	12	0.61892	2.06691	0.000729395	0.000729395	0.00952737	933	tags=67%, list=22%, signal=52%	C1QB/C1QBP/C1QA/C3/ERCC1/C1S/C7/TGFB1
BP	GO:0019724	B cell mediated immunity	12	0.61892	2.06691	0.000729395	0.000729395	0.00952737	933	tags=67%, list=22%, signal=52%	C1QB/C1QBP/C1QA/C3/ERCC1/C1S/C7/TGFB1
BP	GO:0051128	regulation of cellular component organization	162	0.300222	2.0653	0.000156031	0.000156031	0.00308655	1294	tags=49%, list=30%, signal=35%	BMP4/PFDN5/PHPT1/ANAPC15/CDK2AP2/GMFG/CPTP/CDK5/S100A10/ARPC1B/DYNLL1/MIEN1/CDKN2D/PFDN6/ITM2C/C3/ERCC1/H3-3A/FAM162A/RHOA/EIF5A/SLC25A5/HOPX/GPX1/ARPC3/PRELID1/FIS1/PDCD5/NAIF1/SNX3/RHOC/PFN2/CCT7/PYCARD/PARK7/MYD88/IGFBP3/ACTR2/LAMTOR2/MYOC/PLAUR/GJA1/LAMTOR1/DRG1/TFPT/CD63/ARHGDIB/FKBP4/RPS3/CCT3/CD53/UNC119/DCN/TGFB1/VDAC3/ARL2/CXCL16/PTGER4/TMSB4/CDC26/ARRB1/FBLIM1/RACK1/PFDN2/CLU/STXBP6/FXN…
BP	GO:0034763	negative regulation of transmembrane transport	6	0.805295	2.06045	0.000560852	0.000560852	0.0078881	229	tags=67%, list=5%, signal=63%	GRP/FKBP1A/PRKCB/LEP
BP	GO:0033365	protein localization to organelle	83	0.343409	2.06019	0.0001638	0.0001638	0.00308655	1270	tags=51%, list=29%, signal=36%	BMP4/TOMM5/TOMM22/CDK5/EMC7/TXN/SEC61G/GET3/CTDNEP1/RAB8A/EMC8/ZPR1/KDELR2/TOMM20/PDCD5/SRP14/DNAJA1/LAMTOR5/CCT7/WDR83OS/PARK7/RPL11/CCT3/EMC6/TGFB1/YBX1/RAN/ARL2/GRK2/SSB/PEX13/TOMM40/TIMM22/TMEM98/SSR3/TMED10/LZTFL1/LAMTOR4/GDI2/TERF2IP/GDAP1/TRAM1
BP	GO:0097190	apoptotic signaling pathway	49	0.392668	2.05826	0.000674423	0.000674423	0.00914945	1283	tags=57%, list=30%, signal=41%	BMP4/VDAC2/IFI6/CDKN2D/ITM2C/FADD/FAM162A/HINT1/SLC25A5/GPX1/PRELID1/PDCD5/SERINC3/DNAJA1/PARK7/S100A9/BMI1/PLAUR/TFPT/PRDX2/TGFB1/PPP1CA/RACK1/CLU/RPL26/FXN/ERP29/UBB
BP	GO:0051172	negative regulation of nitrogen compound metabolic process	134	0.309305	2.05598	0.000158153	0.000158153	0.00308655	1379	tags=49%, list=32%, signal=35%	BMP4/CRYAB/PFDN5/C1QBP/IGF2/PRDX5/UXT/CDK5/HINT2/PEBP1/ID3/TXN/SAP18/FKBP1A/IFI6/CDKN2D/PFDN6/C3/ERCC1/SHMT2/CTSB/TNFAIP8/HOPX/HSPA8/GPX1/DNAJA1/EIF4EBP1/EIF3H/LAMTOR5/SNX3/BHLHE40/PHAX/PARK7/RPL37/IGFBP3/RPS15/AQP1/RPL11/GATA3/IGFBP5/PCNA/PLAUR/PTGIS/CCND1/EIF2S1/TGFB1/YBX1/RPS20/TIMP4/RACK1/PFDN2/TMEM98/BASP1/TFPI2/CLU/TMED10/TERF2IP/ZNF22/RPL13A/APOE/SGTA/WARS1/HDAC1/VPS28/HEYL/ITM2B
BP	GO:0009141	nucleoside triphosphate metabolic process	29	0.457496	2.05592	0.000702001	0.000702001	0.00934322	1100	tags=62%, list=26%, signal=47%	GAPDH/ATP5F1D/TYMS/CMPK1/ATP5PF/ATP5ME/ATP5F1C/DMAC2L/ATP5PD/ATP6V1A/AK5/TPI1/PGK1/TGFB1/PGAM1/RAN/ARL2/ENO1
BP	GO:0034220	monoatomic ion transmembrane transport	78	0.348461	2.05589	0.000164853	0.000164853	0.00308655	1061	tags=46%, list=25%, signal=35%	ATP5MC1/COX5A/SMDT1/GRP/VDAC2/FKBP1A/ATP5F1D/ATP5MG/CLIC1/ATP5F1E/ATP5MF/ATP5PF/SLC25A5/ATP5ME/NDUFA4/ATP5F1C/DMAC2L/ATP6V0E1/PARK7/ATP5PD/ATP5F1A/ANXA1/ATP5MC3/PHB2/AQP1/SCARA5/VDAC1/ATP6V1A/GJA1/CYBA/UQCRFS1/VDAC3/TSPAN13/ANXA6/CTSS/SFXN4
BP	GO:0070201	regulation of establishment of protein localization	33	0.438578	2.05509	0.000862366	0.000862366	0.0108996	1243	tags=61%, list=29%, signal=43%	BMP4/OAZ1/CDK5/SERP1/TXN/ZPR1/FIS1/PDCD5/DNAJA1/SNX3/CCT7/PARK7/CCT3/UBE2G2/TGFB1/RAN/RACK1/TMED10/ERP29/SEPTIN8
BP	GO:0032943	mononuclear cell proliferation	22	0.499783	2.05467	0.00144092	0.00144092	0.016022	1261	tags=64%, list=29%, signal=45%	BMP4/FKBP1A/LEP/CD320/AIF1/FADD/PYCARD/BMI1/ANXA1/PRDX2/IL18/DHPS/CORO1A/EMP2
BP	GO:0046651	lymphocyte proliferation	22	0.499783	2.05467	0.00144092	0.00144092	0.016022	1261	tags=64%, list=29%, signal=45%	BMP4/FKBP1A/LEP/CD320/AIF1/FADD/PYCARD/BMI1/ANXA1/PRDX2/IL18/DHPS/CORO1A/EMP2
BP	GO:0098660	inorganic ion transmembrane transport	69	0.35717	2.05166	0.000328353	0.000328353	0.00512769	985	tags=45%, list=23%, signal=35%	ATP5MC1/COX5A/SMDT1/GRP/FKBP1A/ATP5F1D/ATP5MG/CLIC1/ATP5F1E/ATP5MF/ATP5PF/SLC25A5/ATP5ME/NDUFA4/ATP5F1C/DMAC2L/ATP6V0E1/PARK7/ATP5PD/ATP5F1A/ANXA1/ATP5MC3/PHB2/AQP1/SCARA5/ATP6V1A/CYBA/SLC37A2/UQCRFS1/TSPAN13/ANXA6
BP	GO:0007010	cytoskeleton organization	90	0.335616	2.05133	0.000325627	0.000325627	0.00512769	1292	tags=52%, list=30%, signal=37%	PHPT1/CDK2AP2/GMFG/UXT/RAB13/S100A10/CCDC69/GAPDH/ARPC1B/SH3BGRL3/AIF1/CAVIN3/CDC42EP2/RHOA/MYL12A/ZPR1/ARPC3/BCCIP/RHOC/PFN2/PYCARD/CCL2/PDLIM4/PFN1/ANXA1/ACTR2/AQP1/SOD1/MYOC/GJA1/DRG1/RANBP1/ARHGDIB/FKBP4/ACTA2/ARL2/TMSB4/MSRB1/DTNBP1/PFDN2/TUBB/APOA1/TMOD1/CORO1A/EMP2/KIF2A/ARPC5
BP	GO:0045087	innate immune response	84	0.340655	2.0505	0.000163159	0.000163159	0.00308655	1028	tags=43%, list=24%, signal=33%	TNFAIP8L2/TSPAN6/C1QB/C1QBP/NKG7/C1QA/GAPDH/IFI6/LEP/CFD/MIF/AIF1/TYROBP/C3/FADD/PRDX1/SHMT2/CDC42EP2/POLR3K/CHID1/PDE12/CFH/SERINC3/PYCARD/MYD88/S100A9/ANXA1/GATA3/C1S/CYBA/C7/IL18/COLEC12/CXCL16/MSRB1/S100A12
BP	GO:0098542	defense response to other organism	104	0.324405	2.05035	0.000480692	0.000480692	0.00706695	1028	tags=41%, list=24%, signal=32%	TNFAIP8L2/TSPAN6/C1QB/C1QBP/NKG7/ROMO1/C1QA/GAPDH/IFI6/RNASE6/LEP/CFD/MIF/AIF1/TYROBP/FGL2/C3/FADD/PRDX1/SHMT2/CDC42EP2/POLR3K/JAGN1/CHID1/PDE12/CFH/SERINC3/PYCARD/VAMP8/MYD88/S100A9/ANXA1/AQP1/GATA3/C1S/CYBA/C7/IL18/COLEC12/S100A14/CXCL16/MSRB1/S100A12
BP	GO:0051249	regulation of lymphocyte activation	33	0.437081	2.04808	0.000862366	0.000862366	0.0108996	933	tags=52%, list=22%, signal=41%	BMP4/LEP/CD320/AIF1/FGL2/FADD/RHOA/CYP26B1/PRELID1/FGL1/PYCARD/BMI1/ANXA1/GATA3/PRDX2/IL18/TGFB1
BP	GO:2001233	regulation of apoptotic signaling pathway	34	0.432083	2.04433	0.0013786	0.0013786	0.0155255	1283	tags=62%, list=30%, signal=44%	BMP4/IFI6/CDKN2D/ITM2C/SLC25A5/GPX1/PRELID1/SERINC3/DNAJA1/PARK7/S100A9/BMI1/PLAUR/PRDX2/PPP1CA/RACK1/CLU/RPL26/FXN/ERP29/UBB
BP	GO:0009892	negative regulation of metabolic process	189	0.288394	2.04352	0.000153965	0.000153965	0.00308655	770	tags=32%, list=18%, signal=28%	BMP4/CRYAB/PFDN5/BANF1/C1QBP/IGF2/PRDX5/S100B/UXT/CPTP/CDK5/HINT2/PEBP1/ID3/TXN/SAP18/FKBP1A/DYNLL1/IFI6/LEP/CDKN2D/PFDN6/C3/ERCC1/SHMT2/CAVIN3/H3-3A/RHOA/CTSB/LSM4/TNFAIP8/MSR1/HOPX/HSPA8/GPX1/PDE12/RBM8A/DNAJA1/EIF4EBP1/EIF3H/LAMTOR5/SNX3/BHLHE40/PYCARD/PHAX/PARK7/RPL37/APEX1/IGFBP3/POMC/BMI1/RPS15/AQP1/RPL11/GATA3/TTC5/IGFBP5/SOD1/PCNA/PLAUR/PTGIS
BP	GO:0008283	cell population proliferation	113	0.318298	2.04295	0.000159898	0.000159898	0.00308655	816	tags=36%, list=19%, signal=30%	BMP4/IGF2/DPT/ROMO1/COPS9/MARCKSL1/NAP1L1/FKBP1A/LEP/CDKN2D/GNG5/WDR77/CD320/AIF1/ATP5IF1/FADD/PRDX1/MVD/ERCC1/H3-3A/RHOA/SLC25A5/ZPR1/GPX1/PDCD5/RPS9/TES/FGL1/PYCARD/CCL2/IGFBP3/BMI1/ANXA1/RPS6/AQP1/GATA3/IGFBP5/GJA1/CCND2/SPRY1/PRDX2
BP	GO:0009411	response to UV	14	0.578225	2.03949	0.00126927	0.00126927	0.014527	922	tags=71%, list=21%, signal=56%	COPS9/MFAP4/CDKN2D/MMP2/ERCC1/GPX1/AQP1/PCNA/CCND1/EIF2S1
BP	GO:0051168	nuclear export	14	0.577294	2.03621	0.00126927	0.00126927	0.014527	991	tags=71%, list=23%, signal=55%	CDK5/TXN/SEM1/ALYREF/ENY2/PARK7/RPS15/TGFB1/RAN/SSB
BP	GO:0006754	ATP biosynthetic process	9	0.678232	2.034	0.00146279	0.00146279	0.0160618	933	tags=89%, list=22%, signal=70%	ATP5F1D/ATP5PF/ATP5ME/ATP5F1C/DMAC2L/ATP5PD/ATP6V1A/TGFB1
BP	GO:0009145	purine nucleoside triphosphate biosynthetic process	9	0.678232	2.034	0.00146279	0.00146279	0.0160618	933	tags=89%, list=22%, signal=70%	ATP5F1D/ATP5PF/ATP5ME/ATP5F1C/DMAC2L/ATP5PD/ATP6V1A/TGFB1
BP	GO:0009206	purine ribonucleoside triphosphate biosynthetic process	9	0.678232	2.034	0.00146279	0.00146279	0.0160618	933	tags=89%, list=22%, signal=70%	ATP5F1D/ATP5PF/ATP5ME/ATP5F1C/DMAC2L/ATP5PD/ATP6V1A/TGFB1
BP	GO:0032879	regulation of localization	129	0.3082	2.03056	0.000317763	0.000317763	0.00507508	1298	tags=51%, list=30%, signal=37%	BMP4/CRYAB/OAZ1/CDK5/SERP1/TXN/GRP/GAPDH/FKBP1A/PRKCB/LEP/CLIC1/C3/SLC25A5/ZPR1/MSR1/NDUFA4/PRELID1/FIS1/PDCD5/DNAJA1/SARAF/SNX3/PFN2/CCT7/PYCARD/VAMP8/CCL2/PARK7/ANXA1/PHB2/AQP1/GJA1/LAMTOR1/ALKBH7/CD63/CYBA/CCT3/TGM2/UBE2G2/UNC119/TGFB1/TSPAN13/RAN/GRK2/ANXA6/PTGES/CTSS/ARRB1/DTNBP1/RACK1/TMEM98/CYBB/CNPY4/CLU/TMED10/LZTFL1/GDI2/ERP29/APOA1/SEPTIN8/CORO1A/RAB11B/RIPOR2/ATAD1/NAXE
BP	GO:0045596	negative regulation of cell differentiation	28	0.456146	2.02826	0.00194553	0.00194553	0.0199723	1188	tags=61%, list=28%, signal=44%	BMP4/IGF2/CDK5/ID3/FGL2/HOPX/TGFB1I1/ANXA1/GATA3/SPRY1/PRDX2/IL18/TGFB1/YBX1/TMEM98/PPP2CA/DNAJB11
BP	GO:0050900	leukocyte migration	32	0.437092	2.02642	0.00104439	0.00104439	0.0123142	1809	tags=78%, list=42%, signal=46%	C1QBP/AIF1/FADD/RHOA/JAGN1/PYCARD/CCL2/S100A9/ANXA1/PPIB/GATA3/PTGER4/TMSB4/CD9/CORO1A/RPL13A/EMP2/RIPOR2/MPP1/ITGAL/CNN2/PPIA/VAV1/CD99L2/S1PR1
BP	GO:0009199	ribonucleoside triphosphate metabolic process	25	0.471961	2.02507	0.00160057	0.00160057	0.0173043	1100	tags=64%, list=26%, signal=48%	GAPDH/ATP5F1D/ATP5PF/ATP5ME/ATP5F1C/DMAC2L/ATP5PD/ATP6V1A/AK5/TPI1/PGK1/TGFB1/PGAM1/RAN/ARL2/ENO1
BP	GO:0060255	regulation of macromolecule metabolic process	393	0.255553	2.02425	0.000145054	0.000145054	0.00308655	1152	tags=38%, list=27%, signal=31%	BMP4/COA3/CRYAB/PFDN5/BANF1/C1QBP/IGF2/PSENEN/PRDX5/OAZ1/S100B/UXT/CPTP/LUM/DPY30/CCDC124/CDK5/HINT2/PEBP1/PSMB9/SERP1/S100A10/ID3/TXN/SAP18/NACA/BUD23/GAPDH/FKBP1A/SUMO2/POLE3/EDF1/IFI6/PRKCB/LEP/CDKN2D/EIF3K/PFDN6/WDR77/AIF1/FGL2/C3/FADD/ERCC1/SHMT2/CAVIN3/H3-3A/FAM162A/RHOA/CTSB/LSM4/HINT1/NGDN/EIF5A/ZPR1/TNFAIP8/MSR1/HOPX/CYP26B1/HSPA8/NGRN/PDLIM1/GPX1/PDE12/RBM8A/SVBP/PRELID1/PDCD5/DNAJA1/EN…
BP	GO:0051241	negative regulation of multicellular organismal process	66	0.356726	2.02334	0.000660611	0.000660611	0.00899682	1337	tags=56%, list=31%, signal=39%	BMP4/BANF1/C1QBP/S100B/CPTP/CDK5/GLRX3/WDR77/FGL2/RHOA/SVBP/FGL1/PFN2/PYCARD/PROS1/POMC/ANXA1/SERPING1/SOD1/GJA1/SPRY1/PRDX2/PGK1/CUEDC2/DCN/TGFB1/GRK2/CSNK2B/CD9/TMEM98/PPP2CA/DNAJB11/FXN/APOA1/RIPOR2/NAXE/SERPINF1
BP	GO:0002181	cytoplasmic translation	26	0.465544	2.02263	0.00194966	0.00194966	0.0199723	1462	tags=73%, list=34%, signal=49%	RPL24/EIF3K/RPS26/RPL38/EIF3H/EIF3M/RPS21/RPS6/EIF3J/YBX1/EIF3G/RPS28/RPL13A/RPL18/RPL32/RPL19/RPS23/EIF3E/RPL6
BP	GO:0051099	positive regulation of binding	21	0.498856	2.02258	0.0019852	0.0019852	0.0201857	962	tags=52%, list=22%, signal=41%	BMP4/CDK5/S100A10/TXN/FKBP1A/EDF1/PARK7/GATA3/PLAUR/TGFB1/RAN
BP	GO:0010324	membrane invagination	6	0.788625	2.01779	0.000747803	0.000747803	0.00968363	565	tags=83%, list=13%, signal=73%	AIF1/C3/RHOA/MSR1/SNX3
BP	GO:0050794	regulation of cellular process	677	0.238179	2.01488	0.00013468	0.00013468	0.00308655	1371	tags=42%, list=32%, signal=34%	TNFAIP8L2/BMP4/TSPAN6/COA3/CRYAB/PFDN5/C1QBP/IGF2/PSENEN/PHPT1/FUNDC2/PRDX5/ANAPC15/OAZ1/COX7A2L/CDK2AP2/GMFG/S100B/UXT/NKG7/CPTP/LUM/DPT/RAB13/ROMO1/CCDC124/OGN/CDK5/SERP1/S100A10/C1QA/ID3/TXN/SAP18/COPS9/MARCKSL1/NACA/GRP/VDAC2/BUD23/NAP1L1/GAPDH/FKBP1A/SUMO2/POLE3/ARPC1B/DYNLL1/EDF1/IFI6/MIEN1/PRKCB/LEP/ADGRD1/CDKN2D/GNG5/EIF3K/CFD/PFDN6/CLIC1/MIF/WDR77/CD320/CTDNEP1/AIF1/TYROBP/ATP5IF1/ITM2C/…
BP	GO:1903037	regulation of leukocyte cell-cell adhesion	26	0.463576	2.01409	0.00230415	0.00230415	0.0223648	881	tags=54%, list=20%, signal=43%	BMP4/LEP/AIF1/FGL2/FADD/RHOA/ITGB2/FGL1/PYCARD/BMI1/ANXA1/GATA3/PRDX2/IL18
BP	GO:0043299	leukocyte degranulation	10	0.644883	2.01018	0.00128558	0.00128558	0.014666	1356	tags=90%, list=31%, signal=62%	NKG7/GRP/PTGDS/VAMP8/S100A13/S100A12/PTGDR/CORO1A/LAMP1
BP	GO:0006958	complement activation, classical pathway	8	0.700667	2.00361	0.00164926	0.00164926	0.0177216	872	tags=75%, list=20%, signal=60%	C1QB/C1QBP/C1QA/C3/C1S/C7
BP	GO:0002685	regulation of leukocyte migration	18	0.519775	2.00327	0.00288184	0.00288184	0.0266132	1336	tags=72%, list=31%, signal=50%	C1QBP/AIF1/FADD/RHOA/PYCARD/CCL2/ANXA1/PTGER4/TMSB4/CD9/CORO1A/RIPOR2/MPP1
BP	GO:0042098	T cell proliferation	18	0.519396	2.00181	0.00306196	0.00306196	0.0278004	1246	tags=67%, list=29%, signal=48%	BMP4/FKBP1A/LEP/AIF1/FADD/PYCARD/BMI1/ANXA1/PRDX2/IL18/DHPS/CORO1A
BP	GO:0060627	regulation of vesicle-mediated transport	34	0.422837	2.00059	0.00172325	0.00172325	0.0182929	1356	tags=62%, list=31%, signal=43%	CDK5/GAPDH/PRKCB/C3/SNX3/PFN2/PYCARD/VAMP8/ANXA1/CD63/CYBA/TGM2/UNC119/ARRB1/RACK1/CLU/APOA1/CORO1A/RAB11B/ATAD1/LAMP1
BP	GO:0010628	positive regulation of gene expression	86	0.330214	1.99684	0.000489956	0.000489956	0.00714336	976	tags=40%, list=23%, signal=31%	BMP4/COA3/C1QBP/LUM/DPY30/SERP1/S100A10/ID3/GAPDH/LEP/AIF1/C3/FADD/EIF5A/ZPR1/CYP26B1/NGRN/PDCD5/PYCARD/PARK7/MYD88/POMC/ANXA1/PHB2/GATA3/SOD1/GJA1/CYBA/IL18/CLEC3B/ACTA2/TGFB1/YBX1/S100A13
BP	GO:0034641	cellular nitrogen compound metabolic process	549	0.240907	1.98869	0.000139373	0.000139373	0.00308655	1004	tags=33%, list=23%, signal=29%	MRPL11/BMP4/COA3/CRYAB/PFDN5/C1QBP/IGF2/PRDX5/OAZ1/S100B/UXT/POLR1D/LUM/RPS27L/POLR2F/RPL24/RPS15A/NDUFA7/CCDC124/POLR2I/CDK5/RPS16/SERP1/APEX2/SNU13/S100A10/ID3/TXN/SAP18/MRPS16/SNRPD2/POLR2G/NACA/MRPS26/BUD23/GAPDH/PGRMC1/SUMO2/POLE3/ATP5F1D/EDF1/HNMT/RNASE6/PRKCB/MRPL55/RPS27/RPL27/CDKN2D/MRPL9/MRPS22/EIF3K/SNRPD1/RPS13/PRPS1/RPL39/WDR77/SNRPF/ATP5IF1/TYMS/RPL13/FADD/ERCC1/CMPK1/SHMT2/MDH1/ATP…
BP	GO:0002682	regulation of immune system process	112	0.310506	1.98826	0.000320102	0.000320102	0.00508932	999	tags=40%, list=23%, signal=32%	BMP4/TSPAN6/C1QB/C1QBP/PHPT1/AQP3/S100B/C1QA/FKBP1A/PRKCB/LEP/CFD/CD320/AIF1/TYROBP/FGL2/C3/FADD/RHOA/CYP26B1/GPX1/CFH/PRELID1/FGL1/PYCARD/VAMP8/CCL2/PARK7/MYD88/BMI1/ANXA1/SERPING1/PHB2/GATA3/C1S/PRDX2/CYBA/C7/IL18/COLEC12/CUEDC2/TGFB1/PSMA1/PTGER4/TMSB4
BP	GO:0043491	protein kinase B signaling	16	0.536716	1.98705	0.00324558	0.00324558	0.028944	1144	tags=75%, list=27%, signal=55%	C1QBP/LEP/CAVIN3/GPX1/CCL2/GATA3/MYOC/RCN3/IL18/TGFB1/RACK1/PPP2CA
BP	GO:0002455	humoral immune response mediated by circulating immunoglobulin	9	0.662282	1.98616	0.00164564	0.00164564	0.0177216	872	tags=67%, list=20%, signal=53%	C1QB/C1QBP/C1QA/C3/C1S/C7
BP	GO:0048583	regulation of response to stimulus	286	0.261902	1.98586	0.000149276	0.000149276	0.00308655	1156	tags=41%, list=27%, signal=32%	BMP4/TSPAN6/PFDN5/C1QB/C1QBP/PHPT1/ANAPC15/S100B/NKG7/CDK5/C1QA/TXN/GRP/GAPDH/FKBP1A/IFI6/PRKCB/LEP/CD200R1L/CDKN2D/GLRX3/CFD/CTDNEP1/AIF1/TYROBP/ITM2C/FGL2/C3/FADD/PRDX1/ERCC1/MANF/CAVIN3/RHOA/CIBAR1/SLC25A5/FEM1A/HOPX/CYP26B1/IGFBP6/GPX1/CFH/PRELID1/SERINC3/LGMN/DNAJA1/LAMTOR5/SNX3/FGL1/TGFB1I1/PYCARD/PPP1R2/VAMP8/CCL2/PARK7/RPL37/PROS1/MYD88/IGFBP3/NENF/SPRING1/RHEB/POMC/S100A9/BMI1/RPS15/ANXA…
BP	GO:0006457	protein folding	23	0.47488	1.98442	0.00250941	0.00250941	0.0237024	1508	tags=74%, list=35%, signal=48%	PFDN5/FKBP11/PDCD5/CCT7/WDR83OS/PPIB/VBP1/FKBP4/CCT3/CCT4/PFDN4/CLU/DNAJB11/STIP1/MESD/FKBP2/HSPA1A
BP	GO:0051239	regulation of multicellular organismal process	182	0.281974	1.98416	0.000154488	0.000154488	0.00308655	1366	tags=47%, list=32%, signal=34%	BMP4/BANF1/C1QBP/FUNDC2/S100B/CPTP/LUM/CDK5/SERP1/S100A10/GRP/PTGDS/NAP1L1/GAPDH/PRKCB/LEP/GLRX3/WDR77/CD320/AIF1/FGL2/C3/FADD/RHOA/ZPR1/HOPX/CYP26B1/SVBP/PRELID1/VKORC1/FGL1/TGFB1I1/PFN2/PYCARD/VAMP8/PARK7/PROS1/MYD88/POMC/BMI1/ANXA1/SERPING1/MGP/PPIB/AQP1/GATA3/SOD1/GJA1/PTGIS/TFPT/SPRY1/PRDX2/CYBA/IL18/PGK1/CUEDC2/DCN/TGFB1/S100A13/ASPN/GRK2/ANXA6/PTGES/CSNK2B/CD9/TCIM/RACK1/TMEM98/PPP2CA/DHPS…
BP	GO:0044260	cellular macromolecule metabolic process	335	0.255342	1.9821	0.000147102	0.000147102	0.00308655	1496	tags=50%, list=35%, signal=35%	MRPL11/COA3/C1QBP/S100B/PPP1R3C/RPS27L/RPL24/RPS15A/NDUFA7/CDK5/RPS16/SERP1/APEX2/SELENOK/MRPS16/PSMB3/MRPS26/BUD23/TMEM258/GAPDH/SUMO2/POLE3/MRPL55/RPS27/RPL27/CDKN2D/MRPL9/MRPS22/EIF3K/RPS13/RPL39/ANAPC11/RPL13/BGN/ERCC1/SHMT2/PIGC/LSM4/MRPS17/NGDN/EIF5A/RPL36A/MRPL20/MRPL30/ZPR1/RPS26/FEM1A/CENPS/MRPL27/NGRN/PDE12/RBM8A/RPS27A/BCCIP/LGMN/RPL38/RPS9/EIF4EBP1/REXO2/PSMB5/EIF3H/PSMA7/TGFB1I1/EIF3…
BP	GO:0019222	regulation of metabolic process	438	0.24571	1.97764	0.00014298	0.00014298	0.00308655	1156	tags=37%, list=27%, signal=30%	BMP4/COA3/CRYAB/PFDN5/BANF1/C1QBP/IGF2/PSENEN/PRDX5/OAZ1/COX7A2L/S100B/UXT/CPTP/LUM/DPY30/ROMO1/CCDC124/CDK5/HINT2/PEBP1/PSMB9/SERP1/S100A10/ID3/TXN/SAP18/NACA/BUD23/GAPDH/FKBP1A/MFAP4/SUMO2/POLE3/DYNLL1/EDF1/IFI6/PRKCB/LEP/CDKN2D/EIF3K/PFDN6/WDR77/CTDNEP1/AIF1/FGL2/RAB8A/C3/FADD/ERCC1/SHMT2/CAVIN3/DNAJC19/H3-3A/FAM162A/RHOA/CTSB/LSM4/HINT1/NGDN/EIF5A/SLC25A5/ZPR1/TNFAIP8/MSR1/NDUFA4/HOPX/CYP26B1…
BP	GO:0007159	leukocyte cell-cell adhesion	30	0.43591	1.97635	0.00175131	0.00175131	0.0185348	881	tags=50%, list=20%, signal=40%	BMP4/LEP/AIF1/FGL2/FADD/RHOA/ITGB2/FGL1/PYCARD/S100A9/BMI1/ANXA1/GATA3/PRDX2/IL18
BP	GO:0048522	positive regulation of cellular process	390	0.249722	1.97622	0.000145328	0.000145328	0.00308655	1368	tags=44%, list=32%, signal=33%	BMP4/COA3/C1QBP/IGF2/PHPT1/OAZ1/LUM/ROMO1/CCDC124/CDK5/SERP1/S100A10/C1QA/TXN/SAP18/COPS9/MARCKSL1/NACA/GRP/BUD23/NAP1L1/GAPDH/FKBP1A/SUMO2/DYNLL1/EDF1/MIEN1/PRKCB/LEP/GNG5/CLIC1/WDR77/CD320/CTDNEP1/AIF1/ITM2C/CDK4/C3/FADD/MVD/ERCC1/CAVIN3/FAM162A/RHOA/CIBAR1/EIF5A/SLC25A5/ZPR1/TNFAIP8/MSR1/NDUFA4/HOPX/CYP26B1/IGFBP6/NGRN/PDLIM1/GPX1/PRELID1/FIS1/PDCD5/SERINC3/DNAJA1/ITGB2/RPS9/ENY2/EIF4EBP1/LAMT…
BP	GO:0045861	negative regulation of proteolysis	32	0.425882	1.97445	0.00191471	0.00191471	0.0197293	1180	tags=59%, list=27%, signal=43%	PRDX5/CDK5/PEBP1/IFI6/CDKN2D/C3/CTSB/TNFAIP8/GPX1/EIF3H/LAMTOR5/PARK7/AQP1/RPL11/PLAUR/TIMP4/TMEM98/TFPI2/TMED10
BP	GO:0045184	establishment of protein localization	145	0.293157	1.97426	0.000315856	0.000315856	0.00506766	1294	tags=46%, list=30%, signal=33%	BMP4/TOMM5/OAZ1/TOMM22/TOMM6/RAB13/CDK5/SERP1/EMC7/TXN/SEC61G/MVB12A/CLTB/GET3/KDELR1/EMC8/NXT1/JAGN1/ZPR1/MSR1/RAB3IL1/KDELR2/TOMM20/FIS1/PDCD5/SRP14/DNAJA1/ENY2/CLTA/SNX3/CCT7/PHAX/VAMP8/WDR83OS/PARK7/TIMM8B/CD63/RCN3/VTI1B/SNX5/CCT3/UBE2G2/AP2S1/UNC119/EMC6/TMEM129/CNIH4/RAB11A/TGFB1/RAN/SNX2/S100A13/GRK2/PEX13/ARRB1/TOMM40/TIMM22/RACK1/SSR3/TMED10/GDI2/ERP29/SEPTIN8/GDAP1/RAB11B/TRAM1/ATAD1
BP	GO:0051668	localization within membrane	53	0.368749	1.97212	0.00150678	0.00150678	0.0164421	1452	tags=58%, list=34%, signal=39%	TOMM22/RAB13/CDK5/EMC7/S100A10/GET3/RAB8A/EMC8/FIS1/PDCD5/SRP14/VAMP8/WDR83OS/TMEM88/EMC6/RAB11A/TIMM22/RACK1/SSR3/CNPY4/LZTFL1/VPS29/EMP2/RAB11B/TRAM1/ATAD1/NAXE/SGTA/ITGAL/CCDC22/MESD
BP	GO:0051171	regulation of nitrogen compound metabolic process	352	0.252382	1.97141	0.000147189	0.000147189	0.00308655	1368	tags=44%, list=32%, signal=33%	BMP4/COA3/CRYAB/PFDN5/C1QBP/IGF2/PSENEN/PRDX5/OAZ1/S100B/UXT/LUM/CCDC124/CDK5/HINT2/PEBP1/PSMB9/SERP1/S100A10/ID3/TXN/SAP18/NACA/BUD23/GAPDH/FKBP1A/SUMO2/POLE3/EDF1/IFI6/PRKCB/LEP/CDKN2D/EIF3K/PFDN6/WDR77/FGL2/C3/FADD/ERCC1/SHMT2/FAM162A/RHOA/CTSB/HINT1/NGDN/EIF5A/ZPR1/TNFAIP8/HOPX/HSPA8/NGRN/PDLIM1/GPX1/PDE12/RBM8A/SVBP/PRELID1/PDCD5/DNAJA1/ENY2/EIF4EBP1/EIF3H/LAMTOR5/SNX3/TGFB1I1/BHLHE40/PFN2/C…
BP	GO:0043086	negative regulation of catalytic activity	60	0.356547	1.96995	0.000999167	0.000999167	0.0118207	758	tags=38%, list=18%, signal=32%	BMP4/BANF1/PHPT1/PRDX5/OAZ1/S100B/PEBP1/FKBP1A/IFI6/CDKN2D/ATP5IF1/C3/CTSB/TNFAIP8/GPX1/DNAJA1/LAMTOR5/PPP1R2/PARK7/RPL37/RPS15/AQP1/PLAUR
BP	GO:1903530	regulation of secretion by cell	24	0.465216	1.96887	0.00249377	0.00249377	0.0236181	1560	tags=71%, list=36%, signal=45%	CDK5/SERP1/GRP/PRKCB/PFN2/VAMP8/ANXA1/GJA1/TGFB1/PTGES/DTNBP1/TMED10/ERP29/LAMP1/PFKL/SELENOT/MYH10
BP	GO:0051205	protein insertion into membrane	13	0.57122	1.96608	0.00291651	0.00291651	0.0267564	1334	tags=77%, list=31%, signal=53%	TOMM22/EMC7/GET3/EMC8/PDCD5/WDR83OS/EMC6/TIMM22/TRAM1/SGTA
BP	GO:0099024	plasma membrane invagination	4	0.896728	1.96454	0.00074599	0.00074599	0.00968363	449	tags=100%, list=10%, signal=90%	AIF1/C3/RHOA/MSR1
BP	GO:0043388	positive regulation of DNA binding	7	0.721246	1.96409	0.00222965	0.00222965	0.0218835	933	tags=86%, list=22%, signal=67%	TXN/EDF1/PARK7/GATA3/PLAUR/TGFB1
BP	GO:0051897	positive regulation of protein kinase B signaling	9	0.654463	1.96271	0.00201134	0.00201134	0.0203081	933	tags=78%, list=22%, signal=61%	C1QBP/LEP/GPX1/GATA3/MYOC/IL18/TGFB1
BP	GO:0008637	apoptotic mitochondrial changes	15	0.541868	1.96116	0.00308698	0.00308698	0.027812	758	tags=60%, list=18%, signal=50%	VDAC2/IFI6/FAM162A/SLC25A5/GPX1/PRELID1/PDCD5/NAIF1/PLAUR
BP	GO:0048469	cell maturation	10	0.629143	1.96111	0.00220386	0.00220386	0.0217518	760	tags=60%, list=18%, signal=50%	C1QA/PGRMC1/C3/H3-3A/MYOC/GJA1
BP	GO:0006909	phagocytosis	26	0.450804	1.95859	0.00319036	0.00319036	0.0285239	1452	tags=69%, list=34%, signal=46%	LEP/AIF1/TYROBP/C3/NCF2/MSR1/ITGB2/SNX3/PYCARD/ANXA1/CYBA/TGM2/COLEC12/RACK1/APOA1/CORO1A/ITGAL/MESD
BP	GO:0006954	inflammatory response	67	0.343234	1.95606	0.000987329	0.000987329	0.0117201	1028	tags=46%, list=24%, signal=36%	S100B/NKG7/C1QA/LEP/CD200R1L/MIF/AIF1/C3/FEM1A/CYP26B1/GPX1/PYCARD/VAMP8/PARK7/MYD88/S100A9/ANXA1/MVK/GATA3/PTGIS/CD163/PRDX2/CYBA/IL18/CUEDC2/TGFB1/PSMA1/PTGER4/TMSB4/PTGES/S100A12
BP	GO:0071214	cellular response to abiotic stimulus	17	0.518014	1.95419	0.00398695	0.00398695	0.0332145	1675	tags=88%, list=39%, signal=54%	COPS9/MFAP4/FADD/MMP2/AQP1/GATA3/PCNA/CCND2/EIF2S1/EFHD1/RPL26/RAB11B/CNN2/LETM1/COL1A1
BP	GO:0104004	cellular response to environmental stimulus	17	0.518014	1.95419	0.00398695	0.00398695	0.0332145	1675	tags=88%, list=39%, signal=54%	COPS9/MFAP4/FADD/MMP2/AQP1/GATA3/PCNA/CCND2/EIF2S1/EFHD1/RPL26/RAB11B/CNN2/LETM1/COL1A1
BP	GO:0048584	positive regulation of response to stimulus	180	0.278571	1.95348	0.000154967	0.000154967	0.00308655	1237	tags=45%, list=29%, signal=33%	BMP4/TSPAN6/C1QB/C1QBP/PHPT1/S100B/NKG7/C1QA/GRP/GAPDH/FKBP1A/PRKCB/LEP/CFD/CTDNEP1/AIF1/TYROBP/ITM2C/C3/FADD/CAVIN3/RHOA/CIBAR1/FEM1A/IGFBP6/GPX1/CFH/SERINC3/LAMTOR5/TGFB1I1/VAMP8/PARK7/RPL37/MYD88/IGFBP3/NENF/SPRING1/RHEB/POMC/S100A9/RPS15/ANXA1/SERPING1/PHB2/ACTR2/LAMTOR2/RPL11/GATA3/SOD1/PCNA/MYOC/PLAUR/GJA1/LAMTOR1/PTGIS/TFPT/C1S/CD63/PRDX2/CYBA/TGM2/C7/IL18/COLEC12/DCN/TGFB1/GRK2/TMSB4/RPS2…
BP	GO:0033036	macromolecule localization	245	0.263809	1.95238	0.000151883	0.000151883	0.00308655	1298	tags=45%, list=30%, signal=33%	BMP4/TOMM5/OAZ1/TOMM22/CPTP/TOMM6/RAB13/CDK5/SERP1/EMC7/S100A10/TXN/SEC61G/FKBP1A/LEP/MVB12A/CLTB/GET3/KDELR1/CTDNEP1/RAB8A/C3/EMC8/NXT1/SEM1/NPC2/ALYREF/JAGN1/ZPR1/MSR1/RAB3IL1/KDELR2/TOMM20/RBM8A/PRELID1/FIS1/PDCD5/GLTP/SRP14/DNAJA1/ENY2/CLTA/LAMTOR5/SNX3/CCT7/SPTSSA/PHAX/VAMP8/WDR83OS/PARK7/GOT2/TMEM88/NEDD8/TSPO/LAMTOR2/RPL11/GJA1/LAMTOR1/ALKBH7/TIMM8B/CD63/RCN3/VTI1B/SNX5/CCT3/UBE2G2/AP2S1/U…
BP	GO:0070227	lymphocyte apoptotic process	5	0.817184	1.9516	0.000563486	0.000563486	0.0078881	500	tags=80%, list=12%, signal=71%	BMP4/KDELR1/FADD/PRELID1
BP	GO:0072594	establishment of protein localization to organelle	32	0.420808	1.95093	0.00313316	0.00313316	0.0281558	1270	tags=59%, list=29%, signal=42%	BMP4/TOMM5/TOMM22/SEC61G/ZPR1/TOMM20/PDCD5/SRP14/DNAJA1/CCT7/CCT3/TGFB1/RAN/PEX13/TOMM40/TIMM22/SSR3/GDAP1/TRAM1
BP	GO:0001701	in utero embryonic development	15	0.53729	1.94459	0.00308698	0.00308698	0.027812	959	tags=67%, list=22%, signal=52%	IGF2/ZPR1/HOPX/BMI1/SCO2/WDR74/GJA1/PSMC4/DAD1/YBX1
BP	GO:0043484	regulation of RNA splicing	5	0.812602	1.94066	0.000563486	0.000563486	0.0078881	482	tags=80%, list=11%, signal=71%	C1QBP/SAP18/ZPR1/RBM8A
BP	GO:0008104	protein localization	202	0.270234	1.93986	0.000151976	0.000151976	0.00308655	1294	tags=45%, list=30%, signal=33%	BMP4/TOMM5/OAZ1/TOMM22/TOMM6/RAB13/CDK5/SERP1/EMC7/S100A10/TXN/SEC61G/FKBP1A/MVB12A/CLTB/GET3/KDELR1/CTDNEP1/RAB8A/EMC8/NXT1/JAGN1/ZPR1/MSR1/RAB3IL1/KDELR2/TOMM20/FIS1/PDCD5/SRP14/DNAJA1/ENY2/CLTA/LAMTOR5/SNX3/CCT7/SPTSSA/PHAX/VAMP8/WDR83OS/PARK7/TMEM88/NEDD8/LAMTOR2/RPL11/GJA1/LAMTOR1/TIMM8B/CD63/RCN3/VTI1B/SNX5/CCT3/UBE2G2/AP2S1/UNC119/EMC6/TMEM129/CNIH4/RAB11A/TGFB1/YBX1/RAN/SNX2/S100A13/ARL2/…
BP	GO:0050728	negative regulation of inflammatory response	9	0.646548	1.93898	0.00237703	0.00237703	0.0228826	1237	tags=89%, list=29%, signal=64%	GPX1/MVK/GATA3/PTGIS/PSMA1/PTGER4/TMSB4/APOA1
BP	GO:0070231	T cell apoptotic process	4	0.884892	1.93861	0.000932488	0.000932488	0.0112867	500	tags=100%, list=12%, signal=88%	BMP4/KDELR1/FADD/PRELID1
BP	GO:0000082	G1/S transition of mitotic cell cycle	11	0.598235	1.9377	0.00420245	0.00420245	0.0347437	1179	tags=82%, list=27%, signal=60%	CDK2AP2/CDKN2D/AIF1/ZPR1/EIF4EBP1/CCL2/CCND1/PPP2CA/RPL26
BP	GO:0042476	odontogenesis	7	0.711536	1.93765	0.00278707	0.00278707	0.0259514	979	tags=86%, list=23%, signal=66%	BMP4/AQP3/ID3/RHOA/AQP1/ASPN
BP	GO:0045862	positive regulation of proteolysis	29	0.430837	1.93612	0.003861	0.003861	0.0325332	891	tags=48%, list=21%, signal=39%	PSENEN/S100A10/SUMO2/FGL2/FADD/FAM162A/SVBP/PRELID1/PDCD5/PYCARD/S100A9/PSMC4/RCN3/CLEC3B
BP	GO:0045580	regulation of T cell differentiation	13	0.562461	1.93593	0.00364564	0.00364564	0.0316489	881	tags=69%, list=20%, signal=55%	BMP4/FGL2/RHOA/CYP26B1/PRELID1/ANXA1/GATA3/PRDX2/IL18
BP	GO:0044093	positive regulation of molecular function	106	0.305123	1.93219	0.000482781	0.000482781	0.00706808	1278	tags=48%, list=30%, signal=35%	BMP4/IGF2/PSENEN/CDK5/S100A10/TXN/FKBP1A/EDF1/PRKCB/LEP/FGL2/FADD/FAM162A/RHOA/NDUFA4/SVBP/PRELID1/PDCD5/RHOC/PFN2/PYCARD/PARK7/S100A9/BMI1/PHB2/GATA3/SOD1/PCNA/PLAUR/CCND2/RCN3/CCND1/RPS3/TGM2/IL18/TGFB1/RAN/BUD31/TAF12/CTSS/TCIM/RACK1/PPP2CA/CLU/DNAJB11/FXN/ERP29/TERF2IP/APOA1/EMP2/RIPOR2
BP	GO:0010646	regulation of cell communication	214	0.266553	1.93216	0.000152555	0.000152555	0.00308655	1237	tags=44%, list=29%, signal=33%	BMP4/TSPAN6/PFDN5/C1QBP/PHPT1/ANAPC15/S100B/CDK5/SERP1/GRP/GAPDH/FKBP1A/IFI6/PRKCB/LEP/CDKN2D/CTDNEP1/ITM2C/C3/FADD/PRDX1/CAVIN3/RHOA/CIBAR1/TPRG1L/SLC25A5/CYP26B1/IGFBP6/GPX1/PRELID1/SERINC3/LGMN/DNAJA1/LAMTOR5/SNX3/TGFB1I1/PFN2/PPP1R2/VAMP8/CCL2/PARK7/RPL37/MYD88/IGFBP3/NENF/SPRING1/RHEB/POMC/S100A9/BMI1/RPS15/ANXA1/PHB2/LAMTOR2/RPL11/GATA3/IGFBP5/SOD1/MYOC/PLAUR/GJA1/LAMTOR1/PTGIS/SPRY1/CD63/R…
BP	GO:0023051	regulation of signaling	214	0.266553	1.93216	0.000152555	0.000152555	0.00308655	1237	tags=44%, list=29%, signal=33%	BMP4/TSPAN6/PFDN5/C1QBP/PHPT1/ANAPC15/S100B/CDK5/SERP1/GRP/GAPDH/FKBP1A/IFI6/PRKCB/LEP/CDKN2D/CTDNEP1/ITM2C/C3/FADD/PRDX1/CAVIN3/RHOA/CIBAR1/TPRG1L/SLC25A5/CYP26B1/IGFBP6/GPX1/PRELID1/SERINC3/LGMN/DNAJA1/LAMTOR5/SNX3/TGFB1I1/PFN2/PPP1R2/VAMP8/CCL2/PARK7/RPL37/MYD88/IGFBP3/NENF/SPRING1/RHEB/POMC/S100A9/BMI1/RPS15/ANXA1/PHB2/LAMTOR2/RPL11/GATA3/IGFBP5/SOD1/MYOC/PLAUR/GJA1/LAMTOR1/PTGIS/SPRY1/CD63/R…
BP	GO:0070997	neuron death	25	0.450026	1.93096	0.00337898	0.00337898	0.0299231	1283	tags=60%, list=30%, signal=42%	CDK5/C1QA/GAPDH/FADD/RHOA/ZPR1/GPX1/CCL2/PARK7/NENF/SOD1/EIF2S1/RACK1/CORO1A/UBB
BP	GO:0032507	maintenance of protein location in cell	7	0.709054	1.93089	0.00297287	0.00297287	0.0271318	999	tags=86%, list=23%, signal=66%	CDK5/TXN/KDELR2/PARK7/ARL2/TMSB4
BP	GO:0045185	maintenance of protein location	7	0.709054	1.93089	0.00297287	0.00297287	0.0271318	999	tags=86%, list=23%, signal=66%	CDK5/TXN/KDELR2/PARK7/ARL2/TMSB4
BP	GO:1902905	positive regulation of supramolecular fiber organization	15	0.533081	1.92936	0.00381333	0.00381333	0.0324427	1508	tags=80%, list=35%, signal=52%	S100A10/RHOA/GPX1/RHOC/PFN2/PYCARD/MYOC/DRG1/ARL2/APOA1/ARPC2/HSPA1A
BP	GO:0071677	positive regulation of mononuclear cell migration	7	0.708218	1.92861	0.00315868	0.00315868	0.0283127	588	tags=71%, list=14%, signal=62%	C1QBP/AIF1/FADD/RHOA/PYCARD
BP	GO:0070727	cellular macromolecule localization	203	0.268112	1.92627	0.000152138	0.000152138	0.00308655	1294	tags=45%, list=30%, signal=33%	BMP4/TOMM5/OAZ1/TOMM22/TOMM6/RAB13/CDK5/SERP1/EMC7/S100A10/TXN/SEC61G/FKBP1A/MVB12A/CLTB/GET3/KDELR1/CTDNEP1/RAB8A/EMC8/NXT1/JAGN1/ZPR1/MSR1/RAB3IL1/KDELR2/TOMM20/FIS1/PDCD5/SRP14/DNAJA1/ENY2/CLTA/LAMTOR5/SNX3/CCT7/SPTSSA/PHAX/VAMP8/WDR83OS/PARK7/TMEM88/NEDD8/LAMTOR2/RPL11/GJA1/LAMTOR1/TIMM8B/CD63/RCN3/VTI1B/SNX5/CCT3/UBE2G2/AP2S1/UNC119/EMC6/TMEM129/CNIH4/RAB11A/TGFB1/YBX1/RAN/SNX2/S100A13/ARL2/…
BP	GO:0051223	regulation of protein transport	31	0.420192	1.92585	0.00279183	0.00279183	0.0259514	1243	tags=58%, list=29%, signal=42%	BMP4/OAZ1/CDK5/SERP1/TXN/ZPR1/FIS1/PDCD5/DNAJA1/SNX3/PARK7/UBE2G2/TGFB1/RAN/RACK1/TMED10/ERP29/SEPTIN8
BP	GO:0051402	neuron apoptotic process	18	0.499316	1.92442	0.00540346	0.00540346	0.0400983	748	tags=50%, list=17%, signal=42%	CDK5/GAPDH/FADD/RHOA/ZPR1/GPX1/CCL2/PARK7/SOD1
BP	GO:0071705	nitrogen compound transport	175	0.275665	1.92378	0.000310414	0.000310414	0.00502626	1270	tags=45%, list=29%, signal=33%	BMP4/TOMM5/OAZ1/AQP3/TOMM22/CPTP/TOMM6/RAB13/MFSD5/CDK5/SERP1/TXN/GRP/SEC61G/MVB12A/CLTB/KDELR1/CD320/NXT1/SEM1/SLC35A4/ALYREF/JAGN1/SLC25A5/ZPR1/MSR1/RAB3IL1/KDELR2/TOMM20/RBM8A/FIS1/PDCD5/GLTP/SRP14/DNAJA1/ENY2/CLTA/SNX3/PHAX/VAMP8/PARK7/SLC25A6/AQP1/GJA1/TIMM8B/CD63/RCN3/VTI1B/SNX5/UBE2G2/AP2S1/UNC119/TMEM129/CNIH4/RAB11A/TGFB1/YBX1/RAN/SNX2/S100A13/GRK2/SSB/SLC6A6/PEX13/ARRB1/SFXN4/DTNBP1/TOM…
BP	GO:0006886	intracellular protein transport	61	0.346151	1.9235	0.00132846	0.00132846	0.0150574	1270	tags=51%, list=29%, signal=36%	BMP4/TOMM5/OAZ1/TOMM22/CDK5/TXN/SEC61G/CLTB/ZPR1/TOMM20/FIS1/PDCD5/SRP14/CLTA/PARK7/VTI1B/SNX5/UBE2G2/AP2S1/TMEM129/TGFB1/RAN/SNX2/GRK2/PEX13/TOMM40/TIMM22/SSR3/SEPTIN8/GDAP1/TRAM1
BP	GO:0032501	multicellular organismal process	383	0.24321	1.92183	0.000145349	0.000145349	0.00308655	1410	tags=45%, list=33%, signal=34%	TNFAIP8L2/BMP4/PFDN5/BANF1/C1QBP/IGF2/FUNDC2/AQP3/S100B/NKG7/CPTP/LUM/RAB13/CDK5/SERP1/S100A10/C1QA/ID3/GRP/PTGDS/NAP1L1/GAPDH/FKBP1A/PGRMC1/PRKCB/LEP/BLOC1S1/CDKN2D/MEA1/GLRX3/GNG5/PLAT/PRPS1/CLIC1/KDELR1/WDR77/CD320/CTDNEP1/AIF1/ATP5IF1/ITM2C/FGL2/RAB8A/C3/FADD/F13A1/PRDX1/BGN/MMP2/ERCC1/H3-3A/CDH5/RHOA/CTSB/CIBAR1/SLC25A5/ZPR1/MSR1/ADH5/HOPX/CYP26B1/GPX1/SVBP/PRELID1/COX7B/LGMN/DNAJA1/VKORC1/S…
BP	GO:0010466	negative regulation of peptidase activity	22	0.467431	1.92167	0.00450288	0.00450288	0.0363248	1180	tags=68%, list=27%, signal=50%	PRDX5/PEBP1/IFI6/CDKN2D/C3/CTSB/TNFAIP8/GPX1/LAMTOR5/PARK7/AQP1/PLAUR/TIMP4/TFPI2/TMED10
BP	GO:0090150	establishment of protein localization to membrane	25	0.44734	1.91943	0.00373466	0.00373466	0.0320059	1334	tags=64%, list=31%, signal=44%	TOMM22/CDK5/EMC7/GET3/EMC8/FIS1/PDCD5/SRP14/WDR83OS/EMC6/TIMM22/RACK1/SSR3/TRAM1/ATAD1/SGTA
BP	GO:0050776	regulation of immune response	73	0.329521	1.91919	0.00114566	0.00114566	0.0133295	950	tags=41%, list=22%, signal=33%	TSPAN6/C1QB/C1QBP/PHPT1/S100B/C1QA/FKBP1A/PRKCB/LEP/CFD/TYROBP/FGL2/C3/FADD/GPX1/CFH/FGL1/VAMP8/PARK7/MYD88/ANXA1/SERPING1/GATA3/C1S/CYBA/C7/IL18/COLEC12/TGFB1/PSMA1
BP	GO:0097237	cellular response to toxic substance	20	0.479494	1.9189	0.00501882	0.00501882	0.0389284	1331	tags=70%, list=31%, signal=49%	PRDX5/PRXL2B/AKR1A1/LTC4S/PRDX6/GPX1/PARK7/S100A9/SOD1/GPX3/PTGES/MGST2/ESD/PRXL2A
BP	GO:0098754	detoxification	20	0.479494	1.9189	0.00501882	0.00501882	0.0389284	1331	tags=70%, list=31%, signal=49%	PRDX5/PRXL2B/AKR1A1/LTC4S/PRDX6/GPX1/PARK7/S100A9/SOD1/GPX3/PTGES/MGST2/ESD/PRXL2A
BP	GO:1990748	cellular detoxification	20	0.479494	1.9189	0.00501882	0.00501882	0.0389284	1331	tags=70%, list=31%, signal=49%	PRDX5/PRXL2B/AKR1A1/LTC4S/PRDX6/GPX1/PARK7/S100A9/SOD1/GPX3/PTGES/MGST2/ESD/PRXL2A
BP	GO:0042102	positive regulation of T cell proliferation	12	0.57452	1.91864	0.00437637	0.00437637	0.0356105	1246	tags=75%, list=29%, signal=53%	LEP/AIF1/FADD/PYCARD/BMI1/ANXA1/IL18/DHPS/CORO1A
BP	GO:0032944	regulation of mononuclear cell proliferation	17	0.508553	1.9185	0.00598043	0.00598043	0.0431485	1246	tags=65%, list=29%, signal=46%	BMP4/LEP/CD320/AIF1/FADD/PYCARD/BMI1/ANXA1/IL18/DHPS/CORO1A
BP	GO:0050670	regulation of lymphocyte proliferation	17	0.508553	1.9185	0.00598043	0.00598043	0.0431485	1246	tags=65%, list=29%, signal=46%	BMP4/LEP/CD320/AIF1/FADD/PYCARD/BMI1/ANXA1/IL18/DHPS/CORO1A
BP	GO:0032946	positive regulation of mononuclear cell proliferation	15	0.529218	1.91538	0.00472126	0.00472126	0.0376168	1246	tags=67%, list=29%, signal=48%	LEP/CD320/AIF1/FADD/PYCARD/BMI1/ANXA1/IL18/DHPS/CORO1A
BP	GO:0050671	positive regulation of lymphocyte proliferation	15	0.529218	1.91538	0.00472126	0.00472126	0.0376168	1246	tags=67%, list=29%, signal=48%	LEP/CD320/AIF1/FADD/PYCARD/BMI1/ANXA1/IL18/DHPS/CORO1A
BP	GO:0034644	cellular response to UV	8	0.668842	1.91261	0.00384827	0.00384827	0.0325038	1179	tags=88%, list=27%, signal=64%	COPS9/MFAP4/MMP2/AQP1/PCNA/EIF2S1/RPL26
BP	GO:0071482	cellular response to light stimulus	8	0.668842	1.91261	0.00384827	0.00384827	0.0325038	1179	tags=88%, list=27%, signal=64%	COPS9/MFAP4/MMP2/AQP1/PCNA/EIF2S1/RPL26
BP	GO:0031532	actin cytoskeleton reorganization	9	0.637751	1.9126	0.00365698	0.00365698	0.0316489	1090	tags=78%, list=25%, signal=58%	PHPT1/GMFG/RHOA/PDLIM4/ANXA1/ARHGDIB/DTNBP1
BP	GO:0043457	regulation of cellular respiration	9	0.636799	1.90974	0.00383982	0.00383982	0.0325038	977	tags=78%, list=23%, signal=60%	COX7A2L/SHMT2/RHOA/PDE12/PRELID1/PARK7/ARL2
BP	GO:0002250	adaptive immune response	32	0.411365	1.90715	0.00365535	0.00365535	0.0316489	1128	tags=53%, list=26%, signal=40%	C1QB/C1QBP/CD3E/C1QA/PRKCB/C3/FADD/ERCC1/FGL1/ANXA1/C1S/C7/IL18/TGFB1/CTSS/BLA-DQB/TMEM98
BP	GO:0070661	leukocyte proliferation	24	0.450504	1.9066	0.00463128	0.00463128	0.0371526	1261	tags=58%, list=29%, signal=42%	BMP4/FKBP1A/LEP/CD320/AIF1/FADD/PYCARD/BMI1/ANXA1/PRDX2/IL18/DHPS/CORO1A/EMP2
BP	GO:0042129	regulation of T cell proliferation	14	0.540403	1.90608	0.00525839	0.00525839	0.0396487	1246	tags=71%, list=29%, signal=51%	BMP4/LEP/AIF1/FADD/PYCARD/BMI1/ANXA1/IL18/DHPS/CORO1A
BP	GO:0010951	negative regulation of endopeptidase activity	20	0.474991	1.90087	0.00591504	0.00591504	0.0429413	1180	tags=70%, list=27%, signal=51%	PRDX5/PEBP1/IFI6/CDKN2D/C3/TNFAIP8/GPX1/LAMTOR5/PARK7/AQP1/PLAUR/TIMP4/TFPI2/TMED10
BP	GO:0032387	negative regulation of intracellular transport	8	0.664728	1.90084	0.00421477	0.00421477	0.0347638	878	tags=75%, list=20%, signal=60%	CRYAB/CDK5/TXN/SNX3/PARK7/UBE2G2
BP	GO:0009966	regulation of signal transduction	195	0.266451	1.89924	0.000153139	0.000153139	0.00308655	1237	tags=45%, list=29%, signal=33%	BMP4/TSPAN6/PFDN5/C1QBP/PHPT1/ANAPC15/CDK5/GRP/GAPDH/FKBP1A/IFI6/PRKCB/LEP/CDKN2D/CTDNEP1/ITM2C/C3/FADD/PRDX1/CAVIN3/RHOA/CIBAR1/SLC25A5/CYP26B1/IGFBP6/GPX1/PRELID1/SERINC3/LGMN/DNAJA1/LAMTOR5/SNX3/TGFB1I1/PPP1R2/PARK7/RPL37/MYD88/IGFBP3/NENF/SPRING1/RHEB/POMC/S100A9/BMI1/RPS15/PHB2/LAMTOR2/RPL11/GATA3/IGFBP5/SOD1/MYOC/PLAUR/GJA1/LAMTOR1/PTGIS/SPRY1/CD63/RCN3/PRDX2/ARHGDIB/CASTOR1/RGS5/CYBA/TGM2/…
BP	GO:0002082	regulation of oxidative phosphorylation	5	0.795207	1.89911	0.00169046	0.00169046	0.0180539	481	tags=80%, list=11%, signal=71%	COX7A2L/SHMT2/RHOA/PDE12
BP	GO:0032418	lysosome localization	10	0.608123	1.89559	0.00477502	0.00477502	0.0378734	1197	tags=80%, list=28%, signal=58%	GRP/PTGDS/BLOC1S1/VAMP8/LAMTOR1/S100A13/S100A12/PTGDR
BP	GO:1990849	vacuolar localization	10	0.608123	1.89559	0.00477502	0.00477502	0.0378734	1197	tags=80%, list=28%, signal=58%	GRP/PTGDS/BLOC1S1/VAMP8/LAMTOR1/S100A13/S100A12/PTGDR
BP	GO:0051047	positive regulation of secretion	17	0.502382	1.89522	0.00670533	0.00670533	0.0474659	1560	tags=76%, list=36%, signal=49%	CDK5/SERP1/GRP/VAMP8/AQP1/CYBA/TGFB1/PTGES/DTNBP1/TMED10/LAMP1/SELENOT/MYH10
BP	GO:0015031	protein transport	130	0.287076	1.89488	0.00095042	0.00095042	0.0114366	1270	tags=45%, list=29%, signal=33%	BMP4/TOMM5/OAZ1/TOMM22/TOMM6/RAB13/CDK5/SERP1/TXN/SEC61G/MVB12A/CLTB/KDELR1/NXT1/JAGN1/ZPR1/MSR1/RAB3IL1/KDELR2/TOMM20/FIS1/PDCD5/SRP14/DNAJA1/ENY2/CLTA/SNX3/PHAX/VAMP8/PARK7/TIMM8B/CD63/RCN3/VTI1B/SNX5/UBE2G2/AP2S1/UNC119/TMEM129/CNIH4/RAB11A/TGFB1/RAN/SNX2/S100A13/GRK2/PEX13/ARRB1/TOMM40/TIMM22/RACK1/SSR3/TMED10/GDI2/ERP29/SEPTIN8/GDAP1/RAB11B/TRAM1
BP	GO:0000375	RNA splicing, via transesterification reactions	24	0.447586	1.89426	0.00480941	0.00480941	0.0378895	912	tags=46%, list=21%, signal=36%	C1QBP/SNU13/SAP18/SNRPD2/SNRPD1/SNRPF/LSM4/RBM8A/LSM3/GEMIN8/CWC15
BP	GO:0000377	RNA splicing, via transesterification reactions with bulged adenosine as nucleophile	24	0.447586	1.89426	0.00480941	0.00480941	0.0378895	912	tags=46%, list=21%, signal=36%	C1QBP/SNU13/SAP18/SNRPD2/SNRPD1/SNRPF/LSM4/RBM8A/LSM3/GEMIN8/CWC15
BP	GO:0000398	mRNA splicing, via spliceosome	24	0.447586	1.89426	0.00480941	0.00480941	0.0378895	912	tags=46%, list=21%, signal=36%	C1QBP/SNU13/SAP18/SNRPD2/SNRPD1/SNRPF/LSM4/RBM8A/LSM3/GEMIN8/CWC15
BP	GO:0051247	positive regulation of protein metabolic process	116	0.293348	1.89326	0.000953895	0.000953895	0.0114367	1283	tags=45%, list=30%, signal=32%	BMP4/COA3/C1QBP/IGF2/PSENEN/OAZ1/CDK5/SERP1/S100A10/TXN/FKBP1A/SUMO2/LEP/FGL2/C3/FADD/FAM162A/RHOA/EIF5A/NGRN/SVBP/PRELID1/PDCD5/PFN2/PYCARD/PARK7/RAC1/S100A9/BMI1/PHB2/PLAUR/GJA1/PSMC4/CCND2/RCN3/CCND1/IL18/CLEC3B/TGFB1/YBX1/AIMP2/ARRB1/CSNK2B/TCIM/RACK1/PPP2CA/CLU/RPL26/ERP29/TERF2IP/EMP2/UBB
BP	GO:0071887	leukocyte apoptotic process	7	0.694635	1.89162	0.00464511	0.00464511	0.0371787	500	tags=57%, list=12%, signal=51%	BMP4/KDELR1/FADD/PRELID1
BP	GO:2000241	regulation of reproductive process	9	0.630495	1.89084	0.00438837	0.00438837	0.0356105	297	tags=44%, list=7%, signal=41%	BMP4/C1QBP/PLAT/WDR77
BP	GO:0002684	positive regulation of immune system process	82	0.31603	1.88965	0.00147759	0.00147759	0.0161738	933	tags=39%, list=22%, signal=31%	TSPAN6/C1QB/C1QBP/PHPT1/AQP3/S100B/C1QA/PRKCB/LEP/CFD/CD320/AIF1/TYROBP/C3/FADD/RHOA/CFH/PYCARD/VAMP8/PARK7/MYD88/BMI1/ANXA1/SERPING1/PHB2/GATA3/C1S/CYBA/C7/IL18/COLEC12/TGFB1
BP	GO:0072657	protein localization to membrane	47	0.364198	1.8871	0.00236686	0.00236686	0.0228744	1452	tags=57%, list=34%, signal=39%	TOMM22/RAB13/CDK5/EMC7/S100A10/GET3/RAB8A/EMC8/FIS1/PDCD5/SRP14/VAMP8/WDR83OS/TMEM88/EMC6/RAB11A/TIMM22/RACK1/SSR3/CNPY4/LZTFL1/EMP2/TRAM1/ATAD1/SGTA/ITGAL/MESD
BP	GO:0051651	maintenance of location in cell	15	0.521286	1.88667	0.00581079	0.00581079	0.042536	999	tags=60%, list=23%, signal=46%	CDK5/TXN/FKBP1A/KDELR2/PARK7/CYBA/ARL2/ANXA6/TMSB4
BP	GO:0150076	neuroinflammatory response	4	0.860986	1.88623	0.00130548	0.00130548	0.0148448	233	tags=75%, list=5%, signal=71%	S100B/C1QA/CD200R1L
BP	GO:0080090	regulation of primary metabolic process	367	0.239761	1.88606	0.000145985	0.000145985	0.00308655	1152	tags=37%, list=27%, signal=30%	BMP4/COA3/CRYAB/PFDN5/C1QBP/IGF2/PSENEN/PRDX5/OAZ1/S100B/UXT/LUM/CCDC124/CDK5/HINT2/PEBP1/PSMB9/SERP1/S100A10/ID3/TXN/SAP18/NACA/BUD23/GAPDH/FKBP1A/SUMO2/POLE3/EDF1/IFI6/PRKCB/LEP/CDKN2D/EIF3K/PFDN6/WDR77/CTDNEP1/FGL2/C3/FADD/ERCC1/SHMT2/DNAJC19/FAM162A/RHOA/CTSB/HINT1/NGDN/EIF5A/ZPR1/TNFAIP8/HOPX/HSPA8/NGRN/PDLIM1/GPX1/PDE12/RBM8A/SVBP/PRELID1/PDCD5/DNAJA1/ENY2/EIF4EBP1/EIF3H/LAMTOR5/SNX3/TGFB1I…
BP	GO:2001234	negative regulation of apoptotic signaling pathway	22	0.457685	1.8816	0.00540346	0.00540346	0.0400983	816	tags=50%, list=19%, signal=41%	BMP4/IFI6/CDKN2D/SLC25A5/GPX1/PRELID1/DNAJA1/PARK7/BMI1/PLAUR/PRDX2
BP	GO:0044843	cell cycle G1/S phase transition	14	0.533291	1.881	0.00652765	0.00652765	0.0466181	1179	tags=71%, list=27%, signal=52%	CDK2AP2/CDKN2D/AIF1/ZPR1/EIF4EBP1/CCL2/CCND1/TCIM/PPP2CA/RPL26
BP	GO:0010950	positive regulation of endopeptidase activity	12	0.563115	1.88055	0.0067469	0.0067469	0.047508	661	tags=58%, list=15%, signal=50%	PSENEN/FADD/FAM162A/PRELID1/PDCD5/PYCARD/S100A9
BP	GO:0007015	actin filament organization	34	0.397451	1.88048	0.00551439	0.00551439	0.0407055	1457	tags=62%, list=34%, signal=41%	S100A10/ARPC1B/AIF1/RHOA/ARPC3/RHOC/PFN2/PYCARD/ACTR2/MYOC/ACTA2/TMSB4/MSRB1/APOA1/TMOD1/CORO1A/EMP2/ARPC5/HSP90B1/CFL1/ARPC2
BP	GO:0022407	regulation of cell-cell adhesion	36	0.391632	1.87779	0.00534114	0.00534114	0.0400151	1354	tags=61%, list=31%, signal=42%	BMP4/LEP/AIF1/FGL2/FADD/RHOA/ITGB2/FGL1/PYCARD/BMI1/ANXA1/GATA3/PLAUR/PRDX2/IL18/TGFB1/CD9/DHPS/APOA1/CORO1A/RIPOR2/PRKCA
BP	GO:0016311	dephosphorylation	21	0.463037	1.87736	0.00559466	0.00559466	0.0411252	2197	tags=95%, list=51%, signal=47%	PHPT1/FKBP1A/CTDNEP1/HDHD2/TGFB1/ACP1/IMPA1/PPP1CA/PTPRF/PPP2CA/HSP90B1/PDP1/PPIA/PLPP2/SDHAF2/BPNT1/PPP1CB/PPM1G/PPP2R3C/MEF2C
BP	GO:0009914	hormone transport	12	0.561759	1.87602	0.00692925	0.00692925	0.0480124	1483	tags=83%, list=34%, signal=55%	SERP1/GRP/VAMP8/PARK7/ANXA1/AQP1/GJA1/RAB11B/PFKL/SELENOT
BP	GO:0046879	hormone secretion	12	0.561759	1.87602	0.00692925	0.00692925	0.0480124	1483	tags=83%, list=34%, signal=55%	SERP1/GRP/VAMP8/PARK7/ANXA1/AQP1/GJA1/RAB11B/PFKL/SELENOT
BP	GO:0032102	negative regulation of response to external stimulus	28	0.421785	1.87547	0.00583658	0.00583658	0.0426359	1081	tags=64%, list=25%, signal=48%	TSPAN6/C1QBP/LEP/AIF1/FGL2/GPX1/CCL2/PROS1/NENF/SERPING1/MVK/GATA3/PTGIS/PRDX2/PSMA1/PTGER4/TMSB4/CD9
BP	GO:0051716	cellular response to stimulus	459	0.232225	1.87535	0.000143369	0.000143369	0.00308655	1283	tags=41%, list=30%, signal=32%	BMP4/TSPAN6/PFDN5/C1QBP/IGF2/PSENEN/PHPT1/PRDX5/ANAPC15/AQP3/GMFG/NKG7/RAB13/ROMO1/PRXL2B/OGN/CDK5/MT2A/APEX2/ID3/TXN/COPS9/GRP/VDAC2/GAPDH/FKBP1A/MFAP4/IFI6/PRKCB/LEP/ADGRD1/CDKN2D/CFD/MIF/CD320/CTDNEP1/AKR1A1/MAP1LC3B/AIF1/TYROBP/ITM2C/RAB8A/C3/LTC4S/FADD/PRDX1/MMP2/PRDX6/ERCC1/MANF/CAVIN3/FAM162A/CDC42EP2/RHOA/CTSB/CIBAR1/HINT1/JAGN1/SLC25A5/CENPS/CYP26B1/IGFBP6/GPX1/PDE12/PRELID1/PDCD5/BCCIP/…
[truncated: 819 more rows]

[truncated: 10 more sheets: AD3_REVIGO_Input, AD3_REVIGO_Output, AD_SAT_SCKvNK_DEG, AD_SAT_GO, AD_SAT_REVIGO_Input, AD_SAT_REVIGO_Output, AD_VAT_SCKvNK_DEG, AD_VAT_GO, AD_VAT_REVIGO_Input, AD_VAT_REVIGO_Output]
