# Supplementary material for: Depot-dependent effects of subclinical ketosis on visceral and subcutaneous adipose tissue transcriptional cellular diversity in dairy cows
Source: J Anim Sci Biotechnol. 2025 Sep 21;16:128. doi: 10.1186/s40104-025-01265-y (PMC12450340; doi:10.1186/s40104-025-01265-y)
Supplement: Supplementary file 2 — Additional file 2: DEGs, GO Terms, REVIGO results for comparisons between ASPC1 and ASPC2 [file 40104_2025_1265_MOESM2_ESM.xlsx]

## Sheet: ASPC1vASPC2_DEG
	p_val	avg_log2FC	pct.1	pct.2	p_val_adj
RBM47	0	1.82138	0.936	0.811	0
MERTK	0	1.75677	0.954	0.827	0
RNF150	0	1.58694	0.943	0.817	0
ATRNL1	0	-1.43489	0.99	0.963	0
PLXDC2	0	-1.41382	0.983	0.978	0
BICC1	0	-1.34008	0.976	0.959	0
PID1	0	-1.33071	0.986	0.982	0
UST	0	-1.28156	0.987	0.974	0
TNFRSF21	0	1.27945	0.962	0.836	0
INPP4B	0	1.03201	0.958	0.844	0
BNC2	0	-0.985611	0.987	0.973	0
GLI3	0	-0.933513	0.983	0.96	0
EFNB2	0	0.908484	0.963	0.831	0
HIPK2	0	0.903254	0.965	0.822	0
RORA	0	-0.852429	0.991	0.973	0
VOPP1	0	0.814386	0.978	0.834	0
ABLIM3	0	0.765669	0.986	0.854	0
THRB	0	-0.744057	0.995	0.983	0
RBMS3	0	-0.73547	0.996	0.99	0
TMEM51	5.38007e-308	1.18293	0.949	0.836	4.91954e-304
PRRX1	8.63449e-302	-1.15287	0.993	0.958	7.89538e-298
CELF2	2.09063e-298	-0.900744	0.989	0.984	1.91168e-294
ZDHHC2	2.94891e-298	1.34224	0.923	0.792	2.69648e-294
CCDC68	9.44503e-298	0.949197	0.961	0.831	8.63653e-294
BCAR3	4.55651e-296	2.10389	0.909	0.781	4.16647e-292
EGFR	1.09802e-293	-0.918842	0.993	0.96	1.00403e-289
ADAMTS9	9.2371e-291	1.23084	0.944	0.796	8.44641e-287
ARHGAP15	4.70801e-290	0.897967	0.973	0.858	4.30501e-286
ANGPT1	6.48008e-286	0.995378	0.964	0.824	5.92539e-282
NXN	1.99207e-285	0.967071	0.939	0.806	1.82155e-281
PPM1H	3.61192e-284	0.898351	0.964	0.813	3.30274e-280
SORBS1	1.4799e-275	1.47253	0.985	0.856	1.35322e-271
ADAMTSL3	2.97298e-275	-1.07259	0.987	0.963	2.71849e-271
SLIT3	6.33655e-275	-1.28688	0.965	0.924	5.79414e-271
KCNH1	8.93421e-275	2.48638	0.884	0.743	8.16945e-271
STOX2	1.36648e-273	0.946406	0.957	0.836	1.24951e-269
GIPC2	5.67369e-270	1.35285	0.927	0.834	5.18802e-266
ITGA1	3.6305e-266	0.935235	0.964	0.839	3.31973e-262
PIK3R3	1.35628e-265	0.792971	0.938	0.825	1.24018e-261
CCDC141	1.41588e-264	1.08176	0.952	0.827	1.29468e-260
LDLRAD3	3.6263e-264	0.829498	0.961	0.807	3.31589e-260
ATP8A1	1.30515e-263	1.86902	0.907	0.796	1.19343e-259
DDR2	5.98593e-260	-0.953212	0.993	0.96	5.47353e-256
ZFPM2	2.06476e-259	-0.712002	0.987	0.961	1.88801e-255
CYYR1	4.75931e-259	0.908104	0.963	0.845	4.35191e-255
MAGI1	5.03175e-259	1.04016	0.965	0.85	4.60103e-255
RNF180	1.71619e-258	1.40092	0.933	0.814	1.56928e-254
VAV3	3.73165e-256	1.611	0.954	0.805	3.41222e-252
ANTXR1	3.18191e-255	-0.914519	0.975	0.916	2.90954e-251
PPP1R16B	1.93678e-254	1.01216	0.965	0.826	1.77099e-250
NR5A2	4.42877e-253	0.904407	0.968	0.837	4.04967e-249
TSPAN13	4.86405e-253	0.942638	0.944	0.805	4.44768e-249
NLRC5	1.64833e-252	1.13067	0.934	0.829	1.50723e-248
CRLF3	1.02708e-250	0.587463	0.933	0.797	9.39157e-247
EMCN	1.12738e-249	1.17036	0.937	0.8	1.03087e-245
AK5	4.85001e-245	-1.39116	0.991	0.952	4.43485e-241
DENND5B	2.25236e-244	1.00584	0.968	0.836	2.05956e-240
FLT1	1.33773e-243	0.900803	0.954	0.827	1.22322e-239
PPM1L	1.56346e-242	1.27471	0.962	0.846	1.42963e-238
EDNRB	2.58613e-242	0.502052	0.957	0.826	2.36476e-238
SDK1	7.31073e-241	-1.12733	0.972	0.941	6.68493e-237
ADGRL4	3.55898e-239	0.784808	0.979	0.863	3.25433e-235
PLXNA2	6.47823e-239	1.1713	0.965	0.827	5.92369e-235
GCNT1	9.57958e-239	1.03085	0.95	0.811	8.75957e-235
SLC12A2	3.01914e-238	0.54015	0.981	0.851	2.7607e-234
ERG	1.45319e-236	0.801366	0.966	0.836	1.3288e-232
ANO1	9.50091e-232	0.871393	0.951	0.825	8.68763e-228
EEPD1	1.81656e-231	1.00532	0.961	0.821	1.66106e-227
KCNK3	4.3911e-230	2.5973	0.857	0.686	4.01523e-226
ABHD17C	6.24434e-230	1.09194	0.905	0.733	5.70982e-226
GRK3	1.32906e-229	0.810706	0.939	0.806	1.2153e-225
SH3PXD2B	1.37211e-227	-0.949752	0.985	0.919	1.25466e-223
PDE3A	1.33506e-225	-1.31237	0.976	0.929	1.22078e-221
ENOX1	7.45666e-224	0.894435	0.917	0.802	6.81837e-220
FLI1	5.44083e-221	0.757451	0.98	0.86	4.97509e-217
TMTC2	2.00968e-220	0.618206	0.95	0.83	1.83765e-216
PRKG1	5.41105e-219	-0.949727	0.989	0.979	4.94786e-215
ZNF366	1.25109e-216	0.593977	0.949	0.841	1.14399e-212
PDGFD	3.58499e-215	-1.24872	0.985	0.93	3.27811e-211
HCK	1.10455e-214	1.67488	0.897	0.723	1.01e-210
PDE3B	9.2149e-214	2.36312	0.857	0.651	8.4261e-210
PRKCB	4.51727e-213	1.43207	0.922	0.813	4.13059e-209
SASH1	1.39628e-212	-0.841376	0.984	0.96	1.27676e-208
MAP7	8.21384e-210	1.88588	0.867	0.71	7.51074e-206
DAB1	3.67245e-209	1.24371	0.929	0.803	3.35808e-205
DUSP4	1.5598e-206	1.44753	0.896	0.677	1.42628e-202
BIN2	2.12297e-206	1.31524	0.88	0.753	1.94124e-202
KLHL25	1.33284e-205	1.37501	0.917	0.799	1.21875e-201
EMP1	1.59872e-205	0.715842	0.952	0.789	1.46187e-201
AIG1	5.43019e-205	0.512208	0.982	0.855	4.96537e-201
ATP2C2	6.68709e-205	1.24267	0.926	0.782	6.11468e-201
MAP2	1.29564e-204	1.20421	0.966	0.82	1.18474e-200
CPM	2.03405e-204	0.862294	0.934	0.811	1.85993e-200
GDA	2.45645e-204	1.27118	0.958	0.8	2.24617e-200
DOCK4	3.62563e-204	0.694319	0.961	0.816	3.31527e-200
RIC3	9.24518e-204	2.98076	0.832	0.722	8.45379e-200
FCHSD2	3.89654e-203	0.653476	0.975	0.866	3.56299e-199
LAMA2	6.85533e-203	-1.34364	0.966	0.948	6.26852e-199
FRMD4B	8.13309e-201	1.35777	0.931	0.801	7.4369e-197
SETBP1	9.23627e-201	-0.796872	0.987	0.96	8.44564e-197
INPP5D	2.74152e-200	1.28351	0.898	0.78	2.50684e-196
LNX1	2.87543e-200	0.510269	0.962	0.84	2.62929e-196
MITF	2.09453e-198	-0.735652	0.989	0.972	1.91523e-194
LMOD1	2.99169e-196	1.45801	0.915	0.82	2.7356e-192
ATP8B4	1.83368e-195	-1.16225	0.986	0.941	1.67672e-191
CLMP	4.70738e-195	-1.21411	0.963	0.89	4.30442e-191
UNC5B	7.95884e-194	0.810111	0.952	0.834	7.27756e-190
PREX2	1.48313e-193	0.783899	0.971	0.851	1.35617e-189
CBLB	1.30911e-192	-1.09913	0.992	0.969	1.19705e-188
SNX10	3.76993e-191	1.36793	0.874	0.709	3.44723e-187
PDE1A	2.11811e-190	-0.765173	0.994	0.976	1.9368e-186
FADS3	2.23769e-189	0.675286	0.893	0.756	2.04614e-185
CMIP	4.969e-189	0.77127	0.976	0.861	4.54365e-185
DCHS2	1.09522e-188	1.89903	0.862	0.773	1.00147e-184
VWA3B	2.09263e-188	1.4118	0.916	0.806	1.91351e-184
RASGRF2	3.43261e-188	0.778885	0.957	0.823	3.13878e-184
SYTL2	3.61038e-188	1.66462	0.92	0.778	3.30133e-184
MEF2C	5.34513e-188	0.568573	0.978	0.865	4.88759e-184
LSMEM1	1.57699e-187	1.56281	0.858	0.713	1.442e-183
ENTPD1	2.31949e-187	0.78076	0.912	0.775	2.12094e-183
PTGER3	2.67102e-186	1.52741	0.942	0.804	2.44238e-182
SYK	1.42013e-184	1.14646	0.94	0.82	1.29857e-180
SMAD3	3.41003e-184	-0.885375	0.992	0.92	3.11813e-180
DIPK2B	7.51038e-184	0.998854	0.928	0.824	6.86749e-180
RIN3	4.36981e-183	1.0867	0.929	0.786	3.99575e-179
CD200	4.95667e-183	1.41983	0.869	0.699	4.53238e-179
PTPRB	1.45937e-182	0.714651	0.937	0.831	1.33444e-178
DOCK8	4.38064e-181	1.7626	0.896	0.779	4.00566e-177
ABHD6	1.14005e-180	0.969457	0.936	0.797	1.04247e-176
TEK	1.17498e-179	0.874357	0.947	0.82	1.0744e-175
PRAG1	6.96571e-179	1.17457	0.943	0.823	6.36945e-175
MGAT4A	1.24991e-178	0.761648	0.918	0.787	1.14292e-174
PDZD2	5.95318e-178	0.728526	0.969	0.859	5.44358e-174
PPARD	9.30791e-178	1.08945	0.887	0.75	8.51115e-174
PDGFB	2.66831e-177	1.16147	0.907	0.783	2.4399e-173
CDON	1.38719e-176	-1.12091	0.978	0.957	1.26845e-172
PFKFB1	7.619e-176	2.59172	0.851	0.772	6.96681e-172
SNX24	2.44246e-175	0.905408	0.907	0.792	2.23338e-171
TSPAN15	2.44249e-175	1.28423	0.891	0.787	2.23342e-171
PRKD1	1.94512e-174	-0.557347	0.983	0.934	1.77862e-170
FLVCR2	6.91551e-174	0.969465	0.92	0.796	6.32354e-170
ADGRF5	7.38861e-174	1.21542	0.934	0.826	6.75615e-170
RGS5	1.64505e-173	1.12812	0.948	0.835	1.50423e-169
PLPP1	1.59988e-171	0.509411	0.963	0.865	1.46293e-167
ITGAM	6.33806e-171	1.28941	0.891	0.707	5.79553e-167
DIP2C	7.813e-169	-0.607357	0.981	0.928	7.1442e-165
VSIG2	1.78114e-167	1.45495	0.913	0.81	1.62867e-163
PRR5L	8.40477e-167	2.27974	0.796	0.657	7.68532e-163
EGFLAM	3.34614e-166	-0.532952	0.995	0.946	3.05971e-162
EDNRA	1.41819e-165	0.68577	0.952	0.822	1.2968e-161
CD244	4.24912e-165	0.886312	0.842	0.687	3.88539e-161
DNM3	3.25636e-164	0.560864	0.959	0.852	2.97761e-160
SETD7	1.26884e-163	-0.709949	0.973	0.908	1.16023e-159
ADGRG6	1.85381e-162	1.16092	0.897	0.8	1.69512e-158
RNF157	3.48933e-161	1.17098	0.849	0.763	3.19064e-157
CADPS2	6.97976e-161	-1.15537	0.974	0.918	6.3823e-157
NCALD	6.49294e-160	0.848841	0.896	0.723	5.93715e-156
ANXA3	1.21513e-159	1.13501	0.919	0.761	1.11111e-155
SLC6A9	5.79189e-159	1.14704	0.935	0.814	5.2961e-155
STXBP6	7.31126e-159	-1.06756	0.985	0.887	6.68541e-155
CRIM1	1.70661e-158	0.86459	0.962	0.84	1.56052e-154
PDLIM5	3.34542e-158	0.686846	0.935	0.826	3.05905e-154
TRERF1	1.44883e-157	-1.12281	0.98	0.89	1.32481e-153
COL6A3	3.17574e-157	-0.966227	0.961	0.951	2.9039e-153
COL5A2	5.26565e-157	-0.782527	0.986	0.964	4.81491e-153
FBN1	6.45307e-157	-1.36359	0.908	0.981	5.90069e-153
LMCD1	2.16703e-156	0.846281	0.934	0.816	1.98154e-152
NOVA1	2.25405e-156	-1.4042	0.91	0.973	2.06111e-152
CD86	5.75926e-156	1.26278	0.861	0.696	5.26627e-152
TRPS1	7.87714e-156	0.952175	0.977	0.861	7.20286e-152
CYBB	5.14738e-155	1.55674	0.858	0.739	4.70676e-151
SLC16A7	1.01772e-154	-1.10829	0.981	0.938	9.306e-151
NFIX	1.5387e-153	-0.759112	0.949	0.878	1.40699e-149
VSIG4	2.36773e-152	0.995577	0.913	0.797	2.16505e-148
PARD3	2.78099e-152	-0.6139	0.987	0.984	2.54293e-148
FAM102B	1.47156e-151	-0.708686	0.962	0.913	1.34559e-147
PSD3	2.53355e-151	-0.745244	0.987	0.929	2.31668e-147
SMAP2	8.08997e-151	1.15308	0.9	0.756	7.39747e-147
SAMD12	4.47995e-150	0.704004	0.944	0.825	4.09647e-146
EVA1C	4.89289e-150	0.892941	0.911	0.824	4.47406e-146
DLC1	1.27583e-149	-0.801806	0.997	0.998	1.16662e-145
TMEM110	2.16664e-149	1.72804	0.836	0.744	1.98118e-145
EXOC6	3.80139e-149	0.563661	0.94	0.799	3.47599e-145
IL18	1.69568e-148	-1.53934	0.924	0.863	1.55053e-144
FYN	2.29744e-148	-0.859453	0.983	0.935	2.10078e-144
UNC13B	3.43811e-148	1.2015	0.898	0.767	3.14381e-144
IFNGR2	2.39538e-147	-0.726649	0.961	0.879	2.19033e-143
CREB5	2.46805e-147	-1.31287	0.962	0.949	2.25679e-143
PREX1	8.16553e-146	0.622842	0.906	0.797	7.46656e-142
TCF15	9.16808e-145	0.980453	0.888	0.774	8.38329e-141
SEMA4D	7.80996e-144	1.61691	0.862	0.742	7.14143e-140
RASEF	1.01433e-141	2.55616	0.711	0.407	9.27502e-138
MTCL1	2.94923e-141	0.603143	0.925	0.752	2.69677e-137
RIPOR2	8.86536e-141	1.55645	0.921	0.808	8.10649e-137
ZNF521	9.57386e-140	-0.761961	0.954	0.904	8.75434e-136
SLC39A8	1.46294e-139	0.720139	0.928	0.823	1.33771e-135
BTNL9	1.4692e-139	1.01177	0.969	0.857	1.34343e-135
TCF7	3.81292e-139	1.73166	0.754	0.414	3.48653e-135
LYN	3.98855e-139	1.23902	0.901	0.748	3.64713e-135
GSDMB	4.54195e-139	1.89416	0.879	0.8	4.15316e-135
CLEC1A	5.70919e-139	0.782126	0.934	0.802	5.22048e-135
SHTN1	1.1174e-138	1.66115	0.86	0.791	1.02175e-134
PKIB	2.15168e-138	1.0943	0.834	0.727	1.9675e-134
JARID2	8.53175e-138	0.593144	0.97	0.841	7.80143e-134
DLL4	1.22279e-137	0.717883	0.842	0.767	1.11812e-133
SHROOM4	4.13754e-137	0.657497	0.931	0.811	3.78337e-133
SOX6	4.6246e-137	0.718749	0.924	0.796	4.22873e-133
UBE2E2	5.79186e-137	-0.614999	0.978	0.924	5.29607e-133
ITGA6	6.22406e-137	1.27296	0.906	0.796	5.69128e-133
STARD13	1.93485e-136	0.7915	0.97	0.866	1.76923e-132
PRDM5	3.18742e-136	-1.20397	0.938	0.848	2.91458e-132
AKT2	3.38212e-136	0.870584	0.876	0.765	3.09261e-132
DYSF	5.35454e-136	1.24788	0.912	0.824	4.89619e-132
FMNL2	3.05032e-135	-0.556043	0.996	0.969	2.78921e-131
MTSS1	7.23521e-135	1.3788	0.865	0.683	6.61588e-131
TENM4	3.71457e-134	1.22508	0.917	0.784	3.3966e-130
DOCK2	1.16281e-133	1.66369	0.896	0.803	1.06328e-129
TGFBR3	1.95677e-133	-0.867022	0.989	0.983	1.78927e-129
ARHGAP25	3.90322e-133	1.18906	0.89	0.804	3.56911e-129
PTPN13	1.79896e-132	-0.718388	0.938	0.884	1.64497e-128
FYB1	2.29285e-132	1.23132	0.848	0.707	2.09658e-128
FGF10	2.48041e-132	-1.2485	0.954	0.873	2.26809e-128
EFEMP1	3.4833e-132	-1.30368	0.939	0.893	3.18513e-128
PDE2A	1.04234e-131	0.918096	0.938	0.831	9.53119e-128
CDH11	1.76988e-131	-1.04605	0.96	0.857	1.61837e-127
EBI3	2.06946e-131	1.43349	0.92	0.812	1.89231e-127
PIK3CB	4.80894e-131	0.941945	0.921	0.811	4.39729e-127
SUSD6	5.83356e-131	0.552017	0.926	0.766	5.3342e-127
SH3TC1	1.32227e-129	1.21266	0.906	0.831	1.20908e-125
DAPK1	1.63698e-129	-0.68422	0.957	0.894	1.49686e-125
CD83	1.65223e-129	1.15078	0.82	0.634	1.5108e-125
HCLS1	4.54474e-129	1.07436	0.876	0.742	4.15571e-125
ARHGAP27	8.17123e-129	1.82446	0.792	0.579	7.47177e-125
ARHGDIB	9.72789e-129	1.1218	0.872	0.753	8.89518e-125
PLEKHA5	1.605e-128	-0.752628	0.985	0.958	1.46762e-124
FAM222B	6.28845e-128	0.807775	0.851	0.732	5.75016e-124
LCP2	7.75386e-128	1.39737	0.867	0.75	7.09013e-124
ENPP5	3.14631e-127	2.15887	0.62	0.283	2.87698e-123
TEX35	5.79222e-127	1.40442	0.849	0.757	5.2964e-123
LMO7	3.18983e-126	0.834687	0.917	0.797	2.91678e-122
GJA4	3.63433e-126	1.49042	0.85	0.721	3.32323e-122
CYBRD1	3.97399e-126	-1.14859	0.967	0.879	3.63382e-122
ITPKB	4.03388e-126	0.763869	0.946	0.812	3.68858e-122
MAP3K5	1.89551e-125	0.888365	0.93	0.822	1.73325e-121
PLXNC1	2.60439e-125	1.74773	0.866	0.753	2.38145e-121
FCGR2B	3.98431e-125	0.850314	0.814	0.628	3.64325e-121
GPRC5C	1.13171e-124	2.00281	0.83	0.638	1.03483e-120
RNF125	1.45495e-124	0.503458	0.937	0.806	1.3304e-120
SNRK	2.76747e-124	0.55496	0.985	0.873	2.53057e-120
SDC2	3.49044e-124	-1.00627	0.981	0.901	3.19166e-120
ITGA3	4.32049e-124	1.57262	0.832	0.717	3.95066e-120
VWF	5.01286e-123	0.888726	0.948	0.82	4.58376e-119
RASAL2	1.30767e-122	0.589162	0.966	0.831	1.19573e-118
VAV1	2.5849e-122	1.83958	0.785	0.573	2.36363e-118
ANTXR2	2.69617e-122	-0.907385	0.972	0.92	2.46537e-118
SLC44A2	2.71975e-122	0.692065	0.928	0.799	2.48694e-118
EPAS1	2.90645e-122	1.1526	0.945	0.832	2.65766e-118
MECOM	2.91384e-122	0.668101	0.964	0.833	2.66442e-118
TRMT61B	4.54013e-122	1.52004	0.72	0.397	4.15149e-118
MYZAP	5.72786e-122	1.40528	0.903	0.807	5.23756e-118
RGS6	1.12405e-121	-0.909671	0.962	0.891	1.02783e-117
PRDM1	1.57524e-121	0.771569	0.823	0.672	1.4404e-117
PVR	4.62332e-121	1.62304	0.878	0.791	4.22756e-117
CD300LG	1.85573e-120	0.904392	0.888	0.755	1.69688e-116
ADGRL2	2.89329e-120	0.515246	0.983	0.875	2.64562e-116
PECAM1	4.28234e-120	1.13563	0.917	0.806	3.91577e-116
MAST4	5.11935e-120	0.696503	0.928	0.812	4.68114e-116
SESTD1	6.88578e-119	-0.769991	0.978	0.963	6.29636e-115
HEY1	9.92016e-119	1.40247	0.751	0.521	9.071e-115
ME1	1.33117e-118	1.01064	0.794	0.548	1.21723e-114
CLEC12A	4.00922e-118	1.2092	0.845	0.744	3.66603e-114
CPNE8	7.19075e-118	-0.513155	0.983	0.944	6.57522e-114
CARMIL1	2.24576e-117	-0.872238	0.956	0.893	2.05352e-113
APOLD1	3.79087e-117	1.2761	0.876	0.733	3.46637e-113
RAB30	4.99254e-117	-0.732294	0.973	0.899	4.56518e-113
NOTCH1	6.6404e-117	1.38487	0.814	0.702	6.07198e-113
PHLPP1	6.91468e-117	0.623413	0.978	0.876	6.32279e-113
ESAM	1.20813e-116	1.06351	0.892	0.783	1.10472e-112
KIAA1217	1.73921e-116	0.705406	0.969	0.831	1.59033e-112
FOCAD	1.01382e-115	-0.575983	0.949	0.875	9.27039e-112
SEPTIN4	1.22448e-115	1.53615	0.85	0.749	1.11966e-111
FGF1	1.98449e-115	1.03797	0.817	0.651	1.81462e-111
ZFHX4	2.67731e-115	-0.734086	0.964	0.942	2.44813e-111
SLC4A4	2.90764e-115	-0.816218	0.97	0.949	2.65874e-111
SEMA3C	7.76761e-115	-1.28834	0.983	0.931	7.10271e-111
TJP2	1.44477e-114	0.575004	0.935	0.804	1.32109e-110
MAMDC2	1.65656e-114	0.5477	0.952	0.826	1.51476e-110
ABCC1	1.86153e-114	-0.591419	0.967	0.875	1.70218e-110
POLN	8.63836e-114	0.509288	0.935	0.819	7.89892e-110
AGTR1	1.71706e-113	-1.00933	0.981	0.92	1.57008e-109
JAM2	4.51048e-113	0.686075	0.963	0.85	4.12439e-109
WAS	7.70299e-113	1.98214	0.781	0.65	7.04362e-109
ADIPOR2	8.62921e-113	1.24748	0.797	0.664	7.89055e-109
PDE7B	1.3134e-112	-0.685555	0.976	0.905	1.20097e-108
ATP9A	3.95928e-112	0.703903	0.911	0.786	3.62036e-108
FXYD6	4.20794e-112	0.790047	0.909	0.789	3.84774e-108
ALOX5	1.77672e-111	2.2387	0.751	0.545	1.62463e-107
DCN	2.92121e-111	-1.03659	0.815	0.917	2.67116e-107
NRK	1.35181e-110	-1.25763	0.923	0.854	1.23609e-106
BLNK	1.3854e-110	0.616796	0.842	0.706	1.26681e-106
CDK14	1.73748e-110	-0.500208	0.995	0.973	1.58876e-106
RAB27A	4.22412e-110	0.713828	0.927	0.794	3.86254e-106
IGF1R	4.38507e-110	-0.53271	0.975	0.896	4.00971e-106
ADGRG1	6.18686e-110	0.865521	0.912	0.833	5.65727e-106
NAV3	1.9536e-109	-0.838369	0.921	0.881	1.78637e-105
PIK3R5	2.11929e-109	0.515107	0.932	0.802	1.93788e-105
ARHGEF3	2.38859e-109	-0.549035	0.976	0.898	2.18412e-105
PCOLCE2	5.23837e-109	-1.41355	0.944	0.89	4.78996e-105
DOK5	7.1163e-109	-1.04407	0.941	0.826	6.50714e-105
ADGRD1	2.55e-108	-1.01126	0.884	0.86	2.33172e-104
ROBO1	1.27114e-107	-0.931086	0.911	0.853	1.16233e-103
PTGDR	1.38172e-107	0.811907	0.895	0.807	1.26344e-103
RXRG	1.45843e-107	1.89677	0.678	0.44	1.33359e-103
SCARF1	2.14713e-107	1.07478	0.805	0.648	1.96334e-103
FABP4	2.16846e-107	1.11712	0.944	0.87	1.98284e-103
PFKFB3	4.45984e-107	1.18936	0.794	0.681	4.07808e-103
KANK3	4.92391e-107	1.20097	0.851	0.796	4.50242e-103
RETREG1	1.31807e-106	0.79646	0.864	0.733	1.20524e-102
ARHGAP20	1.69564e-106	-1.20945	0.946	0.904	1.5505e-102
RARRES1	3.79999e-106	1.11559	0.809	0.669	3.47471e-102
KANK1	3.9993e-105	-1.34938	0.918	0.875	3.65696e-101
FCGR3A	5.40529e-105	0.780764	0.705	0.481	4.94259e-101
SH3D19	1.40574e-104	-0.715217	0.985	0.911	1.28541e-100
COL8A1	1.68069e-104	-1.08247	0.913	0.872	1.53682e-100
SCARA5	2.51036e-104	-1.33988	0.959	0.918	2.29548e-100
COX4I2	3.76283e-104	1.25438	0.831	0.718	3.44073e-100
ADGRL1	4.23417e-104	0.844659	0.841	0.734	3.87173e-100
CHL1	7.59019e-104	1.14639	0.779	0.63	6.94047e-100
PTGIS	1.13601e-103	-0.94541	0.887	0.875	1.03877e-99
ARHGEF7	1.40852e-103	0.68438	0.931	0.789	1.28795e-99
LIN7A	1.49451e-103	0.832321	0.893	0.747	1.36658e-99
CC2D2A	4.31157e-103	-0.661872	0.944	0.913	3.9425e-99
LRRC1	2.17962e-102	2.20716	0.737	0.578	1.99305e-98
GNA15	6.14736e-102	1.83853	0.779	0.684	5.62114e-98
LGALS9	4.52052e-101	1.12376	0.898	0.815	4.13357e-97
TMEM156	1.24628e-100	0.94942	0.891	0.77	1.1396e-96
ESR1	1.14148e-99	-1.10474	0.985	0.879	1.04377e-95
EPDR1	2.12134e-99	1.77675	0.668	0.398	1.93976e-95
NOTCH3	2.97321e-99	1.15008	0.898	0.787	2.71871e-95
S1PR1	5.76024e-99	0.817188	0.854	0.708	5.26717e-95
F8	6.23104e-99	0.73913	0.913	0.801	5.69766e-95
CNTN3	1.98874e-97	-1.1222	0.942	0.856	1.81851e-93
FAP	2.26707e-97	-0.80648	0.888	0.865	2.07301e-93
CCDC188	5.03856e-97	1.30436	0.852	0.751	4.60726e-93
PDZRN3	8.88864e-97	-0.889304	0.948	0.85	8.12777e-93
SNX7	1.23881e-96	-0.75645	0.959	0.88	1.13277e-92
GNAI1	1.32402e-96	1.70945	0.782	0.687	1.21069e-92
RAPGEF2	2.1779e-96	0.814354	0.979	0.875	1.99147e-92
SLC25A33	4.70364e-96	1.71549	0.772	0.678	4.30101e-92
FAM118B	4.77315e-96	0.73896	0.889	0.78	4.36457e-92
FBP1	9.49783e-96	0.96975	0.809	0.644	8.68482e-92
BMP2	1.73684e-95	1.73918	0.817	0.665	1.58817e-91
FER	2.03903e-95	-0.620572	0.985	0.967	1.86449e-91
SLC1A4	3.70258e-95	0.747596	0.849	0.657	3.38564e-91
C3H1orf226	4.9228e-95	1.30856	0.715	0.493	4.50141e-91
ZNF827	1.1752e-94	0.714065	0.894	0.774	1.0746e-90
PPARG	1.42365e-94	0.929356	0.99	0.913	1.30179e-90
PCBP1	2.20998e-94	1.13335	0.728	0.51	2.0208e-90
NAALADL2	2.52783e-94	-0.524577	0.983	0.933	2.31145e-90
CCDC88C	3.69672e-94	1.06684	0.831	0.792	3.38028e-90
EBF3	5.85024e-94	-0.623693	0.987	0.918	5.34946e-90
CD247	9.51941e-94	1.49884	0.684	0.457	8.70455e-90
SAMD4A	1.36661e-93	-0.717778	0.959	0.894	1.24963e-89
ZHX3	1.68308e-93	-0.544166	0.953	0.87	1.53901e-89
MYO1F	2.69726e-93	1.87363	0.809	0.772	2.46637e-89
RCSD1	2.77253e-93	0.595913	0.963	0.812	2.5352e-89
NRXN1	2.89053e-93	-0.957898	0.985	0.877	2.6431e-89
PIN4	4.7932e-93	0.80854	0.732	0.487	4.3829e-89
SIRPB1	1.22331e-92	1.41485	0.809	0.731	1.1186e-88
TRAK1	3.35434e-92	0.753932	0.902	0.781	3.06721e-88
FRY	4.56645e-92	0.621647	0.958	0.835	4.17557e-88
E2F3	6.55536e-92	0.817911	0.902	0.774	5.99422e-88
TRPC1	1.06679e-91	-0.539543	0.969	0.893	9.75469e-88
SLC38A6	3.00249e-91	-0.801553	0.978	0.879	2.74548e-87
TFEC	4.70947e-91	1.68371	0.813	0.691	4.30634e-87
C25H7orf50	5.23298e-91	0.940997	0.894	0.785	4.78504e-87
TBC1D8	1.17773e-90	0.770363	0.895	0.809	1.07692e-86
B3GNT2	3.65275e-90	0.52196	0.835	0.688	3.34008e-86
AUH	6.83649e-90	-0.556431	0.982	0.919	6.25129e-86
GATA3	6.87942e-90	1.21438	0.907	0.826	6.29054e-86
CR2	7.12979e-90	1.62129	0.774	0.64	6.51948e-86
LGR4	9.92037e-90	1.5973	0.789	0.682	9.07119e-86
NOL4L	2.14396e-89	1.05603	0.882	0.8	1.96044e-85
BCAS4	2.25612e-89	1.0404	0.816	0.659	2.063e-85
DFFA	3.81256e-89	0.667073	0.563	0.302	3.48621e-85
GFPT2	8.49055e-89	-1.47565	0.857	0.86	7.76376e-85
LVRN	9.18418e-89	-1.24976	0.835	0.841	8.39802e-85
WDFY4	2.77087e-88	1.33323	0.841	0.771	2.53368e-84
CXADR	3.72919e-88	1.84812	0.706	0.513	3.40997e-84
RAPGEF3	5.21216e-88	1.90942	0.765	0.75	4.766e-84
KLHL29	6.01772e-88	-0.956791	0.954	0.853	5.50261e-84
MAN1A1	8.37805e-88	-0.686515	0.978	0.947	7.66089e-84
ANKRD28	1.36645e-87	-0.565046	0.98	0.881	1.24948e-83
DPYSL3	2.35376e-87	-0.882124	0.926	0.827	2.15228e-83
MCAM	3.1442e-87	1.36246	0.828	0.769	2.87506e-83
PIK3CD	8.18645e-87	0.699708	0.866	0.799	7.48569e-83
MGC139164	1.62567e-86	1.15013	0.851	0.77	1.48651e-82
PLXND1	5.30197e-86	1.28566	0.807	0.74	4.84812e-82
AGMO	7.27176e-86	-0.613605	0.989	0.918	6.6493e-82
PRELID3B	9.8314e-86	0.825917	0.762	0.585	8.98984e-82
ZNF266	2.12564e-85	1.2873	0.803	0.738	1.94368e-81
SPIRE2	2.72368e-85	1.9566	0.781	0.689	2.49054e-81
DCBLD2	3.36944e-85	-0.695833	0.984	0.886	3.08101e-81
REL	3.84804e-85	1.72567	0.753	0.598	3.51865e-81
TGFB1	3.94569e-85	0.728995	0.895	0.805	3.60794e-81
GOLM1	5.61093e-85	-0.592643	0.861	0.683	5.13063e-81
NCEH1	6.27392e-85	0.614654	0.917	0.823	5.73688e-81
NOTCH2	6.3067e-85	-0.58461	0.98	0.937	5.76684e-81
NCKAP1L	1.32023e-84	1.42439	0.827	0.743	1.20722e-80
KDR	1.4488e-84	1.03658	0.887	0.793	1.32478e-80
NOS3	3.46066e-84	0.611317	0.821	0.669	3.16443e-80
ARAP3	1.59313e-83	1.74595	0.811	0.771	1.45675e-79
AGPAT4	1.70213e-83	2.07302	0.801	0.711	1.55643e-79
MEIS1	1.73915e-83	-0.748032	0.924	0.88	1.59028e-79
MRC1	2.42767e-83	1.45255	0.809	0.731	2.21986e-79
PTAFR	2.43656e-83	1.3432	0.847	0.744	2.22799e-79
SMOC1	2.53724e-83	1.34391	0.766	0.569	2.32006e-79
DISP1	4.47828e-83	-0.725333	0.983	0.918	4.09494e-79
ENPP1	5.11606e-83	-0.68307	0.903	0.932	4.67812e-79
NDFIP2	5.5115e-83	-0.862015	0.945	0.884	5.03972e-79
GMCL1	1.11137e-82	-0.706065	0.942	0.86	1.01624e-78
ARHGAP18	1.46939e-82	0.657397	0.903	0.79	1.34361e-78
TNS3	8.08419e-82	-0.544792	0.964	0.893	7.39218e-78
JMY	1.57213e-81	0.603289	0.882	0.733	1.43755e-77
ELMO1	5.66967e-81	0.524109	0.976	0.871	5.18434e-77
CHST7	7.31774e-81	-0.657882	0.983	0.905	6.69135e-77
C5AR1	9.37921e-81	1.66057	0.751	0.614	8.57635e-77
SGMS2	1.46014e-80	-0.816042	0.957	0.849	1.33515e-76
MTMR12	1.88095e-80	0.589942	0.877	0.742	1.71994e-76
ZNF382	3.07222e-80	0.788811	0.845	0.792	2.80924e-76
XAF1	4.58859e-80	0.981403	0.712	0.516	4.19581e-76
SDC3	1.02922e-79	1.27657	0.674	0.423	9.41119e-76
LUZP1	1.5459e-79	0.51384	0.901	0.763	1.41357e-75
PHF24	3.93926e-79	3.07409	0.643	0.473	3.60206e-75
CYTH4	7.49877e-79	1.28665	0.815	0.775	6.85688e-75
TBX2	9.83552e-79	0.900117	0.81	0.71	8.9936e-75
SLCO2B1	1.729e-78	0.662775	0.864	0.775	1.581e-74
MGLL	1.79939e-78	1.3573	0.873	0.754	1.64537e-74
IRF5	2.57328e-78	1.49789	0.68	0.462	2.353e-74
HYAL2	2.58671e-78	1.1956	0.692	0.484	2.36529e-74
GRK6	5.02573e-78	1.85783	0.715	0.485	4.59553e-74
CDPF1	5.34873e-78	0.611392	0.571	0.33	4.89088e-74
WDR17	5.94078e-78	-0.596227	0.855	0.832	5.43225e-74
CLECL1	7.29071e-78	0.780778	0.83	0.755	6.66663e-74
ADORA1	1.05e-77	2.06491	0.66	0.547	9.60119e-74
CD200R1L	1.34206e-77	1.68033	0.823	0.724	1.22718e-73
WDR77	1.34297e-77	0.621215	0.576	0.343	1.22801e-73
CPED1	1.55778e-77	0.732844	0.985	0.888	1.42443e-73
SLC41A2	5.50603e-77	-0.684683	0.94	0.834	5.03471e-73
YARS2	8.91982e-77	2.38372	0.463	0.23	8.15628e-73
SIX1	9.14366e-77	-0.830166	0.481	0.246	8.36097e-73
NR2F2	9.35985e-77	0.570898	0.871	0.741	8.55864e-73
BOC	1.17098e-76	-0.643945	0.894	0.816	1.07074e-72
SPRED2	1.33343e-76	-0.547687	0.982	0.913	1.21929e-72
MYH14	1.54766e-76	1.69621	0.757	0.741	1.41518e-72
GALNT15	1.9326e-76	-0.951019	0.808	0.901	1.76717e-72
ITGAL	2.38273e-76	1.53893	0.67	0.487	2.17877e-72
CHIC2	3.40289e-76	-0.634274	0.957	0.905	3.1116e-72
NEK6	7.69654e-76	1.00418	0.888	0.758	7.03771e-72
RAD1	1.26297e-75	1.02161	0.485	0.241	1.15486e-71
REEP2	1.59105e-75	1.03704	0.669	0.454	1.45486e-71
ZBTB37	2.04729e-75	1.00745	0.648	0.424	1.87204e-71
RALB	2.41175e-75	0.679602	0.929	0.779	2.20531e-71
FAM114A1	1.02137e-74	-0.692926	0.932	0.858	9.33941e-71
PCSK6	2.60041e-74	-1.12247	0.794	0.81	2.37781e-70
CPEB4	3.63678e-74	1.05565	0.891	0.762	3.32547e-70
USP14	3.9403e-74	0.885697	0.739	0.534	3.60301e-70
PLA2G4A	4.01519e-74	-0.631288	0.956	0.854	3.67149e-70
MMP28	1.44713e-73	2.08081	0.762	0.747	1.32326e-69
SHE	1.6262e-73	0.976737	0.9	0.804	1.487e-69
TEX9	1.67666e-73	-0.513036	0.948	0.85	1.53313e-69
ACVR2A	2.20353e-73	-0.639617	0.983	0.9	2.01491e-69
MEIS2	2.53237e-73	-0.698083	0.937	0.87	2.3156e-69
TPX2	2.5764e-73	1.2879	0.81	0.7	2.35586e-69
ACP6	4.42787e-73	1.34208	0.761	0.698	4.04885e-69
NTN1	4.84341e-73	-0.717567	0.942	0.827	4.42881e-69
PPA1	5.0047e-73	0.933503	0.698	0.465	4.5763e-69
ACTN4	5.96943e-73	0.909834	0.888	0.764	5.45845e-69
PLEKHG5	8.46762e-73	1.19127	0.876	0.802	7.74279e-69
CDIN1	3.17528e-72	-0.653841	0.982	0.886	2.90347e-68
CHCHD5	1.88866e-71	0.565886	0.779	0.555	1.72699e-67
MYLK3	3.45175e-71	0.75997	0.831	0.754	3.15628e-67
MITD1	4.39204e-71	0.644751	0.862	0.734	4.01608e-67
PKD2	6.78917e-71	-0.631723	0.941	0.893	6.20802e-67
PKP2	8.35256e-71	1.07114	0.772	0.724	7.63758e-67
F11R	1.18852e-70	1.16109	0.72	0.623	1.08678e-66
MYLIP	1.19622e-70	0.669815	0.883	0.787	1.09382e-66
ST3GAL6	1.91801e-70	0.778731	0.859	0.727	1.75383e-66
PLSCR4	2.49727e-70	-0.685988	0.914	0.894	2.2835e-66
DUSP12	3.91953e-70	1.12204	0.403	0.185	3.58402e-66
PICALM	5.67874e-70	1.10919	0.985	0.913	5.19264e-66
CPQ	6.53782e-70	-0.919533	0.948	0.832	5.97818e-66
NUDT14	1.57541e-69	2.1081	0.477	0.217	1.44056e-65
TTLL7	1.80233e-69	0.578185	0.887	0.73	1.64805e-65
APBA1	5.13559e-69	-0.66048	0.962	0.886	4.69598e-65
ZNF512B	5.91442e-69	1.47666	0.455	0.213	5.40814e-65
TUSC3	6.01631e-69	-0.915732	0.956	0.871	5.50132e-65
RNF103	6.19672e-69	-0.620344	0.86	0.794	5.66628e-65
STK17B	1.8621e-68	0.572623	0.923	0.799	1.7027e-64
DTX1	1.99236e-68	-0.599626	0.887	0.821	1.82182e-64
FSCN1	2.18255e-68	0.657239	0.66	0.433	1.99572e-64
SLC66A3	3.76074e-68	0.617695	0.55	0.304	3.43882e-64
SOX17	6.57919e-68	0.924762	0.77	0.703	6.01601e-64
FLVCR1	6.60789e-68	0.759481	0.809	0.682	6.04225e-64
STIM1	8.95902e-68	-0.626627	0.978	0.909	8.19213e-64
PRKCA	1.5086e-67	-0.645246	0.957	0.841	1.37947e-63
PKP4	1.52408e-67	0.52365	0.966	0.855	1.39362e-63
SLC37A2	2.1601e-67	1.51894	0.739	0.65	1.9752e-63
ASAP2	2.51893e-67	-0.712759	0.962	0.883	2.30331e-63
HCAR1	2.98344e-67	1.3162	0.649	0.504	2.72806e-63
PCTP	4.89132e-67	-1.12182	0.901	0.811	4.47262e-63
FAM76A	5.24098e-67	0.705956	0.909	0.738	4.79235e-63
ISG15	6.82579e-67	0.8979	0.559	0.319	6.2415e-63
DAPP1	2.13583e-66	1.21296	0.893	0.772	1.953e-62
LIMCH1	2.18803e-66	-0.571429	0.95	0.904	2.00073e-62
LRRC71	3.56667e-66	0.518522	0.886	0.775	3.26136e-62
TCN2	3.94987e-66	0.655676	0.786	0.605	3.61176e-62
FAM199X	4.28367e-66	0.55886	0.75	0.562	3.91698e-62
LMO2	7.19471e-66	1.46408	0.811	0.772	6.57885e-62
KLHL31	7.88277e-66	2.13263	0.624	0.408	7.20801e-62
ASS1	1.18172e-65	0.948223	0.841	0.795	1.08056e-61
LPAR6	1.23309e-65	1.00996	0.805	0.689	1.12754e-61
LCP1	1.64668e-65	0.76792	0.803	0.696	1.50573e-61
CDK18	1.73282e-65	1.08575	0.625	0.398	1.58449e-61
CENPL	2.9621e-65	0.717115	0.769	0.649	2.70855e-61
GATA2	3.5327e-65	1.01029	0.847	0.774	3.2303e-61
KCNMB1	3.59229e-65	1.32138	0.844	0.796	3.28479e-61
ENG	6.17635e-65	0.709694	0.888	0.754	5.64765e-61
FGL1	6.43508e-65	0.755631	0.668	0.471	5.88424e-61
FNBP1	1.32771e-64	0.88126	0.856	0.76	1.21406e-60
PEA15	1.44203e-64	1.11608	0.659	0.466	1.31859e-60
HSPA12A	1.86385e-64	0.504505	0.916	0.822	1.7043e-60
FBXO16	2.17063e-64	2.59288	0.646	0.466	1.98483e-60
SDHC	2.24135e-64	0.820784	0.791	0.611	2.04949e-60
TYW3	4.81658e-64	0.613345	0.747	0.552	4.40428e-60
AOX1	4.98679e-64	-0.754224	0.909	0.958	4.55992e-60
TKFC	5.56274e-64	0.875331	0.438	0.231	5.08657e-60
ARID5A	6.11166e-64	1.74681	0.645	0.432	5.5885e-60
SLAMF7	7.8516e-64	2.56034	0.686	0.579	7.17951e-60
TRPV2	8.90191e-64	2.05814	0.772	0.665	8.1399e-60
ACTA2	1.02562e-63	0.63254	0.931	0.816	9.37823e-60
TBXA2R	1.36333e-63	0.79111	0.756	0.607	1.24663e-59
FAM110D	1.85653e-63	1.23329	0.76	0.632	1.69761e-59
NEDD9	1.92312e-63	0.595798	0.92	0.777	1.7585e-59
RILPL2	5.09322e-63	1.07694	0.771	0.587	4.65724e-59
SPATA24	6.82776e-63	0.942676	0.707	0.535	6.2433e-59
GLCE	1.3565e-62	-0.606249	0.961	0.909	1.24038e-58
PLK4	1.69697e-62	0.865076	0.632	0.395	1.55171e-58
MGAT1	2.05886e-62	0.553732	0.812	0.628	1.88262e-58
SLC48A1	2.09501e-62	1.08955	0.589	0.38	1.91568e-58
ARAP2	3.86874e-62	1.42526	0.772	0.712	3.53757e-58
EPHB4	4.18837e-62	0.968129	0.799	0.669	3.82985e-58
ADIPOQ	4.35359e-62	0.71977	0.637	0.481	3.98092e-58
NT5E	1.03676e-61	-1.55614	0.929	0.792	9.48009e-58
ST6GALNAC2	1.45975e-61	1.714	0.831	0.765	1.3348e-57
LZTS1	1.50774e-61	0.689789	0.888	0.794	1.37868e-57
ELL2	1.97569e-61	0.621259	0.796	0.692	1.80657e-57
EPB41	2.32081e-61	0.717032	0.952	0.838	2.12215e-57
MET	2.96896e-61	1.05755	0.894	0.807	2.71482e-57
DLL1	3.12821e-61	1.11349	0.837	0.751	2.86044e-57
ROBO4	1.21689e-60	1.00873	0.844	0.798	1.11272e-56
AKR1A1	1.83472e-60	0.619675	0.693	0.472	1.67766e-56
FRMD6	1.89154e-60	-0.619132	0.947	0.874	1.72962e-56
PCDH9	3.59066e-60	-0.651785	0.84	0.876	3.2833e-56
CDH3	3.90998e-60	0.925637	0.843	0.708	3.57529e-56
MARCKSL1	5.19502e-60	0.995008	0.664	0.442	4.75033e-56
SOCS2	7.05113e-60	0.621771	0.77	0.595	6.44755e-56
SP3	8.48546e-60	-0.599068	0.986	0.899	7.7591e-56
SLC11A1	1.11203e-59	1.72881	0.756	0.688	1.01684e-55
CDH5	1.45049e-59	1.32576	0.853	0.772	1.32633e-55
PLEKHB2	2.37586e-59	0.774869	0.842	0.696	2.17249e-55
IFT81	2.73966e-59	-0.653295	0.927	0.832	2.50515e-55
SNRNP35	3.59623e-59	0.921552	0.504	0.303	3.2884e-55
LY9	6.98478e-59	1.23252	0.74	0.622	6.38688e-55
HPGD	1.31222e-58	-0.989148	0.937	0.843	1.19989e-54
CAB39	1.5079e-58	0.507019	0.933	0.79	1.37882e-54
EFHD1	2.50254e-58	-1.05625	0.946	0.813	2.28833e-54
PACSIN3	3.39207e-58	1.06381	0.753	0.617	3.10171e-54
GGH	3.44876e-58	1.3047	0.66	0.518	3.15354e-54
ZDHHC13	3.97415e-58	0.674359	0.867	0.733	3.63396e-54
NOX4	4.30406e-58	-1.00285	0.925	0.802	3.93564e-54
TMEM232	4.52822e-58	-0.503275	0.918	0.826	4.1406e-54
PPP3R1	5.04738e-58	-0.721353	0.953	0.881	4.61533e-54
RHOG	7.21481e-58	0.709586	0.694	0.528	6.59722e-54
PLA2G16	7.54788e-58	0.564785	0.78	0.668	6.90178e-54
RGS3	1.24685e-57	0.731438	0.835	0.763	1.14012e-53
ABCD2	1.38904e-57	1.58154	0.813	0.717	1.27014e-53
TLE4	1.85847e-57	0.804216	0.748	0.58	1.69938e-53
TLE3	2.0095e-57	0.711235	0.826	0.719	1.83748e-53
KMT5C	2.28309e-57	0.810188	0.684	0.463	2.08766e-53
EML2	2.29768e-57	1.50496	0.669	0.492	2.101e-53
BCAM	3.25989e-57	1.22738	0.797	0.713	2.98084e-53
VLDLR	3.89431e-57	1.46854	0.691	0.632	3.56096e-53
RASIP1	4.13292e-57	1.15775	0.861	0.752	3.77914e-53
SLC7A7	6.49873e-57	0.67593	0.8	0.651	5.94244e-53
WDR61	9.36838e-57	0.701171	0.783	0.68	8.56644e-53
KLF9	1.08996e-56	-0.602297	0.94	0.874	9.96657e-53
BNIP3	3.12591e-56	1.19519	0.695	0.612	2.85833e-52
CLEC14A	4.31513e-56	0.809832	0.647	0.476	3.94575e-52
UGP2	5.01516e-56	-0.560754	0.923	0.884	4.58586e-52
COL14A1	6.64282e-56	-1.02055	0.921	0.858	6.07419e-52
ABI3	8.21884e-56	2.20834	0.781	0.745	7.51531e-52
CD84	9.41394e-56	1.79305	0.701	0.584	8.6081e-52
OSMR	2.45997e-55	-0.944436	0.935	0.824	2.2494e-51
ACVR1C	2.76725e-55	1.94457	0.699	0.649	2.53037e-51
MYLK	5.45345e-55	1.26386	0.719	0.664	4.98663e-51
ADCY5	5.85978e-55	1.91584	0.612	0.445	5.35818e-51
SRGN	8.65461e-55	0.881096	0.73	0.617	7.91378e-51
SAMSN1	8.89963e-55	1.64264	0.669	0.61	8.13782e-51
SVEP1	1.10272e-54	-0.949802	0.915	0.847	1.00832e-50
PRRX2	1.12857e-54	-0.674698	0.95	0.856	1.03196e-50
OLFML3	1.1575e-54	-1.13702	0.745	0.758	1.05842e-50
PCDH1	1.24922e-54	0.511766	0.911	0.831	1.14229e-50
CLCN3	1.55486e-54	0.935274	0.793	0.73	1.42176e-50
TMEM236	2.43824e-54	1.80318	0.699	0.661	2.22953e-50
PLCE1	2.46642e-54	-0.586479	0.823	0.806	2.25529e-50
PBXIP1	2.87746e-54	0.705431	0.632	0.447	2.63115e-50
RNF144B	3.01885e-54	1.18297	0.77	0.742	2.76044e-50
PSPH	3.25959e-54	1.63138	0.725	0.711	2.98057e-50
MKI67	7.40702e-54	1.27448	0.632	0.432	6.77298e-50
SCUBE2	7.92276e-54	0.70393	0.981	0.903	7.24458e-50
NFIA	9.08568e-54	-0.512021	0.997	0.992	8.30794e-50
ARHGAP28	1.10556e-53	-0.732388	0.97	0.88	1.01092e-49
PIP4K2C	1.12159e-53	0.515754	0.839	0.746	1.02558e-49
PAM	1.13223e-53	-0.677802	0.968	0.911	1.03531e-49
CYP2B6	2.48468e-53	1.58552	0.703	0.62	2.27199e-49
RAB11A	2.59558e-53	1.08124	0.732	0.633	2.3734e-49
GPR183	3.64761e-53	0.877554	0.789	0.724	3.33538e-49
ADARB1	1.00624e-52	-0.689335	0.974	0.887	9.20109e-49
SFXN3	2.10469e-52	0.502418	0.764	0.55	1.92452e-48
COL5A3	2.26479e-52	0.840059	0.768	0.616	2.07093e-48
SEPTIN9	2.33102e-52	0.742231	0.899	0.757	2.13148e-48
PBX4	3.1043e-52	0.503614	0.783	0.642	2.83858e-48
SLC43A2	3.26849e-52	2.23255	0.738	0.709	2.98871e-48
LFNG	3.59896e-52	1.07383	0.712	0.629	3.29088e-48
HECTD2	5.59999e-52	-0.531416	0.887	0.824	5.12063e-48
SLC45A2	5.96985e-52	1.39027	0.686	0.602	5.45883e-48
TLCD5	6.28505e-52	1.03616	0.581	0.369	5.74705e-48
GEMIN8	7.47322e-52	1.15058	0.532	0.347	6.83351e-48
CIB1	1.20911e-51	0.677401	0.61	0.413	1.10561e-47
MTMR11	1.57836e-51	0.647398	0.849	0.718	1.44325e-47
RAB20	1.65794e-51	1.12896	0.517	0.316	1.51602e-47
ALYREF	1.99149e-51	1.04958	0.552	0.371	1.82102e-47
RASGRP4	2.14574e-51	1.94781	0.699	0.553	1.96207e-47
VNN2	2.73497e-51	0.966041	0.838	0.799	2.50086e-47
SH2D3C	2.94603e-51	1.21726	0.833	0.807	2.69385e-47
CTTNBP2	2.9964e-51	1.24971	0.704	0.603	2.73991e-47
HHEX	3.16218e-51	0.629406	0.665	0.513	2.8915e-47
CHRAC1	3.2452e-51	1.09391	0.593	0.398	2.96741e-47
SORL1	4.3767e-51	0.979689	0.727	0.674	4.00205e-47
DPT	6.16793e-51	-0.850687	0.922	0.839	5.63996e-47
SLC66A2	6.49117e-51	1.04342	0.794	0.647	5.93552e-47
ING5	7.79872e-51	1.03654	0.392	0.243	7.13115e-47
FBXO9	8.21954e-51	1.20351	0.636	0.493	7.51595e-47
TGFBR2	8.74966e-51	-0.84209	0.982	0.926	8.00069e-47
COL1A2	1.04352e-50	-0.901451	0.829	0.829	9.54195e-47
CLDN5	1.13272e-50	0.708268	0.831	0.71	1.03576e-46
ZBTB25	1.25943e-50	-0.669422	0.916	0.819	1.15163e-46
MRPL17	1.57747e-50	0.821813	0.711	0.591	1.44244e-46
PON3	1.66568e-50	0.5111	0.852	0.761	1.5231e-46
CHPT1	1.72783e-50	0.742005	0.789	0.693	1.57992e-46
DQX1	3.5926e-50	1.18278	0.374	0.214	3.28508e-46
PALD1	3.9343e-50	1.20308	0.809	0.721	3.59753e-46
PSME2	4.33575e-50	0.62209	0.457	0.263	3.96461e-46
SLC25A5	6.37483e-50	2.19135	0.615	0.462	5.82915e-46
TMEM186	6.80821e-50	1.94666	0.535	0.359	6.22543e-46
POLR2J	8.22287e-50	1.29986	0.538	0.348	7.51899e-46
HARBI1	8.46414e-50	1.21904	0.619	0.455	7.73961e-46
SPI1	8.92915e-50	1.06715	0.795	0.721	8.16481e-46
TMEM208	1.05523e-49	0.515201	0.561	0.388	9.64906e-46
GTF2I	1.43312e-49	0.777306	0.913	0.79	1.31044e-45
PET100	1.56307e-49	1.78347	0.48	0.289	1.42927e-45
PDCD2	1.5773e-49	-0.575518	0.435	0.258	1.44228e-45
ADD3	1.64023e-49	-0.54957	0.912	0.922	1.49983e-45
ADGB	1.792e-49	-0.690998	0.798	0.815	1.6386e-45
CCDC137	4.35689e-49	0.762701	0.532	0.341	3.98394e-45
FGD2	8.77352e-49	1.13622	0.772	0.68	8.0225e-45
FAR2	1.05809e-48	0.592878	0.891	0.801	9.67516e-45
TMX2	1.08814e-48	0.918466	0.698	0.519	9.94994e-45
TF	1.13559e-48	1.23662	0.549	0.359	1.03838e-44
RGS1	1.28038e-48	1.48889	0.794	0.715	1.17078e-44
LAMC1	1.29309e-48	-0.701052	0.968	0.943	1.1824e-44
ADCY4	1.87967e-48	1.05836	0.87	0.819	1.71877e-44
TRIM7	1.92903e-48	1.4708	0.767	0.722	1.7639e-44
TAL1	2.19564e-48	0.590143	0.843	0.777	2.0077e-44
ZNF839	2.75904e-48	1.21991	0.541	0.332	2.52286e-44
JAG2	3.18687e-48	1.83296	0.759	0.701	2.91407e-44
TES	3.315e-48	-0.654169	0.91	0.839	3.03123e-44
OTUD7B	3.97741e-48	-0.509049	0.96	0.854	3.63694e-44
GYPC	4.74648e-48	0.711018	0.793	0.673	4.34018e-44
RAI14	6.40169e-48	-0.508986	0.873	0.802	5.85371e-44
NDUFB9	8.42698e-48	0.52261	0.498	0.336	7.70563e-44
COL3A1	9.51692e-48	-0.840252	0.847	0.892	8.70227e-44
DDIT4	1.37765e-47	1.47319	0.561	0.414	1.25972e-43
EML4	1.56572e-47	0.790886	0.892	0.771	1.43169e-43
SLC9A3R2	1.73593e-47	0.891418	0.863	0.738	1.58734e-43
FAM89B	2.25646e-47	0.969762	0.58	0.398	2.06331e-43
GAREM1	3.78836e-47	-0.549133	0.976	0.869	3.46408e-43
FKBPL	3.89612e-47	1.4918	0.418	0.262	3.56262e-43
NTRK2	4.04323e-47	-0.52889	0.971	0.915	3.69713e-43
SLC25A13	4.25773e-47	1.00652	0.809	0.759	3.89327e-43
PKIG	5.59974e-47	0.513531	0.933	0.806	5.1204e-43
PALMD	5.76849e-47	1.51475	0.758	0.742	5.27471e-43
SYT7	6.55609e-47	0.520507	0.877	0.82	5.99489e-43
DNAL4	6.91959e-47	0.896164	0.362	0.22	6.32727e-43
ACVRL1	9.605e-47	0.654972	0.805	0.661	8.78281e-43
SLC13A3	1.01149e-46	1.55672	0.66	0.582	9.24905e-43
ADGRE5	1.11127e-46	0.857118	0.809	0.721	1.01614e-42
SLC44A1	1.30042e-46	-0.554858	0.98	0.9	1.1891e-42
KLHL26	2.19349e-46	1.04324	0.807	0.717	2.00573e-42
STX11	2.59471e-46	1.39472	0.777	0.717	2.3726e-42
DSE	2.83308e-46	-0.566221	0.942	0.854	2.59057e-42
RNF187	4.19016e-46	0.604712	0.582	0.426	3.83148e-42
PTPRG	4.21558e-46	-0.527263	0.98	0.895	3.85472e-42
S100A1	6.20073e-46	1.06171	0.388	0.251	5.66995e-42
SMUG1	1.08612e-45	1.1717	0.656	0.509	9.93153e-42
TRIB1	1.1427e-45	2.16181	0.41	0.193	1.04489e-41
MGST2	1.60209e-45	0.971441	0.608	0.464	1.46496e-41
LTC4S	2.01102e-45	1.20387	0.777	0.699	1.83887e-41
TSPAN11	2.06152e-45	-0.747341	0.821	0.798	1.88505e-41
ANKLE1	2.77704e-45	2.11551	0.512	0.299	2.53933e-41
RFLNA	2.96707e-45	1.49264	0.751	0.707	2.71309e-41
ANKRD13D	3.12443e-45	0.605408	0.648	0.465	2.85698e-41
PLCG1	3.14201e-45	0.502035	0.834	0.689	2.87306e-41
ADAMTS2	5.27462e-45	-0.83917	0.922	0.813	4.82311e-41
LHX6	5.34532e-45	1.6119	0.843	0.763	4.88776e-41
TMEM50B	5.83441e-45	0.550894	0.838	0.755	5.33499e-41
C23H6orf141	6.65708e-45	0.500809	0.586	0.385	6.08724e-41
HOXC4	9.80756e-45	1.38444	0.632	0.45	8.96803e-41
HINT2	1.3241e-44	0.914518	0.64	0.48	1.21076e-40
IFIT3	1.40757e-44	0.515371	0.691	0.487	1.28708e-40
SNAI1	1.67326e-44	1.06432	0.662	0.468	1.53003e-40
ACSS2	1.67953e-44	1.8332	0.695	0.684	1.53577e-40
GRAP	1.80715e-44	1.12126	0.708	0.639	1.65246e-40
TRAPPC4	2.09586e-44	0.890186	0.531	0.38	1.91646e-40
CENPJ	2.20321e-44	0.724371	0.409	0.245	2.01462e-40
MYOC	2.30179e-44	-0.777447	0.845	0.826	2.10476e-40
GEN1	2.32091e-44	1.72943	0.719	0.691	2.12224e-40
PARP12	2.50181e-44	0.66166	0.645	0.495	2.28766e-40
TOMM40L	3.61448e-44	1.1024	0.639	0.516	3.30508e-40
GCSH	4.01824e-44	1.03181	0.547	0.366	3.67428e-40
EXOSC5	4.27954e-44	0.567543	0.703	0.518	3.91321e-40
AUTS2	6.08662e-44	1.167	0.607	0.461	5.5656e-40
GTSE1	6.18966e-44	1.09675	0.783	0.699	5.65982e-40
PROSER2	1.5501e-43	0.582533	0.905	0.836	1.41741e-39
TRIM68	1.81478e-43	1.14664	0.433	0.277	1.65944e-39
TNFAIP8L1	1.92415e-43	0.927036	0.788	0.663	1.75945e-39
MAST3	3.21876e-43	1.34144	0.634	0.466	2.94324e-39
GATAD2B	4.60155e-43	1.13866	0.798	0.745	4.20766e-39
ACAD11	4.91286e-43	-0.617461	0.952	0.834	4.49232e-39
LIPE	7.354e-43	1.26097	0.601	0.47	6.7245e-39
MARCHF3	8.48051e-43	-0.528309	0.971	0.875	7.75458e-39
UCP2	8.8755e-43	0.70613	0.832	0.774	8.11576e-39
PDE5A	1.04346e-42	-0.793475	0.864	0.808	9.54144e-39
HPF1	1.19507e-42	1.28065	0.61	0.459	1.09277e-38
SEMA4A	1.23116e-42	0.983667	0.511	0.3	1.12577e-38
CLIC4	1.40294e-42	-0.539144	0.971	0.925	1.28285e-38
STOML2	1.58268e-42	0.503261	0.614	0.449	1.44721e-38
ETS1	1.84818e-42	0.61379	0.977	0.875	1.68998e-38
CD74	1.88886e-42	0.893529	0.708	0.568	1.72717e-38
PUSL1	2.01779e-42	1.30826	0.602	0.44	1.84507e-38
MCUB	2.33013e-42	-0.529767	0.933	0.832	2.13067e-38
CPPED1	2.63206e-42	-0.618278	0.757	0.645	2.40675e-38
SLC2A4	2.69391e-42	1.27616	0.606	0.469	2.46331e-38
PFKFB4	3.0691e-42	1.44741	0.689	0.646	2.80638e-38
DONSON	3.82855e-42	0.572235	0.433	0.252	3.50083e-38
TC2N	4.22759e-42	-0.619299	0.951	0.838	3.86571e-38
SH3TC2	4.3359e-42	1.18934	0.776	0.796	3.96474e-38
HAUS2	4.81923e-42	2.41579	0.635	0.512	4.4067e-38
TMEM109	4.95625e-42	0.594333	0.656	0.525	4.53199e-38
FAM78A	5.63177e-42	0.878264	0.801	0.755	5.14969e-38
ZNF500	6.38009e-42	-0.576779	0.534	0.38	5.83395e-38
EXOSC8	7.89965e-42	0.573238	0.796	0.656	7.22344e-38
ID1	8.23873e-42	0.873468	0.655	0.517	7.53349e-38
FERMT3	8.9548e-42	1.04323	0.684	0.632	8.18827e-38
ATG9A	1.13686e-41	0.612914	0.442	0.267	1.03955e-37
GPSM2	1.15098e-41	-0.754875	0.881	0.795	1.05245e-37
FMNL3	1.20098e-41	0.606886	0.914	0.783	1.09818e-37
HSD17B10	1.28458e-41	1.32162	0.522	0.332	1.17462e-37
DGKD	1.39681e-41	0.885135	0.851	0.748	1.27724e-37
CKB	1.77171e-41	1.31502	0.501	0.353	1.62005e-37
FUNDC1	2.23667e-41	-0.77064	0.553	0.377	2.04521e-37
MTO1	2.69991e-41	0.842255	0.846	0.747	2.4688e-37
STK38	2.82278e-41	-0.517174	0.878	0.923	2.58115e-37
GARRE1	2.8572e-41	0.703565	0.89	0.804	2.61263e-37
COLEC12	2.88583e-41	-0.962788	0.974	0.904	2.63881e-37
SHISA5	4.12735e-41	1.40648	0.569	0.422	3.77405e-37
EGFL7	4.19942e-41	1.02953	0.888	0.807	3.83995e-37
ENOPH1	5.7425e-41	0.923396	0.599	0.444	5.25094e-37
AGRN	7.70843e-41	1.26708	0.765	0.71	7.04859e-37
HIBCH	8.31694e-41	-0.502243	0.932	0.861	7.60501e-37
MAOA	9.53686e-41	-0.510783	0.957	0.881	8.72051e-37
FAHD1	9.93503e-41	1.25994	0.519	0.306	9.08459e-37
FCN1	1.09604e-40	0.89564	0.733	0.664	1.00222e-36
TMSB15A	1.21533e-40	1.00805	0.578	0.447	1.1113e-36
EPB41L3	1.28781e-40	-0.840817	0.864	0.772	1.17757e-36
MRPL48	1.64046e-40	0.575461	0.907	0.767	1.50004e-36
BOLA-DRA	1.75185e-40	0.665528	0.599	0.444	1.60189e-36
ZDHHC17	2.69935e-40	-0.524566	0.967	0.876	2.46829e-36
SGK1	3.58473e-40	0.624058	0.812	0.697	3.27787e-36
TXNDC12	4.07311e-40	0.68022	0.71	0.618	3.72445e-36
STX10	4.08227e-40	0.714434	0.462	0.328	3.73283e-36
RBPMS2	4.26922e-40	0.913561	0.726	0.626	3.90377e-36
TSC22D3	4.78793e-40	0.561481	0.615	0.455	4.37809e-36
FCER1G	6.61792e-40	0.606342	0.587	0.436	6.05142e-36
MAPK6	6.90784e-40	0.652714	0.802	0.684	6.31652e-36
MRI1	8.14779e-40	0.683132	0.761	0.672	7.45034e-36
PARVB	8.53287e-40	0.502177	0.891	0.776	7.80246e-36
LAT	8.70252e-40	2.2343	0.619	0.457	7.95759e-36
LBP	8.82619e-40	1.0029	0.645	0.549	8.07067e-36
CHML	9.16272e-40	0.961578	0.755	0.63	8.37839e-36
STK16	9.2768e-40	1.2459	0.496	0.326	8.48271e-36
DIPK1A	9.50079e-40	-0.810474	0.974	0.872	8.68753e-36
TPST1	1.46417e-39	-0.718125	0.902	0.794	1.33883e-35
GSS	2.03266e-39	0.511314	0.716	0.57	1.85867e-35
CD52	2.05522e-39	1.66612	0.706	0.671	1.8793e-35
RALGAPA2	2.36068e-39	0.577684	0.928	0.838	2.15861e-35
WRAP53	2.819e-39	0.944268	0.602	0.462	2.57769e-35
KCTD14	3.24879e-39	1.68276	0.562	0.406	2.97069e-35
HLF	4.00217e-39	-0.668156	0.928	0.829	3.65959e-35
GNG5	5.18234e-39	-0.590942	0.702	0.528	4.73873e-35
MTMR10	9.62145e-39	0.500465	0.84	0.728	8.79785e-35
GAS6	1.74765e-38	0.558953	0.732	0.568	1.59805e-34
CCDC117	1.8261e-38	0.636753	0.689	0.561	1.66979e-34
TMEM44	2.4512e-38	0.909361	0.895	0.819	2.24138e-34
CAMK1	3.09845e-38	0.93841	0.57	0.449	2.83322e-34
EMP2	3.11182e-38	-0.608445	0.948	0.84	2.84545e-34
TSC22D1	3.76851e-38	0.651067	0.707	0.583	3.44592e-34
OSGEPL1	4.29101e-38	1.05834	0.442	0.278	3.9237e-34
FOLR2	6.83582e-38	1.67763	0.647	0.518	6.25067e-34
FBLN5	6.93693e-38	-1.17555	0.866	0.793	6.34313e-34
FASTKD1	8.26595e-38	1.16585	0.795	0.713	7.55838e-34
ILF2	8.75476e-38	1.18871	0.578	0.437	8.00535e-34
ARL11	8.81772e-38	0.801883	0.727	0.633	8.06292e-34
NOL12	1.10238e-37	0.620267	0.55	0.403	1.00802e-33
ZNF276	1.18758e-37	0.754807	0.749	0.666	1.08593e-33
ZBTB8OS	1.64502e-37	0.55208	0.346	0.204	1.50421e-33
PFKFB2	1.71317e-37	0.93656	0.695	0.591	1.56653e-33
ENPEP	1.86284e-37	0.599646	0.868	0.762	1.70338e-33
PDK4	2.15936e-37	0.738489	0.874	0.784	1.97452e-33
CENPF	2.24266e-37	2.2309	0.599	0.494	2.05069e-33
REXO4	2.63993e-37	0.831238	0.573	0.425	2.41395e-33
POLR3C	2.7064e-37	0.547423	0.62	0.477	2.47473e-33
FYB2	4.03833e-37	2.16891	0.561	0.442	3.69265e-33
MFSD3	5.40657e-37	1.34828	0.345	0.196	4.94377e-33
EDN1	5.46181e-37	1.22706	0.719	0.665	4.99428e-33
ETNPPL	6.54391e-37	1.86155	0.467	0.209	5.98375e-33
UTP23	8.77584e-37	1.35713	0.461	0.28	8.02463e-33
SNX18	9.46618e-37	-0.549903	0.944	0.838	8.65587e-33
CHCHD6	1.08929e-36	0.912319	0.665	0.573	9.96044e-33
PHF5A	1.17861e-36	0.834401	0.693	0.56	1.07772e-32
CD300A	1.49013e-36	0.586806	0.734	0.668	1.36257e-32
CXCL3	2.34277e-36	0.908284	0.805	0.694	2.14223e-32
CNN2	2.94957e-36	1.66483	0.673	0.608	2.69709e-32
BOLA-NC1	4.1202e-36	0.699911	0.823	0.716	3.76751e-32
STAT2	6.14714e-36	0.609716	0.564	0.411	5.62094e-32
ECI2	7.00984e-36	0.94796	0.664	0.612	6.4098e-32
PLEKHA6	9.60374e-36	-0.60712	0.822	0.786	8.78166e-32
ATP2B1	1.01526e-35	0.586523	0.918	0.785	9.2835e-32
MCM10	1.11304e-35	1.8317	0.71	0.661	1.01776e-31
PSTPIP1	1.60708e-35	1.65332	0.615	0.53	1.46952e-31
WDR93	1.77467e-35	2.76015	0.585	0.485	1.62276e-31
ARHGAP32	2.59234e-35	-0.568773	0.809	0.787	2.37044e-31
BORA	3.60469e-35	1.41916	0.658	0.604	3.29613e-31
CORO1A	3.75821e-35	1.53749	0.626	0.499	3.43651e-31
TNFRSF25	4.13868e-35	1.68172	0.738	0.71	3.78441e-31
FAM118A	4.7717e-35	0.896381	0.55	0.379	4.36324e-31
NRADD	5.7528e-35	1.13431	0.727	0.648	5.26036e-31
MMP19	5.77429e-35	1.47367	0.725	0.621	5.28001e-31
CYBC1	6.29439e-35	0.545735	0.467	0.336	5.75559e-31
SELPLG	6.88649e-35	0.968563	0.768	0.733	6.29701e-31
CCNG2	7.91271e-35	1.55681	0.559	0.422	7.23538e-31
ECE1	8.58168e-35	-0.526319	0.932	0.847	7.84709e-31
PCIF1	8.89041e-35	0.535605	0.593	0.437	8.12939e-31
CAVIN2	9.40166e-35	0.695267	0.687	0.645	8.59688e-31
CLP1	1.07994e-34	0.946316	0.394	0.225	9.87494e-31
PYCR2	1.22519e-34	1.52647	0.506	0.371	1.12032e-30
EIF2AK2	1.31359e-34	0.594758	0.815	0.683	1.20114e-30
ALDH1L2	1.32734e-34	-0.905561	0.787	0.77	1.21372e-30
TBCC	3.39343e-34	1.21902	0.393	0.282	3.10295e-30
TINAGL1	3.48431e-34	1.57767	0.589	0.495	3.18605e-30
CORO1B	4.30615e-34	1.41588	0.591	0.484	3.93755e-30
FGR	4.3638e-34	0.972192	0.691	0.652	3.99026e-30
C11H2orf68	4.99988e-34	0.890196	0.543	0.381	4.57189e-30
IL7R	5.05467e-34	0.959149	0.63	0.475	4.62199e-30
HSPB11	5.11407e-34	-0.81798	0.931	0.841	4.6763e-30
S100B	5.48498e-34	0.772943	0.506	0.385	5.01546e-30
NFYA	5.68865e-34	1.05216	0.643	0.534	5.2017e-30
PWWP2A	6.25689e-34	0.534245	0.79	0.649	5.7213e-30
AHCY	7.10492e-34	0.805725	0.622	0.521	6.49674e-30
LMNA	8.06532e-34	0.724501	0.609	0.481	7.37493e-30
DNAAF2	8.33315e-34	0.608737	0.532	0.377	7.61984e-30
B3GNT3	8.72411e-34	0.706112	0.878	0.816	7.97733e-30
COL4A2	1.04719e-33	0.507726	0.94	0.851	9.5755e-30
RNF181	1.29087e-33	0.633568	0.468	0.347	1.18037e-29
PRCC	1.44498e-33	0.860894	0.643	0.592	1.32129e-29
GPD1L	1.44898e-33	-0.520283	0.826	0.766	1.32495e-29
NIBAN1	1.70516e-33	-0.773089	0.929	0.857	1.55919e-29
ZNF624	2.30207e-33	0.588286	0.707	0.622	2.10502e-29
SIGIRR	2.32387e-33	0.772637	0.679	0.63	2.12494e-29
HDGF	2.35226e-33	0.584653	0.644	0.538	2.1509e-29
RAB40C	2.55323e-33	1.11482	0.557	0.421	2.33467e-29
APOE	2.59322e-33	0.826051	0.762	0.652	2.37124e-29
EMC3	2.95176e-33	0.554448	0.711	0.644	2.69909e-29
TMEM87A	3.66622e-33	0.699396	0.604	0.475	3.35239e-29
SLC1A3	3.77784e-33	1.18891	0.768	0.71	3.45446e-29
CCNF	3.94465e-33	0.691649	0.525	0.381	3.60699e-29
ENPP4	4.06031e-33	0.64472	0.504	0.333	3.71275e-29
EZR	4.09407e-33	0.657434	0.799	0.738	3.74362e-29
NGDN	4.96927e-33	0.879723	0.551	0.41	4.5439e-29
CLN8	4.98328e-33	0.607508	0.773	0.647	4.55671e-29
LEO1	5.23881e-33	0.918136	0.538	0.415	4.79036e-29
XDH	5.37177e-33	-0.639302	0.945	0.978	4.91194e-29
GSPT2	5.99722e-33	-0.881133	0.502	0.376	5.48386e-29
FAAP20	6.30137e-33	0.630774	0.663	0.56	5.76198e-29
FAM241A	6.46494e-33	0.885246	0.667	0.629	5.91154e-29
CGNL1	8.10314e-33	0.861846	0.811	0.786	7.40951e-29
RNF111	9.80314e-33	0.561089	0.901	0.747	8.96399e-29
CORO7	9.85152e-33	0.740209	0.768	0.742	9.00823e-29
SYNGR2	1.0978e-32	0.806542	0.712	0.603	1.00383e-28
MIEN1	1.39501e-32	-0.642487	0.527	0.404	1.2756e-28
BRB	1.51059e-32	0.529803	0.523	0.392	1.38128e-28
VPS11	2.55939e-32	1.05838	0.459	0.308	2.3403e-28
PTPN21	2.88917e-32	-0.680809	0.863	0.8	2.64185e-28
HDAC1	4.94835e-32	0.788106	0.666	0.553	4.52477e-28
RMDN1	6.29854e-32	-0.634613	0.855	0.804	5.75939e-28
AOC2	7.4788e-32	0.856403	0.59	0.487	6.83861e-28
CRY1	7.60386e-32	-0.661196	0.943	0.841	6.95297e-28
PBX2	8.30804e-32	1.4592	0.682	0.607	7.59688e-28
BBS4	8.85821e-32	0.541532	0.743	0.625	8.09994e-28
E2F4	9.54397e-32	0.894055	0.648	0.51	8.727e-28
KCNJ8	1.12434e-31	1.19308	0.857	0.76	1.02809e-27
ARHGEF6	1.60664e-31	0.57705	0.885	0.789	1.46911e-27
PIM3	1.79772e-31	0.69473	0.736	0.661	1.64384e-27
SYS1	1.99996e-31	0.685232	0.623	0.496	1.82877e-27
BCL9L	2.7545e-31	1.02338	0.657	0.594	2.51872e-27
ADTRP	2.93141e-31	0.911382	0.662	0.624	2.68048e-27
PSMA7	3.54399e-31	0.593332	0.569	0.449	3.24063e-27
SMIM20	4.586e-31	0.533489	0.676	0.572	4.19344e-27
PHPT1	4.70387e-31	0.774708	0.362	0.25	4.30122e-27
SLC39A3	5.25073e-31	1.46156	0.472	0.328	4.80127e-27
ETFRF1	5.33651e-31	0.568868	0.713	0.683	4.87971e-27
AGER	5.81921e-31	1.5286	0.504	0.366	5.32109e-27
DDX19B	6.56374e-31	-0.828313	0.854	0.804	6.00188e-27
GGPS1	6.60996e-31	0.812095	0.747	0.618	6.04414e-27
SLC25A32	6.75252e-31	-0.538061	0.907	0.795	6.1745e-27
C5H12orf73	7.27916e-31	0.505507	0.615	0.523	6.65606e-27
PTPN1	7.60219e-31	0.583208	0.714	0.629	6.95144e-27
HARS1	7.87425e-31	0.553784	0.611	0.492	7.20022e-27
SNX8	7.89004e-31	0.969042	0.707	0.665	7.21465e-27
GATAD1	8.81872e-31	0.790679	0.593	0.449	8.06384e-27
LAYN	1.01295e-30	0.733268	0.789	0.741	9.2624e-27
CCDC71	1.04309e-30	1.4959	0.513	0.361	9.53802e-27
SPARCL1	1.10633e-30	0.551391	0.693	0.592	1.01163e-26
PLD2	1.16615e-30	0.620298	0.581	0.459	1.06632e-26
ADAMTS15	1.60478e-30	1.28381	0.639	0.538	1.46741e-26
PTPRE	1.70618e-30	0.815942	0.822	0.765	1.56013e-26
POLR3K	1.77065e-30	1.10995	0.638	0.543	1.61908e-26
STRBP	1.87015e-30	0.95829	0.754	0.713	1.71006e-26
ACSL1	2.02002e-30	0.805227	0.903	0.845	1.84711e-26
SLC8B1	3.01341e-30	0.643062	0.734	0.706	2.75546e-26
PLA2G15	3.04071e-30	1.02234	0.521	0.368	2.78043e-26
CSNK1G2	3.45569e-30	0.857525	0.602	0.523	3.15988e-26
ST13	3.53152e-30	0.740337	0.707	0.592	3.22922e-26
TRIM52	3.87998e-30	0.86159	0.784	0.716	3.54786e-26
GNAS	4.43407e-30	0.956491	0.504	0.346	4.05451e-26
VAMP5	4.7247e-30	0.576582	0.706	0.551	4.32027e-26
PSMB8	4.80728e-30	0.684088	0.678	0.526	4.39578e-26
DPY30	7.13172e-30	0.751759	0.574	0.469	6.52124e-26
RBM28	7.20785e-30	0.848204	0.563	0.407	6.59086e-26
MEA1	8.15234e-30	1.08905	0.601	0.507	7.4545e-26
ITIH3	9.18114e-30	2.57624	0.609	0.646	8.39524e-26
NSD2	1.02345e-29	1.24134	0.755	0.696	9.35845e-26
C1QB	1.03932e-29	0.524742	0.664	0.554	9.50354e-26
TBC1D1	1.29098e-29	0.526916	0.944	0.856	1.18048e-25
IDH3A	1.4117e-29	0.701066	0.484	0.331	1.29086e-25
EVI2A	1.51321e-29	0.529364	0.734	0.71	1.38368e-25
TNFRSF12A	1.58623e-29	0.615047	0.457	0.333	1.45045e-25
DNAI4	1.89008e-29	0.943466	0.849	0.774	1.72829e-25
TNXB	2.16414e-29	-0.776766	0.725	0.771	1.97889e-25
HOPX	2.3603e-29	1.75848	0.615	0.52	2.15826e-25
SLC25A29	3.25069e-29	1.51336	0.652	0.638	2.97243e-25
HACD4	3.33322e-29	0.766547	0.8	0.706	3.04789e-25
NMI	3.8095e-29	-0.515296	0.803	0.797	3.48341e-25
LENG1	4.03996e-29	1.89774	0.262	0.168	3.69414e-25
DMAC2L	4.11985e-29	0.633847	0.589	0.485	3.76719e-25
SDF2L1	4.89034e-29	1.08778	0.653	0.545	4.47173e-25
FBLN1	5.85615e-29	-1.09993	0.824	0.785	5.35486e-25
PLIN1	7.80693e-29	1.24587	0.558	0.474	7.13866e-25
HAUS7	1.08253e-28	1.48812	0.648	0.538	9.89861e-25
GFRA2	1.29793e-28	0.977459	0.846	0.795	1.18683e-24
BLA-DQB	1.34683e-28	0.828657	0.617	0.488	1.23154e-24
LDHB	1.37675e-28	0.831567	0.545	0.428	1.2589e-24
NSMCE4A	1.6491e-28	0.983183	0.689	0.594	1.50794e-24
TOMM40	1.6493e-28	0.881197	0.693	0.652	1.50812e-24
ZC3H3	2.14296e-28	0.813708	0.8	0.695	1.95952e-24
DZANK1	2.18203e-28	0.556373	0.736	0.654	1.99525e-24
SLC4A3	2.52414e-28	1.34047	0.476	0.336	2.30807e-24
P2RX4	2.89225e-28	1.0949	0.607	0.477	2.64467e-24
ZBTB18	3.08386e-28	0.956185	0.718	0.669	2.81988e-24
SYCP2	3.12454e-28	1.13346	0.73	0.732	2.85708e-24
NOP10	3.25195e-28	0.530308	0.487	0.377	2.97358e-24
PLBD1	3.43793e-28	-0.870184	0.941	0.82	3.14365e-24
CFAP54	3.52649e-28	2.12692	0.708	0.723	3.22463e-24
ELK3	3.54666e-28	0.515273	0.906	0.816	3.24306e-24
PTPRC	4.25508e-28	1.42985	0.721	0.694	3.89085e-24
SLC22A18	6.6462e-28	0.835744	0.736	0.654	6.07728e-24
DNAJC5	7.52058e-28	0.510498	0.551	0.419	6.87682e-24
TPM2	9.12039e-28	0.942191	0.688	0.588	8.33969e-24
CHKA	9.2803e-28	0.744333	0.729	0.72	8.4859e-24
FGD6	9.79497e-28	0.605503	0.822	0.767	8.95652e-24
ABCF3	1.03874e-27	1.72889	0.534	0.406	9.49827e-24
PLPBP	1.1286e-27	0.952079	0.76	0.624	1.03199e-23
ZNF782	1.53299e-27	1.09287	0.773	0.694	1.40177e-23
MTRF1	1.63675e-27	-0.643562	0.907	0.824	1.49665e-23
AIF1	1.68782e-27	1.04734	0.448	0.331	1.54334e-23
SLX4	1.92281e-27	0.889815	0.587	0.492	1.75822e-23
GPR180	1.92805e-27	-1.50704	0.641	0.745	1.76301e-23
SERINC2	2.09703e-27	2.30858	0.541	0.449	1.91752e-23
TMEM167B	2.24484e-27	2.28758	0.298	0.226	2.05269e-23
IGFBP4	2.51013e-27	0.951997	0.542	0.432	2.29526e-23
MIF	2.78871e-27	0.675052	0.398	0.312	2.54999e-23
KCTD7	2.93253e-27	0.648905	0.621	0.517	2.68151e-23
TCIM	3.44339e-27	0.708559	0.7	0.592	3.14864e-23
KAT5	5.35296e-27	1.71669	0.568	0.451	4.89474e-23
DENND1C	5.91186e-27	1.62834	0.624	0.596	5.4058e-23
SEC22C	6.1982e-27	-1.60629	0.77	0.737	5.66763e-23
ITGA7	6.59353e-27	1.38338	0.718	0.717	6.02912e-23
AGL	6.8458e-27	0.554606	0.764	0.677	6.2598e-23
C16H1orf174	7.23376e-27	0.960055	0.712	0.65	6.61455e-23
IDH3B	9.92712e-27	0.657553	0.368	0.214	9.07736e-23
CEBPB	1.09974e-26	1.87195	0.496	0.344	1.00561e-22
VMAC	1.7486e-26	1.53657	0.504	0.384	1.59892e-22
HOXB7	1.76016e-26	1.37092	0.38	0.249	1.60949e-22
PRKD2	1.78716e-26	0.994137	0.769	0.753	1.63418e-22
GTF2H4	1.90596e-26	1.38141	0.58	0.468	1.74281e-22
DMAC1	2.09458e-26	0.77471	0.485	0.388	1.91528e-22
TTPA	2.13224e-26	1.43861	0.5	0.336	1.94972e-22
NFYB	2.49219e-26	0.606289	0.745	0.629	2.27886e-22
PLK1	2.5569e-26	1.20457	0.567	0.457	2.33803e-22
HSD17B11	2.71801e-26	0.502016	0.823	0.691	2.48535e-22
CHIC1	2.87601e-26	-0.720354	0.825	0.788	2.62982e-22
REX1BD	3.26772e-26	0.697609	0.63	0.537	2.98801e-22
SMIM29	3.3812e-26	3.45017	0.5	0.361	3.09177e-22
TRARG1	3.55497e-26	1.2427	0.563	0.483	3.25066e-22
TMEM117	3.84759e-26	-0.714061	0.98	0.874	3.51824e-22
MXD4	4.10103e-26	0.845042	0.739	0.694	3.74998e-22
JPT1	4.33686e-26	0.589637	0.749	0.639	3.96563e-22
NOC4L	6.84526e-26	1.18025	0.367	0.239	6.2593e-22
FCGR1A	6.94326e-26	1.26228	0.666	0.637	6.34891e-22
TRMT12	7.37232e-26	0.660032	0.527	0.416	6.74124e-22
RIT1	8.16328e-26	0.86414	0.704	0.602	7.4645e-22
BTC	1.31357e-25	1.88302	0.561	0.514	1.20113e-21
ZNF502	1.32748e-25	1.30731	0.791	0.75	1.21385e-21
DLAT	1.59456e-25	0.721049	0.595	0.509	1.45807e-21
GAS7	1.69837e-25	-0.901491	0.942	0.838	1.55299e-21
BREH1	1.70062e-25	0.81365	0.846	0.79	1.55505e-21
HSPA9	1.85299e-25	0.677921	0.555	0.443	1.69438e-21
PPARGC1B	1.94975e-25	0.666192	0.863	0.799	1.78285e-21
ZBTB33	1.97876e-25	0.70247	0.598	0.44	1.80938e-21
AASS	2.4052e-25	-0.68598	0.899	0.824	2.19931e-21
PDIA5	2.516e-25	0.548697	0.556	0.44	2.30063e-21
SCD	2.54244e-25	0.733791	0.474	0.367	2.32481e-21
EFHD2	2.56182e-25	0.572932	0.68	0.535	2.34253e-21
COG1	2.79739e-25	0.765479	0.581	0.482	2.55794e-21
SIRT6	2.8328e-25	1.20215	0.521	0.377	2.59031e-21
SLC7A6	2.90282e-25	1.14102	0.706	0.644	2.65434e-21
UBXN11	3.04968e-25	2.31455	0.575	0.464	2.78863e-21
SLC15A4	3.05292e-25	1.01302	0.552	0.433	2.79159e-21
STAC3	3.39089e-25	1.37637	0.643	0.585	3.10063e-21
ABCD1	3.98561e-25	0.731343	0.612	0.55	3.64445e-21
EPN2	4.01571e-25	0.547589	0.804	0.683	3.67197e-21
PDCD7	4.14671e-25	0.704041	0.433	0.332	3.79175e-21
BOLA	5.22059e-25	0.80633	0.743	0.631	4.77371e-21
NME7	5.51287e-25	-0.569481	0.96	0.869	5.04097e-21
ZMYND15	5.8133e-25	1.23999	0.367	0.221	5.31568e-21
TENM1	9.73458e-25	1.2563	0.761	0.777	8.9013e-21
MBOAT1	1.77434e-24	-0.554553	0.983	0.863	1.62246e-20
IAH1	2.02668e-24	0.860385	0.537	0.449	1.85319e-20
TRIM2	2.03284e-24	-0.548427	0.916	0.807	1.85883e-20
RBAK	2.06256e-24	2.36177	0.581	0.491	1.886e-20
FLAD1	2.63631e-24	1.64816	0.581	0.502	2.41065e-20
KHK	2.7172e-24	1.91334	0.632	0.623	2.48461e-20
NFKBIA	2.78403e-24	0.656673	0.716	0.593	2.54571e-20
RGCC	3.10093e-24	1.03211	0.598	0.553	2.83549e-20
KLKB1	3.47901e-24	3.06269	0.512	0.43	3.1812e-20
KLB	3.6728e-24	3.02667	0.486	0.359	3.35841e-20
RHOC	3.78299e-24	0.936757	0.667	0.558	3.45916e-20
PDGFRA	4.43072e-24	-0.865203	0.71	0.719	4.05145e-20
SLC19A1	4.76034e-24	1.5996	0.717	0.649	4.35286e-20
CEP170B	5.01645e-24	1.08398	0.508	0.342	4.58704e-20
PRODH	5.42158e-24	1.27202	0.62	0.618	4.95749e-20
SAMD4B	5.79919e-24	-0.566667	0.933	0.803	5.30278e-20
PDZD11	6.69213e-24	0.526076	0.577	0.46	6.11928e-20
IRGQ	6.71677e-24	1.36306	0.56	0.445	6.14182e-20
DUSP11	7.18937e-24	0.695426	0.697	0.614	6.57396e-20
ABHD18	8.14905e-24	-0.554624	0.863	0.787	7.45149e-20
RABGGTA	8.44342e-24	1.41581	0.608	0.538	7.72066e-20
KIAA1191	9.9358e-24	0.605106	0.61	0.497	9.08529e-20
ARL3	1.08885e-23	-0.538502	0.889	0.694	9.95646e-20
LTBP2	1.12971e-23	-0.632301	0.83	0.795	1.03301e-19
PEAR1	1.25481e-23	0.65193	0.903	0.782	1.1474e-19
PTPN18	1.27913e-23	1.0706	0.63	0.599	1.16964e-19
TEX30	1.30608e-23	1.16601	0.525	0.396	1.19428e-19
ABHD11	1.44951e-23	1.10502	0.509	0.411	1.32543e-19
TMED5	2.05446e-23	0.703952	0.645	0.565	1.8786e-19
HMGCL	2.26036e-23	1.1794	0.644	0.579	2.06687e-19
FAM83H	2.60386e-23	4.3888	0.386	0.234	2.38097e-19
PAK4	2.70476e-23	0.73183	0.796	0.721	2.47323e-19
SCRIB	2.85565e-23	0.573282	0.792	0.726	2.61121e-19
C11H9orf78	3.06477e-23	0.878972	0.528	0.427	2.80243e-19
SETD1A	3.59702e-23	1.08162	0.635	0.546	3.28912e-19
USP54	4.24592e-23	-0.525754	0.837	0.792	3.88247e-19
PCYT2	4.4227e-23	1.0978	0.625	0.541	4.04411e-19
SMS	4.45125e-23	-0.752617	0.82	0.775	4.07022e-19
TMC6	4.47355e-23	1.00701	0.726	0.687	4.09061e-19
MACF1	4.75523e-23	0.525483	0.917	0.865	4.34818e-19
TTC9C	5.05428e-23	-0.689229	0.597	0.502	4.62163e-19
NDUFS7	5.34891e-23	1.01661	0.531	0.449	4.89105e-19
PAFAH1B3	5.37259e-23	0.742224	0.652	0.519	4.9127e-19
FASTKD5	5.97865e-23	0.50917	0.722	0.635	5.46687e-19
SHISA4	6.54519e-23	0.703368	0.737	0.669	5.98492e-19
FARSA	7.80424e-23	0.757264	0.646	0.758	7.1362e-19
GOSR1	7.81701e-23	0.518921	0.913	0.819	7.14787e-19
ACSL5	8.03297e-23	-0.632225	0.773	0.755	7.34535e-19
TTYH3	8.1407e-23	0.750985	0.757	0.655	7.44385e-19
CDC42EP5	8.76902e-23	-0.99732	0.385	0.328	8.01839e-19
NECAB3	9.28394e-23	-0.692781	0.739	0.728	8.48924e-19
CALM2	1.02346e-22	0.637466	0.66	0.553	9.35851e-19
CD163	1.10939e-22	1.00838	0.767	0.749	1.01443e-18
ATP2A3	1.13659e-22	1.11694	0.709	0.688	1.0393e-18
IL2RG	1.16311e-22	0.504277	0.629	0.553	1.06355e-18
DDX47	1.17091e-22	0.602483	0.532	0.403	1.07068e-18
HNRNPUL1	1.43369e-22	0.744113	0.544	0.462	1.31097e-18
CARS1	1.57872e-22	0.723018	0.671	0.57	1.44359e-18
HIVEP3	1.77541e-22	0.564087	0.859	0.802	1.62343e-18
TATDN1	2.03973e-22	-0.527788	0.91	0.833	1.86513e-18
SIK2	2.04271e-22	0.703084	0.932	0.9	1.86785e-18
COMMD5	2.09502e-22	0.698249	0.423	0.333	1.91569e-18
PYCARD	2.25046e-22	0.560025	0.579	0.462	2.05782e-18
IL18BP	2.30647e-22	0.628992	0.738	0.671	2.10903e-18
NAA40	2.36725e-22	0.907	0.671	0.603	2.16461e-18
MAT2A	2.42725e-22	0.630119	0.686	0.617	2.21948e-18
AOC1	2.56345e-22	0.7919	0.699	0.623	2.34402e-18
CENPE	2.75962e-22	1.16678	0.615	0.499	2.5234e-18
FAM110A	2.84127e-22	1.26824	0.524	0.417	2.59806e-18
CCL24	3.28183e-22	1.80567	0.592	0.556	3.00091e-18
UNC119	3.30535e-22	0.978386	0.665	0.598	3.02241e-18
CD34	4.00479e-22	-0.810722	0.83	0.768	3.66198e-18
SRP72	4.0557e-22	0.69116	0.731	0.638	3.70853e-18
GUCY1B1	4.25804e-22	0.70723	0.918	0.828	3.89355e-18
COL12A1	4.56507e-22	-0.808642	0.767	0.754	4.1743e-18
MRGPRF	4.62515e-22	0.756546	0.706	0.63	4.22923e-18
SDC4	5.005e-22	-0.506619	0.873	0.814	4.57657e-18
ZSCAN29	5.61158e-22	0.686009	0.571	0.496	5.13123e-18
PKDCC	5.88709e-22	0.797125	0.695	0.584	5.38315e-18
SRPX	6.36821e-22	-0.736699	0.848	0.762	5.82309e-18
DIMT1	6.37363e-22	0.688932	0.762	0.685	5.82805e-18
CIDEC	6.47754e-22	0.88247	0.578	0.509	5.92306e-18
RHOBTB2	6.73284e-22	0.731381	0.836	0.731	6.15651e-18
ARL4A	7.29054e-22	0.950906	0.541	0.461	6.66647e-18
BOP1	7.60695e-22	0.771225	0.515	0.726	6.9558e-18
COMTD1	1.11492e-21	0.559285	0.701	0.57	1.01948e-17
ADCY7	1.15198e-21	0.783555	0.723	0.688	1.05337e-17
IER3IP1	1.22525e-21	0.807108	0.785	0.726	1.12037e-17
HCFC1	1.35545e-21	0.524914	0.697	0.589	1.23942e-17
SGO2	1.58435e-21	0.887567	0.491	0.42	1.44873e-17
ST6GALNAC4	1.61998e-21	0.881548	0.492	0.384	1.48131e-17
CYP2U1	1.63744e-21	0.78326	0.468	0.354	1.49728e-17
CCDC69	1.6804e-21	0.860685	0.547	0.439	1.53655e-17
IFI27	1.69829e-21	-0.571958	0.416	0.355	1.55292e-17
TP53INP1	1.70268e-21	0.819555	0.583	0.484	1.55693e-17
TGFBRAP1	2.09559e-21	0.618052	0.593	0.488	1.9162e-17
PI4K2B	2.12831e-21	0.605488	0.727	0.645	1.94613e-17
FZR1	2.53339e-21	2.27061	0.257	0.136	2.31653e-17
TAMALIN	2.67237e-21	0.75463	0.709	0.62	2.44362e-17
SOBP	2.76498e-21	-0.990748	0.868	0.755	2.5283e-17
MEF2B	2.84824e-21	1.06713	0.532	0.404	2.60443e-17
ALG1	3.06034e-21	-0.663654	0.589	0.484	2.79838e-17
PNPO	3.30458e-21	0.85868	0.564	0.476	3.02171e-17
IFI44L	3.3328e-21	0.577142	0.705	0.57	3.04751e-17
IMPA2	4.06902e-21	-0.53152	0.764	0.754	3.72071e-17
LYPLA2	4.52935e-21	1.03171	0.506	0.405	4.14163e-17
UBE2C	4.56766e-21	1.1734	0.572	0.479	4.17667e-17
SMC6	4.65589e-21	0.540001	0.672	0.577	4.25735e-17
CD99L2	5.35999e-21	-0.576322	0.814	0.682	4.90118e-17
SLC17A9	5.94725e-21	0.665802	0.316	0.272	5.43817e-17
SLC26A10	6.0931e-21	1.31112	0.704	0.659	5.57153e-17
SH3BGRL	6.15139e-21	-0.504376	0.977	0.875	5.62483e-17
FCF1	6.49836e-21	0.617588	0.765	0.693	5.9421e-17
SMTN	6.5718e-21	0.858441	0.759	0.706	6.00926e-17
MATK	6.94989e-21	2.26771	0.664	0.653	6.35498e-17
WDR89	8.24244e-21	-0.980976	0.922	0.779	7.53689e-17
PTGES2	8.87206e-21	0.919981	0.66	0.616	8.11261e-17
GPX3	1.0682e-20	-0.664529	0.77	0.804	9.7676e-17
THTPA	1.08187e-20	0.725135	0.804	0.715	9.89264e-17
POGLUT1	1.19618e-20	-0.843698	0.775	0.76	1.09379e-16
CDC42EP3	1.2173e-20	0.800273	0.784	0.74	1.1131e-16
THOC5	1.25566e-20	0.832307	0.66	0.584	1.14817e-16
CD93	1.34873e-20	1.56466	0.72	0.728	1.23328e-16
HYPK	1.60775e-20	0.568881	0.525	0.432	1.47013e-16
HNRNPAB	1.62789e-20	0.526598	0.439	0.36	1.48855e-16
SRSF10	1.66091e-20	0.544682	0.762	0.646	1.51873e-16
FANCE	1.81165e-20	0.73953	0.409	0.323	1.65657e-16
SERPING1	1.90075e-20	-0.696986	0.71	0.726	1.73804e-16
TSSC4	2.12062e-20	0.814369	0.418	0.311	1.93909e-16
MAL2	2.17256e-20	1.51194	0.549	0.467	1.98659e-16
BBS9	2.23674e-20	-0.598584	0.976	0.88	2.04527e-16
GPAT3	2.25551e-20	0.765272	0.753	0.742	2.06244e-16
NFKBID	2.28727e-20	1.75606	0.433	0.293	2.09148e-16
RRS1	2.34057e-20	1.15705	0.374	0.288	2.14022e-16
PLEKHJ1	2.36596e-20	0.770842	0.571	0.473	2.16344e-16
KRAS	2.42528e-20	-0.536874	0.894	0.82	2.21767e-16
MYO19	2.45644e-20	0.589342	0.807	0.732	2.24617e-16
TBC1D20	2.48983e-20	1.13544	0.532	0.447	2.2767e-16
AVPI1	2.9049e-20	1.00527	0.556	0.5	2.65624e-16
CBX8	2.96749e-20	2.25462	0.366	0.257	2.71347e-16
RBM7	2.99468e-20	0.535144	0.59	0.501	2.73834e-16
TMEM134	3.01332e-20	0.835885	0.553	0.469	2.75538e-16
PCK2	3.21641e-20	0.956547	0.418	0.285	2.94109e-16
RAB32	3.42226e-20	-0.67168	0.779	0.756	3.12932e-16
REM1	3.44607e-20	1.17773	0.632	0.526	3.15109e-16
TCAIM	3.70538e-20	0.983807	0.771	0.758	3.3882e-16
ALG2	3.83708e-20	0.53965	0.636	0.526	3.50863e-16
STK35	4.50765e-20	-0.546709	0.869	0.803	4.12179e-16
ZNF705A	5.01788e-20	1.02119	0.63	0.544	4.58835e-16
PLIN4	5.20134e-20	1.56015	0.44	0.328	4.7561e-16
PPP5C	5.51963e-20	1.77041	0.48	0.354	5.04715e-16
BTBD19	5.56394e-20	-0.804994	0.554	0.421	5.08767e-16
CSTF1	5.56633e-20	0.572627	0.639	0.558	5.08985e-16
QPRT	5.66652e-20	0.594774	0.773	0.696	5.18147e-16
NR2F1	5.74738e-20	0.844877	0.693	0.677	5.2554e-16
SLC38A7	6.13279e-20	0.61189	0.719	0.634	5.60782e-16
UCK1	6.13689e-20	1.15384	0.729	0.722	5.61157e-16
DNAJA2	6.14445e-20	0.754866	0.529	0.437	5.61849e-16
POLR2I	6.81948e-20	0.772064	0.372	0.278	6.23573e-16
TLE5	7.72769e-20	0.546995	0.756	0.675	7.0662e-16
UAP1	7.75431e-20	-0.533935	0.715	0.779	7.09054e-16
CTSZ	7.92144e-20	0.60926	0.68	0.578	7.24337e-16
SDSL	9.40079e-20	1.91312	0.472	0.358	8.59608e-16
NES	9.4231e-20	1.36513	0.64	0.642	8.61649e-16
RFC5	9.73931e-20	0.635283	0.55	0.467	8.90562e-16
GPC6	9.74509e-20	-0.619013	0.96	0.862	8.91091e-16
PSMD7	1.00304e-19	0.685069	0.422	0.332	9.17178e-16
EHD2	1.0526e-19	0.600273	0.79	0.669	9.625e-16
UBE2D1	1.07371e-19	-0.626558	0.937	0.858	9.81803e-16
GYG2	1.14406e-19	0.793757	0.73	0.687	1.04613e-15
SMDT1	1.28786e-19	0.616882	0.577	0.467	1.17762e-15
FHOD1	1.29815e-19	1.12502	0.78	0.742	1.18703e-15
NAT1	1.30874e-19	1.02188	0.597	0.498	1.19672e-15
EIF4A1	1.43987e-19	0.752215	0.593	0.49	1.31662e-15
SH3BP5	1.65518e-19	-0.553974	0.936	0.824	1.5135e-15
SYNM	1.68176e-19	0.746519	0.696	0.65	1.5378e-15
THAP8	1.78954e-19	0.592934	0.684	0.609	1.63635e-15
NHLRC2	1.85322e-19	-0.507244	0.905	0.832	1.69458e-15
NUBP1	1.86041e-19	0.981398	0.55	0.483	1.70116e-15
GRHL1	1.87729e-19	2.7341	0.481	0.351	1.71659e-15
DEAF1	1.88124e-19	0.521289	0.699	0.593	1.7202e-15
ZNF362	2.0137e-19	0.633917	0.719	0.667	1.84132e-15
ANP32A	2.01536e-19	0.831458	0.724	0.677	1.84285e-15
NEURL2	2.13107e-19	0.772004	0.587	0.522	1.94865e-15
PRRG2	2.43589e-19	0.62147	0.697	0.619	2.22738e-15
B3GNT6	2.83265e-19	1.32224	0.671	0.684	2.59018e-15
COMMD9	3.30518e-19	0.80555	0.676	0.602	3.02226e-15
ANGPTL2	3.68663e-19	-0.899489	0.875	0.766	3.37105e-15
PEDS1	3.69334e-19	1.12493	0.606	0.551	3.37719e-15
S100A9	4.33595e-19	1.64981	0.612	0.565	3.96479e-15
ZNF34	4.95028e-19	1.31777	0.35	0.222	4.52653e-15
JADE1	4.96456e-19	-0.702555	0.86	0.806	4.53959e-15
C10H15orf61	5.33984e-19	0.732552	0.633	0.586	4.88275e-15
HABP4	5.95206e-19	0.961229	0.722	0.701	5.44256e-15
IER5L	6.21465e-19	0.888639	0.602	0.508	5.68268e-15
APBB3	6.40126e-19	1.22377	0.483	0.402	5.85331e-15
ZNF41	6.79679e-19	1.04636	0.574	0.471	6.21498e-15
PMF1	6.88928e-19	0.54221	0.805	0.692	6.29956e-15
OAZ2	7.44473e-19	0.561013	0.746	0.621	6.80747e-15
KMT2B	8.5441e-19	1.32995	0.411	0.284	7.81273e-15
POR	8.59176e-19	0.593871	0.703	0.622	7.8563e-15
DUSP7	9.20159e-19	0.890147	0.546	0.46	8.41393e-15
LAT2	9.31141e-19	1.57312	0.742	0.717	8.51436e-15
HEYL	1.04964e-18	1.26012	0.702	0.671	9.59786e-15
CAD	1.08035e-18	1.26495	0.405	0.282	9.87872e-15
SDHAF1	1.14866e-18	0.515039	0.591	0.537	1.05034e-14
FSTL1	1.23701e-18	-0.770986	0.897	0.797	1.13112e-14
DPAGT1	1.33252e-18	0.512302	0.4	0.289	1.21846e-14
CAMKMT	1.57271e-18	-0.593133	0.973	0.888	1.43809e-14
TRPT1	1.62062e-18	0.709049	0.549	0.498	1.4819e-14
NDRG2	1.76034e-18	0.656595	0.737	0.667	1.60965e-14
RRP8	1.79288e-18	0.821446	0.541	0.461	1.63941e-14
PDCL	1.97611e-18	0.59358	0.678	0.622	1.80696e-14
TFE3	2.00586e-18	0.645433	0.701	0.626	1.83416e-14
AKIRIN1	2.43257e-18	0.526875	0.632	0.527	2.22434e-14
ZMAT1	2.47349e-18	1.55316	0.665	0.643	2.26176e-14
PYROXD2	2.561e-18	1.41341	0.604	0.628	2.34178e-14
TSTD3	2.82153e-18	-0.564999	0.59	0.755	2.58001e-14
EFL1	2.87942e-18	-0.515226	0.925	0.84	2.63294e-14
ABRACL	3.11848e-18	0.707744	0.717	0.659	2.85154e-14
BLOC1S4	3.6072e-18	0.534697	0.506	0.404	3.29843e-14
TSC22D4	3.73778e-18	0.534364	0.544	0.456	3.41782e-14
MAPK8IP3	3.83288e-18	0.558282	0.642	0.58	3.50478e-14
SYNCRIP	4.0822e-18	0.682848	0.623	0.525	3.73277e-14
GPS1	4.56044e-18	0.534562	0.424	0.316	4.17007e-14
DHX8	5.05879e-18	0.659625	0.625	0.584	4.62576e-14
PC	5.82242e-18	1.82425	0.539	0.518	5.32402e-14
CYB5RL	6.21627e-18	3.6202	0.326	0.213	5.68415e-14
TNK2	7.1242e-18	1.18289	0.626	0.611	6.51437e-14
BTG3	8.66365e-18	0.786832	0.584	0.55	7.92204e-14
ATRIP	8.71178e-18	0.66326	0.609	0.513	7.96605e-14
ARRB2	8.99904e-18	0.701409	0.653	0.636	8.22872e-14
ZNF445	9.4651e-18	0.942044	0.52	0.413	8.65488e-14
TUBB	9.49564e-18	0.987958	0.611	0.575	8.68281e-14
FURIN	1.0969e-17	1.01272	0.552	0.474	1.00301e-13
SMARCD3	1.10232e-17	0.650972	0.792	0.756	1.00796e-13
SUN1	1.12545e-17	-0.536749	0.939	0.824	1.02911e-13
MRTO4	1.16057e-17	1.15094	0.504	0.427	1.06123e-13
SLC16A13	1.20233e-17	1.43313	0.623	0.663	1.09941e-13
EVI5L	1.23297e-17	2.23336	0.487	0.442	1.12743e-13
PAQR3	1.3631e-17	-0.642795	0.881	0.783	1.24642e-13
MUSTN1	1.36375e-17	0.956879	0.42	0.356	1.24701e-13
AOC3	1.40184e-17	1.01044	0.584	0.526	1.28184e-13
IL16	1.41512e-17	-0.78969	0.806	0.751	1.29398e-13
MEDAG	1.46005e-17	-0.718055	0.743	0.733	1.33507e-13
PARP10	1.47962e-17	0.762304	0.692	0.65	1.35297e-13
SRCIN1	1.56063e-17	2.85968	0.58	0.63	1.42704e-13
CERCAM	1.76013e-17	-0.670905	0.645	0.507	1.60946e-13
THRSP	1.85613e-17	0.998776	0.474	0.403	1.69725e-13
UBTF	2.069e-17	0.854509	0.439	0.38	1.89189e-13
NDUFS6	2.30946e-17	0.782643	0.522	0.466	2.11177e-13
L3HYPDH	2.51087e-17	-0.543462	0.58	0.684	2.29594e-13
XYLT2	2.58183e-17	0.8725	0.678	0.588	2.36083e-13
MLXIP	2.59577e-17	0.622703	0.849	0.765	2.37357e-13
BRCA2	2.89987e-17	0.959885	0.655	0.613	2.65164e-13
SYT11	2.97528e-17	-0.652799	0.948	0.838	2.72059e-13
CDKN2AIP	2.9849e-17	0.68575	0.4	0.313	2.72939e-13
GLOD4	3.09306e-17	0.67992	0.526	0.441	2.8283e-13
DCAF15	3.13881e-17	0.928498	0.511	0.434	2.87013e-13
PNPLA6	3.16243e-17	1.02149	0.639	0.594	2.89172e-13
MDFI	3.25995e-17	1.48899	0.371	0.227	2.9809e-13
TADA2B	3.42736e-17	1.41859	0.476	0.387	3.13398e-13
PCDH18	3.44097e-17	-0.573243	0.82	0.751	3.14642e-13
CCDC136	3.68407e-17	-0.829361	0.718	0.705	3.36871e-13
ND5	4.50614e-17	0.527765	0.58	0.496	4.12041e-13
CLK3	5.05562e-17	0.73686	0.757	0.714	4.62286e-13
GON7	5.29124e-17	0.698794	0.402	0.319	4.83831e-13
EOGT	5.40643e-17	0.929838	0.672	0.618	4.94364e-13
PRMT1	5.41092e-17	0.880275	0.644	0.56	4.94774e-13
MID1IP1	5.99268e-17	-0.52414	0.418	0.343	5.47971e-13
G6PD	6.34779e-17	1.11553	0.571	0.532	5.80441e-13
PPP2R3C	6.7563e-17	1.01597	0.686	0.625	6.17796e-13
RPP38	7.33131e-17	0.505296	0.64	0.738	6.70375e-13
ASB2	7.49479e-17	1.81682	0.539	0.559	6.85324e-13
BAG3	7.84034e-17	1.00084	0.751	0.76	7.1692e-13
DUSP8	8.6056e-17	1.07427	0.502	0.423	7.86896e-13
FBXO32	9.88902e-17	0.607072	0.874	0.761	9.04252e-13
ZBTB40	1.09765e-16	0.554797	0.649	0.576	1.00369e-12
SLC2A13	1.1273e-16	-0.505458	0.969	0.878	1.0308e-12
MCM2	1.16919e-16	-0.768529	0.4	0.324	1.06911e-12
REXO2	1.23625e-16	-0.72737	0.833	0.786	1.13042e-12
TSPYL2	1.33944e-16	1.62975	0.507	0.434	1.22478e-12
SEPTIN8	1.34387e-16	0.695333	0.753	0.729	1.22883e-12
LTBP1	1.37107e-16	-0.801714	0.87	0.771	1.25371e-12
GNB2	1.3903e-16	0.631438	0.442	0.372	1.27129e-12
TGM2	1.41906e-16	0.841037	0.724	0.663	1.29759e-12
TWF2	1.54712e-16	0.851802	0.507	0.411	1.41469e-12
TIMM8A	1.62383e-16	1.12209	0.349	0.244	1.48483e-12
NT5DC2	1.63423e-16	0.626411	0.759	0.654	1.49434e-12
RFT1	1.64558e-16	-0.83747	0.866	0.743	1.50472e-12
LAMTOR1	1.78714e-16	0.577377	0.665	0.618	1.63416e-12
CD68	2.19025e-16	0.662425	0.715	0.66	2.00276e-12
HSPA8	2.24341e-16	0.589204	0.481	0.404	2.05137e-12
CASKIN2	2.4063e-16	0.914713	0.656	0.659	2.20032e-12
MFAP5	2.70099e-16	-1.05717	0.66	0.664	2.46979e-12
CHD7	2.85659e-16	1.32072	0.724	0.717	2.61207e-12
CEP19	2.91364e-16	0.67605	0.647	0.596	2.66423e-12
SHFL	2.96049e-16	1.27839	0.617	0.584	2.70708e-12
UFM1	3.21405e-16	-0.552718	0.671	0.592	2.93893e-12
SLC22A17	3.32463e-16	0.523967	0.565	0.696	3.04005e-12
IDH2	3.35045e-16	0.736379	0.804	0.771	3.06366e-12
LZIC	3.37882e-16	0.714835	0.705	0.64	3.08959e-12
ATP1A1	3.54451e-16	0.9009	0.688	0.623	3.2411e-12
ZBTB2	3.83827e-16	0.868075	0.613	0.5	3.50971e-12
COQ8A	3.97881e-16	1.13657	0.642	0.631	3.63822e-12
MYCBP	4.13059e-16	0.58096	0.621	0.539	3.77702e-12
BLCAP	4.17629e-16	0.842512	0.531	0.457	3.8188e-12
NAGPA	4.61492e-16	0.532899	0.703	0.671	4.21988e-12
ZDHHC8	4.87422e-16	0.8742	0.592	0.517	4.45698e-12
TBP	4.95009e-16	0.718611	0.654	0.54	4.52636e-12
ZCCHC3	5.63981e-16	1.42666	0.299	0.223	5.15704e-12
ADIG	5.95951e-16	0.853512	0.494	0.445	5.44938e-12
USE1	6.16277e-16	0.676993	0.6	0.543	5.63524e-12
S100A12	6.63998e-16	0.895728	0.683	0.653	6.0716e-12
DHRS7B	7.02773e-16	0.773352	0.629	0.573	6.42615e-12
ITPRIP	7.98038e-16	-0.606863	0.787	0.692	7.29726e-12
CCDC32	7.99607e-16	0.557379	0.859	0.742	7.31161e-12
PCK1	8.40109e-16	2.00905	0.491	0.436	7.68195e-12
RHOU	8.70687e-16	-0.745697	0.714	0.7	7.96156e-12
AMDHD2	8.73563e-16	0.684309	0.539	0.48	7.98786e-12
CD55	9.04976e-16	0.841038	0.845	0.77	8.2751e-12
HCRTR1	9.05444e-16	1.82895	0.61	0.659	8.27938e-12
C18H19orf48	1.07725e-15	0.904561	0.474	0.413	9.85036e-12
MARK1	1.24738e-15	0.714415	0.894	0.789	1.1406e-11
NECTIN2	1.4088e-15	0.682195	0.883	0.779	1.28821e-11
IPO11	1.41319e-15	-0.651046	0.952	0.843	1.29222e-11
ZFAND2A	1.53717e-15	0.763591	0.571	0.497	1.40559e-11
CALML4	1.55953e-15	1.07	0.438	0.366	1.42603e-11
WDR74	1.65205e-15	1.29563	0.502	0.431	1.51064e-11
OSBPL11	1.69962e-15	0.629563	0.798	0.77	1.55413e-11
MPZL1	1.71836e-15	-0.500475	0.874	0.815	1.57126e-11
HIF3A	1.72628e-15	1.79904	0.526	0.501	1.57851e-11
CAMK2G	1.75805e-15	0.77351	0.738	0.699	1.60756e-11
CC2D1A	1.79763e-15	0.933186	0.64	0.599	1.64375e-11
TRIM26	1.8525e-15	0.727487	0.641	0.574	1.69393e-11
ZNF227	2.17763e-15	1.02298	0.482	0.408	1.99123e-11
AIMP2	2.25983e-15	0.949441	0.696	0.69	2.06639e-11
TIMM10	2.26711e-15	0.618612	0.654	0.587	2.07304e-11
COX5A	2.46006e-15	0.635687	0.609	0.55	2.24948e-11
XKR8	2.50669e-15	0.875126	0.47	0.371	2.29212e-11
GFUS	2.72497e-15	1.85398	0.399	0.302	2.49171e-11
ANGPTL1	2.75058e-15	-0.704006	0.894	0.779	2.51513e-11
RASD1	2.83794e-15	-0.568023	0.588	0.489	2.59501e-11
P4HTM	3.03546e-15	-0.828903	0.396	0.313	2.77562e-11
PEX11A	3.10777e-15	0.694863	0.741	0.743	2.84175e-11
HP	3.24672e-15	0.741955	0.487	0.398	2.9688e-11
ZNF391	3.27823e-15	-0.889984	0.412	0.27	2.99761e-11
SPSB1	3.5406e-15	-0.859081	0.855	0.794	3.23752e-11
PPTC7	3.5638e-15	-0.832705	0.865	0.79	3.25873e-11
AMER1	3.89973e-15	0.6149	0.69	0.659	3.56591e-11
FOXP4	4.74501e-15	1.08254	0.657	0.637	4.33883e-11
AP5B1	4.9997e-15	0.602362	0.455	0.397	4.57172e-11
MCL1	5.28762e-15	0.504028	0.583	0.509	4.835e-11
GEM	5.94415e-15	-0.682083	0.798	0.735	5.43533e-11
ADA	6.04946e-15	0.601593	0.801	0.778	5.53163e-11
KTN1	6.53526e-15	0.683398	0.686	0.602	5.97584e-11
HSP90AB1	6.68889e-15	0.595828	0.474	0.422	6.11632e-11
LIMD2	7.20033e-15	0.85256	0.513	0.441	6.58398e-11
RILPL1	7.38083e-15	0.535994	0.703	0.612	6.74903e-11
PLEKHA8	7.50804e-15	-0.50158	0.872	0.82	6.86536e-11
PPP2R5A	7.66526e-15	0.840194	0.784	0.745	7.00911e-11
UACA	7.74538e-15	0.823807	0.772	0.747	7.08238e-11
USHBP1	8.20466e-15	0.647678	0.635	0.661	7.50234e-11
ITPRID2	8.31093e-15	0.66095	0.66	0.584	7.59952e-11
HSF1	9.41109e-15	0.619747	0.748	0.667	8.6055e-11
BOLA-DMB	9.50124e-15	0.907987	0.662	0.636	8.68793e-11
RMI1	9.73831e-15	2.20995	0.382	0.32	8.90471e-11
PNPLA2	9.99301e-15	0.840201	0.483	0.374	9.13761e-11
ASB14	1.02532e-14	1.2449	0.593	0.526	9.37551e-11
CHMP1A	1.10218e-14	1.00071	0.477	0.42	1.00784e-10
TTC12	1.14673e-14	0.756709	0.533	0.5	1.04857e-10
REEP3	1.1625e-14	-0.513369	0.988	0.907	1.06299e-10
GADD45A	1.20242e-14	0.861163	0.543	0.496	1.09949e-10
ACOT8	1.2467e-14	1.02523	0.515	0.471	1.13998e-10
C1GALT1	1.38033e-14	-0.5174	0.901	0.801	1.26217e-10
AP1B1	1.70128e-14	0.946837	0.719	0.654	1.55565e-10
BEX2.1	1.79232e-14	1.14253	0.415	0.271	1.6389e-10
YRDC	1.82542e-14	-0.643428	0.42	0.362	1.66916e-10
FEM1A	2.04079e-14	0.732909	0.652	0.568	1.8661e-10
CDC40	2.25089e-14	-0.548056	0.833	0.767	2.05822e-10
DEPP1	2.27829e-14	1.34588	0.411	0.298	2.08327e-10
SPIN2	2.37823e-14	1.18385	0.513	0.445	2.17465e-10
PSMG2	2.47977e-14	-0.514915	0.831	0.707	2.2675e-10
JMJD7	2.66926e-14	0.908199	0.634	0.565	2.44077e-10
PTGES	2.854e-14	-1.06465	0.822	0.697	2.6097e-10
ISYNA1	2.89761e-14	0.820262	0.766	0.735	2.64957e-10
DUSP15	2.91614e-14	1.39923	0.512	0.434	2.66652e-10
SCNM1	3.20932e-14	0.624007	0.394	0.3	2.9346e-10
STARD5	3.40018e-14	0.832912	0.681	0.634	3.10912e-10
TRIP6	3.4581e-14	1.02245	0.459	0.385	3.16209e-10
TOM1L1	3.47722e-14	1.98596	0.561	0.542	3.17957e-10
BCS1L	3.53226e-14	2.21907	0.553	0.579	3.2299e-10
SLC25A19	3.70424e-14	1.07207	0.619	0.559	3.38715e-10
TENM3	4.05651e-14	0.64901	0.664	0.588	3.70927e-10
LEP	4.62578e-14	0.902332	0.399	0.339	4.22982e-10
MAN1B1	4.73245e-14	0.893218	0.601	0.556	4.32735e-10
CDC25B	5.11859e-14	1.2662	0.659	0.649	4.68044e-10
RHBDF2	5.16213e-14	1.44392	0.697	0.7	4.72025e-10
CCNB1IP1	6.41337e-14	0.533633	0.442	0.381	5.86439e-10
PTP4A1	6.43632e-14	0.594521	0.618	0.563	5.88538e-10
KANSL1L	6.71954e-14	-0.531096	0.981	0.856	6.14434e-10
GTF3A	6.83332e-14	0.758992	0.392	0.327	6.24838e-10
MRPL23	7.36348e-14	0.585842	0.57	0.493	6.73316e-10
H1-2	8.06119e-14	0.835652	0.652	0.582	7.37115e-10
MYH9	8.10508e-14	0.608315	0.861	0.791	7.41129e-10
CP	8.69298e-14	0.518873	0.458	0.372	7.94886e-10
RNF220	8.84297e-14	0.546141	0.758	0.688	8.08601e-10
DXO	9.08323e-14	0.535152	0.704	0.651	8.30571e-10
TPI1	9.10788e-14	0.992175	0.503	0.467	8.32825e-10
DOK2	9.29054e-14	1.76358	0.518	0.451	8.49527e-10
HES1	9.51444e-14	1.2436	0.645	0.617	8.7e-10
C4A	1.00311e-13	-0.696224	0.647	0.69	9.17247e-10
EVC	1.06261e-13	-0.534771	0.812	0.741	9.71652e-10
PPP2R1B	1.15407e-13	1.21357	0.664	0.657	1.05528e-09
RRP1B	1.21827e-13	0.558109	0.552	0.701	1.11399e-09
AARSD1.1	1.34388e-13	1.04899	0.62	0.588	1.22884e-09
NUBP2	1.37257e-13	0.914336	0.547	0.487	1.25508e-09
METTL2A	1.76402e-13	0.848479	0.535	0.467	1.61302e-09
ITGB2	1.78744e-13	1.17327	0.583	0.561	1.63444e-09
KDM5B	1.80615e-13	0.547842	0.797	0.721	1.65154e-09
SF3A2	1.93695e-13	0.598796	0.541	0.668	1.77115e-09
EXOSC6	1.97032e-13	0.684047	0.391	0.312	1.80166e-09
LGI4	1.99089e-13	1.74265	0.779	0.751	1.82047e-09
CXCL12	2.16423e-13	-0.631306	0.914	0.846	1.97897e-09
MRGBP	2.25719e-13	1.85832	0.395	0.359	2.06398e-09
CLEC3B	2.29119e-13	-0.550963	0.746	0.758	2.09506e-09
BAX	2.31722e-13	1.31274	0.65	0.626	2.11887e-09
PARK7	2.3733e-13	0.671508	0.589	0.528	2.17014e-09
MYD88	2.61324e-13	1.15257	0.501	0.448	2.38955e-09
HOXA7	2.64474e-13	1.67337	0.411	0.31	2.41835e-09
SEC23A	2.76338e-13	-0.541323	0.947	0.814	2.52684e-09
MAGEF1	2.91637e-13	0.696527	0.439	0.398	2.66673e-09
RND3	3.03497e-13	-0.50836	0.744	0.727	2.77517e-09
PFDN4	3.5581e-13	0.663707	0.729	0.677	3.25353e-09
STMN1	3.80365e-13	0.817704	0.528	0.508	3.47806e-09
CEP162	4.0338e-13	0.527534	0.795	0.703	3.68851e-09
NEMP2	4.30733e-13	0.606043	0.779	0.745	3.93862e-09
COX14	4.33516e-13	0.945382	0.538	0.506	3.96407e-09
TCEAL9	4.36786e-13	-0.977284	0.725	0.702	3.99397e-09
RSPH3	4.39388e-13	-0.581983	0.822	0.749	4.01776e-09
PURG	4.54824e-13	-0.606105	0.943	0.841	4.15891e-09
SLC25A25	4.69189e-13	0.877948	0.747	0.733	4.29026e-09
ORAI1	4.71918e-13	-1.127	0.444	0.391	4.31522e-09
CDAN1	4.80134e-13	0.744843	0.61	0.598	4.39034e-09
FAM151B	4.87744e-13	-0.547332	0.665	0.73	4.45993e-09
ADPGK	5.04405e-13	-0.648658	0.732	0.632	4.61228e-09
MRPS7	6.23529e-13	-0.709194	0.571	0.713	5.70155e-09
ARVCF	6.35722e-13	1.7161	0.48	0.426	5.81304e-09
NDUFA7	6.39867e-13	-0.523121	0.437	0.391	5.85095e-09
IBA57	6.50992e-13	-1.45908	0.636	0.574	5.95267e-09
HIF1AN	6.51751e-13	0.782898	0.503	0.461	5.95961e-09
CDC14B	7.24449e-13	-0.70611	0.937	0.812	6.62436e-09
PPP1R1B	7.33553e-13	1.37866	0.452	0.359	6.70761e-09
AQP1	7.42442e-13	1.18501	0.598	0.577	6.78889e-09
CDC42EP1	8.26409e-13	0.767248	0.795	0.716	7.55668e-09
IPO8	9.10092e-13	0.798261	0.655	0.603	8.32188e-09
WDR5B	9.41743e-13	1.84075	0.397	0.266	8.6113e-09
GMIP	9.98088e-13	0.749321	0.582	0.522	9.12652e-09
TM4SF1	1.01039e-12	0.529068	0.741	0.653	9.23899e-09
SDHAF2	1.09351e-12	-0.595303	0.68	0.752	9.99909e-09
ADAMTS4	1.29328e-12	1.06489	0.589	0.587	1.18257e-08
ABCA3	1.44467e-12	1.53296	0.575	0.532	1.32101e-08
PINX1	1.462e-12	0.644547	0.814	0.733	1.33685e-08
MINK1	1.8083e-12	0.752844	0.707	0.623	1.65351e-08
MPHOSPH10	1.82938e-12	0.976288	0.395	0.344	1.67278e-08
P2RX6	2.08063e-12	0.937293	0.508	0.448	1.90253e-08
UBA1	2.25059e-12	1.02047	0.547	0.515	2.05794e-08
SLC25A35	2.30668e-12	1.89467	0.532	0.529	2.10923e-08
MINPP1	2.51778e-12	-0.596179	0.834	0.773	2.30225e-08
UBXN6	2.53067e-12	1.25781	0.597	0.544	2.31405e-08
DVL1	2.54985e-12	1.59005	0.556	0.534	2.33158e-08
OLFML2B	2.56199e-12	-0.792722	0.733	0.703	2.34269e-08
RNPS1	2.63006e-12	0.751354	0.599	0.531	2.40492e-08
DAXX	2.70801e-12	1.07472	0.493	0.422	2.4762e-08
RBM4B	2.77182e-12	0.506572	0.793	0.762	2.53455e-08
LAMB3	2.8565e-12	1.09264	0.528	0.493	2.61198e-08
ADPRM	2.85701e-12	1.37012	0.455	0.388	2.61245e-08
GDPD3	3.23958e-12	0.544485	0.728	0.772	2.96227e-08
MARVELD1	3.25207e-12	0.54972	0.498	0.453	2.97369e-08
PDE4A	3.30927e-12	0.857548	0.733	0.687	3.026e-08
SOX18	3.31683e-12	1.11145	0.779	0.767	3.03291e-08
RNF126	3.58475e-12	0.815206	0.438	0.378	3.27789e-08
MSTO1	3.64675e-12	1.09934	0.601	0.538	3.33458e-08
VCPIP1	4.09793e-12	0.550694	0.638	0.608	3.74715e-08
MED25	4.23663e-12	0.858232	0.515	0.475	3.87398e-08
TUBA1C	4.46046e-12	1.0149	0.575	0.523	4.07865e-08
VASP	4.6534e-12	0.851077	0.676	0.65	4.25507e-08
DDB2	4.85075e-12	0.923965	0.579	0.529	4.43553e-08
SLC38A10	4.87918e-12	0.763123	0.542	0.497	4.46152e-08
PLXNA3	4.90706e-12	0.580264	0.554	0.477	4.48701e-08
CDK2AP2	4.93739e-12	0.602913	0.434	0.371	4.51475e-08
UBE2O	5.07923e-12	1.0768	0.631	0.603	4.64445e-08
CAVIN1	5.57156e-12	0.536864	0.767	0.678	5.09464e-08
ZNHIT2	6.18891e-12	0.855812	0.572	0.577	5.65914e-08
CARHSP1	6.24078e-12	0.71368	0.493	0.413	5.70657e-08
SESN2	6.86249e-12	1.43133	0.612	0.66	6.27506e-08
PELP1	6.94915e-12	0.781687	0.784	0.773	6.3543e-08
GLT8D2	7.86259e-12	-1.00299	0.818	0.712	7.18955e-08
ALKBH7	8.17087e-12	1.11056	0.381	0.323	7.47144e-08
SYTL4	8.27469e-12	0.546926	0.789	0.74	7.56638e-08
TFPI2	8.36455e-12	0.654359	0.553	0.503	7.64855e-08
RBM34	8.6972e-12	0.764804	0.508	0.476	7.95272e-08
GIMAP7.3	8.83393e-12	1.59296	0.66	0.663	8.07774e-08
MRPL50	9.08882e-12	0.929743	0.594	0.565	8.31082e-08
PRELID3A	9.68669e-12	1.47556	0.669	0.665	8.85751e-08
WFS1	1.00017e-11	1.69472	0.481	0.435	9.14552e-08
UBE2J2	1.04764e-11	1.01296	0.648	0.592	9.57961e-08
FBRS	1.09551e-11	0.509285	0.665	0.607	1.00173e-07
ACACB	1.17392e-11	1.02173	0.568	0.544	1.07344e-07
PABPN1	1.20061e-11	0.552456	0.598	0.541	1.09784e-07
EIF5A	1.2592e-11	0.555794	0.511	0.461	1.15142e-07
ABCB6	1.26135e-11	0.544554	0.587	0.72	1.15338e-07
SH2B1	1.33091e-11	0.541044	0.537	0.498	1.21699e-07
TMEM19	1.4164e-11	-0.650608	0.834	0.68	1.29516e-07
BTG2	1.45041e-11	0.834956	0.513	0.474	1.32626e-07
PAXX	1.45521e-11	0.677615	0.555	0.523	1.33065e-07
MSRB1	1.47951e-11	0.895341	0.585	0.593	1.35286e-07
ACTR8	1.48493e-11	0.814386	0.709	0.63	1.35782e-07
ALG5	1.50557e-11	-0.673961	0.749	0.755	1.37669e-07
SLC26A6	1.53944e-11	0.705771	0.646	0.588	1.40766e-07
DIPK2A	1.59991e-11	-0.913866	0.924	0.754	1.46295e-07
GOLGA1	1.67093e-11	-0.528402	0.683	0.747	1.5279e-07
GCN1	1.6848e-11	0.678565	0.719	0.687	1.54058e-07
A2M	1.70637e-11	-1.15375	0.633	0.646	1.5603e-07
PRKACA	1.78382e-11	0.724783	0.727	0.712	1.63113e-07
TMEM204	2.00841e-11	0.860093	0.748	0.697	1.83649e-07
NCLN	2.05384e-11	0.794403	0.642	0.597	1.87803e-07
ECM1	2.10139e-11	-0.643395	0.621	0.667	1.92151e-07
SEMA3F	2.16733e-11	0.796468	0.663	0.688	1.98181e-07
UBTD1	2.41284e-11	-0.643356	0.918	0.787	2.2063e-07
EIF4G2	2.48752e-11	0.524756	0.676	0.599	2.27458e-07
DOC2G	2.51571e-11	1.10918	0.48	0.412	2.30037e-07
LRP12	2.58585e-11	-0.518941	0.798	0.756	2.3645e-07
MPDU1	2.68363e-11	1.60003	0.489	0.459	2.45391e-07
BAP1	3.02813e-11	0.527186	0.531	0.477	2.76892e-07
VEGFA	3.11699e-11	0.995236	0.482	0.413	2.85017e-07
HOXC8	3.25354e-11	0.805136	0.558	0.52	2.97504e-07
ACADS	3.30494e-11	0.776084	0.565	0.53	3.02204e-07
NFE2L1	3.3962e-11	0.563696	0.61	0.561	3.10548e-07
C1R	3.58524e-11	-0.623807	0.734	0.699	3.27835e-07
RTF1	3.88771e-11	0.673456	0.51	0.465	3.55492e-07
CLN3	4.00731e-11	0.881254	0.665	0.61	3.66429e-07
MIS12	4.16894e-11	0.620122	0.596	0.538	3.81208e-07
CYP4V2	4.54194e-11	0.593695	0.673	0.668	4.15315e-07
MTFP1	4.78719e-11	-0.570868	0.483	0.619	4.3774e-07
GPR173	5.03639e-11	-0.569801	0.854	0.736	4.60527e-07
DYNC2I1	5.42884e-11	0.725535	0.469	0.639	4.96413e-07
ITGA10	5.55364e-11	0.696628	0.573	0.529	5.07825e-07
EXO5	5.70675e-11	0.504368	0.787	0.777	5.21825e-07
USP19	5.86086e-11	1.34925	0.738	0.738	5.35917e-07
SF3A3	6.23952e-11	0.504475	0.698	0.639	5.70542e-07
WDR45B	6.25983e-11	0.534222	0.861	0.734	5.72399e-07
ARFGAP2	8.10427e-11	0.500705	0.574	0.697	7.41054e-07
VPS72	8.14818e-11	0.914692	0.665	0.627	7.4507e-07
ITGB3	8.24864e-11	-0.669902	0.859	0.752	7.54256e-07
MFNG	8.409e-11	0.92855	0.584	0.575	7.68919e-07
CDK5	8.67939e-11	0.698362	0.434	0.378	7.93643e-07
PANK4	8.86724e-11	1.54683	0.474	0.443	8.1082e-07
LIG1	9.12315e-11	1.54343	0.541	0.561	8.34221e-07
NUP85	1.00965e-10	0.555255	0.745	0.697	9.23228e-07
ALS2CL	1.04323e-10	1.42281	0.608	0.657	9.53927e-07
NOM1	1.07486e-10	0.719851	0.527	0.471	9.82849e-07
TOR3A	1.16954e-10	-0.821573	0.699	0.586	1.06942e-06
HSD17B8	1.18642e-10	1.3173	0.575	0.541	1.08486e-06
GPAM	1.1896e-10	0.813114	0.643	0.669	1.08777e-06
ARMC6	1.28832e-10	0.923596	0.588	0.558	1.17804e-06
CREB3L1	1.29982e-10	-0.584703	0.738	0.692	1.18856e-06
HECTD3	1.31245e-10	0.517984	0.452	0.618	1.20011e-06
SCPEP1	1.35249e-10	0.681159	0.678	0.624	1.23672e-06
RANGAP1	1.35662e-10	1.07393	0.543	0.479	1.24049e-06
STAB1	1.38387e-10	1.55022	0.625	0.671	1.26541e-06
GNAT1	1.41996e-10	1.9526	0.578	0.603	1.29841e-06
DEXI	1.55742e-10	-0.619302	0.66	0.573	1.4241e-06
MDP1	1.65296e-10	0.604178	0.609	0.554	1.51147e-06
XG	1.69886e-10	-0.676017	0.811	0.72	1.55344e-06
PNRC2	1.72081e-10	0.569127	0.593	0.541	1.57351e-06
HMMR	1.81095e-10	0.660199	0.44	0.373	1.65593e-06
CATSPERG	1.89707e-10	0.962899	0.605	0.574	1.73469e-06
GNA11	2.02226e-10	1.31682	0.48	0.466	1.84916e-06
CNPY3	2.03951e-10	0.988659	0.577	0.555	1.86493e-06
RIPK3	2.19977e-10	0.514206	0.738	0.674	2.01147e-06
VMA21	2.22271e-10	0.520772	0.48	0.447	2.03245e-06
CRY2	2.30818e-10	-0.52119	0.927	0.828	2.1106e-06
THAP4	2.49045e-10	1.13483	0.64	0.625	2.27727e-06
YIF1B	2.67705e-10	0.574174	0.598	0.561	2.44789e-06
CCDC107	2.81603e-10	0.896395	0.555	0.51	2.57498e-06
UBA7	2.84124e-10	0.734677	0.666	0.606	2.59803e-06
TPRN	2.85096e-10	1.25116	0.44	0.366	2.60692e-06
GADD45G	2.96692e-10	0.63615	0.491	0.642	2.71295e-06
NOP9	3.15758e-10	1.07003	0.565	0.522	2.88729e-06
DNLZ	3.30571e-10	1.3514	0.578	0.608	3.02274e-06
FES	3.49797e-10	0.880467	0.774	0.765	3.19854e-06
ODR4	3.5035e-10	0.550861	0.879	0.772	3.2036e-06
FBLN2	3.59722e-10	-1.10459	0.535	0.451	3.28929e-06
CIAPIN1	4.01296e-10	0.598322	0.672	0.681	3.66945e-06
ADIRF	4.34831e-10	0.529306	0.483	0.464	3.9761e-06
MRPL43	4.43099e-10	0.880458	0.529	0.488	4.0517e-06
PGRMC1	4.67156e-10	-0.580863	0.654	0.557	4.27168e-06
TK1	4.87433e-10	1.02605	0.799	0.743	4.45708e-06
GDI1	4.99318e-10	0.89379	0.51	0.474	4.56576e-06
COX19	5.02462e-10	0.956362	0.499	0.498	4.59451e-06
TMEM63B	5.05254e-10	0.866452	0.469	0.425	4.62004e-06
PIDD1	5.10274e-10	1.03349	0.472	0.664	4.66595e-06
SPR	5.35873e-10	1.42293	0.568	0.532	4.90002e-06
COL18A1	5.56885e-10	0.655852	0.742	0.69	5.09216e-06
GK	5.61931e-10	0.533302	0.868	0.802	5.1383e-06
CTC1	5.6428e-10	0.51386	0.69	0.656	5.15978e-06
LMAN2L	5.96987e-10	0.853801	0.478	0.413	5.45884e-06
DENND6B	6.03523e-10	0.574397	0.607	0.721	5.51861e-06
CYB5R3	6.07777e-10	0.709778	0.693	0.645	5.55751e-06
GTF2A1	6.08879e-10	0.55319	0.747	0.692	5.56759e-06
DNMT1	6.09642e-10	0.89643	0.497	0.449	5.57457e-06
NKAPD1	6.49367e-10	0.641962	0.669	0.616	5.93781e-06
PLXDC1	6.68723e-10	-1.03438	0.802	0.71	6.1148e-06
RAD54L2	7.25838e-10	0.611657	0.761	0.729	6.63706e-06
SLC27A3	7.59437e-10	1.1978	0.601	0.636	6.94429e-06
HESX1	7.62646e-10	0.721146	0.774	0.769	6.97364e-06
DDX59	8.04843e-10	1.02381	0.479	0.447	7.35948e-06
PTS	8.08662e-10	-0.550892	0.848	0.799	7.39441e-06
MLF1	8.40163e-10	-0.520984	0.802	0.747	7.68245e-06
POP4	8.73076e-10	0.907314	0.605	0.59	7.98341e-06
PPP1R18	8.83992e-10	1.09965	0.591	0.561	8.08323e-06
NNAT	9.62883e-10	1.35586	0.418	0.347	8.8046e-06
CIDEA	9.91387e-10	1.3238	0.54	0.497	9.06524e-06
TRMT5	1.08933e-09	0.503204	0.569	0.495	9.96081e-06
SLC25A22	1.13359e-09	1.18897	0.622	0.641	1.03656e-05
RABL6	1.14983e-09	0.668621	0.479	0.642	1.05141e-05
NDUFA3	1.22641e-09	0.61844	0.6	0.531	1.12143e-05
TRIM45	1.22935e-09	0.98043	0.493	0.421	1.12412e-05
VIM	1.24189e-09	0.544033	0.832	0.769	1.13559e-05
ARF2	1.27004e-09	1.026	0.719	0.692	1.16132e-05
PPP4R3A	1.30614e-09	0.516625	0.748	0.671	1.19434e-05
PRDM8	1.45199e-09	-0.679009	0.437	0.565	1.3277e-05
CD151	1.50093e-09	0.684933	0.66	0.628	1.37245e-05
NUDC	1.50921e-09	0.511993	0.48	0.434	1.38002e-05
FCGR2A	1.53813e-09	1.17979	0.732	0.766	1.40647e-05
SLC35F6	1.54703e-09	0.757567	0.639	0.57	1.4146e-05
SIPA1	1.5544e-09	1.07011	0.568	0.588	1.42134e-05
HAUS1	1.58678e-09	0.56798	0.736	0.68	1.45095e-05
ZNF575	1.63785e-09	0.904753	0.435	0.391	1.49765e-05
KNTC1	1.6405e-09	-0.67643	0.746	0.615	1.50007e-05
GNPNAT1	1.73396e-09	-0.94052	0.798	0.722	1.58553e-05
ZNF280B	1.79743e-09	-0.816639	0.662	0.577	1.64357e-05
TOE1	1.88956e-09	1.08502	0.576	0.549	1.72781e-05
BCAS1	1.91388e-09	0.502454	0.756	0.727	1.75005e-05
TCHP	1.97675e-09	0.504041	0.662	0.615	1.80754e-05
BRD4	2.08856e-09	0.95937	0.576	0.567	1.90978e-05
PRPF4	2.12509e-09	0.765219	0.506	0.484	1.94318e-05
DVL3	2.18343e-09	0.703326	0.765	0.709	1.99653e-05
PTCD2	2.23543e-09	0.738967	0.786	0.698	2.04408e-05
TFIP11	2.25042e-09	0.623566	0.485	0.625	2.05779e-05
IPO5	2.34828e-09	0.566802	0.706	0.649	2.14727e-05
ZNF613	2.55524e-09	0.638306	0.707	0.673	2.33651e-05
ZNF606	2.68696e-09	0.83824	0.467	0.636	2.45696e-05
TSKS	2.88024e-09	0.777762	0.239	0.234	2.63369e-05
PLEKHO1	2.9275e-09	1.00714	0.772	0.771	2.6769e-05
PEX16	2.93106e-09	1.07105	0.559	0.538	2.68016e-05
EEF1AKMT3	2.97684e-09	-0.861797	0.496	0.457	2.72202e-05
H2AC6	2.98207e-09	0.856217	0.4	0.367	2.72681e-05
VEGFD	3.05742e-09	-1.26217	0.607	0.632	2.79571e-05
INO80B	3.05878e-09	0.597857	0.646	0.644	2.79695e-05
ANAPC4	3.11666e-09	0.844501	0.636	0.608	2.84987e-05
CCER2	3.44863e-09	1.71662	0.428	0.359	3.15343e-05
ABT1	3.47453e-09	1.01917	0.587	0.544	3.17711e-05
TCTA	3.62374e-09	1.44148	0.55	0.524	3.31354e-05
FAM53C	3.71046e-09	0.82229	0.632	0.599	3.39284e-05
H2AZ1	4.04051e-09	-0.638673	0.56	0.507	3.69464e-05
PPIP5K1	4.05722e-09	0.86371	0.567	0.594	3.70992e-05
EPHX3	4.3061e-09	-0.558907	0.53	0.683	3.9375e-05
NTAQ1	4.44421e-09	0.502434	0.777	0.704	4.06379e-05
MTUS2	4.55252e-09	-0.819244	0.78	0.658	4.16282e-05
ZMYM6	4.64099e-09	0.638476	0.73	0.674	4.24372e-05
MMACHC	4.6459e-09	0.50416	0.749	0.695	4.24821e-05
TBL3	4.67202e-09	0.859092	0.496	0.662	4.2721e-05
UBR7	4.81644e-09	-0.595339	0.544	0.642	4.40415e-05
TAP1	4.8328e-09	0.76455	0.573	0.518	4.41911e-05
USP20	4.87896e-09	0.800245	0.474	0.619	4.46132e-05
TOMM5	5.13229e-09	0.75187	0.482	0.45	4.69296e-05
UNC13D	5.74394e-09	1.81845	0.546	0.594	5.25226e-05
GRHPR	5.85112e-09	0.880167	0.594	0.552	5.35027e-05
CTSF	5.96484e-09	-0.572371	0.682	0.707	5.45425e-05
ZBTB4	6.05515e-09	0.627726	0.689	0.617	5.53683e-05
STK11IP	6.38572e-09	-1.05703	0.596	0.61	5.83911e-05
MMP2	6.43954e-09	-0.66641	0.692	0.692	5.88832e-05
GPX8	6.44986e-09	0.559024	0.602	0.559	5.89775e-05
RNF6	6.74486e-09	0.537939	0.796	0.747	6.1675e-05
LYPLA1	7.80137e-09	0.508685	0.829	0.798	7.13357e-05
GRN	8.05692e-09	0.633477	0.615	0.559	7.36725e-05
C14H8orf82	8.5573e-09	0.837074	0.487	0.434	7.8248e-05
SCN9A	8.6159e-09	2.5377	0.506	0.531	7.87838e-05
POLD3	8.77686e-09	0.642896	0.772	0.732	8.02556e-05
ERCC8	9.11365e-09	-0.600135	0.948	0.837	8.33353e-05
AKR1C4	9.22782e-09	-0.648965	0.707	0.584	8.43792e-05
HARS2	9.471e-09	1.04042	0.329	0.265	8.66029e-05
PSMC3	9.75997e-09	0.51259	0.693	0.641	8.92452e-05
SERPINF1	9.87695e-09	-0.879672	0.72	0.555	9.03148e-05
FAM161A	9.92836e-09	1.78794	0.553	0.568	9.07849e-05
NKRF	1.04093e-08	0.696647	0.567	0.533	9.51826e-05
DGCR6L	1.08631e-08	0.595821	0.424	0.375	9.93323e-05
MARVELD2	1.20319e-08	1.04947	0.727	0.716	0.000110019
VPS52	1.21581e-08	0.755922	0.492	0.451	0.000111173
ZSWIM7	1.22343e-08	0.863413	0.593	0.561	0.000111871
ACP5	1.3507e-08	0.848099	0.45	0.435	0.000123508
RAB4B	1.37681e-08	1.1687	0.639	0.632	0.000125895
FPGS	1.48521e-08	0.685741	0.742	0.737	0.000135808
GLUL	1.51278e-08	0.736895	0.607	0.585	0.000138329
ADCK5	1.60272e-08	0.571932	0.555	0.686	0.000146552
ERAP1	1.61707e-08	-0.898835	0.609	0.58	0.000147865
DGKZ	1.73889e-08	0.970022	0.717	0.739	0.000159004
MRPL37	1.78258e-08	0.790686	0.709	0.702	0.000162999
ZNF354C	1.96089e-08	-0.506872	0.643	0.598	0.000179304
PDP1	1.99015e-08	-0.526683	0.669	0.558	0.000181979
CLUH	2.10607e-08	1.39098	0.476	0.445	0.000192579
NDUFV3	2.32402e-08	0.98599	0.572	0.555	0.000212509
CZIB	2.61204e-08	0.747348	0.634	0.607	0.000238844
GART	2.73004e-08	0.820931	0.639	0.646	0.000249635
LRRC45	2.78439e-08	3.29882	0.368	0.294	0.000254605
ZKSCAN1	2.83679e-08	0.749558	0.651	0.634	0.000259396
IRF9	2.85686e-08	0.819214	0.477	0.455	0.000261232
EIF4A3	2.88815e-08	-0.552648	0.736	0.736	0.000264093
PRRC2A	2.99267e-08	0.59131	0.497	0.467	0.00027365
TMEM254	3.05822e-08	0.621692	0.651	0.647	0.000279644
ARHGAP4	3.15274e-08	0.703261	0.628	0.633	0.000288286
GNB3	3.32319e-08	1.65815	0.373	0.313	0.000303872
GJA1	3.4823e-08	-0.560485	0.735	0.568	0.000318422
CBS	3.56139e-08	1.90536	0.486	0.457	0.000325653
MMP23	3.63231e-08	-0.955202	0.73	0.67	0.000332139
FKRP	3.80302e-08	0.902987	0.517	0.489	0.000347748
NARF	3.87722e-08	0.577647	0.762	0.767	0.000354533
TTI2	4.07629e-08	-0.529535	0.796	0.774	0.000372736
MTIF2	4.21757e-08	0.549351	0.645	0.624	0.000385655
ATP23	4.27307e-08	1.07274	0.471	0.428	0.00039073
ZMPSTE24	4.47344e-08	-0.507018	0.797	0.77	0.000409052
SNX17	4.61898e-08	0.86938	0.554	0.542	0.000422359
TRIB2	4.76564e-08	0.644857	0.738	0.648	0.00043577
NAPA	4.77043e-08	0.545011	0.521	0.661	0.000436208
BCL3	5.06142e-08	1.7378	0.573	0.632	0.000462817
PLEKHG3	5.15629e-08	1.02201	0.671	0.693	0.000471491
TIMP4	5.60155e-08	0.579943	0.733	0.73	0.000512205
SNX19	5.84376e-08	0.691058	0.654	0.636	0.000534354
C18H16orf87	6.05605e-08	0.735912	0.778	0.735	0.000553765
SYNE2	6.66913e-08	0.592729	0.899	0.86	0.000609826
C5H12orf29	6.71886e-08	0.511566	0.789	0.749	0.000614372
RRAGB	7.19321e-08	1.2207	0.537	0.542	0.000657747
WHAMM	7.23841e-08	-0.56774	0.405	0.615	0.000661881
DAGLB	7.40927e-08	0.924186	0.559	0.553	0.000677504
ADRB2	8.3414e-08	2.42884	0.576	0.664	0.000762738
KIAA0100	8.53376e-08	0.610443	0.757	0.705	0.000780327
XRCC1	8.59745e-08	0.660978	0.617	0.581	0.000786151
RNF168	9.1142e-08	0.549569	0.463	0.436	0.000833402
LYRM1	9.16988e-08	0.604526	0.477	0.46	0.000838494
PTPDC1	9.20376e-08	-0.686087	0.768	0.709	0.000841592
CNTN1	1.07115e-07	-0.647281	0.949	0.822	0.000979458
SLC10A5	1.07831e-07	0.594599	0.428	0.387	0.000986004
RFC2	1.09936e-07	0.772984	0.558	0.523	0.00100525
ENTR1	1.15746e-07	0.571286	0.665	0.656	0.00105838
MANF	1.16863e-07	-0.602929	0.519	0.496	0.0010686
MLXIPL	1.19625e-07	1.47459	0.488	0.454	0.00109385
MRAS	1.27402e-07	0.849931	0.592	0.605	0.00116497
ING2	1.30807e-07	1.04046	0.443	0.39	0.0011961
CCDC61	1.40784e-07	0.586751	0.696	0.753	0.00128733
BAG2	1.43189e-07	0.6521	0.661	0.594	0.00130932
POGLUT3	1.45197e-07	-0.570557	0.931	0.805	0.00132768
GRWD1	1.57016e-07	1.00839	0.541	0.664	0.00143576
S1PR2	1.63248e-07	-0.81554	0.552	0.647	0.00149274
ATP5MJ	1.6747e-07	0.884071	0.484	0.469	0.00153134
SLC7A8	1.84055e-07	1.13689	0.53	0.568	0.001683
MICALL1	1.93161e-07	1.02642	0.657	0.677	0.00176626
ADSS2	2.02534e-07	0.516106	0.779	0.752	0.00185197
ZNF345	2.04786e-07	-0.85671	0.885	0.809	0.00187256
PHRF1	2.0965e-07	0.910989	0.411	0.402	0.00191704
C7H19orf53	2.11982e-07	0.648668	0.638	0.617	0.00193836
RFX1	2.19824e-07	0.514691	0.729	0.654	0.00201007
PTGER4	2.26265e-07	-0.563067	0.863	0.79	0.00206897
HSF2BP	2.33093e-07	0.511906	0.706	0.702	0.0021314
CCNB3	2.38474e-07	0.844372	0.617	0.634	0.00218061
SH3PXD2A	2.4992e-07	0.782368	0.589	0.569	0.00228527
GNAL	2.52561e-07	-0.556668	0.814	0.762	0.00230942
UGDH	2.60435e-07	-0.874198	0.84	0.731	0.00238142
PPP1R3B	2.65632e-07	0.679201	0.898	0.813	0.00242894
LOX	2.68832e-07	-0.87672	0.718	0.673	0.0024582
IPMK	2.74083e-07	-0.545113	0.897	0.803	0.00250622
CFAP69	2.8596e-07	0.692964	0.521	0.491	0.00261482
DHCR7	2.88746e-07	0.692976	0.629	0.636	0.0026403
FAM241B	2.95669e-07	0.606895	0.459	0.467	0.0027036
SUOX	2.97126e-07	0.863321	0.547	0.54	0.00271692
CDK20	3.07157e-07	0.791137	0.416	0.363	0.00280865
IQSEC1	3.12304e-07	0.564344	0.657	0.627	0.00285571
MLH3	3.17023e-07	0.54578	0.69	0.633	0.00289886
TMEM11	3.46412e-07	0.590627	0.751	0.702	0.00316759
CMC1	3.51864e-07	-0.707662	0.935	0.831	0.00321744
FTSJ3	3.52679e-07	0.531622	0.565	0.572	0.00322489
HMGN5	3.53906e-07	0.672499	0.503	0.499	0.00323612
GRAMD1A	3.60469e-07	0.550007	0.65	0.656	0.00329613
LRP3	3.77332e-07	0.99968	0.397	0.402	0.00345033
DOLPP1	3.83653e-07	0.702288	0.606	0.588	0.00350812
ITPK1	3.98523e-07	0.787203	0.678	0.711	0.0036441
GRK2	4.34699e-07	0.688163	0.633	0.597	0.00397488
FAM104A	4.51473e-07	-0.524964	0.799	0.691	0.00412827
ARFRP1	4.54323e-07	0.861391	0.505	0.484	0.00415433
UBALD2	4.5818e-07	0.723014	0.531	0.541	0.00418959
TOR1B	4.6181e-07	-0.512377	0.649	0.595	0.00422279
SERTAD3	4.72839e-07	0.626875	0.48	0.476	0.00432364
EAF1	4.73133e-07	-0.777507	0.92	0.809	0.00432633
GPR146	4.77892e-07	1.23206	0.527	0.582	0.00436984
ARPC5L	4.86524e-07	0.936774	0.693	0.645	0.00444878
TMEM106A	5.29613e-07	0.698943	0.542	0.517	0.00484278
MEPCE	5.39443e-07	1.04682	0.471	0.446	0.00493267
RFK	5.40911e-07	-1.18296	0.403	0.566	0.00494609
RARRES2	5.45318e-07	0.665585	0.607	0.6	0.00498639
KIFC3	6.06046e-07	1.14138	0.66	0.725	0.00554169
RAB13	6.17763e-07	0.582403	0.478	0.476	0.00564883
EIF3K	6.20431e-07	-0.843005	0.695	0.702	0.00567322
PIEZO1	6.20458e-07	0.907257	0.593	0.643	0.00567347
PPAN	6.67238e-07	0.753768	0.535	0.479	0.00610123
NOL11	7.00529e-07	0.532289	0.724	0.701	0.00640564
SLC29A2	7.01039e-07	1.90673	0.381	0.274	0.0064103
PLA2G7	7.42748e-07	-0.601835	0.79	0.722	0.00679168
THUMPD3	7.54665e-07	0.60002	0.727	0.681	0.00690066
SAT2	8.16818e-07	-0.760307	0.628	0.627	0.00746898
MDM1	8.59959e-07	0.729338	0.716	0.773	0.00786347
CFB	8.71062e-07	-0.714725	0.704	0.679	0.00796499
RNF10	9.07744e-07	0.583088	0.689	0.643	0.00830041
NICN1	9.29816e-07	0.581661	0.563	0.548	0.00850223
TBC1D10B	9.92436e-07	0.683747	0.464	0.613	0.00907484
VAC14	1.0107e-06	0.655839	0.747	0.697	0.00924185
TMEM17	1.01497e-06	1.12475	0.545	0.524	0.00928086
WDR46	1.02996e-06	0.570763	0.583	0.698	0.00941798
SCRN2	1.0385e-06	1.19556	0.559	0.578	0.00949603
KARS1	1.07235e-06	0.54909	0.667	0.602	0.00980553
RECQL	1.09242e-06	0.523901	0.76	0.706	0.0099891
C7	1.0953e-06	-0.919046	0.805	0.735	0.0100154
CHRNE	1.14054e-06	-1.03358	0.739	0.669	0.0104291
VPS18	1.14755e-06	0.629875	0.567	0.563	0.0104932
FAM162A	1.19061e-06	-0.710247	0.842	0.701	0.0108869
ALKBH6	1.20165e-06	0.987489	0.537	0.555	0.0109878
TREX1	1.20511e-06	-2.25616	0.288	0.224	0.0110195
SNRPA1	1.20638e-06	0.573534	0.614	0.613	0.0110311
PSMC4	1.25382e-06	-0.50374	0.58	0.547	0.011465
VCP	1.28553e-06	0.612987	0.465	0.44	0.0117549
TMEM256	1.30859e-06	0.616631	0.464	0.458	0.0119658
SLC35E3	1.32864e-06	-0.554069	0.799	0.782	0.0121491
BANF1	1.37229e-06	-0.612289	0.416	0.413	0.0125482
ACYP2	1.39788e-06	-0.509665	0.969	0.842	0.0127822
FN1	1.42847e-06	-0.871869	0.686	0.644	0.0130619
APMAP	1.46664e-06	-0.615018	0.905	0.805	0.013411
SCO1	1.56054e-06	0.648047	0.742	0.696	0.0142696
POLL	1.5624e-06	0.960276	0.677	0.686	0.0142866
PSMG3	1.59795e-06	0.729131	0.467	0.438	0.0146116
GNL3	1.672e-06	0.506891	0.578	0.656	0.0152888
YJU2	1.85215e-06	0.674166	0.789	0.756	0.0169361
TUFM	1.96911e-06	0.752206	0.483	0.466	0.0180055
NMRAL1	2.27306e-06	0.770865	0.564	0.565	0.0207848
NELFCD	2.27891e-06	0.617478	0.652	0.609	0.0208383
KCNK17	2.28608e-06	1.33508	0.443	0.397	0.0209039
NT5C	2.29731e-06	0.681792	0.735	0.702	0.0210066
PXMP2	2.30588e-06	0.673399	0.685	0.639	0.0210849
HGS	2.34976e-06	0.514123	0.626	0.589	0.0214862
PLCB2	2.43393e-06	0.602933	0.752	0.771	0.0222558
LANCL1	2.44361e-06	-0.504397	0.669	0.614	0.0223444
SEC16A	2.77125e-06	0.74215	0.511	0.501	0.0253404
TMEM120A	2.90364e-06	1.05142	0.439	0.609	0.0265509
ZNF311	2.91304e-06	1.30674	0.571	0.557	0.0266369
ZBTB7B	3.04707e-06	1.1673	0.532	0.54	0.0278624
PLGRKT	3.04748e-06	-0.535469	0.891	0.817	0.0278662
KIAA1143	3.10986e-06	1.34998	0.676	0.643	0.0284366
RASSF5	3.12984e-06	-1.69356	0.819	0.75	0.0286192
PHF14	3.13773e-06	0.853967	0.424	0.427	0.0286914
BAZ2A	3.21976e-06	0.750312	0.615	0.617	0.0294415
PCBP4	3.22693e-06	0.839029	0.556	0.549	0.0295071
MSANTD4	3.37579e-06	0.614498	0.603	0.567	0.0308682
MTRES1	3.47795e-06	0.782556	0.374	0.326	0.0318023
ZC3H13	3.49099e-06	0.650766	0.61	0.628	0.0319216
EHBP1L1	3.60586e-06	1.07671	0.581	0.613	0.032972
ZNF696	3.78234e-06	0.802893	0.509	0.488	0.0345857
SAP25	3.79432e-06	0.917295	0.556	0.554	0.0346952
TM7SF2	3.924e-06	1.10873	0.564	0.583	0.035881
CTNS	3.94186e-06	0.505399	0.74	0.71	0.0360444
ZAP70	3.95588e-06	0.728736	0.418	0.346	0.0361726
FXYD5	4.23918e-06	0.513915	0.717	0.69	0.038763
SLC25A23	4.28921e-06	0.684866	0.5	0.596	0.0392205
KCTD13	4.29111e-06	-0.608504	0.861	0.79	0.0392379
MILR1	4.31939e-06	0.75658	0.395	0.359	0.0394965
RFX5	4.34322e-06	-0.521682	0.546	0.539	0.0397144
PUS10	4.3726e-06	0.879218	0.648	0.629	0.039983
FIZ1	4.39439e-06	1.08337	0.366	0.33	0.0401823
ITPKC	4.40102e-06	0.502243	0.59	0.588	0.0402429
NAT9	4.41704e-06	1.16344	0.424	0.383	0.0403895
MLLT1	4.5858e-06	0.831363	0.665	0.684	0.0419326
KCTD11	5.10131e-06	1.09001	0.589	0.706	0.0466463
POP1	5.17105e-06	1.46349	0.626	0.638	0.0472841
ADM	5.26264e-06	-0.566801	0.857	0.841	0.0481216
PSMC1	5.36135e-06	0.710591	0.525	0.523	0.0490242

## Sheet: ASPC1vASPC2_GO
ONTOLOGY	ID	Description	setSize	enrichmentScore	NES	pvalue	p.adjust	qvalue	rank	leading_edge	core_enrichment
BP	GO:0030593	neutrophil chemotaxis	5	0.854607	1.9965	0.000449371	0.000449371	0.283254	198	tags=80%, list=7%, signal=75%	CXADR/VAV1/S100A9/RIPOR2
BP	GO:0071621	granulocyte chemotaxis	6	0.779243	1.93943	0.000720773	0.000720773	0.283254	198	tags=67%, list=7%, signal=62%	CXADR/VAV1/S100A9/RIPOR2
BP	GO:0007159	leukocyte cell-cell adhesion	18	0.53594	1.92306	0.00457446	0.00457446	0.810401	688	tags=67%, list=24%, signal=51%	PCK1/CEBPB/S100A9/RIPOR2/ITGAL/CORO1A/HES1/GATA3/ITGB2/AIF1/FERMT3/GCNT1
BP	GO:1990266	neutrophil migration	7	0.728488	1.91509	0.00153567	0.00153567	0.469915	198	tags=57%, list=7%, signal=53%	CXADR/VAV1/S100A9/RIPOR2
BP	GO:0051098	regulation of binding	16	0.521677	1.80459	0.0106605	0.0106605	0.961588	447	tags=50%, list=15%, signal=43%	ADRB2/HOPX/RIPOR2/HEY1/BAX/HES1/GATA3/PLK1
BP	GO:0097530	granulocyte migration	9	0.629599	1.79841	0.00738057	0.00738057	0.961588	198	tags=44%, list=7%, signal=42%	CXADR/VAV1/S100A9/RIPOR2
BP	GO:0097529	myeloid leukocyte migration	14	0.525009	1.74067	0.0154174	0.0154174	0.961588	198	tags=36%, list=7%, signal=33%	CXADR/VAV1/CNN2/S100A9/RIPOR2
BP	GO:0031929	TOR signaling	10	0.584563	1.73741	0.0149626	0.0149626	0.961588	921	tags=80%, list=32%, signal=55%	PRR5L/DDIT4/SESN2/GATA3/FBXO9/MLST8/TNFAIP8L1/LEP
BP	GO:0050900	leukocyte migration	21	0.459464	1.73016	0.0174903	0.0174903	0.961588	204	tags=33%, list=7%, signal=31%	CXADR/VAV1/CNN2/S100A9/RIPOR2/ITGAL/CORO1A
BP	GO:0061326	renal tubule development	8	0.627914	1.72307	0.0127153	0.0127153	0.961588	675	tags=75%, list=23%, signal=58%	LGR4/HEYL/HES1/GATA3/AQP1/FGF1
BP	GO:0072080	nephron tubule development	8	0.627914	1.72307	0.0127153	0.0127153	0.961588	675	tags=75%, list=23%, signal=58%	LGR4/HEYL/HES1/GATA3/AQP1/FGF1
BP	GO:0051146	striated muscle cell differentiation	9	0.600354	1.71488	0.0150295	0.0150295	0.961588	429	tags=56%, list=15%, signal=47%	CXADR/ASB2/HOPX/RIPOR2/EDN1
BP	GO:0042692	muscle cell differentiation	16	0.492114	1.70233	0.019728	0.019728	0.961588	429	tags=44%, list=15%, signal=37%	CXADR/ASB2/HOPX/RIPOR2/HEY1/HES1/EDN1
BP	GO:0030595	leukocyte chemotaxis	13	0.52151	1.68805	0.0233881	0.0233881	0.961588	204	tags=38%, list=7%, signal=36%	CXADR/VAV1/S100A9/RIPOR2/CORO1A
BP	GO:0042110	T cell activation	21	0.446888	1.6828	0.0233595	0.0233595	0.961588	661	tags=52%, list=23%, signal=41%	PCK1/CEBPB/CXADR/VAV1/RIPOR2/ITGAL/CORO1A/HES1/GATA3/LFNG/AIF1
BP	GO:0009743	response to carbohydrate	9	0.588864	1.68206	0.020934	0.020934	0.961588	261	tags=44%, list=9%, signal=41%	RMI1/PCK1/PRKCB/SESN2
BP	GO:0006813	potassium ion transport	6	0.668403	1.66356	0.0193167	0.0193167	0.961588	471	tags=67%, list=16%, signal=56%	KCNH1/KCNMB1/SLC1A3/AQP1
BP	GO:0071805	potassium ion transmembrane transport	6	0.668403	1.66356	0.0193167	0.0193167	0.961588	471	tags=67%, list=16%, signal=56%	KCNH1/KCNMB1/SLC1A3/AQP1
BP	GO:0009991	response to extracellular stimulus	10	0.559673	1.66343	0.0248064	0.0248064	0.961588	989	tags=80%, list=34%, signal=53%	ADRB2/RMI1/RASGRP4/SESN2/NDOR1/PICK1/LEP/DDIT3
BP	GO:0016241	regulation of macroautophagy	7	0.629882	1.65587	0.0238727	0.0238727	0.961588	415	tags=57%, list=14%, signal=49%	ADRB2/SLC25A5/SESN2/PHF23
BP	GO:0072331	signal transduction by p53 class mediator	5	0.707757	1.65343	0.0182744	0.0182744	0.961588	507	tags=80%, list=18%, signal=66%	DDIT4/SESN2/SHISA5/RRS1
BP	GO:0006094	gluconeogenesis	12	0.522864	1.65156	0.0274515	0.0274515	0.961588	361	tags=42%, list=12%, signal=37%	MST1/PCK1/PC/SESN2/GPD1
BP	GO:0019319	hexose biosynthetic process	12	0.522864	1.65156	0.0274515	0.0274515	0.961588	361	tags=42%, list=12%, signal=37%	MST1/PCK1/PC/SESN2/GPD1
BP	GO:0016239	positive regulation of macroautophagy	5	0.70642	1.65031	0.0191732	0.0191732	0.961588	261	tags=60%, list=9%, signal=55%	ADRB2/SLC25A5/SESN2
BP	GO:0055001	muscle cell development	9	0.576799	1.64759	0.027241	0.027241	0.961588	429	tags=56%, list=15%, signal=47%	CXADR/ASB2/RIPOR2/HES1/EDN1
BP	GO:0003281	ventricular septum development	3	0.848978	1.64594	0.00810241	0.00810241	0.961588	439	tags=100%, list=15%, signal=85%	HEYL/HES1/GATA3
BP	GO:0061912	selective autophagy	6	0.656374	1.63363	0.025227	0.025227	0.961588	261	tags=50%, list=9%, signal=46%	ADRB2/SLC25A5/SESN2
BP	GO:0046649	lymphocyte activation	31	0.390087	1.63239	0.0283324	0.0283324	0.961588	982	tags=58%, list=34%, signal=39%	SLC25A5/PCK1/CEBPB/CXADR/VAV1/RIPOR2/ITGAL/CORO1A/PRKCB/HES1/GATA3/LFNG/AIF1/SLC15A4/CD320/DCAF15/LEP/GPR183
BP	GO:0003333	amino acid transmembrane transport	9	0.571084	1.63127	0.0308642	0.0308642	0.961588	713	tags=67%, list=25%, signal=50%	SLC43A2/SLC25A29/SLC25A22/SLC1A3/SLC6A9/SLC15A4
BP	GO:0015807	L-amino acid transport	9	0.570844	1.63058	0.0308642	0.0308642	0.961588	713	tags=67%, list=25%, signal=50%	SLC43A2/SLC25A29/SLC25A22/SLC1A3/SLC6A9/SLC15A4
BP	GO:0072170	metanephric tubule development	3	0.837894	1.62445	0.0108572	0.0108572	0.961588	471	tags=100%, list=16%, signal=84%	LGR4/HES1/AQP1
BP	GO:0072234	metanephric nephron tubule development	3	0.837894	1.62445	0.0108572	0.0108572	0.961588	471	tags=100%, list=16%, signal=84%	LGR4/HES1/AQP1
BP	GO:1901655	cellular response to ketone	6	0.652554	1.62412	0.0272452	0.0272452	0.961588	471	tags=67%, list=16%, signal=56%	GNAI1/DDIT4/NDOR1/AQP1
BP	GO:0006935	chemotaxis	28	0.398841	1.62376	0.027498	0.027498	0.961588	778	tags=54%, list=27%, signal=40%	CXADR/VAV1/S100A9/RIPOR2/CORO1A/PTAFR/ECSCR/EDN1/P2RX4/MET/AIF1/FGF1/ANGPT1/VEGFA/PDGFA
BP	GO:0042330	taxis	28	0.398841	1.62376	0.027498	0.027498	0.961588	778	tags=54%, list=27%, signal=40%	CXADR/VAV1/S100A9/RIPOR2/CORO1A/PTAFR/ECSCR/EDN1/P2RX4/MET/AIF1/FGF1/ANGPT1/VEGFA/PDGFA
BP	GO:1901652	response to peptide	23	0.42054	1.62147	0.0293776	0.0293776	0.961588	429	tags=35%, list=15%, signal=30%	ADRB2/BCAR3/PCK1/SLC25A33/PRKCB/SESN2/SLC2A4/EDN1
BP	GO:0032868	response to insulin	16	0.467897	1.61856	0.0345546	0.0345546	0.961588	378	tags=38%, list=13%, signal=33%	BCAR3/PCK1/SLC25A33/PRKCB/SESN2/SLC2A4
BP	GO:0055085	transmembrane transport	70	0.323995	1.61744	0.0145511	0.0145511	0.961588	471	tags=30%, list=16%, signal=26%	KCNH1/ADRB2/SLC43A2/SLC25A5/SLC11A1/SLC25A33/CYBB/CORO1A/SLC37A2/SLC25A29/GJA4/SLC16A13/PRKCB/SESN2/KCNMB1/BAX/SLC2A4/EDN1/SLC25A22/SLC1A3/AQP1
BP	GO:0034762	regulation of transmembrane transport	20	0.434524	1.61124	0.0366027	0.0366027	0.961588	259	tags=30%, list=9%, signal=28%	KCNH1/ADRB2/SLC43A2/CYBB/CORO1A/PRKCB
BP	GO:0050918	positive chemotaxis	4	0.741511	1.60476	0.0223672	0.0223672	0.961588	750	tags=100%, list=26%, signal=74%	CORO1A/MET/ANGPT1/VEGFA
BP	GO:0010243	response to organonitrogen compound	42	0.354091	1.59976	0.0285161	0.0285161	0.961588	486	tags=33%, list=17%, signal=28%	ADRB2/BCAR3/ADORA1/PCK1/SLC25A33/PRKCB/SESN2/GNA11/SLC2A4/UBXN6/EDN1/SLC1A3/AQP1/ITGB2
BP	GO:0019318	hexose metabolic process	19	0.436987	1.59623	0.0402189	0.0402189	0.961588	851	tags=53%, list=29%, signal=37%	PFKFB1/MST1/PCK1/PC/SESN2/GPD1/PFKFB3/TPI1/FBP1/PFKFB2
BP	GO:0032006	regulation of TOR signaling	7	0.607168	1.59616	0.0330867	0.0330867	0.961588	921	tags=86%, list=32%, signal=59%	DDIT4/SESN2/FBXO9/MLST8/TNFAIP8L1/LEP
BP	GO:0042273	ribosomal large subunit biogenesis	3	0.822653	1.59491	0.0140982	0.0140982	0.961588	515	tags=100%, list=18%, signal=82%	WDR74/RRS1/MRTO4
BP	GO:0001894	tissue homeostasis	9	0.556996	1.59103	0.0410628	0.0410628	0.961588	308	tags=44%, list=11%, signal=40%	ADRB2/CXADR/CORO1A/SNX10
BP	GO:0060249	anatomical structure homeostasis	9	0.556996	1.59103	0.0410628	0.0410628	0.961588	308	tags=44%, list=11%, signal=40%	ADRB2/CXADR/CORO1A/SNX10
BP	GO:0031399	regulation of protein modification process	61	0.325999	1.58831	0.022169	0.022169	0.961588	927	tags=51%, list=32%, signal=35%	MST1/ADRB2/PRR5L/DDIT4/SESN2/TPX2/HPF1/HES1/PHF23/EDN1/PLK1/HYAL2/MLST8/PECAM1/FABP4/NFYA/FGF1/PPP2R3C/PPP1R16B/ANGPT1/VEGFA/PDGFA/BRMS1/ZGPAT/NXN/AIMP2/HINT2/QARS1/PPP1R15A/LEP/ISG15
BP	GO:0006865	amino acid transport	10	0.532256	1.58194	0.0431815	0.0431815	0.961588	713	tags=60%, list=25%, signal=45%	SLC43A2/SLC25A29/SLC25A22/SLC1A3/SLC6A9/SLC15A4
BP	GO:0006310	DNA recombination	13	0.48864	1.58165	0.042225	0.042225	0.961588	1121	tags=77%, list=39%, signal=47%	APEX2/RMI1/INO80E/RTEL1/SLC15A4/NSMCE4A/WRAP53/VPS72/XRCC3/ACTR8
BP	GO:0098609	cell-cell adhesion	30	0.379642	1.57804	0.0404334	0.0404334	0.961588	921	tags=57%, list=32%, signal=39%	PCK1/CEBPB/CXADR/S100A9/RIPOR2/ITGAL/CORO1A/CDH5/HES1/GATA3/ITGB2/AIF1/FERMT3/GCNT1/GNAS/CDH3/LEP
BP	GO:0031667	response to nutrient levels	9	0.551557	1.57549	0.0456253	0.0456253	0.961588	1164	tags=89%, list=40%, signal=53%	ADRB2/RMI1/SESN2/NDOR1/PICK1/LEP/DDIT3/BECN1
BP	GO:0051607	defense response to virus	16	0.454523	1.57229	0.0441122	0.0441122	0.961588	1255	tags=81%, list=43%, signal=46%	POLR3H/IRF5/DDIT4/SHFL/HYAL2/MYD88/POLR3K/ATAD3A/ISG15/TKFC/BECN1/TARBP2/POLR3A
BP	GO:0140546	defense response to symbiont	16	0.454523	1.57229	0.0441122	0.0441122	0.961588	1255	tags=81%, list=43%, signal=46%	POLR3H/IRF5/DDIT4/SHFL/HYAL2/MYD88/POLR3K/ATAD3A/ISG15/TKFC/BECN1/TARBP2/POLR3A
BP	GO:0034599	cellular response to oxidative stress	14	0.472183	1.56552	0.0468789	0.0468789	0.961588	661	tags=50%, list=23%, signal=39%	PRR5L/PYCR2/SESN2/EDN1/AQP1/STK25/AIF1
BP	GO:1903037	regulation of leukocyte cell-cell adhesion	14	0.472063	1.56513	0.0470043	0.0470043	0.961588	661	tags=57%, list=23%, signal=44%	PCK1/CEBPB/RIPOR2/CORO1A/HES1/GATA3/ITGB2/AIF1
BP	GO:1901653	cellular response to peptide	21	0.415347	1.56403	0.0484799	0.0484799	0.961588	429	tags=33%, list=15%, signal=29%	ADRB2/BCAR3/PCK1/SLC25A33/PRKCB/SLC2A4/EDN1
BP	GO:0001656	metanephros development	6	0.628209	1.56353	0.0402191	0.0402191	0.961588	778	tags=83%, list=27%, signal=61%	LGR4/HES1/GATA3/AQP1/PDGFA
BP	GO:1902531	regulation of intracellular signal transduction	74	0.310598	1.56308	0.0220369	0.0220369	0.961588	1125	tags=58%, list=39%, signal=36%	ADRB2/BCAR3/RASGRP4/HCRTR1/GNAI1/S100A9/RIPOR2/DDIT4/PRKCB/SESN2/BAX/EDN1/GATA3/FBXO9/TRADD/HYAL2/RRS1/MYD88/MLST8/ARHGDIB/STK25/P2RX4/FGF1/TRIP6/PPP1R16B/AVPI1/ANGPT1/PDGFA/FBP1/GNAS/TNFAIP8L1/PDE2A/QARS1/LEP/GPR183/TEK/DDIT3/GADD45A/LMCD1/TGM2/XRCC3/RAPGEF2/SHARPIN
BP	GO:1902475	L-alpha-amino acid transmembrane transport	7	0.594413	1.56263	0.0435572	0.0435572	0.961588	713	tags=71%, list=25%, signal=54%	SLC43A2/SLC25A29/SLC25A22/SLC1A3/SLC15A4
BP	GO:0062197	cellular response to chemical stress	16	0.450628	1.55882	0.0477883	0.0477883	0.961588	661	tags=50%, list=23%, signal=39%	PRR5L/PYCR2/SESN2/SLC2A4/EDN1/AQP1/STK25/AIF1
BP	GO:0060326	cell chemotaxis	18	0.432936	1.55346	0.0498375	0.0498375	0.961588	675	tags=50%, list=23%, signal=39%	CXADR/VAV1/S100A9/RIPOR2/CORO1A/P2RX4/MET/AIF1/FGF1
BP	GO:0009069	serine family amino acid metabolic process	4	0.716497	1.55063	0.0372787	0.0372787	0.961588	170	tags=50%, list=6%, signal=47%	GLYAT/PSPH
BP	GO:0045321	leukocyte activation	39	0.34935	1.55007	0.0408252	0.0408252	0.961588	982	tags=54%, list=34%, signal=36%	SLC25A5/PCK1/CEBPB/CXADR/VAV1/RIPOR2/ITGAL/CORO1A/PRKCB/HES1/GATA3/HYAL2/LFNG/AIF1/SLC15A4/LBP/CD320/DCAF15/LEP/S100A12/GPR183
BP	GO:0035590	purinergic nucleotide receptor signaling pathway	3	0.798407	1.5479	0.0252795	0.0252795	0.961588	585	tags=100%, list=20%, signal=80%	ADORA1/PTAFR/P2RX4
BP	GO:0043010	camera-type eye development	7	0.588657	1.54749	0.0483038	0.0483038	0.961588	534	tags=57%, list=18%, signal=47%	GNAT1/HES1/AQP1/TBC1D20
BP	GO:1902533	positive regulation of intracellular signal transduction	49	0.329218	1.53498	0.040773	0.040773	0.961588	1164	tags=63%, list=40%, signal=38%	ADRB2/BCAR3/RASGRP4/HCRTR1/S100A9/PRKCB/BAX/EDN1/GATA3/TRADD/MYD88/MLST8/STK25/P2RX4/FGF1/TRIP6/AVPI1/ANGPT1/PDGFA/GNAS/LEP/GPR183/TEK/DDIT3/GADD45A/LMCD1/TGM2/XRCC3/RAPGEF2/SHARPIN/BECN1
BP	GO:0030856	regulation of epithelial cell differentiation	4	0.708346	1.53299	0.0431811	0.0431811	0.961588	439	tags=75%, list=15%, signal=64%	CEBPB/HES1/GATA3
BP	GO:0001657	ureteric bud development	5	0.652984	1.52548	0.0474835	0.0474835	0.961588	675	tags=80%, list=23%, signal=61%	LGR4/HES1/GATA3/FGF1
BP	GO:0001823	mesonephros development	5	0.652984	1.52548	0.0474835	0.0474835	0.961588	675	tags=80%, list=23%, signal=61%	LGR4/HES1/GATA3/FGF1
BP	GO:0060675	ureteric bud morphogenesis	5	0.652984	1.52548	0.0474835	0.0474835	0.961588	675	tags=80%, list=23%, signal=61%	LGR4/HES1/GATA3/FGF1
BP	GO:0060993	kidney morphogenesis	5	0.652984	1.52548	0.0474835	0.0474835	0.961588	675	tags=80%, list=23%, signal=61%	LGR4/HES1/GATA3/FGF1
BP	GO:0072028	nephron morphogenesis	5	0.652984	1.52548	0.0474835	0.0474835	0.961588	675	tags=80%, list=23%, signal=61%	LGR4/HES1/GATA3/FGF1
BP	GO:0072078	nephron tubule morphogenesis	5	0.652984	1.52548	0.0474835	0.0474835	0.961588	675	tags=80%, list=23%, signal=61%	LGR4/HES1/GATA3/FGF1
BP	GO:0072088	nephron epithelium morphogenesis	5	0.652984	1.52548	0.0474835	0.0474835	0.961588	675	tags=80%, list=23%, signal=61%	LGR4/HES1/GATA3/FGF1
BP	GO:0072163	mesonephric epithelium development	5	0.652984	1.52548	0.0474835	0.0474835	0.961588	675	tags=80%, list=23%, signal=61%	LGR4/HES1/GATA3/FGF1
BP	GO:0072164	mesonephric tubule development	5	0.652984	1.52548	0.0474835	0.0474835	0.961588	675	tags=80%, list=23%, signal=61%	LGR4/HES1/GATA3/FGF1
BP	GO:0072171	mesonephric tubule morphogenesis	5	0.652984	1.52548	0.0474835	0.0474835	0.961588	675	tags=80%, list=23%, signal=61%	LGR4/HES1/GATA3/FGF1
BP	GO:0048592	eye morphogenesis	4	0.703531	1.52256	0.0461323	0.0461323	0.961588	534	tags=75%, list=18%, signal=61%	GNAT1/AQP1/TBC1D20
BP	GO:0010762	regulation of fibroblast migration	4	0.702572	1.52049	0.0467537	0.0467537	0.961588	471	tags=75%, list=16%, signal=63%	PRR5L/HYAL2/AQP1
BP	GO:0055006	cardiac cell development	4	0.700593	1.51621	0.0486176	0.0486176	0.961588	429	tags=75%, list=15%, signal=64%	CXADR/ASB2/EDN1
BP	GO:0055013	cardiac muscle cell development	4	0.700593	1.51621	0.0486176	0.0486176	0.961588	429	tags=75%, list=15%, signal=64%	CXADR/ASB2/EDN1
BP	GO:0009605	response to external stimulus	130	0.276072	1.50432	0.0174378	0.0174378	0.961588	989	tags=47%, list=34%, signal=32%	KLKB1/ADRB2/RMI1/POLR3H/GNAT1/RASGRP4/CEBPB/CXADR/VAV1/HOPX/ARID5A/CD200R1L/CNN2/S100A9/LGR4/CYBB/RIPOR2/CORO1A/IRF5/DDIT4/SESN2/SETD6/PTAFR/GNA11/SHFL/ECSCR/NDOR1/EDN1/GATA3/FBXO9/TRADD/HYAL2/SLC1A3/AQP1/MYD88/FABP4/POLR3K/P2RX4/MET/TMEM120A/AIF1/PICK1/FGF1/PPP2R3C/SLC15A4/LBP/ANGPT1/VEGFA/CNPY3/PDGFA/STRBP/PDE2A/ATAD3A/LEP/ISG15/S100A12/MSRB1/USP14/GPR183/TKFC/DDIT3
BP	GO:2000027	regulation of animal organ morphogenesis	3	0.767232	1.48746	0.0444012	0.0444012	0.961588	675	tags=100%, list=23%, signal=77%	LGR4/GATA3/FGF1
BP	GO:2001026	regulation of endothelial cell chemotaxis	3	0.767232	1.48746	0.0444012	0.0444012	0.961588	675	tags=100%, list=23%, signal=77%	P2RX4/MET/FGF1
BP	GO:0010033	response to organic substance	111	0.273768	1.46489	0.0327968	0.0327968	0.961588	486	tags=27%, list=17%, signal=23%	KCNH1/ADRB2/RMI1/BCAR3/ADORA1/PCK1/RXRG/SLC25A33/GNAI1/RIPOR2/CORO1A/IRF5/DDIT4/PRKCB/SESN2/SNX10/PTAFR/GNA11/BAX/SHFL/SLC2A4/HEYL/UBXN6/NDOR1/EDN1/TRADD/HYAL2/SLC1A3/AQP1/ITGB2
BP	GO:0042221	response to chemical	147	0.263817	1.45718	0.0253547	0.0253547	0.961588	811	tags=37%, list=28%, signal=28%	GLYAT/KCNH1/ADRB2/PRR5L/RMI1/BCAR3/ADORA1/PCK1/RXRG/CXADR/VAV1/SLC25A33/GNAI1/S100A9/RIPOR2/CORO1A/PYCR2/IRF5/DDIT4/PRKCB/SESN2/SNX10/PTAFR/GNA11/BAX/SHFL/SLC2A4/ECSCR/HEYL/UBXN6/NDOR1/EDN1/LTC4S/TRADD/HYAL2/SLC1A3/AQP1/ITGB2/FABP4/STK25/P2RX4/MET/AIF1/PICK1/FGF1/UBE2J2/LBP/ANGPT1/VEGFA/PDGFA/MGST2/FBP1/NXN/GNAS
BP	GO:0048731	system development	141	-0.122863	-1.36277	0.0461538	0.0461538	0.961588	261	tags=20%, list=9%, signal=19%	PPP3R1/SERP1/CHI3L1/MYOC/CCL2/FAP/ADAMTS2/COL3A1/POGLUT1/FYN/FN1/UGDH/PI16/LOX/SERPINF1/COL1A2/HAS2/PTGIS/PRKG1/NRXN1/WDR89/HPGD/SDC2/AGTR1/DCN/ESR1/SEMA3C/IL18
BP	GO:0009653	anatomical structure morphogenesis	101	-0.14943	-1.49566	0.0212766	0.0212766	0.961588	436	tags=32%, list=15%, signal=28%	GNG5/PLPP3/C3/EMP2/STIM1/PRKCA/COL1A1/MMP2/CYP26B1/PPP3R1/SERP1/RHOU/CHI3L1/CCL2/FAP/POGLUT1/FYN/FN1/UGDH/LOX/ASPN/COL1A2/HAS2/PTGIS/NRXN1/HPGD/SDC2/AGTR1/DCN/ESR1/SEMA3C/IL18
BP	GO:0006518	peptide metabolic process	45	-0.193067	-1.50009	0.0421687	0.0421687	0.961588	2106	tags=96%, list=73%, signal=26%	MGST2/AIMP2/QARS1/PPP1R15A/MRPL43/NGDN/MRPS2/APEH/MRPL17/MRPL37/MRPS15/S100B/TARBP2/TUFM/RPUSD4/EIF2B4/CASP3/RBM4/MTG1/DPH3/RPS6KB1/EIF5A/HARS1/MTIF2/VIM/EIF4G2/PSEN2/GSS/MRPL57/SH3BGRL/NDUFA7/ECE1/EIF4A3/BACE1/TMED10/MRPL13/PAM/MRPS7/MRPS30/SERP1/EIF3K/MRPS25/CPQ
BP	GO:0001525	angiogenesis	36	-0.216816	-1.53722	0.0443951	0.0443951	0.961588	413	tags=36%, list=14%, signal=31%	C3/EMP2/PRKCA/MMP2/PPP3R1/CHI3L1/FAP/FN1/PTGIS/NRXN1/AGTR1/DCN/IL18
BP	GO:0034645	cellular macromolecule biosynthetic process	58	-0.181933	-1.55128	0.0296804	0.0296804	0.961588	2131	tags=95%, list=74%, signal=25%	POMGNT1/MUSTN1/AIMP2/EOGT/QARS1/PPP1R15A/MRPL43/NGDN/XYLT2/MRPS2/APOE/MRPL17/NMT1/MRPL37/MRPS15/S100B/TARBP2/TUFM/GLUL/RPUSD4/EIF2B4/PHKG2/TMEM106A/RBM4/MTG1/B4GALT3/DPH3/SLC25A37/RPS6KB1/EIF5A/HARS1/MTIF2/VIM/MAP6D1/NAGPA/EIF4G2/DPAGT1/MRPL57/SH3BGRL/NDUFA7/EIF4A3/UGP2/DSE/GLCE/MRPL13/MRPS7/MRPS30/SERP1/EIF3K/POGLUT1/UGDH/MRPS25/TUSC3/HAS2/GLT8D2
BP	GO:0010743	regulation of macrophage derived foam cell differentiation	3	-0.750339	-1.57292	0.0412425	0.0412425	0.961588	88	tags=67%, list=3%, signal=65%	AGTR1/IL18
BP	GO:0006595	polyamine metabolic process	3	-0.751645	-1.57566	0.0412425	0.0412425	0.961588	721	tags=100%, list=25%, signal=75%	SMS/SAT2
BP	GO:0008215	spermine metabolic process	3	-0.751645	-1.57566	0.0412425	0.0412425	0.961588	721	tags=100%, list=25%, signal=75%	SMS/SAT2
BP	GO:0050798	activated T cell proliferation	3	-0.756345	-1.58551	0.0394153	0.0394153	0.961588	160	tags=100%, list=6%, signal=95%	FYN/IL18
BP	GO:0070555	response to interleukin-1	6	-0.545212	-1.60736	0.0479608	0.0479608	0.961588	280	tags=67%, list=10%, signal=60%	PTGS2/CHI3L1/PTGIS/PTGES
BP	GO:0010543	regulation of platelet activation	5	-0.601646	-1.62841	0.038184	0.038184	0.961588	414	tags=80%, list=14%, signal=69%	FUNDC2/PLA2G4A/PRKCA/PRKG1
BP	GO:0035239	tube morphogenesis	51	-0.20069	-1.63774	0.0268199	0.0268199	0.961588	413	tags=33%, list=14%, signal=29%	C3/EMP2/PRKCA/MMP2/PPP3R1/CHI3L1/FAP/FN1/LOX/HAS2/PTGIS/NRXN1/HPGD/AGTR1/DCN/ESR1/IL18
BP	GO:0003071	renal system process involved in regulation of systemic arterial blood pressure	3	-0.781434	-1.63811	0.02793	0.02793	0.961588	635	tags=100%, list=22%, signal=78%	EMP2/AGTR1
BP	GO:0001516	prostaglandin biosynthetic process	7	-0.521726	-1.65194	0.0390983	0.0390983	0.961588	384	tags=71%, list=13%, signal=62%	PLA2G4A/PTGDS/PTGS2/PTGIS/PTGES
BP	GO:0046457	prostanoid biosynthetic process	7	-0.521726	-1.65194	0.0390983	0.0390983	0.961588	384	tags=71%, list=13%, signal=62%	PLA2G4A/PTGDS/PTGS2/PTGIS/PTGES
BP	GO:0035295	tube development	59	-0.191663	-1.6544	0.020362	0.020362	0.961588	261	tags=25%, list=9%, signal=24%	PPP3R1/CHI3L1/FAP/ADAMTS2/FN1/LOX/HAS2/PTGIS/NRXN1/HPGD/AGTR1/DCN/ESR1/SEMA3C/IL18
BP	GO:0048736	appendage development	3	-0.796328	-1.66933	0.0240146	0.0240146	0.961588	592	tags=100%, list=20%, signal=80%	CYP26B1/SEMA3C
BP	GO:0060173	limb development	3	-0.796328	-1.66933	0.0240146	0.0240146	0.961588	592	tags=100%, list=20%, signal=80%	CYP26B1/SEMA3C
BP	GO:0050777	negative regulation of immune response	5	-0.619851	-1.67768	0.0312688	0.0312688	0.961588	585	tags=80%, list=20%, signal=64%	NMI/FGL2/SERPING1/TREX1
BP	GO:0007266	Rho protein signal transduction	8	-0.510289	-1.74759	0.0256696	0.0256696	0.961588	405	tags=75%, list=14%, signal=65%	KCTD13/MYOC/DLC1/COL3A1/COL1A2/AGTR1
BP	GO:0001944	vasculature development	54	-0.212604	-1.7715	0.00838574	0.00838574	0.961588	418	tags=35%, list=14%, signal=31%	PLPP3/C3/EMP2/PRKCA/MMP2/PPP3R1/CHI3L1/FAP/FN1/LOX/COL1A2/HAS2/PTGIS/NRXN1/HPGD/AGTR1/DCN/SEMA3C/IL18
BP	GO:0048514	blood vessel morphogenesis	43	-0.235488	-1.78578	0.0131004	0.0131004	0.961588	413	tags=37%, list=14%, signal=32%	C3/EMP2/PRKCA/MMP2/PPP3R1/CHI3L1/FAP/FN1/LOX/HAS2/PTGIS/NRXN1/HPGD/AGTR1/DCN/IL18
BP	GO:0045745	positive regulation of G protein-coupled receptor signaling pathway	3	-0.85833	-1.7993	0.00835291	0.00835291	0.961588	413	tags=100%, list=14%, signal=86%	SLC39A14/PRKCA
BP	GO:0001568	blood vessel development	53	-0.218914	-1.80815	0.00814664	0.00814664	0.961588	418	tags=36%, list=14%, signal=31%	PLPP3/C3/EMP2/PRKCA/MMP2/PPP3R1/CHI3L1/FAP/FN1/LOX/COL1A2/HAS2/PTGIS/NRXN1/HPGD/AGTR1/DCN/SEMA3C/IL18
BP	GO:0034505	tooth mineralization	3	-0.868029	-1.81963	0.0073088	0.0073088	0.961588	385	tags=100%, list=13%, signal=87%	COL1A1/ASPN
BP	GO:0006690	icosanoid metabolic process	11	-0.460827	-1.83768	0.0154185	0.0154185	0.961588	384	tags=64%, list=13%, signal=55%	PLA2G4A/PTGDS/PTGS2/PTGIS/HPGD/PTGES/PTGR1
BP	GO:0085029	extracellular matrix assembly	4	-0.760883	-1.84244	0.0100982	0.0100982	0.961588	133	tags=75%, list=5%, signal=72%	COL1A2/HAS2/FBLN5
BP	GO:0030574	collagen catabolic process	3	-0.886041	-1.85739	0.00522057	0.00522057	0.878622	333	tags=100%, list=12%, signal=89%	FAP/ADAMTS2
BP	GO:2000241	regulation of reproductive process	7	-0.587921	-1.86154	0.0112716	0.0112716	0.961588	483	tags=71%, list=17%, signal=60%	GJA1/PTGS2/PLAT/SERPINF1/ESR1
BP	GO:0002460	adaptive immune response based on somatic recombination of immune receptors built from immunoglobulin superfamily domains	11	-0.475036	-1.89435	0.0101322	0.0101322	0.961588	948	tags=82%, list=33%, signal=55%	MEF2C/RNF168/C1QB/C3/EMP2/C4A/C7/C2/IL18
BP	GO:0006957	complement activation, alternative pathway	4	-0.815662	-1.97509	0.00448808	0.00448808	0.810401	537	tags=100%, list=19%, signal=82%	C3/CFB/C7
BP	GO:0002455	humoral immune response mediated by circulating immunoglobulin	5	-0.739688	-2.00203	0.0039086	0.0039086	0.773903	757	tags=100%, list=26%, signal=74%	C3/C4A/C7/C2
BP	GO:0006958	complement activation, classical pathway	5	-0.739688	-2.00203	0.0039086	0.0039086	0.773903	757	tags=100%, list=26%, signal=74%	C3/C4A/C7/C2
BP	GO:0033559	unsaturated fatty acid metabolic process	11	-0.507008	-2.02184	0.00572687	0.00572687	0.917936	384	tags=64%, list=13%, signal=55%	PLA2G4A/PTGDS/PTGS2/PTGIS/HPGD/PTGES/PTGR1
BP	GO:0030199	collagen fibril organization	4	-0.884962	-2.14289	0.000841515	0.000841515	0.283254	337	tags=100%, list=12%, signal=88%	ADAMTS2/COL1A2/DCN
BP	GO:0006692	prostanoid metabolic process	9	-0.614007	-2.22874	0.00196078	0.00196078	0.471429	384	tags=78%, list=13%, signal=68%	PLA2G4A/PTGDS/PTGS2/PTGIS/HPGD/PTGES/PTGR1
BP	GO:0006693	prostaglandin metabolic process	9	-0.614007	-2.22874	0.00196078	0.00196078	0.471429	384	tags=78%, list=13%, signal=68%	PLA2G4A/PTGDS/PTGS2/PTGIS/HPGD/PTGES/PTGR1
BP	GO:0006956	complement activation	9	-0.620636	-2.25281	0.00196078	0.00196078	0.471429	757	tags=89%, list=26%, signal=66%	C1QB/CFD/C3/C4A/SERPING1/CFB/C7/C2
BP	GO:0032963	collagen metabolic process	8	-0.67975	-2.32794	0.00297619	0.00297619	0.667857	337	tags=75%, list=12%, signal=66%	COL1A1/MMP2/FAP/ADAMTS2/COL1A2/MFAP4
BP	GO:0030198	extracellular matrix organization	11	-0.637795	-2.54339	0.000440529	0.000440529	0.283254	337	tags=73%, list=12%, signal=64%	COL1A1/OLFML2B/FAP/ADAMTS2/COL1A2/HAS2/DCN/FBLN5
BP	GO:0043062	extracellular structure organization	11	-0.637795	-2.54339	0.000440529	0.000440529	0.283254	337	tags=73%, list=12%, signal=64%	COL1A1/OLFML2B/FAP/ADAMTS2/COL1A2/HAS2/DCN/FBLN5
BP	GO:0045229	external encapsulating structure organization	11	-0.637795	-2.54339	0.000440529	0.000440529	0.283254	337	tags=73%, list=12%, signal=64%	COL1A1/OLFML2B/FAP/ADAMTS2/COL1A2/HAS2/DCN/FBLN5
CC	GO:0098797	plasma membrane protein complex	14	0.513655	1.70302	0.0209326	0.0209326	0.961588	226	tags=36%, list=8%, signal=33%	KCNH1/GNAT1/CYBB/ITGAL/GJA4
CC	GO:0030141	secretory granule	13	0.515437	1.66839	0.0256637	0.0256637	0.961588	471	tags=46%, list=16%, signal=39%	ADRB2/ATP8A1/CXADR/SNX10/SLC2A4/AQP1
CC	GO:0098802	plasma membrane signaling receptor complex	4	0.727304	1.57401	0.0310655	0.0310655	0.961588	791	tags=100%, list=27%, signal=73%	GNAT1/ITGAL/ITGB2/ABHD6
CC	GO:0005576	extracellular region	93	-0.168643	-1.6755	0.0146341	0.0146341	0.961588	379	tags=31%, list=13%, signal=28%	LTBP2/XDH/ADPGK/GPX3/MMP2/PTGDS/PLAT/PLAC9/CHI3L1/FSTL1/MYOC/IL16/FAP/COL12A1/ADAMTS2/COL3A1/DPT/FN1/LOX/OGN/SERPINF1/CPQ/HAS2/PTGIS/PRELP/MFAP5/FBLN5/FBN1/IL18
CC	GO:0022624	proteasome accessory complex	8	-0.520125	-1.78127	0.0219494	0.0219494	0.961588	1392	tags=100%, list=48%, signal=52%	PSMC5/PSME2/PSMD3/PSMC2/PSMD13/PSMC4/PSMD5
CC	GO:0000502	proteasome complex	14	-0.421231	-1.89755	0.00988142	0.00988142	0.961588	1392	tags=93%, list=48%, signal=48%	PSMD7/PSMB8/PSMC5/PSME2/PSMB9/PSMA7/RAD23A/PSMD3/PSMC2/PSMD13/PSMC4/PSMD5/PSMB3
CC	GO:1905369	endopeptidase complex	14	-0.421231	-1.89755	0.00988142	0.00988142	0.961588	1392	tags=93%, list=48%, signal=48%	PSMD7/PSMB8/PSMC5/PSME2/PSMB9/PSMA7/RAD23A/PSMD3/PSMC2/PSMD13/PSMC4/PSMD5/PSMB3
CC	GO:1905368	peptidase complex	15	-0.429699	-2.01213	0.00664282	0.00664282	0.961588	1392	tags=93%, list=48%, signal=49%	PSMD7/PSMB8/PSMC5/PSME2/PSMB9/PSMA7/RAD23A/PSMD3/PSMC2/PSMD13/PSMC4/PSMD5/FAP/PSMB3
CC	GO:0001527	microfibril	4	-0.870409	-2.10766	0.000841515	0.000841515	0.283254	379	tags=100%, list=13%, signal=87%	MFAP4/MFAP5/FBN1
CC	GO:0062023	collagen-containing extracellular matrix	11	-0.657788	-2.62312	0.000440529	0.000440529	0.283254	217	tags=64%, list=8%, signal=59%	MYOC/ADAMTS2/PRELP/DCN/MFAP4/FBLN5/FBN1
CC	GO:0030312	external encapsulating structure	21	-0.548755	-2.99755	0.000673854	0.000673854	0.283254	379	tags=62%, list=13%, signal=54%	LTBP2/MMP2/MYOC/OLFML2B/ADAMTS2/ASPN/PRELP/MMP23/DCN/MFAP4/MFAP5/FBLN5/FBN1
CC	GO:0031012	extracellular matrix	21	-0.548755	-2.99755	0.000673854	0.000673854	0.283254	379	tags=62%, list=13%, signal=54%	LTBP2/MMP2/MYOC/OLFML2B/ADAMTS2/ASPN/PRELP/MMP23/DCN/MFAP4/MFAP5/FBLN5/FBN1
MF	GO:0022857	transmembrane transporter activity	43	0.384234	1.74425	0.00891036	0.00891036	0.961588	713	tags=44%, list=25%, signal=34%	KCNH1/SLC43A2/SLC25A5/SLC25A33/CYBB/SLC37A2/SLC25A29/SLC16A13/BAX/SLC2A4/SLC25A22/SLC1A3/AQP1/SLC6A9/P2RX4/SLC25A19/TMEM120A/NDUFS7/SLC15A4
MF	GO:0015605	organophosphate ester transmembrane transporter activity	4	0.784477	1.69775	0.0102516	0.0102516	0.961588	626	tags=100%, list=22%, signal=78%	SLC25A5/SLC25A33/SLC37A2/SLC25A19
MF	GO:0005215	transporter activity	50	0.360032	1.68766	0.0120584	0.0120584	0.961588	713	tags=42%, list=25%, signal=32%	KCNH1/SLC43A2/SLC25A5/ATP8A1/SLC25A33/CYBB/SLC37A2/SLC25A29/SLC16A13/BAX/SLC2A4/SLC25A22/SLC1A3/AQP1/SLC6A9/FABP4/P2RX4/SLC25A19/TMEM120A/NDUFS7/SLC15A4
MF	GO:0008514	organic anion transmembrane transporter activity	15	0.483777	1.63496	0.0300808	0.0300808	0.961588	713	tags=53%, list=25%, signal=40%	SLC43A2/SLC25A5/SLC25A29/SLC25A22/SLC1A3/SLC6A9/SLC25A19/SLC15A4
MF	GO:0016830	carbon-carbon lyase activity	3	0.83443	1.61774	0.0115054	0.0115054	0.961588	481	tags=100%, list=17%, signal=83%	PCK1/FAHD1/HMGCL
MF	GO:0015171	amino acid transmembrane transporter activity	10	0.532256	1.58194	0.0431815	0.0431815	0.961588	713	tags=60%, list=25%, signal=45%	SLC43A2/SLC25A29/SLC25A22/SLC1A3/SLC6A9/SLC15A4
MF	GO:1901702	salt transmembrane transporter activity	17	0.447776	1.57858	0.0445064	0.0445064	0.961588	626	tags=47%, list=22%, signal=37%	KCNH1/SLC25A5/SLC25A29/SLC1A3/AQP1/SLC6A9/P2RX4/SLC25A19
MF	GO:0051219	phosphoprotein binding	3	0.811954	1.57416	0.0194458	0.0194458	0.961588	102	tags=67%, list=4%, signal=64%	BCAR3/VAV1
MF	GO:0019003	GDP binding	4	0.709681	1.53587	0.0417832	0.0417832	0.961588	145	tags=50%, list=5%, signal=48%	GNAT1/GNAI1
MF	GO:0003677	DNA binding	51	0.325658	1.53354	0.0418776	0.0418776	0.961588	1289	tags=65%, list=45%, signal=36%	APEX2/POLR3H/CEBPB/HOPX/IRF5/POLR2J/HES1/GATA3/SMUG1/RTEL1/THAP4/PCBP1/NFYA/ABT1/GRWD1/EEPD1/GMEB1/ZGPAT/STRBP/ZBTB18/POLR2L/PPARG/VPS72/DNMT1/DDIT3/PCBP4/PIN4/GATAD1/GTF2I/RFC2/POLR3A/FLI1/NR1H3
MF	GO:0051537	2 iron, 2 sulfur cluster binding	4	-0.64997	-1.57387	0.0493689	0.0493689	0.961588	370	tags=75%, list=13%, signal=65%	XDH/GLRX2/AOX1
MF	GO:0002020	protease binding	7	-0.506422	-1.60349	0.0486087	0.0486087	0.961588	337	tags=57%, list=12%, signal=51%	COL1A1/FAP/COL1A2/A2M
MF	GO:0005201	extracellular matrix structural constituent	3	-0.770003	-1.61415	0.0331506	0.0331506	0.961588	668	tags=100%, list=23%, signal=77%	PRELP/DCN
MF	GO:0004529	DNA exonuclease activity	3	-0.775199	-1.62504	0.0313234	0.0313234	0.961588	653	tags=100%, list=23%, signal=77%	REXO2/TREX1
MF	GO:0004536	deoxyribonuclease activity	3	-0.775199	-1.62504	0.0313234	0.0313234	0.961588	653	tags=100%, list=23%, signal=77%	REXO2/TREX1
MF	GO:0016895	DNA exonuclease activity, producing 5'-phosphomonoesters	3	-0.775199	-1.62504	0.0313234	0.0313234	0.961588	653	tags=100%, list=23%, signal=77%	REXO2/TREX1
MF	GO:0004550	nucleoside diphosphate kinase activity	3	-0.784205	-1.64392	0.027147	0.027147	0.961588	627	tags=100%, list=22%, signal=78%	NME7/AK5
MF	GO:0017124	SH3 domain binding	3	-0.789747	-1.65553	0.0250587	0.0250587	0.961588	611	tags=100%, list=21%, signal=79%	LANCL1/GJA1
MF	GO:0044183	protein folding chaperone	7	-0.531391	-1.68255	0.0331103	0.0331103	0.961588	1359	tags=100%, list=47%, signal=53%	TRAP1/HSPH1/HSP90AB1/HSPA8/HSPA14/HSPA1A
MF	GO:0140662	ATP-dependent protein folding chaperone	7	-0.531391	-1.68255	0.0331103	0.0331103	0.961588	1359	tags=100%, list=47%, signal=53%	TRAP1/HSPH1/HSP90AB1/HSPA8/HSPA14/HSPA1A

## Sheet: ASPC1vASPC2_REVIGO_Input
Activated			Suppressed
ID	NES		ID	NES
GO:0030593	1.9965		GO:0048731	-1.36277
GO:0071621	1.93943		GO:0009653	-1.49566
GO:0007159	1.92306		GO:0006518	-1.50009
GO:1990266	1.91509		GO:0001525	-1.53722
GO:0051098	1.80459		GO:0034645	-1.55128
GO:0097530	1.79841		GO:0010743	-1.57292
GO:0097529	1.74067		GO:0006595	-1.57566
GO:0031929	1.73741		GO:0008215	-1.57566
GO:0050900	1.73016		GO:0050798	-1.58551
GO:0061326	1.72307		GO:0070555	-1.60736
GO:0072080	1.72307		GO:0010543	-1.62841
GO:0051146	1.71488		GO:0035239	-1.63774
GO:0042692	1.70233		GO:0003071	-1.63811
GO:0030595	1.68805		GO:0001516	-1.65194
GO:0042110	1.6828		GO:0046457	-1.65194
GO:0009743	1.68206		GO:0035295	-1.6544
GO:0006813	1.66356		GO:0048736	-1.66933
GO:0071805	1.66356		GO:0060173	-1.66933
GO:0009991	1.66343		GO:0050777	-1.67768
GO:0016241	1.65587		GO:0007266	-1.74759
GO:0072331	1.65343		GO:0001944	-1.7715
GO:0006094	1.65156		GO:0048514	-1.78578
GO:0019319	1.65156		GO:0045745	-1.7993
GO:0016239	1.65031		GO:0001568	-1.80815
GO:0055001	1.64759		GO:0034505	-1.81963
GO:0003281	1.64594		GO:0006690	-1.83768
GO:0061912	1.63363		GO:0085029	-1.84244
GO:0046649	1.63239		GO:0030574	-1.85739
GO:0003333	1.63127		GO:2000241	-1.86154
GO:0015807	1.63058		GO:0002460	-1.89435
GO:0072170	1.62445		GO:0006957	-1.97509
GO:0072234	1.62445		GO:0002455	-2.00203
GO:1901655	1.62412		GO:0006958	-2.00203
GO:0006935	1.62376		GO:0033559	-2.02184
GO:0042330	1.62376		GO:0030199	-2.14289
GO:1901652	1.62147		GO:0006692	-2.22874
GO:0032868	1.61856		GO:0006693	-2.22874
GO:0055085	1.61744		GO:0006956	-2.25281
GO:0034762	1.61124		GO:0032963	-2.32794
GO:0050918	1.60476		GO:0030198	-2.54339
GO:0010243	1.59976		GO:0043062	-2.54339
GO:0019318	1.59623		GO:0045229	-2.54339
GO:0032006	1.59616
GO:0042273	1.59491
GO:0001894	1.59103
GO:0060249	1.59103
GO:0031399	1.58831
GO:0006865	1.58194
GO:0006310	1.58165
GO:0098609	1.57804
GO:0031667	1.57549
GO:0051607	1.57229
GO:0140546	1.57229
GO:0034599	1.56552
GO:1903037	1.56513
GO:1901653	1.56403
GO:0001656	1.56353
GO:1902531	1.56308
GO:1902475	1.56263
GO:0062197	1.55882
GO:0060326	1.55346
GO:0009069	1.55063
GO:0045321	1.55007
GO:0035590	1.5479
GO:0043010	1.54749
GO:1902533	1.53498
GO:0030856	1.53299
GO:0001657	1.52548
GO:0001823	1.52548
GO:0060675	1.52548
GO:0060993	1.52548
GO:0072028	1.52548
GO:0072078	1.52548
GO:0072088	1.52548
GO:0072163	1.52548
GO:0072164	1.52548
GO:0072171	1.52548
GO:0048592	1.52256
GO:0010762	1.52049
GO:0055006	1.51621
GO:0055013	1.51621
GO:0009605	1.50432
GO:2000027	1.48746
GO:2001026	1.48746
GO:0010033	1.46489
GO:0042221	1.45718

## Sheet: ASPC1vASPC2_REVIGO_Output
Activated				Suppressed
TermID	Name	Value		TermID	Name	Value
GO:0071621	granulocyte chemotaxis	1.93943		GO:0030198	extracellular matrix organization	-2.54339
GO:0007159	leukocyte cell-cell adhesion	1.92306		GO:0043062	extracellular structure organization	-2.54339
GO:0051098	regulation of binding	1.80459		GO:0045229	external encapsulating structure organization	-2.54339
GO:0031929	TOR signaling	1.73741		GO:0032963	collagen metabolic process	-2.32794
GO:0072080	nephron tubule development	1.72307		GO:0006956	complement activation	-2.25281
GO:0051146	striated muscle cell differentiation	1.71488		GO:0033559	unsaturated fatty acid metabolic process	-2.02184
GO:0009743	response to carbohydrate	1.68206		GO:2000241	regulation of reproductive process	-1.86154
GO:0071805	potassium ion transmembrane transport	1.66356		GO:0030574	collagen catabolic process	-1.85739
GO:0016241	regulation of macroautophagy	1.65587		GO:0034505	tooth mineralization	-1.81963
GO:0003281	ventricular septum development	1.64594		GO:0045745	positive regulation of G protein-coupled receptor signaling pathway	-1.7993
GO:1901652	response to peptide	1.62147		GO:0001944	vasculature development	-1.7715
GO:0055085	transmembrane transport	1.61744		GO:0007266	Rho protein signal transduction	-1.74759
GO:0034762	regulation of transmembrane transport	1.61124		GO:0048736	appendage development	-1.66933
GO:0019318	hexose metabolic process	1.59623		GO:0060173	limb development	-1.66933
GO:0032006	regulation of TOR signaling	1.59616		GO:0003071	renal system process involved in regulation of systemic arterial blood pressure	-1.63811
GO:0042273	ribosomal large subunit biogenesis	1.59491		GO:0010543	regulation of platelet activation	-1.62841
GO:0001894	tissue homeostasis	1.59103		GO:0070555	response to interleukin-1	-1.60736
GO:0031399	regulation of protein modification process	1.58831		GO:0050798	activated T cell proliferation	-1.58551
GO:0006865	amino acid transport	1.58194		GO:0006595	polyamine metabolic process	-1.57566
GO:0006310	DNA recombination	1.58165		GO:0010743	regulation of macrophage derived foam cell differentiation	-1.57292
GO:0031667	response to nutrient levels	1.57549		GO:0009059	macromolecule biosynthetic process	-1.55128
GO:1903037	regulation of leukocyte cell-cell adhesion	1.56513		GO:0006518	peptide metabolic process	-1.50009
GO:1901653	cellular response to peptide	1.56403
GO:0035590	purinergic nucleotide receptor signaling pathway	1.5479
GO:0030856	regulation of epithelial cell differentiation	1.53299
GO:0010762	regulation of fibroblast migration	1.52049
GO:0009605	response to external stimulus	1.50432
GO:0042221	response to chemical	1.45718

## Sheet: ASPC_SAT_SCKvNK_DEG
	p_val	avg_log2FC	pct.1	pct.2	p_val_adj
PTH1R	2.67587e-124	1.1017	0.395	0.901	2.44681e-120
ACD	1.90592e-108	1.77715	0.444	0.828	1.74277e-104
ZNF579	3.32672e-106	0.639325	0.278	0.646	3.04196e-102
CDK10	1.88127e-104	0.558908	0.305	0.71	1.72023e-100
GIMAP7.3	7.95666e-103	0.995611	0.393	0.766	7.27557e-99
SESN2	2.41865e-99	-0.589967	0.395	0.746	2.21162e-95
ASL	6.13542e-97	0.546479	0.312	0.677	5.61023e-93
SLC26A6	1.66432e-96	0.57356	0.378	0.765	1.52185e-92
MAP3K6	8.95861e-96	0.714472	0.496	0.836	8.19175e-92
TSR3	1.08345e-94	0.698276	0.31	0.65	9.90702e-91
RPS6KB2	1.2527e-94	0.61921	0.231	0.58	1.14547e-90
DDX54	2.78593e-94	1.06515	0.465	0.814	2.54745e-90
UTP15	1.41387e-92	1.032	0.481	0.83	1.29284e-88
SLC7A8	2.40965e-92	1.25026	0.372	0.729	2.20338e-88
SMC6	7.97661e-92	0.934672	0.393	0.777	7.29381e-88
USP35	1.25552e-90	0.566728	0.508	0.809	1.14805e-86
MPND	2.14534e-90	1.60388	0.439	0.772	1.9617e-86
STEEP1	6.84107e-89	0.602077	0.471	0.795	6.25548e-85
ZNF202	7.59014e-88	1.51931	0.255	0.619	6.94042e-84
CTDP1	8.57633e-88	0.944163	0.328	0.641	7.8422e-84
EXTL2	6.50377e-87	0.716976	0.414	0.73	5.94705e-83
IKBKG	4.55626e-86	1.12671	0.308	0.603	4.16624e-82
METTL1	1.41241e-84	1.10454	0.258	0.597	1.29151e-80
COX7A1	2.69206e-84	0.971897	0.665	0.874	2.46162e-80
TAF5	1.05659e-83	0.843463	0.483	0.806	9.66143e-80
FAM3A	1.28501e-83	0.52211	0.421	0.718	1.17501e-79
JAM3	1.64495e-83	0.525819	0.464	0.843	1.50414e-79
AP1G2	2.00017e-83	0.554086	0.378	0.713	1.82896e-79
ACP5	2.00258e-83	1.04931	0.274	0.582	1.83116e-79
BRMS1	2.85549e-83	0.772715	0.297	0.609	2.61106e-79
ZGPAT	3.7498e-83	0.704078	0.369	0.695	3.42882e-79
C7H19orf67	4.15253e-83	0.660096	0.46	0.78	3.79707e-79
TTLL12	1.24806e-82	1.22423	0.49	0.797	1.14123e-78
BRIX1	1.82909e-82	0.581169	0.322	0.619	1.67252e-78
CHTF8	2.15958e-82	0.791727	0.679	0.889	1.97472e-78
WIPI1	2.40797e-82	-0.654651	0.582	0.856	2.20185e-78
HDHD5	1.00809e-81	0.833095	0.562	0.849	9.21797e-78
PPP5C	6.24383e-80	1.0335	0.292	0.506	5.70935e-76
TMEM187	1.01556e-79	1.35874	0.549	0.871	9.28627e-76
CERK	1.10584e-79	0.990374	0.438	0.807	1.01118e-75
ATP13A2	2.43588e-79	0.73894	0.268	0.554	2.22737e-75
CSK	1.0091e-78	0.893825	0.368	0.701	9.22726e-75
SPATA2	1.19705e-78	0.680736	0.379	0.722	1.09458e-74
PHC2	1.15609e-77	0.663735	0.469	0.789	1.05713e-73
VARS2	2.23928e-77	0.639714	0.191	0.453	2.04759e-73
CDC42EP1	9.41517e-77	0.999466	0.575	0.892	8.60923e-73
RHBDF2	1.2743e-76	0.500333	0.455	0.798	1.16522e-72
KHK	2.48866e-76	0.699396	0.44	0.745	2.27563e-72
CD248	4.46383e-76	0.563362	0.308	0.624	4.08173e-72
B4GALT2	5.86556e-76	0.671984	0.325	0.642	5.36346e-72
NES	7.13618e-76	0.719398	0.459	0.803	6.52532e-72
RRP9	8.29366e-76	1.31138	0.581	0.823	7.58372e-72
MARVELD2	1.17162e-75	0.95208	0.518	0.787	1.07133e-71
PPRC1	1.33445e-75	0.691355	0.561	0.868	1.22022e-71
KIFC2	5.4516e-75	0.710833	0.302	0.608	4.98494e-71
SQLE	1.74983e-74	1.09888	0.411	0.656	1.60004e-70
TOM1	1.98464e-74	1.17464	0.64	0.874	1.81475e-70
KCTD11	2.31511e-74	0.845085	0.387	0.71	2.11694e-70
PES1	2.42797e-74	0.656652	0.311	0.621	2.22013e-70
ALG5	4.9238e-74	0.686038	0.601	0.852	4.50232e-70
POLD1	9.36843e-74	0.761375	0.378	0.687	8.56649e-70
ASB11	2.27483e-73	0.642844	0.343	0.659	2.0801e-69
CEP19	4.54621e-73	0.551823	0.451	0.719	4.15705e-69
S100A9	7.7456e-73	1.7133	0.459	0.745	7.08258e-69
AARS1	1.24323e-72	0.59032	0.382	0.682	1.13681e-68
DEDD2	1.79967e-72	1.10092	0.383	0.707	1.64562e-68
FBXO32	2.02447e-72	0.509508	0.688	0.892	1.85118e-68
UCK1	2.33293e-72	0.547409	0.545	0.783	2.13323e-68
NLN	2.67983e-72	0.678947	0.646	0.863	2.45044e-68
RFC2	3.31746e-72	0.712562	0.382	0.679	3.03348e-68
IL27RA	8.57288e-72	0.826673	0.459	0.765	7.83904e-68
RDH13	1.17168e-71	0.553343	0.396	0.68	1.07139e-67
SGSM2	1.92278e-71	0.525963	0.409	0.706	1.75819e-67
RBCK1	2.44892e-71	0.833131	0.38	0.709	2.23929e-67
ZNF711	2.69817e-71	0.7486	0.559	0.839	2.46721e-67
SYTL4	3.10653e-71	0.500244	0.575	0.855	2.84061e-67
NKAPD1	6.91596e-71	0.869759	0.473	0.749	6.32395e-67
RPUSD1	7.82931e-71	0.927567	0.291	0.603	7.15912e-67
CR2	1.56461e-70	0.761288	0.468	0.8	1.43068e-66
SPOCK2	1.78879e-70	1.10446	0.309	0.567	1.63567e-66
C29H11orf68	5.98421e-70	0.773967	0.467	0.752	5.47196e-66
METTL9	2.25073e-69	0.538247	0.63	0.922	2.05807e-65
CIZ1	2.92928e-69	0.832418	0.353	0.669	2.67853e-65
VSIG8	3.31045e-69	1.28259	0.311	0.55	3.02708e-65
RNF126	4.16062e-69	0.635021	0.224	0.482	3.80447e-65
SRP68	5.26244e-69	0.61469	0.498	0.775	4.81197e-65
HIF3A	7.92877e-69	1.35551	0.418	0.677	7.25006e-65
STARD5	1.29706e-68	0.838922	0.479	0.747	1.18603e-64
CETN2	2.15435e-68	0.562395	0.257	0.506	1.96993e-64
TANGO2	4.04573e-68	0.98369	0.232	0.444	3.69942e-64
PUS1	8.31655e-68	0.756821	0.362	0.654	7.60465e-64
GAS2L1	1.09864e-67	-0.624885	0.445	0.681	1.00459e-63
NSUN5	2.14461e-67	1.12473	0.13	0.321	1.96103e-63
VPS72	2.71302e-67	0.631319	0.425	0.705	2.48078e-63
DIS3	4.75375e-67	0.806744	0.467	0.763	4.34682e-63
ITGA10	5.42602e-67	1.68118	0.332	0.617	4.96155e-63
ZFAND1	5.71429e-67	0.552917	0.659	0.901	5.22515e-63
SARS2	6.44591e-67	0.939023	0.439	0.73	5.89414e-63
RTCA	6.80543e-67	0.745424	0.665	0.902	6.22289e-63
ZMYND19	1.29993e-66	2.1897	0.376	0.644	1.18866e-62
C1QTNF1	1.69547e-66	0.529812	0.354	0.692	1.55034e-62
MAST2	2.19695e-66	0.947879	0.444	0.763	2.00889e-62
SLC6A2	6.20303e-66	1.29341	0.445	0.769	5.67205e-62
MAP3K11	3.67376e-65	0.608186	0.482	0.763	3.35928e-61
AP4M1	3.93568e-65	0.880749	0.32	0.595	3.59878e-61
SYNJ2BP	9.22795e-65	0.646208	0.791	0.978	8.43804e-61
METTL22	1.55439e-64	0.738474	0.565	0.807	1.42133e-60
NAE1	3.7868e-64	1.3088	0.302	0.594	3.46265e-60
ATOH8	4.60221e-64	0.822636	0.728	0.96	4.20826e-60
SOX4	7.73785e-64	0.726752	0.364	0.638	7.07549e-60
CLCF1	1.79015e-63	0.615715	0.466	0.717	1.63691e-59
ZBTB33	2.72008e-63	0.719237	0.333	0.567	2.48724e-59
DCUN1D2	2.87198e-63	0.587904	0.544	0.797	2.62614e-59
EIF2B5	3.24307e-63	0.508359	0.352	0.633	2.96546e-59
MTIF2	4.09795e-63	0.600721	0.436	0.696	3.74717e-59
GRK2	5.5346e-63	-0.523113	0.458	0.694	5.06084e-59
KCTD7	9.77345e-63	1.04905	0.421	0.672	8.93684e-59
EPS8L2	1.14897e-62	0.503031	0.282	0.605	1.05062e-58
CEP131	1.4475e-62	0.951521	0.395	0.636	1.32359e-58
SLC22A5	2.09954e-62	0.855185	0.689	0.957	1.91982e-58
HELQ	4.5695e-62	0.989226	0.436	0.746	4.17835e-58
SNX11	5.00577e-62	0.545774	0.637	0.883	4.57728e-58
ZNF777	5.9376e-62	0.770684	0.598	0.843	5.42934e-58
PRDM8	6.59871e-62	0.739769	0.272	0.531	6.03386e-58
GRWD1	8.91437e-62	0.714107	0.408	0.67	8.1513e-58
POLD3	1.24118e-61	0.509012	0.605	0.833	1.13493e-57
SH2B2	1.89175e-61	0.921439	0.388	0.679	1.72981e-57
SYNCRIP	2.10121e-61	0.579471	0.365	0.685	1.92134e-57
ALG2	3.04514e-61	1.28882	0.422	0.645	2.78447e-57
MTPAP	3.714e-61	0.575722	0.609	0.84	3.39608e-57
DNASE1L1	7.28095e-61	0.822369	0.478	0.721	6.6577e-57
PLD2	7.4981e-61	-0.564845	0.345	0.588	6.85627e-57
WBP4	1.1173e-60	0.647696	0.367	0.703	1.02166e-56
R3HDM4	1.80061e-60	0.781135	0.302	0.552	1.64648e-56
RIOX2	2.00316e-60	0.598621	0.579	0.843	1.83169e-56
ZNF182	2.0723e-60	0.936884	0.628	0.898	1.89491e-56
PACSIN3	2.29805e-60	0.901588	0.488	0.777	2.10134e-56
DPCD	3.99956e-60	1.03153	0.701	0.9	3.6572e-56
CCP110	4.20233e-60	0.516388	0.435	0.68	3.84261e-56
SMARCD3	4.37894e-60	0.877018	0.644	0.899	4.0041e-56
GBA	4.76858e-60	0.514513	0.683	0.894	4.36039e-56
SLC37A4	6.57597e-60	0.723484	0.502	0.771	6.01307e-56
FGR	8.72715e-60	0.577091	0.505	0.751	7.98011e-56
TBC1D24	1.34219e-59	0.734695	0.405	0.661	1.22729e-55
TTLL4	1.35142e-59	0.571677	0.735	0.923	1.23574e-55
PPM1F	1.57678e-59	0.660647	0.568	0.838	1.44181e-55
CMYA5	4.25998e-59	0.762344	0.498	0.751	3.89532e-55
DYNC2I2	5.33759e-59	1.09293	0.401	0.656	4.88069e-55
CTDNEP1	5.71573e-59	-0.71053	0.395	0.668	5.22647e-55
RANGAP1	9.90396e-59	1.05274	0.327	0.581	9.05618e-55
RPP25L	1.07002e-58	0.534654	0.376	0.641	9.78423e-55
MXD1	1.16511e-58	0.713891	0.681	0.895	1.06538e-54
GDPD3	1.5402e-58	0.876477	0.554	0.836	1.40836e-54
DET1	1.83691e-58	0.863392	0.66	0.873	1.67967e-54
ADAMTS5	4.6048e-58	0.731551	0.495	0.831	4.21063e-54
ZNF821	5.00908e-58	0.592709	0.577	0.826	4.58031e-54
UBALD1	9.90462e-58	0.80743	0.216	0.382	9.05678e-54
ARF2	9.98968e-58	0.860129	0.572	0.82	9.13456e-54
CCDC61	1.14822e-57	0.93611	0.541	0.801	1.04993e-53
SEC23IP	1.39536e-57	0.551475	0.614	0.854	1.27592e-53
TP53	1.58129e-57	0.606279	0.517	0.751	1.44593e-53
BOK	2.99579e-57	0.736588	0.408	0.662	2.73935e-53
RSL1D1	3.21016e-57	0.95352	0.378	0.63	2.93537e-53
SLC39A6	3.29802e-57	0.662547	0.685	0.9	3.01571e-53
ARFGAP1	5.05204e-57	0.601159	0.25	0.487	4.61958e-53
CEP135	8.80697e-57	0.503266	0.653	0.895	8.0531e-53
NAT1	1.27715e-56	0.950726	0.492	0.716	1.16783e-52
SLC4A3	1.90275e-56	0.619859	0.313	0.52	1.73988e-52
ERN1	1.96832e-56	0.960899	0.607	0.896	1.79983e-52
C10H15orf61	5.95684e-56	1.5288	0.446	0.704	5.44693e-52
MCRIP2	7.22351e-56	0.894664	0.332	0.576	6.60518e-52
PPP1R16A	1.22916e-55	0.622628	0.324	0.591	1.12395e-51
JDP2	1.26934e-55	0.501181	0.548	0.822	1.16069e-51
PTPDC1	1.5426e-55	1.19638	0.588	0.848	1.41056e-51
ARNTL	3.33939e-55	0.815107	0.732	0.913	3.05353e-51
SNX19	5.28939e-55	0.680138	0.481	0.739	4.83662e-51
CCL24	5.70704e-55	0.776587	0.409	0.688	5.21851e-51
CENPB	1.10146e-54	-0.60294	0.423	0.689	1.00717e-50
NUDT7	1.25203e-54	0.706564	0.545	0.748	1.14485e-50
ATG4D	1.28323e-54	0.999174	0.366	0.636	1.17339e-50
SLC25A29	1.34156e-54	1.04586	0.414	0.723	1.22672e-50
BCDIN3D	1.98604e-54	0.635705	0.285	0.513	1.81604e-50
ANKRD13D	2.73636e-54	1.25267	0.419	0.666	2.50213e-50
PIGM	3.06923e-54	0.525406	0.42	0.624	2.8065e-50
ARMC2	4.33599e-54	0.707084	0.579	0.857	3.96483e-50
NT5C3A	4.84803e-54	1.66796	0.496	0.706	4.43303e-50
DEPP1	7.86363e-54	0.63944	0.232	0.386	7.19051e-50
TLE3	1.02647e-53	0.605523	0.649	0.883	9.38603e-50
EFTUD2	1.26504e-53	0.562577	0.622	0.843	1.15676e-49
PKNOX1	1.79387e-53	0.9117	0.595	0.816	1.64031e-49
ACSS1	1.8166e-53	0.85608	0.644	0.886	1.6611e-49
DLL1	1.82308e-53	1.02815	0.688	0.89	1.66703e-49
AP4E1	2.0797e-53	0.841065	0.64	0.893	1.90168e-49
TRPV2	2.26485e-53	-0.586261	0.588	0.832	2.07098e-49
PTDSS2	2.50279e-53	0.730653	0.515	0.74	2.28855e-49
HAUS7	2.8748e-53	1.52083	0.48	0.736	2.62872e-49
ALDH4A1	3.52371e-53	0.592193	0.31	0.502	3.22208e-49
RPF1	4.1086e-53	0.663694	0.451	0.7	3.75691e-49
CISH	4.97793e-53	0.616195	0.342	0.586	4.55182e-49
GLRX3	6.9432e-53	0.511473	0.606	0.823	6.34886e-49
SLC22A18	9.84565e-53	0.820492	0.535	0.801	9.00286e-49
SELENOO	1.9774e-52	0.833468	0.655	0.836	1.80814e-48
TCERG1	2.12885e-52	0.52642	0.555	0.83	1.94662e-48
CAMLG	2.51777e-52	-0.530558	0.295	0.479	2.30225e-48
ZBED8	3.25824e-52	0.659659	0.436	0.668	2.97934e-48
CASKIN2	4.69485e-52	0.516183	0.53	0.724	4.29297e-48
RPS6KA4	5.17463e-52	0.614903	0.356	0.577	4.73168e-48
ADAMTS10	5.48755e-52	0.555489	0.478	0.723	5.01782e-48
HARS2	9.61286e-52	1.00451	0.17	0.352	8.78999e-48
SLC38A10	1.06806e-51	0.683952	0.359	0.609	9.76632e-48
MGC139164	1.25883e-51	0.543714	0.665	0.907	1.15107e-47
ACACB	1.28767e-51	0.622129	0.394	0.628	1.17745e-47
NEK3	1.3347e-51	1.30531	0.575	0.802	1.22045e-47
SLC35E4	1.44275e-51	0.735768	0.578	0.783	1.31925e-47
MIER3	2.16598e-51	0.899204	0.593	0.83	1.98057e-47
CNPY2	2.16806e-51	-6.63578	0.168	0.346	1.98247e-47
AURKC	2.43359e-51	0.701867	0.466	0.668	2.22528e-47
JPT2	3.2144e-51	-0.611418	0.433	0.65	2.93925e-47
NFATC2IP	3.35181e-51	0.628985	0.523	0.772	3.06489e-47
MOCS1	3.58213e-51	0.555605	0.529	0.809	3.2755e-47
ZNF513	5.03655e-51	1.12942	0.517	0.71	4.60542e-47
DBT	5.52521e-51	0.659024	0.712	0.959	5.05225e-47
PRMT5	1.12056e-50	0.550959	0.232	0.453	1.02464e-46
TMCO6	1.17081e-50	-0.585893	0.56	0.751	1.07059e-46
EML5	2.2585e-50	0.721961	0.523	0.704	2.06517e-46
HINFP	2.35246e-50	0.824626	0.598	0.804	2.15109e-46
ZNF526	2.35485e-50	1.08388	0.391	0.608	2.15327e-46
CSNK1G2	2.6835e-50	0.507519	0.432	0.669	2.45379e-46
IRF2BP2	2.95929e-50	0.627996	0.301	0.511	2.70598e-46
CCT6A	3.23802e-50	0.904138	0.437	0.678	2.96085e-46
ANKRA2	3.24852e-50	0.532139	0.466	0.702	2.97045e-46
WTIP	3.32742e-50	0.986683	0.631	0.853	3.04259e-46
EDC4	4.83683e-50	0.596461	0.268	0.434	4.42279e-46
RBM34	5.16511e-50	0.595096	0.333	0.537	4.72297e-46
MRC1	5.79769e-50	0.787826	0.609	0.867	5.3014e-46
DNAJC11	6.28033e-50	0.627012	0.585	0.866	5.74274e-46
KLHDC1	9.07023e-50	0.534988	0.663	0.88	8.29382e-46
MAP3K8	9.7066e-50	0.908752	0.587	0.889	8.87571e-46
CREB3L1	9.7299e-50	0.637744	0.533	0.783	8.89702e-46
OAZ2	1.00194e-49	0.580371	0.566	0.765	9.16173e-46
RAB3IL1	1.45662e-49	0.608982	0.4	0.67	1.33194e-45
ZMIZ2	1.51947e-49	0.563793	0.383	0.577	1.38941e-45
ATP13A1	1.83603e-49	0.534789	0.446	0.674	1.67887e-45
BCL9	2.23572e-49	0.666248	0.782	0.922	2.04434e-45
EXOG	2.24526e-49	-0.50929	0.734	0.885	2.05307e-45
ZNF614	2.8342e-49	0.571149	0.343	0.58	2.59159e-45
MRPS31	3.23867e-49	0.555079	0.569	0.809	2.96144e-45
MORC3	3.71448e-49	0.650497	0.443	0.687	3.39652e-45
MSTO1	3.87019e-49	0.681771	0.462	0.662	3.5389e-45
STAB1	4.2645e-49	0.58306	0.415	0.733	3.89946e-45
SUGP1	4.55977e-49	0.800334	0.424	0.709	4.16945e-45
LIMK1	6.11691e-49	1.13494	0.552	0.775	5.59331e-45
PFDN1	6.38963e-49	0.531442	0.726	0.937	5.84268e-45
CRACD	7.94663e-49	0.960137	0.528	0.78	7.2664e-45
JRKL	9.15023e-49	1.33039	0.455	0.698	8.36697e-45
PLK1	1.22466e-48	0.977373	0.346	0.612	1.11983e-44
RIPK3	1.98891e-48	0.52834	0.489	0.763	1.81866e-44
USP20	2.13521e-48	0.504177	0.312	0.553	1.95244e-44
DVL1	2.38106e-48	1.78763	0.368	0.612	2.17724e-44
LDLR	2.68294e-48	-0.86541	0.663	0.804	2.45328e-44
SMNDC1	2.709e-48	0.558206	0.448	0.647	2.47711e-44
POLR3C	3.24325e-48	0.803428	0.417	0.656	2.96563e-44
KLHL9	3.37501e-48	-0.566451	0.41	0.627	3.08611e-44
CDCA7L	4.16245e-48	0.720906	0.672	0.886	3.80615e-44
ADRB2	4.49457e-48	0.709666	0.418	0.669	4.10984e-44
CLPX	4.71378e-48	0.500085	0.642	0.926	4.31028e-44
NAT9	5.1778e-48	0.712021	0.263	0.487	4.73458e-44
YIF1B	7.3768e-48	0.851199	0.424	0.656	6.74535e-44
CLCN7	9.45768e-48	0.626585	0.352	0.604	8.6481e-44
VIPAS39	9.5637e-48	0.569216	0.652	0.836	8.74505e-44
GTPBP2	9.76043e-48	0.890429	0.488	0.728	8.92493e-44
TGDS	1.14727e-47	0.690167	0.581	0.813	1.04907e-43
NTNG2	1.29994e-47	0.526947	0.27	0.37	1.18867e-43
CENPJ	1.71192e-47	-0.635122	0.206	0.391	1.56538e-43
INPP5A	1.77069e-47	0.554873	0.745	0.977	1.61912e-43
MTA2	1.83468e-47	0.665001	0.314	0.516	1.67764e-43
AP1M1	2.92527e-47	0.677349	0.475	0.671	2.67487e-43
SERPINB6	3.08899e-47	0.544114	0.516	0.733	2.82458e-43
IPO4	3.78222e-47	0.705851	0.342	0.577	3.45846e-43
UBLCP1	4.3884e-47	0.823453	0.426	0.687	4.01275e-43
POLR1H	5.34816e-47	0.975653	0.525	0.722	4.89036e-43
DUSP7	5.7695e-47	1.39324	0.383	0.625	5.27563e-43
ZBTB8OS	7.17189e-47	0.766852	0.157	0.34	6.55797e-43
VPS11	1.48776e-46	0.56759	0.279	0.474	1.36041e-42
EIF5A	1.48903e-46	-0.521146	0.398	0.555	1.36157e-42
MKS1	1.52598e-46	1.22523	0.488	0.718	1.39536e-42
SARAF	1.61121e-46	-0.620125	0.598	0.783	1.47329e-42
MIB1	1.66933e-46	0.578897	0.765	0.964	1.52644e-42
SRFBP1	1.74491e-46	0.712565	0.541	0.817	1.59555e-42
KLF10	2.01055e-46	0.734285	0.399	0.612	1.83844e-42
ARMC7	2.46815e-46	0.704359	0.709	0.934	2.25688e-42
AVL9	2.53325e-46	0.540643	0.744	0.964	2.3164e-42
TSR1	2.80599e-46	0.653826	0.368	0.564	2.5658e-42
BCL3	2.99565e-46	0.782073	0.47	0.701	2.73923e-42
PAN2	3.54616e-46	0.584365	0.394	0.612	3.24261e-42
ADGB	3.93148e-46	0.657993	0.585	0.868	3.59494e-42
TUBGCP6	4.27468e-46	0.991685	0.333	0.52	3.90876e-42
PCNX3	4.46221e-46	0.907871	0.172	0.364	4.08025e-42
ENTPD6	4.70808e-46	1.55414	0.388	0.589	4.30507e-42
LONRF1	5.43958e-46	0.717764	0.656	0.858	4.97396e-42
PSMB6	5.44189e-46	-0.754304	0.322	0.556	4.97606e-42
MRE11	5.48805e-46	0.695958	0.657	0.873	5.01827e-42
ERRFI1	7.51191e-46	1.03822	0.213	0.41	6.86889e-42
MAP2K2	7.87048e-46	0.523009	0.476	0.732	7.19677e-42
BREH1	8.20909e-46	0.587727	0.657	0.869	7.50639e-42
PABPC4	8.56474e-46	0.725665	0.372	0.562	7.8316e-42
NEU1	1.08577e-45	0.576682	0.52	0.735	9.9283e-42
CNN2	1.11117e-45	0.793939	0.522	0.765	1.01605e-41
FKBP8	1.15938e-45	0.698724	0.254	0.439	1.06014e-41
HAUS6	2.07542e-45	0.624906	0.665	0.875	1.89777e-41
MLLT1	2.08401e-45	0.783677	0.552	0.735	1.90561e-41
DDX56	2.11365e-45	1.10014	0.655	0.869	1.93273e-41
PGAM5	2.11585e-45	1.29753	0.319	0.482	1.93474e-41
SLC37A3	2.66221e-45	0.620778	0.586	0.82	2.43433e-41
FAM161A	2.68435e-45	1.35641	0.432	0.626	2.45457e-41
RTN4R	2.74056e-45	-0.668828	0.304	0.58	2.50597e-41
THAP12	3.00181e-45	0.647291	0.761	0.96	2.74485e-41
FOXN2	3.21441e-45	0.715536	0.715	0.956	2.93926e-41
ZNF32	3.24847e-45	-0.62142	0.65	0.808	2.9704e-41
RFC3	3.33693e-45	0.965625	0.589	0.843	3.05129e-41
MTMR6	4.64336e-45	0.789724	0.541	0.752	4.24589e-41
TPP1	5.84758e-45	-0.629262	0.518	0.741	5.34703e-41
ZC4H2	9.51436e-45	0.605804	0.775	0.963	8.69993e-41
XRCC1	1.23713e-44	0.538486	0.468	0.677	1.13123e-40
GLRX5	1.34354e-44	1.25381	0.642	0.776	1.22854e-40
DMAP1	1.60698e-44	0.611923	0.47	0.735	1.46943e-40
MED29	1.75114e-44	-0.539269	0.472	0.684	1.60125e-40
TADA2A	1.90397e-44	0.747006	0.63	0.854	1.74099e-40
ALG12	2.15539e-44	0.688178	0.29	0.537	1.97089e-40
TPCN2	3.28051e-44	0.512885	0.534	0.773	2.9997e-40
GK5	3.33628e-44	0.713469	0.741	0.922	3.0507e-40
CDS2	3.37349e-44	0.581789	0.724	0.971	3.08472e-40
ZNF18	3.46483e-44	0.535329	0.491	0.727	3.16824e-40
SPAG1	3.72788e-44	0.760555	0.497	0.716	3.40877e-40
TMED1	4.00348e-44	-0.592794	0.249	0.437	3.66078e-40
COG8	4.0438e-44	-1.06409	0.339	0.53	3.69765e-40
VPS52	4.42069e-44	0.755276	0.332	0.535	4.04228e-40
MRPS2	4.59513e-44	0.613346	0.354	0.56	4.20179e-40
TBX18	5.00885e-44	0.597382	0.746	0.969	4.58009e-40
ACOX2	5.52832e-44	0.670241	0.462	0.696	5.0551e-40
BAZ1A	5.58361e-44	0.766946	0.49	0.811	5.10566e-40
ADI1	7.07818e-44	0.574722	0.573	0.811	6.47228e-40
TTC9C	7.8343e-44	-1.92315	0.477	0.676	7.16368e-40
C4A	8.07363e-44	0.550658	0.426	0.754	7.38253e-40
MYO10	8.43457e-44	0.918118	0.775	0.968	7.71257e-40
EHMT2	1.12219e-43	0.648904	0.203	0.411	1.02613e-39
ZDHHC7	1.24542e-43	0.958499	0.243	0.435	1.13881e-39
IRAK1	1.31373e-43	0.551765	0.382	0.63	1.20127e-39
NEDD1	1.6808e-43	0.758774	0.629	0.913	1.53693e-39
CDK3	1.70192e-43	0.577976	0.337	0.484	1.55624e-39
SLC35B1	1.93517e-43	-0.857935	0.31	0.559	1.76952e-39
FAM83H	2.52345e-43	1.13622	0.178	0.372	2.30744e-39
SDF2L1	3.23698e-43	-0.631719	0.478	0.698	2.9599e-39
ZBTB7B	3.80477e-43	-0.715669	0.388	0.579	3.47909e-39
PPCDC	4.78527e-43	1.15024	0.577	0.87	4.37565e-39
ADAMTS6	5.20744e-43	0.615643	0.498	0.67	4.76169e-39
SELENOS	5.37089e-43	-0.547064	0.406	0.614	4.91114e-39
TTLL5	5.46445e-43	0.750409	0.804	0.983	4.99669e-39
TRAF4	6.65832e-43	0.696847	0.382	0.63	6.08837e-39
DHX30	7.35107e-43	0.522349	0.33	0.535	6.72182e-39
COPS7A	1.11202e-42	-0.74115	0.311	0.548	1.01683e-38
HOXB4	1.51553e-42	0.742494	0.483	0.692	1.3858e-38
TRDMT1	1.5853e-42	0.591382	0.775	0.935	1.4496e-38
MBIP	1.65586e-42	0.516398	0.599	0.819	1.51412e-38
TNIK	1.73303e-42	0.536094	0.709	0.904	1.58468e-38
TAF1B	1.85507e-42	0.607463	0.611	0.796	1.69628e-38
ATP6V1B2	2.11366e-42	0.62737	0.669	0.886	1.93273e-38
WDR47	2.29675e-42	0.530861	0.662	0.875	2.10015e-38
ACSL4	2.69151e-42	0.500927	0.708	0.925	2.46111e-38
VCPKMT	2.78138e-42	0.521815	0.45	0.621	2.54329e-38
DDX52	3.72355e-42	0.529329	0.624	0.819	3.40481e-38
CD163	4.61073e-42	0.507736	0.608	0.844	4.21605e-38
TBRG4	4.61142e-42	1.00889	0.442	0.622	4.21668e-38
TSC22D4	4.72581e-42	0.588217	0.368	0.588	4.32128e-38
GEMIN5	4.77186e-42	0.686306	0.695	0.889	4.36339e-38
PRNP	5.03238e-42	-0.677449	0.71	0.846	4.60161e-38
MRPS30	5.55449e-42	1.01492	0.592	0.757	5.07902e-38
PUF60	6.22334e-42	0.551851	0.36	0.601	5.69062e-38
NAV1	6.26387e-42	0.5494	0.758	0.879	5.72769e-38
ATPAF2	8.83384e-42	-0.615575	0.504	0.712	8.07766e-38
PAFAH2	8.84758e-42	0.546029	0.742	0.939	8.09023e-38
CHMP1A	9.07337e-42	0.510136	0.28	0.491	8.29669e-38
IRF1	1.04467e-41	0.606203	0.462	0.65	9.5525e-38
RRAGD	1.0705e-41	0.906599	0.552	0.773	9.78866e-38
TASP1	1.12256e-41	0.50682	0.785	0.961	1.02647e-37
STX2	1.40409e-41	0.561712	0.602	0.827	1.2839e-37
LDLRAP1	1.48722e-41	0.972195	0.445	0.656	1.35991e-37
DGCR8	1.58976e-41	1.07987	0.251	0.428	1.45368e-37
TMEM243	2.045e-41	-0.509257	0.727	0.911	1.86995e-37
MED25	2.19393e-41	0.596258	0.301	0.518	2.00613e-37
COPS3	2.53491e-41	0.538846	0.428	0.661	2.31792e-37
C23H6orf136	2.69395e-41	1.06649	0.616	0.824	2.46335e-37
MYO19	3.24097e-41	0.868167	0.672	0.852	2.96354e-37
CRYL1	4.1278e-41	0.807721	0.603	0.804	3.77446e-37
RTN4IP1	4.13098e-41	0.570269	0.645	0.892	3.77737e-37
TMEM245	4.95605e-41	0.514756	0.712	0.96	4.53181e-37
PPIL4	5.30433e-41	0.537099	0.582	0.802	4.85028e-37
QARS1	5.8426e-41	0.81912	0.465	0.656	5.34247e-37
GCNT4	7.39474e-41	0.654284	0.645	0.831	6.76175e-37
BORCS8	9.50248e-41	0.796053	0.638	0.872	8.68907e-37
GPATCH11	1.05733e-40	0.596804	0.516	0.737	9.66821e-37
GRAP	1.07318e-40	0.620516	0.567	0.776	9.81319e-37
COQ6	1.08547e-40	0.600199	0.426	0.615	9.92553e-37
MAK16	1.11678e-40	1.31239	0.308	0.507	1.02118e-36
ZNF570	1.19146e-40	0.65547	0.367	0.571	1.08947e-36
COX20	1.30026e-40	0.562136	0.692	0.883	1.18896e-36
PCSK6	1.56987e-40	0.891485	0.635	0.878	1.43548e-36
NDUFS8	1.58674e-40	0.834255	0.535	0.735	1.45091e-36
SEC22C	1.67225e-40	0.620732	0.662	0.801	1.5291e-36
DMAC2	1.75557e-40	-0.742763	0.438	0.618	1.60529e-36
ZNF420	1.81788e-40	1.364	0.533	0.706	1.66227e-36
COX7B	1.85825e-40	-1.34377	0.607	0.743	1.69918e-36
MAMSTR	1.88726e-40	-1.29484	0.6	0.704	1.72571e-36
FGD6	1.95483e-40	-0.746457	0.677	0.849	1.7875e-36
PGAP3	1.95677e-40	-0.566087	0.345	0.547	1.78927e-36
SLC52A2	2.30685e-40	0.794751	0.398	0.62	2.10938e-36
KLHL5	2.5553e-40	0.515715	0.762	0.962	2.33657e-36
AKIP1	2.94269e-40	0.909291	0.43	0.609	2.6908e-36
TMEM222	3.3907e-40	0.557182	0.287	0.464	3.10045e-36
GATAD1	3.58562e-40	1.26515	0.443	0.607	3.27869e-36
DNAJC16	4.19183e-40	0.585145	0.623	0.822	3.83301e-36
FAM222B	4.55394e-40	0.501674	0.666	0.868	4.16412e-36
RECK	5.39655e-40	0.867566	0.663	0.928	4.9346e-36
MST1	5.50765e-40	-1.13352	0.219	0.433	5.0362e-36
LIN37	5.93835e-40	0.507158	0.535	0.738	5.43003e-36
INTS11	6.96405e-40	0.580788	0.398	0.591	6.36792e-36
GCC2	7.05876e-40	0.690365	0.332	0.55	6.45453e-36
CNOT9	1.07654e-39	-0.635211	0.679	0.87	9.8439e-36
MAP3K2	1.07701e-39	0.593082	0.759	0.966	9.84821e-36
PMM1	1.19002e-39	0.508297	0.382	0.606	1.08815e-35
SLC25A23	1.20477e-39	-0.696977	0.405	0.583	1.10164e-35
NFKBID	1.26252e-39	1.06801	0.25	0.399	1.15445e-35
TGM2	1.28938e-39	1.07362	0.661	0.831	1.17901e-35
AKT1S1	1.35152e-39	0.917346	0.36	0.55	1.23583e-35
DHX34	2.03208e-39	-0.848427	0.333	0.56	1.85814e-35
UBE2Q1	2.26504e-39	0.628117	0.422	0.652	2.07115e-35
SMPD2	2.32258e-39	0.666149	0.225	0.353	2.12376e-35
AP4B1	3.16262e-39	1.79456	0.567	0.748	2.8919e-35
XPO1	4.06013e-39	0.53407	0.422	0.676	3.71258e-35
COPS8	4.89362e-39	-0.539845	0.543	0.711	4.47473e-35
TPM2	5.00596e-39	-0.534679	0.536	0.728	4.57745e-35
ITPK1	5.35631e-39	0.640464	0.603	0.801	4.89781e-35
MRPL1	6.09731e-39	0.614461	0.722	0.943	5.57538e-35
MORC2	7.29562e-39	0.502969	0.683	0.842	6.67112e-35
TAF3	7.57928e-39	0.95946	0.583	0.813	6.93049e-35
NOC3L	9.79599e-39	0.934368	0.31	0.464	8.95745e-35
SUPT6H	1.07562e-38	0.731595	0.35	0.553	9.83547e-35
RASSF4	1.4189e-38	0.577675	0.555	0.77	1.29744e-34
NDUFA4	1.69302e-38	-1.30706	0.426	0.609	1.5481e-34
BAG2	1.7951e-38	0.936007	0.466	0.678	1.64144e-34
PARP8	1.82337e-38	0.774531	0.757	0.975	1.66729e-34
DDX10	1.85227e-38	0.62345	0.712	0.871	1.69372e-34
DUS2	2.25223e-38	1.18624	0.694	0.892	2.05944e-34
MRI1	2.50369e-38	0.68624	0.645	0.81	2.28937e-34
NCDN	2.5924e-38	0.678259	0.442	0.633	2.37049e-34
DCAF7	2.72836e-38	0.521325	0.425	0.609	2.49481e-34
ARAP2	2.75265e-38	0.900113	0.599	0.852	2.51703e-34
AQP1	2.99968e-38	1.05206	0.522	0.727	2.74291e-34
NUP93	3.73858e-38	0.667605	0.685	0.839	3.41856e-34
SRPX2	4.5696e-38	0.50581	0.525	0.693	4.17844e-34
ZNF784	4.65236e-38	1.37406	0.249	0.453	4.25412e-34
ESR1	4.83149e-38	0.818271	0.842	0.995	4.41791e-34
KYAT3	6.79889e-38	0.607475	0.478	0.683	6.21691e-34
NUDT17	7.1039e-38	0.508549	0.535	0.753	6.49581e-34
C17H12orf43	7.70369e-38	0.976468	0.602	0.776	7.04425e-34
CXCL3	8.15616e-38	-0.574598	0.635	0.847	7.45799e-34
SP2	8.34855e-38	2.2224	0.626	0.81	7.63391e-34
TBC1D7	8.3564e-38	-0.838961	0.648	0.826	7.64109e-34
BRF1	8.62575e-38	0.575371	0.392	0.61	7.88738e-34
PLBD2	9.22986e-38	0.607237	0.431	0.651	8.43979e-34
TPRA1	9.4146e-38	0.65872	0.338	0.522	8.60871e-34
INTS7	9.57052e-38	0.58597	0.786	0.978	8.75128e-34
FAM114A1	1.02292e-37	0.599854	0.791	0.972	9.35356e-34
EDF1	1.10972e-37	-0.732263	0.325	0.507	1.01472e-33
CHMP4A	1.15627e-37	0.821002	0.373	0.602	1.05729e-33
LRSAM1	1.63617e-37	0.6482	0.438	0.627	1.49611e-33
CHUK	1.71342e-37	0.537989	0.634	0.862	1.56675e-33
FLAD1	1.85958e-37	1.04126	0.406	0.621	1.7004e-33
CPSF3	1.90482e-37	0.697767	0.663	0.834	1.74177e-33
H1-4	2.17957e-37	0.506779	0.29	0.493	1.993e-33
ARPIN	2.18119e-37	0.503338	0.475	0.653	1.99448e-33
GVQW3	2.63246e-37	0.550417	0.685	0.824	2.40712e-33
SMPD1	2.82819e-37	0.524487	0.527	0.741	2.5861e-33
MLXIPL	2.83187e-37	0.732358	0.309	0.513	2.58947e-33
PEF1	2.90423e-37	-0.668824	0.611	0.774	2.65563e-33
CCDC18	3.12889e-37	0.683613	0.585	0.781	2.86106e-33
LZIC	3.85952e-37	0.606415	0.573	0.733	3.52914e-33
FARSA	4.48695e-37	0.813044	0.549	0.745	4.10286e-33
TMEM100	5.18613e-37	0.525599	0.438	0.632	4.7422e-33
NDST1	6.19032e-37	0.636937	0.799	0.993	5.66043e-33
GTF2IRD2	6.32954e-37	0.808786	0.691	0.889	5.78773e-33
POP1	7.93119e-37	0.707856	0.478	0.692	7.25228e-33
SLC30A1	9.38163e-37	1.65165	0.192	0.406	8.57857e-33
PARD3B	9.58054e-37	0.517298	0.833	0.978	8.76045e-33
SNRNP48	1.04364e-36	0.675159	0.302	0.443	9.54304e-33
BAX	1.16202e-36	0.838043	0.502	0.703	1.06255e-32
UBXN1	1.41387e-36	-0.57291	0.459	0.633	1.29285e-32
SCARF2	1.45057e-36	0.692692	0.321	0.498	1.3264e-32
IGF1	1.62915e-36	0.546727	0.708	0.863	1.48969e-32
RAB11A	1.81984e-36	0.732188	0.582	0.816	1.66407e-32
C19H17orf49	2.02902e-36	0.626329	0.547	0.745	1.85534e-32
GNA11	2.11217e-36	0.587606	0.332	0.494	1.93137e-32
PRPF31	2.39866e-36	1.01669	0.425	0.631	2.19333e-32
GNAS	2.55494e-36	-0.794929	0.324	0.476	2.33624e-32
TXNDC16	2.76992e-36	0.641001	0.713	0.921	2.53282e-32
KHSRP	2.82021e-36	0.765624	0.57	0.739	2.5788e-32
RWDD1	3.00523e-36	-0.528125	0.522	0.704	2.74798e-32
MZT2B	3.0797e-36	1.86999	0.435	0.637	2.81608e-32
AASS	3.16697e-36	0.839953	0.735	0.948	2.89587e-32
ILF2	3.17762e-36	0.64344	0.418	0.582	2.90562e-32
ADCK2	3.78155e-36	1.36767	0.395	0.618	3.45785e-32
GPRC5C	4.00524e-36	0.752644	0.635	0.812	3.66239e-32
RASA2	6.23373e-36	0.641687	0.771	0.978	5.70013e-32
POU2F1	7.0991e-36	0.5291	0.795	0.976	6.49141e-32
MXD4	7.34451e-36	0.653343	0.604	0.767	6.71582e-32
DTNBP1	8.64713e-36	0.522426	0.774	0.962	7.90693e-32
FOXK2	1.1019e-35	1.07701	0.685	0.897	1.00758e-31
NOX4	1.11781e-35	0.791103	0.741	0.955	1.02212e-31
ZNF112	1.20709e-35	0.878748	0.668	0.83	1.10376e-31
CDPF1	1.32456e-35	-0.88709	0.392	0.558	1.21118e-31
CENPF	1.41105e-35	0.712638	0.357	0.585	1.29026e-31
RPP38	1.55174e-35	0.848264	0.513	0.73	1.41892e-31
FTSJ1	1.55558e-35	0.51589	0.386	0.568	1.42242e-31
FBXO22	1.68176e-35	0.77079	0.381	0.577	1.53781e-31
CYP2D14	1.75695e-35	-0.539202	0.464	0.631	1.60656e-31
MRPS35	1.80267e-35	0.806477	0.725	0.916	1.64837e-31
GFM2	1.8028e-35	0.63774	0.693	0.907	1.64848e-31
RCE1	1.82511e-35	0.769826	0.435	0.624	1.66888e-31
IFT43	1.83988e-35	0.516171	0.791	0.976	1.68239e-31
ADPRS	1.95587e-35	0.640689	0.412	0.573	1.78845e-31
IFIH1	1.98296e-35	0.574881	0.743	0.886	1.81322e-31
MICALL1	1.99024e-35	0.577343	0.505	0.715	1.81988e-31
PRDM5	2.07777e-35	0.889728	0.802	0.989	1.89991e-31
UBALD2	2.10145e-35	1.20026	0.405	0.599	1.92156e-31
TBCEL	2.20179e-35	0.97314	0.585	0.789	2.01332e-31
WSB2	2.2138e-35	0.745149	0.707	0.922	2.02429e-31
HS1BP3	2.44435e-35	0.74355	0.568	0.746	2.23512e-31
METTL23	2.73902e-35	-1.52659	0.618	0.766	2.50456e-31
MKRN2	3.5637e-35	0.636315	0.679	0.892	3.25864e-31
EEF1E1	3.69213e-35	1.13214	0.563	0.754	3.37608e-31
TMEM184B	4.10122e-35	0.610824	0.618	0.847	3.75015e-31
OSMR	4.2427e-35	0.713421	0.732	0.962	3.87952e-31
CD200	5.01778e-35	-0.556537	0.71	0.905	4.58826e-31
SLC29A2	5.16061e-35	-1.07629	0.239	0.397	4.71886e-31
NECTIN2	5.27037e-35	0.806125	0.698	0.951	4.81923e-31
RAB7A	5.39913e-35	0.53133	0.402	0.582	4.93696e-31
ARFIP2	5.55996e-35	-0.608162	0.455	0.615	5.08402e-31
TCF12	5.8514e-35	0.534222	0.795	0.972	5.35052e-31
LAT2	5.96244e-35	0.841452	0.562	0.778	5.45205e-31
SMIM12	6.03694e-35	-0.708716	0.485	0.623	5.52018e-31
ZC3HC1	6.18673e-35	0.539214	0.423	0.636	5.65715e-31
USP28	8.54882e-35	0.58846	0.645	0.801	7.81704e-31
LEMD2	8.98045e-35	0.618081	0.468	0.686	8.21173e-31
ZNF227	9.19969e-35	0.54506	0.328	0.52	8.4122e-31
MCM4	9.3853e-35	0.514981	0.366	0.544	8.58191e-31
SLC19A1	9.43854e-35	0.837268	0.61	0.813	8.6306e-31
VPS50	1.03702e-34	0.528648	0.762	0.934	9.48255e-31
BACH1	1.11527e-34	0.642379	0.611	0.823	1.0198e-30
RMND1	1.15368e-34	-0.624788	0.704	0.882	1.05493e-30
FCER1G	1.71038e-34	-0.666358	0.466	0.605	1.56398e-30
AGPAT4	1.86251e-34	-0.713452	0.712	0.845	1.70308e-30
CGNL1	2.0016e-34	-0.580718	0.705	0.792	1.83026e-30
MYD88	2.03943e-34	0.63824	0.365	0.541	1.86485e-30
ASB14	2.11181e-34	1.87525	0.457	0.624	1.93104e-30
POLR2F	2.18684e-34	-1.11351	0.433	0.594	1.99964e-30
ZNF397	2.27383e-34	0.649001	0.642	0.772	2.07919e-30
SPON1	2.37388e-34	0.664663	0.781	0.993	2.17068e-30
XRCC3	2.82073e-34	0.744171	0.32	0.527	2.57928e-30
RANBP6	2.91379e-34	0.876653	0.362	0.526	2.66437e-30
PSMA4	3.61592e-34	-0.707395	0.521	0.672	3.3064e-30
FGD1	3.71038e-34	0.624577	0.61	0.786	3.39278e-30
SH3BP4	3.797e-34	0.514173	0.74	0.928	3.47197e-30
NOC2L	4.02628e-34	0.644175	0.448	0.635	3.68163e-30
TSC2	4.11224e-34	0.643951	0.593	0.807	3.76023e-30
EIF4EBP1	4.24208e-34	0.94435	0.492	0.662	3.87896e-30
TRAPPC10	4.83501e-34	0.647985	0.614	0.851	4.42113e-30
FYB2	5.06408e-34	0.662978	0.295	0.518	4.6306e-30
CPSF4	5.8899e-34	-0.586253	0.468	0.641	5.38573e-30
HSF4	6.4321e-34	0.55483	0.402	0.62	5.88151e-30
DENND1C	6.6533e-34	1.24323	0.453	0.645	6.08378e-30
DZIP1L	6.91979e-34	0.682635	0.658	0.873	6.32746e-30
PNO1	9.14185e-34	0.646731	0.602	0.729	8.35931e-30
C1QTNF5	9.29206e-34	0.646577	0.372	0.55	8.49666e-30
AKNA	9.4495e-34	0.531008	0.572	0.756	8.64063e-30
SNX17	9.55395e-34	-0.55229	0.46	0.622	8.73613e-30
TIMM23	9.58067e-34	-0.956491	0.638	0.814	8.76057e-30
IPPK	9.87536e-34	0.803963	0.728	0.866	9.03003e-30
ATP8	1.16196e-33	0.760428	0.464	0.623	1.06249e-29
PCGF1	1.292e-33	0.967087	0.66	0.836	1.18141e-29
PTCH2	1.59311e-33	-0.568955	0.515	0.666	1.45674e-29
PRXL2B	1.76097e-33	0.868633	0.387	0.575	1.61023e-29
OLA1	2.23032e-33	0.644487	0.799	0.988	2.03941e-29
P2RX5	2.49938e-33	-0.800304	0.415	0.588	2.28543e-29
STRADA	2.55262e-33	0.620639	0.717	0.868	2.33412e-29
DNAJC14	2.67922e-33	-0.612399	0.442	0.616	2.44988e-29
MRTO4	2.70432e-33	0.781585	0.353	0.538	2.47283e-29
IDO1	2.81241e-33	0.916632	0.499	0.715	2.57167e-29
KAT14	2.98376e-33	0.840552	0.448	0.641	2.72835e-29
AGPAT2	3.27888e-33	-0.582048	0.441	0.579	2.99821e-29
DUSP15	3.68713e-33	1.59962	0.378	0.537	3.37151e-29
H3-3A	4.09448e-33	-0.626697	0.53	0.684	3.74399e-29
ATL3	4.2698e-33	0.616688	0.672	0.896	3.90431e-29
CYP7B1	4.90065e-33	0.706578	0.825	0.999	4.48116e-29
PRXL2A	5.12134e-33	-0.860494	0.205	0.382	4.68295e-29
UCKL1	5.88076e-33	0.656902	0.348	0.507	5.37737e-29
ERCC8	6.22067e-33	0.565668	0.783	0.982	5.68818e-29
NEXN	6.82894e-33	0.790107	0.578	0.832	6.24438e-29
TRIB2	7.37164e-33	0.956195	0.562	0.725	6.74063e-29
EIF2AK3	7.37313e-33	0.52853	0.787	0.952	6.74199e-29
SEC11C	8.39106e-33	0.841573	0.605	0.789	7.67278e-29
IMPDH2	8.5995e-33	0.520185	0.31	0.483	7.86338e-29
APPL1	8.97135e-33	0.634077	0.552	0.757	8.20341e-29
JMJD7	1.00655e-32	0.888488	0.484	0.645	9.20392e-29
TCEA2	1.08186e-32	0.603106	0.465	0.591	9.89255e-29
NECAP2	1.10223e-32	0.509823	0.496	0.704	1.00788e-28
FAM89B	1.11129e-32	1.13146	0.45	0.577	1.01616e-28
ZNF354A	1.1453e-32	0.556684	0.782	0.954	1.04726e-28
EGLN2	1.3527e-32	0.590469	0.332	0.494	1.23691e-28
BCL2L2	1.42661e-32	-1.24253	0.472	0.614	1.30449e-28
EIF2B4	1.441e-32	0.685638	0.269	0.445	1.31765e-28
WDR82	1.4703e-32	0.65483	0.371	0.547	1.34444e-28
GTF2H2	1.58204e-32	0.544685	0.64	0.877	1.44662e-28
TMEM65	1.62714e-32	0.570335	0.805	0.991	1.48785e-28
ZC3H12A	1.67809e-32	-1.18416	0.477	0.666	1.53445e-28
MTR	1.69958e-32	0.502878	0.751	0.916	1.55409e-28
TTC13	1.70452e-32	0.551604	0.756	0.941	1.55861e-28
LTBP2	1.8132e-32	0.751813	0.696	0.855	1.65799e-28
LCMT1	1.84398e-32	0.678528	0.722	0.863	1.68614e-28
FBXO36	1.96248e-32	0.770236	0.765	0.968	1.79449e-28
ZNF383	2.64148e-32	-0.679102	0.634	0.833	2.41537e-28
MPPE1	2.74277e-32	0.625599	0.42	0.61	2.50798e-28
PUSL1	2.88134e-32	1.9125	0.434	0.538	2.63469e-28
TCTA	3.09078e-32	1.18802	0.462	0.615	2.8262e-28
RNF214	3.10962e-32	0.539842	0.685	0.807	2.84343e-28
CSTF1	3.1358e-32	-0.584869	0.497	0.651	2.86737e-28
HMCES	3.47691e-32	-0.703838	0.535	0.673	3.17928e-28
MCTS1	3.5588e-32	0.796986	0.335	0.506	3.25417e-28
ELP3	4.51323e-32	0.681306	0.731	0.957	4.1269e-28
PSME4	4.5287e-32	0.655229	0.746	0.895	4.14105e-28
POC5	4.56492e-32	0.545455	0.725	0.893	4.17416e-28
ZNF705A	4.64252e-32	-0.718973	0.504	0.651	4.24512e-28
TIMM44	5.13818e-32	0.868143	0.526	0.702	4.69835e-28
SERPINB8	5.45723e-32	0.820017	0.553	0.774	4.99009e-28
RILPL2	5.78207e-32	1.27373	0.595	0.757	5.28712e-28
CDC37L1	6.18817e-32	-0.536867	0.504	0.64	5.65846e-28
CPSF2	6.22023e-32	0.614569	0.522	0.696	5.68778e-28
PYROXD2	6.28877e-32	-0.603069	0.498	0.675	5.75045e-28
LPIN2	6.74659e-32	0.590658	0.689	0.828	6.16908e-28
CNOT3	7.12883e-32	0.535205	0.407	0.592	6.5186e-28
RAB13	7.46356e-32	-0.99001	0.378	0.53	6.82468e-28
BLOC1S4	8.13053e-32	-2.0381	0.318	0.536	7.43456e-28
DCUN1D1	8.13808e-32	0.562249	0.752	0.928	7.44146e-28
SCN9A	8.17816e-32	-0.898627	0.353	0.588	7.47811e-28
MET	8.61282e-32	-0.688876	0.75	0.945	7.87557e-28
GFER	9.13321e-32	0.59904	0.497	0.68	8.35141e-28
LPCAT2	9.24855e-32	0.573249	0.757	0.939	8.45688e-28
TBC1D15	9.70108e-32	0.574776	0.794	0.969	8.87067e-28
TCEAL9	9.82803e-32	1.28199	0.565	0.761	8.98675e-28
FBP1	1.08285e-31	-0.757946	0.625	0.784	9.90159e-28
TBC1D13	1.09813e-31	0.531977	0.488	0.662	1.00413e-27
BOD1	1.49041e-31	0.590724	0.407	0.521	1.36284e-27
BBLN	1.61495e-31	-0.500679	0.447	0.642	1.47671e-27
C1H3orf38	1.66522e-31	0.598504	0.37	0.524	1.52267e-27
CCDC174	1.75513e-31	0.553022	0.417	0.6	1.60489e-27
IQCG	2.02613e-31	0.700335	0.434	0.605	1.8527e-27
DUSP12	2.11028e-31	-0.854922	0.22	0.379	1.92964e-27
NICN1	2.1645e-31	0.615209	0.46	0.613	1.97921e-27
PPA2	2.24795e-31	0.571245	0.775	0.934	2.05553e-27
ZBTB25	2.57772e-31	0.531647	0.739	0.966	2.35706e-27
TMUB1	2.59659e-31	2.01514	0.483	0.627	2.37433e-27
ADAM20	2.71384e-31	-1.1224	0.185	0.363	2.48154e-27
C1H3orf33	2.73313e-31	0.54524	0.508	0.654	2.49917e-27
EFCAB11	3.01127e-31	0.556419	0.787	0.987	2.7535e-27
ABI3	3.112e-31	0.714476	0.66	0.867	2.84561e-27
BRCA1	3.24928e-31	0.505949	0.652	0.835	2.97114e-27
SFI1	3.83844e-31	0.798066	0.44	0.603	3.50987e-27
DCAF11	4.89422e-31	0.538614	0.382	0.557	4.47528e-27
EVI2A	5.19845e-31	-0.728069	0.592	0.809	4.75347e-27
EMSY	5.83871e-31	0.585779	0.726	0.882	5.33891e-27
POLE3	6.06392e-31	-0.622434	0.508	0.661	5.54485e-27
SLC39A11	6.7015e-31	0.558458	0.771	0.976	6.12785e-27
KRTCAP3	6.86266e-31	0.601894	0.588	0.795	6.27522e-27
C25H7orf50	7.08436e-31	0.578938	0.752	0.901	6.47794e-27
SOCS2	7.45959e-31	0.761903	0.6	0.778	6.82105e-27
SIPA1L3	8.32908e-31	0.709698	0.805	0.979	7.61611e-27
ZNF133	8.98638e-31	0.597784	0.665	0.808	8.21715e-27
TRAF2	9.05447e-31	0.615548	0.366	0.503	8.2794e-27
DICER1	9.45718e-31	0.587337	0.612	0.809	8.64765e-27
TTC4	1.10877e-30	0.707521	0.571	0.748	1.01386e-26
PSME1	1.22362e-30	-0.690186	0.612	0.794	1.11888e-26
ALG1	1.2484e-30	-0.757869	0.452	0.601	1.14154e-26
MGAT4B	1.25368e-30	0.69814	0.395	0.535	1.14636e-26
RAB4B	1.29519e-30	0.519874	0.529	0.698	1.18432e-26
KNOP1	1.61415e-30	0.737473	0.388	0.547	1.47598e-26
MTBP	1.64149e-30	0.612861	0.708	0.897	1.50098e-26
RPS27	2.04599e-30	-0.891205	0.415	0.584	1.87086e-26
SLC26A2	2.09088e-30	0.665643	0.363	0.523	1.9119e-26
TCEA1	2.47656e-30	0.569853	0.564	0.759	2.26457e-26
P3H3	2.55482e-30	0.573262	0.441	0.618	2.33613e-26
ZMYND15	2.593e-30	0.548269	0.226	0.353	2.37104e-26
APOOL	2.68647e-30	0.721722	0.758	0.954	2.45651e-26
COPZ1	2.88949e-30	0.910889	0.492	0.656	2.64215e-26
SRPK1	3.38448e-30	0.597363	0.582	0.756	3.09477e-26
DUSP23	3.45305e-30	0.819075	0.446	0.598	3.15747e-26
ZNF674	3.50114e-30	0.512376	0.737	0.91	3.20144e-26
SETDB2	3.67905e-30	1.04486	0.62	0.792	3.36412e-26
TRNT1	3.7879e-30	0.521423	0.485	0.628	3.46366e-26
ZNF22	3.84417e-30	0.742415	0.519	0.71	3.51511e-26
SLC25A34	3.85079e-30	-1.06047	0.431	0.591	3.52116e-26
GRK6	3.93731e-30	-1.15174	0.522	0.656	3.60028e-26
RBM38	4.09991e-30	-0.995509	0.294	0.474	3.74896e-26
HARS1	4.46213e-30	0.806122	0.415	0.588	4.08017e-26
RNF11	4.46618e-30	0.724783	0.735	0.945	4.08387e-26
PHTF1	4.67182e-30	0.735706	0.652	0.879	4.27191e-26
MPV17	4.73661e-30	-0.581039	0.472	0.625	4.33116e-26
ALAS1	5.52323e-30	0.594097	0.39	0.568	5.05044e-26
GYG2	5.71432e-30	-0.621112	0.652	0.76	5.22518e-26
B4GALT1	5.72879e-30	0.522574	0.57	0.789	5.2384e-26
TOE1	5.97738e-30	1.08743	0.402	0.574	5.46572e-26
PXN	6.43606e-30	0.55833	0.592	0.777	5.88514e-26
DDX27	6.72605e-30	0.6336	0.46	0.656	6.1503e-26
PFKL	6.90708e-30	0.518994	0.352	0.501	6.31584e-26
DENND2A	6.98272e-30	0.783631	0.471	0.74	6.385e-26
MFHAS1	7.19247e-30	0.621208	0.807	0.98	6.57679e-26
BCS1L	7.23731e-30	0.888134	0.483	0.656	6.6178e-26
MTERF4	7.24966e-30	0.584588	0.43	0.618	6.62909e-26
ZNHIT2	7.45631e-30	-0.953084	0.515	0.632	6.81805e-26
PLCE1	8.17085e-30	0.631815	0.648	0.902	7.47142e-26
URGCP	9.5786e-30	0.672655	0.646	0.842	8.75867e-26
SLC25A22	9.58436e-30	0.564933	0.524	0.634	8.76394e-26
FAM76B	1.02408e-29	0.611149	0.535	0.744	9.36415e-26
EML2	1.05507e-29	0.583209	0.527	0.704	9.64759e-26
RNF4	1.08945e-29	0.552657	0.622	0.821	9.96193e-26
PHB2	1.10243e-29	0.649617	0.54	0.73	1.00806e-25
EXOSC1	1.11812e-29	-0.574803	0.383	0.527	1.02241e-25
EFS	1.3808e-29	0.655792	0.386	0.543	1.2626e-25
UMPS	1.41771e-29	0.647449	0.688	0.881	1.29635e-25
ZNF605	2.04366e-29	0.512407	0.508	0.665	1.86872e-25
CSPG4	2.16351e-29	0.678243	0.578	0.708	1.97832e-25
SPTY2D1	2.32733e-29	0.970421	0.482	0.65	2.12811e-25
ACBD4	2.52486e-29	0.544812	0.488	0.672	2.30873e-25
ZC3H8	2.70316e-29	0.867132	0.568	0.78	2.47177e-25
AKAP7	2.91833e-29	0.666458	0.669	0.83	2.66852e-25
MLST8	4.02164e-29	0.992187	0.383	0.575	3.67738e-25
ZNF696	4.82413e-29	0.88508	0.368	0.495	4.41119e-25
CCDC93	6.53849e-29	0.553284	0.7	0.924	5.9788e-25
DHRS11	6.66744e-29	-0.800207	0.355	0.484	6.09671e-25
FANCL	6.75534e-29	1.04866	0.763	0.959	6.17708e-25
SGMS2	8.143e-29	0.509747	0.792	0.977	7.44596e-25
RAD9A	8.28028e-29	0.753974	0.344	0.518	7.57149e-25
MPHOSPH10	8.54983e-29	0.723675	0.232	0.341	7.81796e-25
SLC16A1	8.92109e-29	0.644217	0.635	0.792	8.15744e-25
TTC7A	1.0042e-28	0.720805	0.67	0.876	9.18236e-25
TMEM14C	1.0614e-28	-0.515465	0.431	0.565	9.70544e-25
ADPRM	1.10429e-28	-0.785595	0.265	0.417	1.00976e-24
CASP8	1.19323e-28	0.580126	0.504	0.654	1.09109e-24
MOCOS	1.26995e-28	0.625906	0.749	0.939	1.16124e-24
CDC42EP5	1.3259e-28	-1.59426	0.286	0.406	1.21241e-24
NEMP1	1.33691e-28	0.798303	0.59	0.769	1.22247e-24
STXBP5	1.37381e-28	0.530051	0.791	0.913	1.25621e-24
SLX4IP	1.57323e-28	0.626546	0.726	0.91	1.43857e-24
PBDC1	1.60126e-28	0.689416	0.493	0.645	1.46419e-24
NAF1	1.62388e-28	0.656357	0.82	0.988	1.48488e-24
GADD45GIP1	1.63365e-28	-0.782677	0.312	0.476	1.49381e-24
RBM15B	1.6919e-28	-1.13489	0.345	0.515	1.54707e-24
DCUN1D5	1.74117e-28	0.583716	0.752	0.889	1.59212e-24
ANP32E	1.76409e-28	0.516618	0.617	0.784	1.61308e-24
CD3E	1.90003e-28	0.896892	0.62	0.734	1.73739e-24
CWC25	1.90551e-28	0.508948	0.546	0.692	1.7424e-24
ZSWIM9	2.11513e-28	1.25849	0.683	0.846	1.93407e-24
ATP10A	2.20048e-28	0.82262	0.772	0.984	2.01212e-24
MBD3	2.2021e-28	0.636289	0.382	0.564	2.0136e-24
ZMAT2	2.29406e-28	0.737547	0.476	0.612	2.09769e-24
IMPACT	2.35324e-28	0.951737	0.702	0.85	2.15181e-24
BNIP2	2.98797e-28	0.529812	0.675	0.844	2.7322e-24
POGLUT2	3.01254e-28	-1.3395	0.479	0.613	2.75467e-24
LRRC47	3.03204e-28	1.09353	0.431	0.586	2.7725e-24
NUFIP1	3.13134e-28	0.535787	0.617	0.782	2.8633e-24
SIRT6	3.1609e-28	0.842982	0.356	0.501	2.89033e-24
HMGCR	4.14294e-28	0.687174	0.571	0.807	3.78831e-24
COX5A	4.85607e-28	-0.504952	0.479	0.661	4.44039e-24
PDSS1	5.61505e-28	0.716338	0.683	0.862	5.1344e-24
SH3PXD2A	6.16847e-28	-1.13431	0.419	0.546	5.64045e-24
DAP3	6.80049e-28	0.796413	0.766	0.957	6.21837e-24
NLRX1	6.83293e-28	1.16585	0.525	0.64	6.24803e-24
CASP4	7.94725e-28	0.538476	0.715	0.916	7.26697e-24
SIX1	9.17661e-28	0.641748	0.267	0.406	8.39109e-24
IFT57	9.62856e-28	1.09798	0.725	0.913	8.80435e-24
SHMT2	9.66505e-28	0.642475	0.574	0.717	8.83772e-24
POC1B	1.01344e-27	0.55035	0.769	0.951	9.26686e-24
CAD	1.02051e-27	0.87659	0.242	0.378	9.33157e-24
SHLD3	1.10864e-27	0.957039	0.408	0.591	1.01374e-23
AQR	1.1171e-27	0.555702	0.577	0.709	1.02148e-23
PCK1	1.12336e-27	-0.583349	0.362	0.521	1.0272e-23
LAT	1.60823e-27	0.816997	0.455	0.562	1.47056e-23
CLHC1	1.67987e-27	0.581684	0.568	0.696	1.53607e-23
RNPS1	1.96872e-27	0.557247	0.448	0.608	1.8002e-23
PAPSS1	2.08029e-27	0.518032	0.748	0.934	1.90222e-23
NDRG2	2.28089e-27	0.623458	0.595	0.81	2.08565e-23
BLVRA	2.50731e-27	0.751408	0.615	0.829	2.29268e-23
SAP30BP	2.91533e-27	0.661124	0.452	0.626	2.66578e-23
MSANTD4	3.05734e-27	-0.632062	0.453	0.587	2.79563e-23
KLHDC4	3.13024e-27	0.614744	0.491	0.664	2.8623e-23
FAHD1	3.31984e-27	-2.86179	0.306	0.453	3.03567e-23
EIF4E3	3.35962e-27	0.704016	0.762	0.942	3.07204e-23
WDR35	3.65334e-27	0.873755	0.574	0.766	3.34061e-23
TMTC3	3.74511e-27	0.539924	0.687	0.901	3.42453e-23
PITHD1	4.43743e-27	-0.519718	0.531	0.693	4.05758e-23
VPS37B	4.65225e-27	0.690531	0.685	0.916	4.25402e-23
DONSON	4.97472e-27	-0.874827	0.309	0.409	4.54889e-23
MCCC2	5.01367e-27	0.512118	0.735	0.982	4.5845e-23
SOCS4	5.34118e-27	0.920107	0.655	0.804	4.88397e-23
MDFI	5.39326e-27	-0.711892	0.21	0.353	4.9316e-23
UXS1	5.54112e-27	0.809573	0.698	0.919	5.0668e-23
MANBAL	5.6039e-27	0.580386	0.662	0.841	5.1242e-23
PFKP	5.64187e-27	0.560437	0.432	0.624	5.15893e-23
TMEM134	6.23459e-27	0.616246	0.452	0.594	5.70091e-23
SLC7A6	6.3723e-27	0.737966	0.56	0.736	5.82683e-23
GRAMD2B	7.02031e-27	0.627197	0.72	0.958	6.41937e-23
SHPK	7.06415e-27	0.698105	0.657	0.78	6.45946e-23
C19H17orf75	7.80813e-27	0.858615	0.642	0.813	7.13976e-23
TMEM167A	8.87843e-27	0.729286	0.74	0.942	8.11844e-23
NMD3	9.02566e-27	0.534344	0.629	0.838	8.25307e-23
ASNS	1.01868e-26	0.662827	0.779	0.971	9.31481e-23
PRIMPOL	1.02757e-26	0.74442	0.532	0.74	9.39611e-23
GSK3A	1.03017e-26	0.645937	0.435	0.592	9.41992e-23
ATAD1	1.03453e-26	0.621662	0.633	0.833	9.45972e-23
MCUR1	1.06878e-26	0.504602	0.753	0.924	9.77292e-23
DIPK2A	1.08132e-26	0.650842	0.703	0.916	9.88756e-23
TFAM	1.45744e-26	1.26077	0.478	0.615	1.33268e-22
ENPP2	1.49653e-26	0.595239	0.784	0.958	1.36842e-22
ZNF471	1.76566e-26	0.709709	0.438	0.623	1.61452e-22
BID	1.89443e-26	0.578204	0.437	0.586	1.73226e-22
PSMD6	1.90699e-26	0.91316	0.628	0.798	1.74375e-22
CRKL	2.12751e-26	-0.640525	0.476	0.618	1.9454e-22
HACD1	2.29114e-26	-0.583717	0.654	0.827	2.09502e-22
TPX2	2.45255e-26	0.599518	0.683	0.765	2.24261e-22
BRIP1	2.53993e-26	0.862866	0.752	0.948	2.32251e-22
RNF14	2.77422e-26	0.675397	0.578	0.817	2.53674e-22
POP7	2.96312e-26	-1.17883	0.365	0.571	2.70948e-22
HERC3	2.96443e-26	0.556374	0.749	0.913	2.71067e-22
NUP153	3.19199e-26	0.550645	0.682	0.868	2.91876e-22
PRPF38B	3.29395e-26	0.525676	0.332	0.45	3.01199e-22
CNTN3	3.40875e-26	0.777811	0.824	0.981	3.11696e-22
TLCD5	3.51743e-26	-0.580656	0.415	0.498	3.21634e-22
NUP58	3.53314e-26	0.654316	0.71	0.963	3.2307e-22
PARN	3.90573e-26	0.509693	0.792	0.942	3.5714e-22
DLG3	4.23068e-26	0.743479	0.492	0.642	3.86854e-22
PTGR1	4.69234e-26	-0.860446	0.592	0.732	4.29068e-22
RLF	4.86031e-26	0.602791	0.802	0.977	4.44426e-22
STX17	4.90579e-26	0.689041	0.671	0.883	4.48586e-22
POLG	5.18757e-26	-0.625623	0.431	0.572	4.74351e-22
PPP4C	5.29059e-26	0.698036	0.374	0.515	4.83771e-22
XAF1	5.35273e-26	0.538024	0.562	0.699	4.89453e-22
TMEM17	7.16095e-26	-0.76462	0.422	0.588	6.54797e-22
BTBD10	7.24626e-26	0.582598	0.745	0.935	6.62598e-22
B9D1	8.48671e-26	0.667854	0.327	0.459	7.76025e-22
UBL4A	8.49975e-26	-0.689958	0.669	0.772	7.77217e-22
MED4	8.81614e-26	-0.518436	0.494	0.681	8.06148e-22
CTR9	9.48203e-26	-0.500143	0.322	0.482	8.67037e-22
EDEM1	1.10607e-25	0.514939	0.478	0.628	1.01139e-21
MRPS10	1.1382e-25	0.585799	0.543	0.675	1.04077e-21
UBB	1.15757e-25	-0.892241	0.369	0.513	1.05849e-21
C18H19orf48	1.24609e-25	1.26079	0.352	0.5	1.13943e-21
ZNF281	1.34497e-25	0.887524	0.327	0.452	1.22984e-21
TTLL7	1.36961e-25	0.993878	0.711	0.886	1.25238e-21
ZCCHC10	1.39269e-25	0.529067	0.514	0.664	1.27348e-21
CHCHD6	1.6524e-25	-0.923102	0.522	0.668	1.51096e-21
BIVM	1.8618e-25	0.697379	0.626	0.819	1.70243e-21
SCAMP2	2.00471e-25	-0.710365	0.555	0.689	1.8331e-21
UQCRB	2.02168e-25	-0.791105	0.318	0.464	1.84862e-21
C29H11orf24	2.16392e-25	0.902861	0.334	0.494	1.97869e-21
FBXO34	2.29958e-25	0.57434	0.789	0.972	2.10273e-21
AP3S1	2.46234e-25	0.56503	0.739	0.954	2.25156e-21
NRM	2.48736e-25	0.506944	0.595	0.693	2.27444e-21
PSMB3	2.52417e-25	-0.714052	0.49	0.655	2.3081e-21
PLPPR2	2.55605e-25	-1.16058	0.545	0.688	2.33725e-21
ZNF624	2.69037e-25	0.927962	0.545	0.719	2.46008e-21
PMS1	2.83929e-25	0.696103	0.71	0.943	2.59625e-21
PYGB	2.89597e-25	0.507647	0.474	0.609	2.64808e-21
RUSC1	3.00696e-25	1.14613	0.706	0.797	2.74956e-21
SENP5	3.10209e-25	0.631029	0.787	0.941	2.83655e-21
CDIPT	3.34569e-25	0.684448	0.611	0.768	3.0593e-21
PSME3	3.37045e-25	-0.715696	0.4	0.507	3.08194e-21
DCAF12	3.54554e-25	0.57407	0.721	0.91	3.24204e-21
EPM2AIP1	3.78435e-25	-0.51353	0.346	0.468	3.46041e-21
NQO2	3.86791e-25	0.501911	0.288	0.352	3.53682e-21
BTBD1	4.07184e-25	0.520474	0.664	0.892	3.72329e-21
SCARB1	4.12649e-25	0.52833	0.732	0.943	3.77327e-21
KPNA6	4.16096e-25	0.592613	0.773	0.974	3.80478e-21
AMD1	4.17974e-25	0.793361	0.698	0.94	3.82195e-21
COX4I2	4.31098e-25	-0.77229	0.674	0.815	3.94196e-21
CDK5	4.91054e-25	2.75767	0.401	0.478	4.4902e-21
NCKAP1L	5.13661e-25	-0.523094	0.664	0.87	4.69692e-21
PLD1	5.19974e-25	0.516534	0.848	0.991	4.75464e-21
HAUS3	5.25103e-25	0.508888	0.543	0.671	4.80155e-21
C18H19orf12	5.8227e-25	-0.522046	0.439	0.583	5.32428e-21
ALCAM	6.11783e-25	0.998747	0.793	0.995	5.59414e-21
QPCT	6.30334e-25	-0.507979	0.484	0.612	5.76377e-21
GAREM1	6.48101e-25	0.539379	0.818	0.994	5.92624e-21
UBXN2B	6.95763e-25	-0.525458	0.521	0.638	6.36206e-21
PDPR	7.06056e-25	0.539609	0.672	0.914	6.45618e-21
PCGF3	7.23795e-25	0.537729	0.694	0.898	6.61838e-21
HMGN4	8.06665e-25	-0.681362	0.622	0.764	7.37614e-21
RMI1	8.14174e-25	-1.2778	0.265	0.413	7.4448e-21
RUFY2	8.65651e-25	0.548031	0.588	0.789	7.91551e-21
CDC42SE2	8.70943e-25	0.674302	0.763	0.969	7.9639e-21
CEP128	8.99007e-25	0.704009	0.8	0.955	8.22052e-21
SLC30A6	9.11432e-25	0.607358	0.745	0.969	8.33414e-21
HOXB3	9.31123e-25	0.845928	0.652	0.786	8.51419e-21
TMCO4	9.72977e-25	0.700208	0.782	0.993	8.89691e-21
C10H14orf93	1.24564e-24	0.834717	0.719	0.868	1.13902e-20
RWDD3	1.32339e-24	0.642985	0.727	0.907	1.21011e-20
SCAPER	1.33211e-24	0.760662	0.538	0.779	1.21808e-20
CDKN2C	1.39298e-24	0.537984	0.458	0.564	1.27374e-20
PRKAB1	1.45014e-24	0.799762	0.454	0.607	1.32601e-20
PSTPIP2	1.45208e-24	0.904844	0.742	0.951	1.32778e-20
ZNF512	1.79451e-24	0.545559	0.655	0.814	1.6409e-20
MAP4K2	1.86903e-24	0.911125	0.476	0.6	1.70904e-20
TSNARE1	1.9099e-24	0.860347	0.715	0.916	1.74641e-20
PIK3IP1	1.93853e-24	-0.728675	0.355	0.465	1.77259e-20
PURB	2.02954e-24	-0.541017	0.41	0.499	1.85581e-20
RIC3	2.35212e-24	-0.803485	0.7	0.846	2.15078e-20
CIB1	2.59272e-24	-0.700746	0.423	0.534	2.37078e-20
FAM110A	2.66836e-24	1.40272	0.392	0.502	2.43995e-20
HABP4	2.99699e-24	1.50838	0.638	0.746	2.74045e-20
TNFAIP8L1	3.51693e-24	0.817657	0.652	0.782	3.21588e-20
GNPDA1	4.78784e-24	-0.802226	0.493	0.621	4.378e-20
CCDC125	5.22838e-24	0.746777	0.705	0.809	4.78083e-20
IP6K1	5.25755e-24	0.665091	0.738	0.923	4.8075e-20
HSPB11	5.88356e-24	0.760431	0.744	0.966	5.37993e-20
CEP63	5.93047e-24	0.628766	0.672	0.885	5.42282e-20
GMEB1	6.17164e-24	0.676631	0.518	0.621	5.64335e-20
TRIM23	6.22972e-24	0.563722	0.545	0.708	5.69646e-20
UGGT1	6.69987e-24	0.542457	0.755	0.949	6.12636e-20
TXLNA	6.76491e-24	-0.521705	0.323	0.433	6.18583e-20
LENG1	6.91811e-24	-0.663604	0.137	0.249	6.32592e-20
ATP5PF	6.98488e-24	-0.545926	0.428	0.591	6.38697e-20
UNK	6.98849e-24	-0.527537	0.522	0.632	6.39027e-20
CSRNP1	7.21911e-24	-0.527532	0.357	0.441	6.60115e-20
TMC6	8.49474e-24	0.678605	0.605	0.784	7.76759e-20
TRIQK	9.21237e-24	0.519578	0.762	0.949	8.42379e-20
DAB2	9.75199e-24	0.536798	0.808	0.98	8.91722e-20
ENGASE	1.05773e-23	0.898613	0.249	0.361	9.67187e-20
APBA3	1.05869e-23	0.545077	0.382	0.513	9.68062e-20
ERAS	1.09022e-23	-0.706454	0.299	0.368	9.96897e-20
PLOD1	1.29786e-23	0.532666	0.476	0.598	1.18676e-19
CCDC102A	1.29992e-23	0.769873	0.518	0.665	1.18865e-19
LIN9	1.35877e-23	0.566791	0.785	0.923	1.24246e-19
ZNF451	1.40595e-23	0.695755	0.68	0.877	1.2856e-19
PKN3	1.41113e-23	0.526953	0.553	0.689	1.29034e-19
ZNF532	1.44963e-23	0.525381	0.765	0.939	1.32554e-19
PDIK1L	1.69513e-23	0.831508	0.421	0.497	1.55003e-19
GOLPH3L	1.73176e-23	0.532114	0.745	0.93	1.58352e-19
ZNF438	1.76778e-23	0.7547	0.842	1	1.61646e-19
CD83	1.86124e-23	-0.937238	0.64	0.801	1.70192e-19
ARHGDIB	1.93821e-23	-0.521399	0.707	0.915	1.7723e-19
MLF1	1.99975e-23	0.507004	0.672	0.773	1.82857e-19
ETV3	2.14555e-23	-0.520984	0.629	0.758	1.96189e-19
CCDC150	2.22123e-23	0.61792	0.628	0.779	2.03109e-19
SEC23A	2.22147e-23	0.543268	0.768	0.965	2.03131e-19
HOXA5	2.23167e-23	0.503419	0.459	0.707	2.04064e-19
PAOX	2.23627e-23	0.569319	0.517	0.686	2.04485e-19
LINS1	2.26746e-23	0.664245	0.7	0.889	2.07337e-19
UBXN6	2.43198e-23	0.665687	0.475	0.605	2.2238e-19
TPK1	2.52116e-23	0.638585	0.839	0.999	2.30535e-19
ZHX1	2.54669e-23	0.624645	0.505	0.635	2.32869e-19
MOB2	2.78492e-23	0.57513	0.696	0.848	2.54653e-19
CEP44	2.96727e-23	1.09132	0.588	0.749	2.71327e-19
CENPT	3.05647e-23	-0.792072	0.568	0.695	2.79484e-19
METRNL	3.05843e-23	-0.58882	0.426	0.527	2.79663e-19
ALG3	3.08548e-23	1.76915	0.406	0.588	2.82137e-19
ZBTB44	3.21321e-23	1.1743	0.599	0.851	2.93816e-19
GTF2H4	3.33351e-23	-0.686658	0.418	0.559	3.04816e-19
MTRF1	4.14072e-23	0.578038	0.807	0.978	3.78627e-19
TMEM147	4.4723e-23	-0.565769	0.492	0.618	4.08947e-19
NDUFB8	5.17878e-23	-0.580081	0.423	0.55	4.73547e-19
MRPL19	5.18461e-23	1.06586	0.595	0.739	4.74081e-19
FKBP5	5.8775e-23	0.608551	0.875	1	5.37439e-19
NFYA	6.43064e-23	-0.629217	0.503	0.636	5.88018e-19
HOXC9	6.90281e-23	-0.639639	0.412	0.526	6.31193e-19
DBNDD2	7.17898e-23	-1.05191	0.652	0.753	6.56446e-19
CADPS2	7.64163e-23	0.556303	0.864	0.999	6.98751e-19
PPP1R36	8.25726e-23	0.678714	0.581	0.778	7.55044e-19
EID2	8.37074e-23	0.661918	0.255	0.35	7.65421e-19
BCORL1	8.76327e-23	0.664202	0.693	0.819	8.01314e-19
TCAIM	9.18244e-23	0.622037	0.692	0.857	8.39642e-19
MRGBP	9.30394e-23	0.841219	0.337	0.415	8.50753e-19
TAP2	9.8204e-23	-0.727764	0.746	0.852	8.97977e-19
TSKS	9.8781e-23	0.767919	0.096	0.266	9.03254e-19
DYNLRB2	1.01967e-22	0.68846	0.637	0.803	9.32389e-19
SPG21	1.02109e-22	-0.552333	0.55	0.698	9.33684e-19
COG6	1.23087e-22	0.572744	0.738	0.928	1.12551e-18
UBL5	1.25838e-22	-0.569373	0.541	0.699	1.15066e-18
RILPL1	1.3429e-22	0.916805	0.556	0.709	1.22795e-18
GARS1	1.34672e-22	0.541106	0.725	0.842	1.23144e-18
CAPG	1.4292e-22	-0.826851	0.692	0.883	1.30686e-18
TMEM86A	1.52632e-22	0.62219	0.223	0.298	1.39566e-18
GJC1	1.5911e-22	0.712981	0.633	0.792	1.4549e-18
POLR1B	1.74872e-22	0.790453	0.522	0.653	1.59903e-18
URI1	1.85047e-22	0.561022	0.733	0.883	1.69207e-18
FZR1	1.85397e-22	0.744767	0.149	0.235	1.69527e-18
ENOSF1	1.96524e-22	0.864561	0.687	0.799	1.79702e-18
YPEL5	2.09596e-22	0.770388	0.643	0.757	1.91655e-18
ITGA3	2.34954e-22	-0.900589	0.659	0.808	2.14842e-18
IL2RG	2.42771e-22	-1.24705	0.518	0.65	2.2199e-18
TMOD1	2.51094e-22	0.53443	0.742	0.95	2.296e-18
TIMM8A	2.84988e-22	-0.624945	0.214	0.351	2.60593e-18
LRRCC1	3.06646e-22	0.547133	0.433	0.623	2.80397e-18
RABGAP1L	3.09409e-22	0.78476	0.755	0.938	2.82924e-18
ZNF184	3.10491e-22	0.505047	0.595	0.76	2.83913e-18
TENM3	3.72774e-22	0.572951	0.597	0.653	3.40865e-18
CCDC127	4.07419e-22	1.02326	0.622	0.816	3.72544e-18
PPP1R3B	4.40076e-22	-0.756583	0.752	0.899	4.02405e-18
MLH1	4.88404e-22	0.522946	0.687	0.739	4.46597e-18
OSBPL7	5.27124e-22	-0.611881	0.583	0.7	4.82002e-18
SERPINF1	5.65685e-22	-0.810872	0.562	0.658	5.17263e-18
CPQ	6.09755e-22	0.696418	0.795	0.937	5.5756e-18
ZNF782	6.39528e-22	0.748524	0.612	0.75	5.84784e-18
ZDHHC17	6.64296e-22	0.619618	0.815	0.985	6.07432e-18
MYO5A	6.83239e-22	0.705785	0.761	0.867	6.24754e-18
ZBTB20	6.93827e-22	0.788382	0.784	0.946	6.34435e-18
PHLPP2	7.0092e-22	0.887064	0.688	0.854	6.40921e-18
GJA4	7.03446e-22	0.652444	0.667	0.848	6.43231e-18
MTRR	7.03879e-22	0.537082	0.673	0.875	6.43627e-18
RPS21	7.8678e-22	-0.537684	0.342	0.49	7.19431e-18
NDUFB3	7.95286e-22	-0.901976	0.471	0.583	7.27209e-18
BBS2	1.03247e-21	-0.620732	0.722	0.867	9.44091e-18
THADA	1.14368e-21	0.545938	0.855	0.995	1.04578e-17
NDUFB11	1.20579e-21	-1.0777	0.365	0.487	1.10257e-17
RPN1	1.25973e-21	0.617056	0.438	0.553	1.1519e-17
AZIN1	1.27128e-21	0.712465	0.478	0.603	1.16245e-17
CYB5RL	1.30535e-21	-1.88809	0.251	0.334	1.19361e-17
SUPT16H	1.38007e-21	0.768827	0.669	0.816	1.26193e-17
KLHL11	1.42642e-21	0.846538	0.542	0.653	1.30432e-17
KPNA3	1.49388e-21	0.978397	0.732	0.941	1.36601e-17
RBM28	1.52567e-21	-0.753957	0.378	0.529	1.39507e-17
EXOSC4	1.59716e-21	1.87643	0.344	0.444	1.46044e-17
LAMTOR5	1.72485e-21	-0.791353	0.462	0.585	1.5772e-17
STK26	1.72571e-21	-1.21247	0.618	0.789	1.57799e-17
HTATIP2	2.03807e-21	-0.893947	0.52	0.64	1.86361e-17
PLA2G12A	2.10473e-21	0.753388	0.584	0.746	1.92457e-17
HYAL1	2.17833e-21	-1.04926	0.478	0.615	1.99186e-17
PIGT	2.27274e-21	0.672514	0.576	0.699	2.0782e-17
GRB10	2.28491e-21	0.807623	0.859	0.993	2.08932e-17
OGFR	2.33232e-21	0.656635	0.435	0.556	2.13267e-17
USP19	2.36777e-21	-0.525055	0.632	0.759	2.16509e-17
TM6SF1	2.43371e-21	0.508034	0.561	0.63	2.22538e-17
CENPU	2.55539e-21	-0.578378	0.592	0.692	2.33665e-17
TANGO6	2.58406e-21	0.517242	0.788	0.951	2.36286e-17
DTX3L	2.64891e-21	-0.570373	0.518	0.655	2.42216e-17
RFX1	2.68349e-21	0.649343	0.559	0.73	2.45379e-17
ELK1	2.68929e-21	-0.643118	0.468	0.609	2.45909e-17
SYT11	3.06044e-21	0.520636	0.781	0.981	2.79846e-17
MRRF	3.17808e-21	0.519044	0.738	0.969	2.90604e-17
C20H5orf34	3.20094e-21	0.815057	0.495	0.586	2.92694e-17
ALKBH6	3.25013e-21	0.5742	0.431	0.56	2.97192e-17
POLR1E	3.3302e-21	1.16592	0.633	0.77	3.04514e-17
SMIM14	3.99756e-21	0.678344	0.792	0.966	3.65537e-17
COL12A1	4.21518e-21	0.839252	0.66	0.813	3.85436e-17
SORL1	4.67343e-21	-0.513582	0.648	0.761	4.27338e-17
KIAA1958	4.78984e-21	0.625154	0.789	0.968	4.37983e-17
LSM3	5.13366e-21	0.761846	0.635	0.777	4.69422e-17
NDUFB5	5.14815e-21	-0.794905	0.578	0.718	4.70747e-17
RGS16	5.18732e-21	1.16848	0.565	0.651	4.74328e-17
TMEM156	5.65399e-21	-0.660369	0.711	0.886	5.17001e-17
MMP15	6.0163e-21	-0.941557	0.478	0.665	5.50131e-17
KRBA2	6.7112e-21	1.03123	0.49	0.64	6.13672e-17
CAPN1	6.84694e-21	0.505808	0.628	0.787	6.26084e-17
HMGN5	7.38685e-21	0.929899	0.432	0.569	6.75454e-17
PCDHGC3	7.4203e-21	0.526151	0.732	0.9	6.78512e-17
CLMN	7.89165e-21	0.609702	0.792	0.963	7.21612e-17
GSTA4	8.24655e-21	-0.541865	0.5	0.609	7.54065e-17
E2F6	8.8716e-21	-0.517024	0.427	0.56	8.11219e-17
SETD1A	9.11532e-21	0.862227	0.475	0.594	8.33505e-17
ABCD4	9.17882e-21	0.747593	0.526	0.683	8.39311e-17
RBM41	9.71713e-21	0.538312	0.855	0.996	8.88535e-17
CTPS1	1.0316e-20	-0.703027	0.725	0.898	9.43293e-17
EIF4EBP3	1.0321e-20	0.530472	0.479	0.597	9.43754e-17
SPRING1	1.05594e-20	1.5072	0.493	0.62	9.65552e-17
ARID3A	1.15369e-20	-0.682329	0.518	0.642	1.05494e-16
PLIN3	1.16198e-20	-0.53497	0.558	0.698	1.06252e-16
GNA15	1.17792e-20	-0.832051	0.643	0.737	1.07709e-16
PSEN1	1.20302e-20	0.602017	0.799	0.968	1.10004e-16
GFRA4	1.23459e-20	0.54218	0.292	0.414	1.1289e-16
KLC2	1.3363e-20	0.637362	0.211	0.37	1.22191e-16
BCL2L12	1.37544e-20	0.571005	0.673	0.805	1.25771e-16
ZNF389	1.39978e-20	-0.696421	0.253	0.458	1.27996e-16
LYSMD2	1.44423e-20	0.558391	0.626	0.774	1.3206e-16
EFL1	1.4526e-20	0.732018	0.792	0.954	1.32826e-16
TCF7	1.48957e-20	-1.44806	0.567	0.663	1.36206e-16
RHOBTB3	1.73312e-20	0.58085	0.792	0.955	1.58476e-16
NKG7	2.12143e-20	-0.890358	0.574	0.731	1.93984e-16
UBAP2	2.24969e-20	0.592766	0.715	0.895	2.05712e-16
HSPA1A	2.55853e-20	0.570219	0.32	0.424	2.33952e-16
BTF3	2.75565e-20	-0.961783	0.492	0.575	2.51976e-16
HDDC3	2.86002e-20	0.732101	0.642	0.781	2.6152e-16
NTN1	2.92717e-20	0.802118	0.787	0.975	2.6766e-16
RARG	2.97147e-20	0.528106	0.638	0.833	2.71711e-16
ENO1	2.97172e-20	-0.682851	0.516	0.624	2.71735e-16
DEXI	3.01657e-20	-0.988596	0.592	0.706	2.75835e-16
MYO1F	3.06113e-20	0.53634	0.684	0.839	2.7991e-16
SDC3	3.18691e-20	1.00596	0.516	0.619	2.91411e-16
SLC25A38	3.29762e-20	1.00064	0.658	0.843	3.01535e-16
ZNF181	3.38085e-20	-0.825664	0.453	0.581	3.09145e-16
ATG2B	3.75504e-20	0.555062	0.645	0.789	3.43361e-16
RNF145	4.19341e-20	0.715553	0.724	0.878	3.83445e-16
FRA10AC1	4.34565e-20	0.599876	0.597	0.785	3.97366e-16
FBXW2	4.4144e-20	0.592066	0.699	0.895	4.03653e-16
PURG	4.46423e-20	0.574809	0.773	0.96	4.08209e-16
PSMC6	4.4669e-20	-0.535552	0.668	0.796	4.08453e-16
C29H11orf98	4.81924e-20	-0.864225	0.497	0.59	4.40672e-16
AMBRA1	5.09433e-20	0.529437	0.831	0.995	4.65826e-16
BTBD6	5.10753e-20	0.8799	0.423	0.479	4.67032e-16
XYLT2	5.12412e-20	-0.730602	0.557	0.686	4.68549e-16
PSMG3	5.12602e-20	0.608036	0.35	0.482	4.68723e-16
SENP1	5.27579e-20	0.964464	0.694	0.913	4.82418e-16
RGS7	5.28311e-20	0.686076	0.836	0.998	4.83087e-16
NUP107	5.33766e-20	0.500175	0.712	0.904	4.88076e-16
TMA16	5.37336e-20	0.620293	0.768	0.932	4.9134e-16
SLBP	5.72636e-20	0.520894	0.519	0.656	5.23618e-16
MAP2K4	5.74272e-20	0.698939	0.795	0.953	5.25114e-16
GTDC1	5.8018e-20	0.706001	0.855	1	5.30517e-16
CFAP91	6.13539e-20	0.873513	0.703	0.851	5.6102e-16
CPD	6.65681e-20	0.662702	0.741	0.948	6.08698e-16
RSRC1	6.86036e-20	0.545013	0.748	0.946	6.27312e-16
PDPK1	6.94405e-20	0.570079	0.782	0.956	6.34964e-16
DCK	7.39432e-20	0.5241	0.448	0.619	6.76137e-16
ZNF653	7.87744e-20	1.06399	0.503	0.684	7.20313e-16
EIF4E2	8.02636e-20	0.879611	0.621	0.801	7.3393e-16
RETSAT	8.09657e-20	-0.50446	0.524	0.661	7.40351e-16
PTGER4	8.99146e-20	0.69263	0.699	0.907	8.22179e-16
GPALPP1	9.12205e-20	0.569223	0.574	0.739	8.3412e-16
DERL2	9.49903e-20	-0.571117	0.382	0.456	8.68592e-16
LYPLA2	1.01376e-19	0.751563	0.377	0.499	9.26986e-16
GNL2	1.03636e-19	0.620951	0.452	0.544	9.47644e-16
ZBTB38	1.13625e-19	0.785624	0.688	0.813	1.03899e-15
TRIM65	1.16479e-19	-0.567541	0.56	0.721	1.06508e-15
SPRYD7	1.21498e-19	-0.76506	0.448	0.585	1.11098e-15
NFRKB	1.23144e-19	1.53226	0.563	0.734	1.12603e-15
NCF2	1.25778e-19	-0.976538	0.598	0.76	1.15012e-15
MID1IP1	1.28686e-19	-0.644581	0.288	0.4	1.1767e-15
MVK	1.30363e-19	0.647647	0.58	0.723	1.19203e-15
EIF2B3	1.35592e-19	0.598497	0.789	0.987	1.23985e-15
MIPEP	1.51188e-19	0.708863	0.775	0.913	1.38247e-15
DOK1	1.73542e-19	1.12032	0.153	0.241	1.58687e-15
ATMIN	2.05226e-19	0.910193	0.484	0.565	1.87658e-15
ADPGK	2.12075e-19	0.627902	0.618	0.763	1.93921e-15
OTUD7B	2.57879e-19	0.588589	0.792	0.981	2.35805e-15
CLDN12	2.59883e-19	0.559535	0.375	0.509	2.37637e-15
FBXW4	2.68836e-19	0.639037	0.823	0.985	2.45823e-15
FRK	2.81397e-19	0.772447	0.753	0.978	2.57309e-15
AOC3	2.98079e-19	-0.833443	0.493	0.582	2.72563e-15
SH3RF1	3.31324e-19	0.676753	0.808	0.987	3.02963e-15
TUBB4B	3.44625e-19	-0.552644	0.455	0.528	3.15125e-15
KIF3A	3.48189e-19	0.560951	0.785	0.931	3.18384e-15
FAM91A1	3.59117e-19	0.521717	0.747	0.876	3.28376e-15
NDUFAF5	3.63872e-19	0.704799	0.608	0.734	3.32725e-15
COG5	3.70978e-19	0.507243	0.835	0.996	3.39222e-15
ERGIC3	3.94399e-19	-0.546201	0.446	0.523	3.60639e-15
SLC10A5	4.04126e-19	-1.31858	0.278	0.406	3.69533e-15
VPS37D	4.06428e-19	-0.936881	0.572	0.619	3.71638e-15
MLX	4.24427e-19	-0.547643	0.396	0.511	3.88096e-15
TRMT6	4.34622e-19	-0.922588	0.19	0.33	3.97419e-15
DNAJC24	4.81428e-19	0.52334	0.778	0.949	4.40218e-15
CBX5	5.40504e-19	0.786408	0.602	0.783	4.94237e-15
ABCA3	5.83039e-19	0.763418	0.409	0.538	5.33131e-15
AKR7A2	6.17275e-19	-1.39955	0.525	0.625	5.64436e-15
RCL1	6.22598e-19	0.565663	0.749	0.948	5.69304e-15
HEXD	6.44142e-19	0.993469	0.655	0.747	5.89003e-15
CCDC90B	7.3693e-19	0.713106	0.602	0.786	6.73849e-15
SDHAF3	7.455e-19	0.596982	0.775	0.954	6.81685e-15
TIMM22	7.68406e-19	-1.834	0.488	0.615	7.0263e-15
WRN	7.74772e-19	0.538428	0.614	0.738	7.08451e-15
NDUFS6	8.14516e-19	-0.521812	0.468	0.538	7.44793e-15
HCK	8.4232e-19	-0.751076	0.738	0.898	7.70217e-15
NUBPL	8.70343e-19	0.607011	0.807	0.982	7.95842e-15
ACVR1C	8.78609e-19	-0.823763	0.655	0.798	8.034e-15
ST6GALNAC6	8.84706e-19	0.515641	0.497	0.669	8.08975e-15
ZBTB18	8.95192e-19	0.974927	0.587	0.724	8.18563e-15
PRR13	9.24425e-19	-1.75004	0.479	0.618	8.45295e-15
PLA2G4A	9.45456e-19	0.56726	0.796	0.975	8.64525e-15
RAB30	9.93326e-19	0.671594	0.85	0.996	9.08297e-15
NDUFA11	9.97733e-19	-0.749517	0.419	0.553	9.12327e-15
ATRAID	1.01697e-18	-0.617301	0.322	0.391	9.29921e-15
TMTC4	1.03144e-18	0.728818	0.67	0.785	9.43145e-15
JMJD4	1.11263e-18	1.0249	0.666	0.793	1.01739e-14
CCNQ	1.11843e-18	-0.526595	0.534	0.612	1.0227e-14
FAM168A	1.16061e-18	0.566282	0.831	1	1.06126e-14
MRPL2	1.16478e-18	1.50455	0.425	0.58	1.06507e-14
GET3	1.17227e-18	0.544166	0.737	0.922	1.07192e-14
RHOJ	1.29478e-18	0.552594	0.775	0.978	1.18395e-14
GAS6	1.31579e-18	0.660365	0.565	0.736	1.20316e-14
CEP250	1.34163e-18	-0.536218	0.497	0.619	1.22679e-14
IMPDH1	1.41229e-18	-1.55353	0.277	0.409	1.2914e-14
ZCCHC3	1.49528e-18	-0.777458	0.199	0.273	1.36728e-14
LEP	1.51951e-18	-0.848215	0.314	0.434	1.38944e-14
NOP10	1.55648e-18	0.598001	0.41	0.518	1.42324e-14
TMA7	1.57013e-18	-0.756873	0.507	0.577	1.43573e-14
ZNF688	1.65338e-18	0.568099	0.367	0.472	1.51185e-14
C8H9orf64	1.81368e-18	-0.542705	0.648	0.794	1.65842e-14
RPS16	1.82673e-18	-0.504817	0.489	0.6	1.67037e-14
MRPL15	1.95001e-18	-0.557854	0.441	0.493	1.78309e-14
ALDH9A1	1.9692e-18	0.570856	0.625	0.795	1.80063e-14
RSPO3	2.03273e-18	-0.59278	0.482	0.562	1.85873e-14
MED28	2.21394e-18	-0.812623	0.665	0.777	2.02442e-14
FITM2	2.43314e-18	-0.580659	0.564	0.68	2.22486e-14
CCNB1IP1	2.44094e-18	-1.6561	0.372	0.428	2.232e-14
ACYP2	3.24735e-18	0.728841	0.808	0.994	2.96938e-14
ACSF2	4.34198e-18	-0.547559	0.644	0.722	3.9703e-14
BHLHE41	4.43634e-18	-0.71332	0.528	0.63	4.05659e-14
TSPAN31	4.59559e-18	-1.1805	0.307	0.435	4.2022e-14
MMP28	4.68023e-18	-1.23876	0.71	0.83	4.2796e-14
MGST3	4.85735e-18	-0.66713	0.482	0.594	4.44156e-14
ATP6V0A2	4.89606e-18	-0.552462	0.621	0.73	4.47696e-14
CNOT6	5.34786e-18	0.53137	0.718	0.915	4.89008e-14
SLC10A7	5.39884e-18	0.562527	0.82	0.993	4.9367e-14
CLP1	5.81443e-18	1.86587	0.272	0.372	5.31672e-14
STAC3	5.93819e-18	0.929262	0.492	0.561	5.42988e-14
RER1	6.13657e-18	-0.706147	0.666	0.765	5.61128e-14
ADIG	6.13751e-18	-0.741544	0.427	0.498	5.61214e-14
BCO2	6.22839e-18	1.04844	0.705	0.918	5.69524e-14
TGFB1	6.59098e-18	-0.61431	0.733	0.915	6.02679e-14
ELP5	6.8485e-18	-0.519827	0.468	0.561	6.26227e-14
SRPX	6.95009e-18	0.648613	0.716	0.916	6.35516e-14
ATG12	7.14858e-18	0.568123	0.635	0.771	6.53666e-14
EIF2B1	7.29171e-18	0.658011	0.584	0.746	6.66754e-14
ACAD11	7.64805e-18	0.893811	0.794	0.973	6.99338e-14
RFX7	7.7123e-18	0.546228	0.825	0.983	7.05213e-14
ZFP90	7.77503e-18	0.745423	0.625	0.748	7.10949e-14
CNTN1	7.84931e-18	0.720967	0.799	0.968	7.17741e-14
MRPL18	8.49346e-18	-1.17743	0.453	0.556	7.76642e-14
KLHL29	8.68733e-18	0.908027	0.811	0.987	7.9437e-14
GPN3	9.01727e-18	-0.706135	0.432	0.583	8.24539e-14
APEX2	9.46141e-18	-2.57923	0.306	0.448	8.65151e-14
MTF1	9.7371e-18	0.665943	0.498	0.618	8.90361e-14
ARHGEF25	9.81913e-18	0.657186	0.522	0.651	8.97861e-14
VKORC1	1.01791e-17	-0.917155	0.504	0.625	9.30781e-14
SLC39A9	1.03614e-17	1.17809	0.758	0.916	9.47446e-14
TMED9	1.05705e-17	-0.651329	0.49	0.574	9.66564e-14
SMPD3	1.07218e-17	0.520831	0.608	0.729	9.80405e-14
HDDC2	1.07254e-17	0.671622	0.635	0.75	9.80734e-14
CERS5	1.07349e-17	0.649002	0.747	0.922	9.81604e-14
STXBP6	1.0748e-17	0.706477	0.828	0.999	9.82798e-14
NHSL1	1.08933e-17	0.794523	0.787	0.984	9.96081e-14
FUNDC1	1.11086e-17	-0.91724	0.415	0.521	1.01577e-13
MKRN1	1.11913e-17	0.83208	0.733	0.866	1.02334e-13
SVEP1	1.12373e-17	0.798744	0.799	0.96	1.02754e-13
SLC2A4	1.17034e-17	1.36603	0.533	0.619	1.07016e-13
ORC2	1.18123e-17	0.514233	0.722	0.883	1.08012e-13
MIA	1.24509e-17	0.63828	0.313	0.45	1.13851e-13
TMEM237	1.31123e-17	-0.99904	0.627	0.709	1.19899e-13
IPO5	1.3375e-17	0.759566	0.562	0.711	1.22301e-13
PYCR3	1.37461e-17	-0.992269	0.511	0.598	1.25694e-13
RNF180	1.52074e-17	-0.578661	0.763	0.957	1.39057e-13
YBEY	1.53708e-17	-0.584806	0.591	0.718	1.4055e-13
ATP5MC3	1.62422e-17	-0.729214	0.452	0.521	1.48519e-13
CRPPA	1.85402e-17	0.66551	0.811	0.985	1.69532e-13
PXK	1.89944e-17	0.567962	0.788	0.95	1.73685e-13
TUFM	2.35965e-17	0.57381	0.404	0.526	2.15766e-13
DTX4	2.48492e-17	0.97783	0.595	0.794	2.27221e-13
GPM6B	2.489e-17	0.585486	0.82	0.995	2.27594e-13
GCFC2	2.71001e-17	0.565835	0.798	0.948	2.47803e-13
CPLANE2	2.91091e-17	-0.570549	0.516	0.633	2.66173e-13
ADGRA3	2.92349e-17	0.518528	0.783	0.974	2.67324e-13
B3GNT6	3.03415e-17	-0.82433	0.606	0.695	2.77443e-13
IFI6	3.09068e-17	-0.655328	0.401	0.528	2.82611e-13
BOLA1	3.11761e-17	-0.754661	0.373	0.501	2.85074e-13
LMCD1	3.22764e-17	-0.532658	0.774	0.982	2.95136e-13
S100G	3.29537e-17	-0.861727	0.251	0.368	3.01328e-13
GABARAPL2	3.40209e-17	-0.617994	0.542	0.665	3.11087e-13
EDEM3	3.43338e-17	0.657794	0.725	0.878	3.13948e-13
SUMF2	3.53546e-17	0.598891	0.253	0.357	3.23283e-13
DTWD2	4.21156e-17	0.524957	0.712	0.928	3.85105e-13
URB2	4.23522e-17	1.03241	0.198	0.288	3.87269e-13
CCDC115	4.35346e-17	-1.4118	0.622	0.741	3.98081e-13
CDK2AP1	4.36436e-17	0.775702	0.382	0.492	3.99077e-13
KLF7	4.58928e-17	0.569291	0.874	0.999	4.19644e-13
SRP19	4.60662e-17	-0.518014	0.546	0.65	4.21229e-13
FCGRT	4.61869e-17	-0.581117	0.445	0.523	4.22333e-13
MARCHF3	5.03003e-17	0.891423	0.843	0.998	4.59946e-13
EIF2AK1	5.0848e-17	0.556217	0.564	0.732	4.64954e-13
AHCYL2	5.08675e-17	0.502889	0.789	0.975	4.65132e-13
ABHD11	5.22231e-17	-0.701641	0.415	0.524	4.77528e-13
NDUFC1	5.27855e-17	-1.30813	0.403	0.476	4.8267e-13
CREBRF	5.66163e-17	0.615003	0.627	0.761	5.177e-13
PNPO	5.69898e-17	0.797859	0.486	0.593	5.21115e-13
SPATA5	6.00596e-17	0.509342	0.812	0.976	5.49185e-13
UBE2F	6.53677e-17	0.700248	0.726	0.895	5.97722e-13
ZNF583	7.45322e-17	-0.791235	0.534	0.643	6.81522e-13
EI24	7.49462e-17	0.78293	0.57	0.715	6.85308e-13
CCDC22	7.50674e-17	0.609278	0.6	0.731	6.86416e-13
PLCL2	7.61285e-17	0.50054	0.801	0.986	6.96119e-13
JCAD	8.56778e-17	0.761646	0.678	0.792	7.83438e-13
ZNRF2	8.75904e-17	0.587236	0.765	0.963	8.00927e-13
MRPL37	9.64866e-17	0.523563	0.604	0.759	8.82274e-13
SLC20A2	9.65511e-17	0.554827	0.776	0.954	8.82864e-13
RC3H2	9.82561e-17	0.531532	0.772	0.913	8.98454e-13
RPL32	9.97016e-17	-0.554868	0.566	0.691	9.11671e-13
DDX58	1.07842e-16	0.508359	0.566	0.686	9.86103e-13
SHLD2	1.22497e-16	0.505562	0.815	0.972	1.12011e-12
ZNF548	1.26765e-16	-0.589998	0.246	0.336	1.15914e-12
RPUSD3	1.34025e-16	-0.516922	0.608	0.682	1.22552e-12
ENKUR	1.35442e-16	0.609053	0.475	0.565	1.23848e-12
C9H6orf120	1.362e-16	-0.539305	0.593	0.702	1.24541e-12
TOMM20	1.38926e-16	-1.05628	0.498	0.579	1.27034e-12
TOMM34	1.44756e-16	0.532271	0.717	0.748	1.32365e-12
ANK3	1.45735e-16	2.01094	0.459	0.542	1.3326e-12
HAUS2	1.78673e-16	0.668056	0.485	0.618	1.63378e-12
BCAS1	1.79461e-16	-0.698177	0.645	0.78	1.64099e-12
UNC93B1	1.80769e-16	0.628057	0.508	0.597	1.65295e-12
CHM	1.85697e-16	0.515395	0.829	0.992	1.69801e-12
CYB561D2	1.87433e-16	0.588077	0.488	0.609	1.71389e-12
CCT5	1.90388e-16	-0.736855	0.522	0.619	1.7409e-12
GLB1	1.95059e-16	0.579515	0.78	0.921	1.78362e-12
GRPEL2	2.15365e-16	0.530654	0.652	0.775	1.9693e-12
ZDHHC8	2.15907e-16	0.566554	0.494	0.608	1.97425e-12
HM13	2.16379e-16	0.505502	0.628	0.76	1.97857e-12
EXOSC6	2.23269e-16	1.11305	0.312	0.402	2.04157e-12
SF3A1	2.54827e-16	0.919762	0.456	0.612	2.33014e-12
DARS2	2.71114e-16	0.838662	0.643	0.786	2.47906e-12
CEP170B	2.77464e-16	0.560784	0.312	0.403	2.53713e-12
APMAP	2.79071e-16	0.543194	0.745	0.948	2.55182e-12
NRXN1	2.80056e-16	1.02374	0.822	0.993	2.56084e-12
PLIN2	2.80736e-16	-0.786149	0.537	0.648	2.56705e-12
GLE1	2.85268e-16	0.619776	0.647	0.817	2.60849e-12
ACVRL1	2.89774e-16	-0.633884	0.657	0.78	2.64969e-12
HYI	3.03196e-16	-1.20895	0.566	0.666	2.77243e-12
FGL2	3.04269e-16	-0.604101	0.487	0.591	2.78224e-12
C1QA	3.22752e-16	-0.743765	0.479	0.579	2.95125e-12
RCOR3	3.2969e-16	0.518971	0.808	0.981	3.01468e-12
S100PBP	3.45406e-16	0.606551	0.435	0.531	3.15839e-12
CS	3.67902e-16	0.551762	0.605	0.754	3.36409e-12
LNX2	3.72498e-16	0.913787	0.752	0.971	3.40612e-12
DAPP1	3.73615e-16	1.66722	0.752	0.886	3.41633e-12
ABCF3	3.92922e-16	0.557272	0.438	0.462	3.59288e-12
EIF2S1	4.21772e-16	0.645437	0.569	0.668	3.85668e-12
SLC30A9	4.59535e-16	0.580787	0.745	0.929	4.20199e-12
TSTD2	4.88951e-16	0.514979	0.652	0.804	4.47097e-12
IRAK3	4.89255e-16	0.571766	0.735	0.919	4.47375e-12
FAM110D	5.04132e-16	-0.645123	0.692	0.73	4.60978e-12
NUDCD1	6.00609e-16	0.618936	0.711	0.838	5.49197e-12
ASGR2	6.46031e-16	0.775469	0.289	0.395	5.90731e-12
SDHAF2	6.5386e-16	-0.828978	0.63	0.733	5.9789e-12
PRKCA	6.59486e-16	0.516265	0.833	0.988	6.03034e-12
CNPY4	6.80552e-16	-0.604791	0.526	0.624	6.22296e-12
RPL36AL	7.22423e-16	-0.753634	0.487	0.58	6.60583e-12
CHCHD4	7.28765e-16	-0.785531	0.402	0.462	6.66383e-12
PPAN	7.39543e-16	0.564887	0.378	0.492	6.76238e-12
MAGEH1	8.16464e-16	-1.00652	0.482	0.567	7.46574e-12
LTV1	8.35241e-16	0.547954	0.574	0.717	7.63744e-12
ABCG2	8.39314e-16	0.550009	0.799	0.98	7.67469e-12
WDR61	9.79768e-16	0.931485	0.643	0.801	8.959e-12
UQCRFS1	9.89278e-16	0.673193	0.459	0.579	9.04596e-12
SMUG1	1.00287e-15	0.782559	0.567	0.63	9.17026e-12
KCNK6	1.04033e-15	0.949862	0.317	0.383	9.51277e-12
RPL37	1.04681e-15	-0.526914	0.483	0.58	9.57207e-12
MYL12A	1.05055e-15	-0.689413	0.454	0.536	9.60626e-12
UBA3	1.12065e-15	0.699389	0.693	0.832	1.02472e-11
RAD51B	1.19083e-15	0.618367	0.832	1	1.0889e-11
EIF3L	1.20476e-15	0.754222	0.586	0.764	1.10163e-11
USP21	1.25718e-15	-0.512159	0.586	0.709	1.14957e-11
IFT52	1.28276e-15	0.546998	0.692	0.792	1.17296e-11
GPR137	1.31838e-15	0.625327	0.457	0.556	1.20553e-11
ARVCF	1.32624e-15	0.559717	0.372	0.51	1.21271e-11
ANAPC16	1.32776e-15	-0.651004	0.511	0.591	1.21411e-11
PRIM1	1.34884e-15	-0.860717	0.585	0.689	1.23337e-11
RPL27	1.36237e-15	-1.12763	0.471	0.533	1.24575e-11
CCL14	1.384e-15	-0.705658	0.642	0.751	1.26553e-11
RABEPK	1.44154e-15	1.09552	0.62	0.707	1.31815e-11
TPST1	1.45085e-15	0.624801	0.733	0.884	1.32665e-11
CD247	1.4773e-15	-1.01123	0.505	0.629	1.35084e-11
C3H1orf54	1.49114e-15	-0.939515	0.739	0.844	1.3635e-11
TSR2	1.5675e-15	-0.693318	0.588	0.71	1.43332e-11
FKTN	1.71304e-15	0.592228	0.764	0.963	1.5664e-11
ITPKC	1.76589e-15	-0.715281	0.546	0.601	1.61473e-11
FCGR2B	1.89612e-15	-1.81395	0.611	0.73	1.73381e-11
SIRPB1	1.99291e-15	-0.665272	0.705	0.855	1.82231e-11
HSD17B11	2.00852e-15	0.574455	0.669	0.845	1.83659e-11
C18H19orf54	2.20519e-15	1.06161	0.594	0.661	2.01642e-11
FTL	2.22731e-15	-0.689328	0.522	0.609	2.03665e-11
RYK	2.78887e-15	0.580186	0.814	0.986	2.55015e-11
NOP58	3.00529e-15	0.854262	0.575	0.718	2.74804e-11
MCEE	3.16968e-15	-0.799686	0.488	0.581	2.89835e-11
AIP	3.20865e-15	0.89549	0.581	0.66	2.93399e-11
MCU	3.34622e-15	0.588419	0.802	0.994	3.05979e-11
PPP3R1	3.58291e-15	0.747585	0.84	0.966	3.27621e-11
LPL	3.93752e-15	-0.597207	0.454	0.547	3.60047e-11
CD300A	4.05384e-15	0.626506	0.562	0.695	3.70683e-11
POGZ	4.39853e-15	0.534142	0.724	0.876	4.02202e-11
IMMP1L	4.50844e-15	0.554542	0.787	0.945	4.12252e-11
CARMIL1	4.55742e-15	0.66578	0.845	0.992	4.1673e-11
CD93	4.85327e-15	-0.852718	0.648	0.739	4.43783e-11
ISOC2	5.42827e-15	0.727598	0.444	0.583	4.96361e-11
FOCAD	5.57623e-15	0.64686	0.828	0.995	5.0989e-11
ADIPOQ	5.9474e-15	-0.648072	0.515	0.588	5.4383e-11
POGLUT3	6.00326e-15	0.906398	0.762	0.921	5.48938e-11
CFH	6.2715e-15	0.730102	0.474	0.614	5.73466e-11
VPS8	6.27896e-15	0.620336	0.849	0.996	5.74148e-11
SNX1	6.43427e-15	0.538434	0.615	0.757	5.8835e-11
ANKRD44	6.44428e-15	0.523586	0.809	0.981	5.89265e-11
UBE2V2	6.44955e-15	-0.560368	0.432	0.531	5.89747e-11
RELCH	7.14812e-15	0.545822	0.792	0.974	6.53624e-11
DYNLT3	7.24338e-15	-0.622063	0.561	0.662	6.62334e-11
FBXO16	7.4082e-15	-1.17974	0.509	0.577	6.77405e-11
REEP4	7.73208e-15	0.512681	0.366	0.444	7.07021e-11
BOLA3	7.75199e-15	-0.532484	0.596	0.704	7.08842e-11
S100B	8.32565e-15	-0.898266	0.414	0.509	7.61297e-11
ACAD10	8.69461e-15	0.769078	0.721	0.908	7.95035e-11
NUP35	9.27679e-15	0.550841	0.742	0.907	8.4827e-11
TWF1	9.4712e-15	0.809698	0.695	0.88	8.66046e-11
ATG4A	1.01215e-14	0.846972	0.589	0.716	9.25509e-11
GMIP	1.01751e-14	0.598275	0.441	0.535	9.30413e-11
UBE2W	1.0709e-14	0.602041	0.715	0.9	9.79231e-11
STX11	1.11146e-14	-0.623234	0.651	0.769	1.01632e-10
DIPK1A	1.13137e-14	0.615601	0.83	0.99	1.03453e-10
SLC44A1	1.20381e-14	0.537122	0.862	0.999	1.10076e-10
CHCHD10	1.25144e-14	-0.61538	0.459	0.541	1.14432e-10
SAT2	1.27676e-14	-0.540867	0.572	0.648	1.16746e-10
PLEKHG1	1.31053e-14	0.575652	0.797	0.991	1.19835e-10
AGMO	1.31237e-14	0.547248	0.872	1	1.20003e-10
CDC42EP3	1.33823e-14	-0.638584	0.679	0.816	1.22368e-10
EIF4E	1.39878e-14	0.788625	0.728	0.895	1.27905e-10
CAMKMT	1.40756e-14	0.822998	0.855	0.999	1.28707e-10
MKNK1	1.57732e-14	0.646953	0.665	0.836	1.4423e-10
MMUT	1.64904e-14	0.616977	0.583	0.693	1.50788e-10
RPS18	1.80078e-14	-0.532081	0.385	0.478	1.64664e-10
TTPA	1.80974e-14	-0.655044	0.425	0.457	1.65482e-10
DMPK	1.8591e-14	-0.618464	0.308	0.447	1.69996e-10
ATP5IF1	1.91683e-14	-0.572119	0.419	0.503	1.75275e-10
CAVIN2	1.97152e-14	-0.561645	0.655	0.78	1.80276e-10
IDI1	1.987e-14	-0.503784	0.457	0.562	1.81691e-10
SHQ1	2.00341e-14	0.618898	0.738	0.934	1.83192e-10
ABCB10	2.20275e-14	0.959018	0.672	0.835	2.0142e-10
NCAPG2	2.25185e-14	0.878145	0.658	0.771	2.05909e-10
KANSL3	2.30862e-14	0.672055	0.762	0.914	2.111e-10
RFC4	2.33363e-14	0.687561	0.645	0.833	2.13387e-10
XKR8	2.34516e-14	1.07115	0.345	0.463	2.14441e-10
ZNF311	2.7871e-14	-0.656466	0.462	0.544	2.54853e-10
LIN52	3.10319e-14	0.648359	0.796	0.986	2.83756e-10
MYLK	3.91288e-14	-0.636315	0.638	0.727	3.57794e-10
SYNC	4.09496e-14	-0.839267	0.5	0.597	3.74443e-10
COQ8A	4.26571e-14	0.613952	0.532	0.627	3.90056e-10
LZTS1	4.40235e-14	-0.710534	0.731	0.944	4.02551e-10
TMEM234	4.48193e-14	-0.89939	0.645	0.674	4.09828e-10
PDXK	4.86824e-14	0.518897	0.534	0.658	4.45152e-10
METAP1	4.87479e-14	0.529364	0.755	0.962	4.45751e-10
SMCR8	4.91293e-14	1.43216	0.482	0.567	4.49238e-10
NPTN	5.69134e-14	0.595057	0.792	0.94	5.20416e-10
GEN1	5.81185e-14	-0.932587	0.588	0.685	5.31435e-10
SERF2	5.81319e-14	-1.0108	0.418	0.495	5.31558e-10
KLHL13	6.35975e-14	0.600785	0.789	0.959	5.81536e-10
NUDT14	6.44409e-14	-1.94134	0.248	0.355	5.89247e-10
DPAGT1	7.37695e-14	0.713569	0.279	0.376	6.74549e-10
SRD5A3	7.44663e-14	-1.6249	0.304	0.404	6.8092e-10
TMEM251	8.5624e-14	-1.12637	0.579	0.629	7.82946e-10
FAM193B	8.66643e-14	0.625988	0.497	0.625	7.92458e-10
CAMTA2	8.6697e-14	1.01443	0.384	0.493	7.92757e-10
CETN4	9.61703e-14	1.15134	0.515	0.652	8.79381e-10
GKAP1	1.05649e-13	0.500176	0.625	0.751	9.66052e-10
IPO11	1.23522e-13	0.545037	0.795	0.963	1.12948e-09
EEF1AKMT3	1.27151e-13	1.85684	0.47	0.514	1.16267e-09
KRCC1	1.31158e-13	0.590562	0.452	0.521	1.19931e-09
NAMPT	1.31975e-13	0.531289	0.689	0.819	1.20678e-09
FAU	1.34558e-13	-1.24895	0.565	0.609	1.2304e-09
BoLA	1.39939e-13	0.773887	0.384	0.46	1.27961e-09
PHPT1	1.42779e-13	-0.979128	0.245	0.314	1.30557e-09
TCF15	1.66455e-13	-0.609353	0.742	0.889	1.52206e-09
RPL10	1.68189e-13	-0.603365	0.578	0.634	1.53792e-09
TOMM6	1.73788e-13	-0.718914	0.34	0.419	1.58911e-09
SFMBT2	1.82577e-13	0.606581	0.75	0.953	1.66948e-09
NOL12	1.86184e-13	0.875018	0.442	0.476	1.70246e-09
TRPC1	1.91243e-13	0.508339	0.832	0.995	1.74873e-09
NUFIP2	1.95585e-13	-0.581565	0.484	0.509	1.78843e-09
FECH	2.07369e-13	0.539541	0.632	0.782	1.89619e-09
MYL12B	2.31569e-13	-0.677152	0.569	0.656	2.11747e-09
UGP2	2.40891e-13	0.659538	0.816	0.964	2.20271e-09
HSF2BP	2.56021e-13	-0.500706	0.647	0.724	2.34106e-09
SPEF2	2.60318e-13	-1.36194	0.229	0.362	2.38035e-09
MED21	2.68987e-13	-1.0621	0.525	0.633	2.45961e-09
NXT1	2.74825e-13	0.604033	0.325	0.364	2.513e-09
GDE1	2.805e-13	0.92161	0.692	0.874	2.56489e-09
CARM1	2.97903e-13	0.513068	0.745	0.918	2.72402e-09
PLEKHO2	3.00841e-13	-0.652075	0.597	0.708	2.75089e-09
INSIG2	3.04617e-13	0.581294	0.722	0.953	2.78542e-09
AATF	3.21503e-13	0.970703	0.723	0.863	2.93982e-09
CMTM7	3.27622e-13	0.700907	0.732	0.901	2.99577e-09
TRMT11	3.35284e-13	0.677143	0.752	0.917	3.06584e-09
ATG10	3.54814e-13	0.631012	0.768	0.994	3.24442e-09
RPL39	3.61614e-13	-0.512177	0.484	0.559	3.30659e-09
AGBL5	3.6395e-13	0.663666	0.552	0.653	3.32796e-09
RBM7	3.71979e-13	0.529851	0.462	0.547	3.40138e-09
PRSS23	3.77631e-13	-0.61784	0.599	0.678	3.45306e-09
RPS7	3.82807e-13	-0.506539	0.438	0.531	3.50039e-09
PREP	3.84083e-13	0.524273	0.778	0.957	3.51205e-09
SP4	4.34809e-13	0.551303	0.689	0.91	3.9759e-09
TFRC	4.67178e-13	0.626422	0.749	0.898	4.27187e-09
MARCKSL1	4.83188e-13	-0.696662	0.503	0.584	4.41827e-09
HIBADH	4.84965e-13	0.61645	0.819	0.992	4.43452e-09
PAQR6	4.91583e-13	-0.613884	0.614	0.704	4.49504e-09
POMP	5.08477e-13	-0.594823	0.512	0.6	4.64952e-09
ACAP2.1	5.18743e-13	0.71686	0.745	0.89	4.74339e-09
PON3	5.39097e-13	-0.667887	0.706	0.827	4.92951e-09
EFNA5	5.47377e-13	0.623451	0.881	0.999	5.00521e-09
ZNF445	5.58632e-13	1.84802	0.379	0.483	5.10813e-09
ROMO1	5.94563e-13	-0.821981	0.388	0.432	5.43668e-09
NDUFA1	6.14295e-13	-0.825339	0.372	0.438	5.61712e-09
SNRPD2	6.50832e-13	-0.955816	0.459	0.551	5.9512e-09
ZNF75D	6.63639e-13	-0.52754	0.638	0.757	6.06831e-09
RIF1	6.72891e-13	0.64685	0.439	0.583	6.15292e-09
ADH5	6.89666e-13	-0.511529	0.559	0.645	6.30631e-09
KIT	7.19346e-13	-0.501538	0.573	0.627	6.5777e-09
CSTF3	7.23803e-13	0.772328	0.795	0.977	6.61846e-09
WDR25	7.289e-13	0.99419	0.782	0.964	6.66506e-09
SH3RF3	7.55247e-13	0.842496	0.754	0.943	6.90598e-09
NEDD8	7.95773e-13	0.75042	0.489	0.58	7.27654e-09
HDAC2	8.38319e-13	0.922866	0.657	0.793	7.66559e-09
MED13	8.79295e-13	0.541275	0.798	0.966	8.04027e-09
PRPSAP2	9.17755e-13	0.652419	0.548	0.649	8.39195e-09
VDAC3	9.97979e-13	-0.558085	0.699	0.832	9.12552e-09
TMEM39A	1.02563e-12	0.673705	0.659	0.809	9.37839e-09
HTRA2	1.05053e-12	0.675604	0.585	0.681	9.60607e-09
GPR89A	1.07287e-12	0.573084	0.66	0.847	9.81037e-09
TRPT1	1.07693e-12	1.34642	0.45	0.561	9.84741e-09
SNRPN	1.15654e-12	0.503987	0.721	0.862	1.05754e-08
DPF2	1.1812e-12	0.699596	0.612	0.688	1.08009e-08
ZNF606	1.21627e-12	0.907696	0.413	0.509	1.11216e-08
ELF1	1.23626e-12	0.580287	0.829	0.972	1.13044e-08
GUSB	1.24017e-12	-0.55459	0.601	0.683	1.13401e-08
BMS1	1.26077e-12	0.560067	0.41	0.501	1.15285e-08
COL8A1	1.28568e-12	0.712857	0.8	0.934	1.17563e-08
ALG8	1.28885e-12	-0.519347	0.628	0.711	1.17852e-08
CD84	1.30906e-12	-0.606317	0.626	0.698	1.197e-08
CDH11	1.35401e-12	0.761663	0.816	0.989	1.23811e-08
ZNF521	1.37067e-12	0.578837	0.874	0.995	1.25334e-08
PAQR3	1.38272e-12	0.593771	0.758	0.902	1.26436e-08
CCDC69	1.38316e-12	-1.76014	0.496	0.553	1.26476e-08
DEF8	1.41005e-12	0.695515	0.464	0.486	1.28935e-08
UQCR10	1.4162e-12	-1.10784	0.46	0.532	1.29497e-08
ATP6V1C1	1.4241e-12	0.545987	0.662	0.851	1.3022e-08
KMT2B	1.50761e-12	-0.897944	0.274	0.332	1.37855e-08
AP2M1	1.60079e-12	0.763456	0.505	0.574	1.46376e-08
FAM229A	1.68711e-12	0.817332	0.608	0.691	1.54269e-08
CBS	1.71227e-12	-0.505025	0.385	0.45	1.5657e-08
MMAA	1.72193e-12	0.753916	0.606	0.715	1.57453e-08
G2E3	1.73764e-12	0.818395	0.785	0.913	1.5889e-08
ATP5MF	1.83292e-12	-0.688574	0.519	0.63	1.67602e-08
NKIRAS1	1.86849e-12	0.580223	0.524	0.615	1.70855e-08
AGER	1.90362e-12	-0.70214	0.344	0.447	1.74067e-08
DDX39A	2.02421e-12	0.870036	0.524	0.606	1.85094e-08
NCLN	2.1238e-12	0.518838	0.522	0.666	1.94201e-08
MRGPRF	2.14177e-12	-1.87134	0.586	0.674	1.95844e-08
GCSH	2.15429e-12	-2.35667	0.412	0.486	1.96988e-08
GNPAT	2.51804e-12	0.622524	0.762	0.898	2.3025e-08
S100A11	2.52012e-12	-0.642719	0.429	0.547	2.3044e-08
GTF3A	2.56362e-12	0.737618	0.244	0.344	2.34417e-08
HEXIM2	2.73408e-12	0.767831	0.352	0.468	2.50004e-08
PCCA	2.82127e-12	0.536472	0.884	0.995	2.57977e-08
ANXA3	2.94454e-12	-0.596496	0.71	0.95	2.69248e-08
USP33	3.02947e-12	0.574571	0.652	0.84	2.77015e-08
MRPS17	3.05931e-12	-0.749873	0.558	0.628	2.79743e-08
IBA57	3.18104e-12	0.611554	0.541	0.636	2.90874e-08
SLC29A3	3.26119e-12	-0.564173	0.756	0.878	2.98203e-08
TENM4	3.42198e-12	-0.55819	0.776	0.922	3.12906e-08
TMEM129	3.51827e-12	-0.598015	0.536	0.628	3.21711e-08
LPAR6	3.60473e-12	-0.58502	0.685	0.834	3.29617e-08
SFRP5	3.88667e-12	-1.7602	0.354	0.471	3.55397e-08
HIRA	4.18383e-12	0.697818	0.7	0.855	3.82569e-08
RAI1	4.29058e-12	0.679538	0.775	0.967	3.9233e-08
GLT8D2	4.57928e-12	-0.515974	0.616	0.746	4.1873e-08
C7H19orf53	4.67656e-12	-0.739573	0.562	0.645	4.27624e-08
UBE2Z	4.69828e-12	0.511535	0.485	0.562	4.2961e-08
POLR2J	4.75879e-12	0.680441	0.442	0.488	4.35144e-08
SGF29	4.7922e-12	1.07058	0.685	0.839	4.38199e-08
PXMP4	4.84279e-12	-0.803103	0.383	0.463	4.42825e-08
UBE2M	4.85682e-12	0.588795	0.538	0.596	4.44108e-08
ZNF496	5.34942e-12	0.793776	0.618	0.705	4.89151e-08
GSTCD	5.40382e-12	0.60449	0.765	0.946	4.94125e-08
ERGIC2	5.43943e-12	0.589863	0.681	0.925	4.97382e-08
CIAO1	5.55754e-12	0.572614	0.598	0.727	5.08181e-08
ZNF503	6.63466e-12	0.787779	0.469	0.512	6.06673e-08
DNAJC28	6.69322e-12	0.904664	0.305	0.45	6.12028e-08
PRDX5	7.11059e-12	-1.07455	0.503	0.548	6.50192e-08
CEP89	7.26191e-12	0.546896	0.808	0.968	6.64029e-08
CCDC167	7.38526e-12	0.804363	0.563	0.634	6.75308e-08
NRF1	7.39781e-12	0.528405	0.844	0.994	6.76456e-08
ZNF75A	7.4509e-12	0.681423	0.651	0.727	6.8131e-08
ANKEF1	7.4857e-12	-0.729623	0.532	0.568	6.84492e-08
RPS13	7.54336e-12	-0.864025	0.428	0.494	6.89765e-08
NABP1	7.79905e-12	-0.968976	0.488	0.565	7.13146e-08
TRAPPC4	8.31885e-12	-0.503687	0.431	0.462	7.60675e-08
CBLL1	8.39806e-12	0.880569	0.655	0.834	7.67919e-08
ADORA1	8.60588e-12	-1.74007	0.492	0.625	7.86922e-08
WDR17	8.78015e-12	0.504207	0.694	0.856	8.02857e-08
RPL11	9.32522e-12	-0.666415	0.608	0.715	8.52698e-08
SNRNP27	9.73223e-12	-0.500618	0.455	0.488	8.89915e-08
GCC1	9.77118e-12	-1.25315	0.468	0.503	8.93477e-08
LZTS2	9.79778e-12	0.524491	0.446	0.53	8.95909e-08
TRAPPC5	1.00679e-11	-0.793981	0.535	0.621	9.20611e-08
MCMBP	1.01098e-11	0.724148	0.724	0.95	9.2444e-08
DOK5	1.07659e-11	0.808901	0.807	0.971	9.84432e-08
NIPSNAP1	1.08934e-11	-0.662784	0.588	0.629	9.96094e-08
USP54	1.11994e-11	0.601969	0.682	0.822	1.02407e-07
PRKACA	1.15893e-11	0.709852	0.615	0.777	1.05972e-07
SNX25	1.19011e-11	0.528302	0.719	0.892	1.08824e-07
NACC1	1.19465e-11	-0.546259	0.449	0.525	1.09239e-07
TTC37	1.24118e-11	0.536914	0.744	0.881	1.13493e-07
PDK2	1.32539e-11	0.794096	0.378	0.435	1.21193e-07
CIDEC	1.34487e-11	-0.913947	0.505	0.512	1.22975e-07
SLC25A13	1.43298e-11	0.568983	0.715	0.82	1.31032e-07
RASD1	1.44207e-11	-1.01347	0.475	0.516	1.31863e-07
MRPS25	1.47903e-11	0.586603	0.701	0.857	1.35242e-07
FGF10	1.52152e-11	1.04083	0.845	0.999	1.39128e-07
PDE12	1.52964e-11	-1.29615	0.412	0.494	1.3987e-07
SERPINE1	1.65069e-11	-0.799041	0.505	0.544	1.50939e-07
MKI67	2.16531e-11	0.541995	0.443	0.474	1.97996e-07
TMEM30A	2.18309e-11	0.534979	0.752	0.909	1.99622e-07
NDUFB9	2.22712e-11	-0.723005	0.405	0.434	2.03648e-07
BABAM1	2.32274e-11	0.661597	0.47	0.541	2.12391e-07
LMOD1	2.36516e-11	0.600087	0.756	0.98	2.1627e-07
MAIP1	2.82092e-11	0.584565	0.609	0.69	2.57945e-07
PRRG1	3.05038e-11	0.786267	0.755	0.95	2.78927e-07
MRPS22	3.07934e-11	-0.620679	0.219	0.311	2.81575e-07
DHRS7B	3.24032e-11	0.611531	0.498	0.584	2.96295e-07
ATXN7L3B	3.72727e-11	-0.551308	0.399	0.428	3.40821e-07
QSER1	3.94804e-11	0.832105	0.803	0.976	3.61009e-07
SLC49A4	3.98085e-11	0.547101	0.804	0.975	3.64009e-07
NRK	4.03199e-11	0.52566	0.785	0.922	3.68685e-07
EIF3F	4.03915e-11	-0.948168	0.509	0.577	3.6934e-07
CCDC71	4.08717e-11	1.56273	0.351	0.425	3.73731e-07
RELA	4.11769e-11	0.567465	0.313	0.37	3.76521e-07
HK3	4.4355e-11	-1.62923	0.684	0.771	4.05582e-07
GPC6	4.48344e-11	0.710134	0.832	0.998	4.09966e-07
CGRRF1	4.53079e-11	-0.803943	0.481	0.574	4.14295e-07
PTP4A1	4.58734e-11	0.640449	0.553	0.641	4.19466e-07
GRPEL1	4.79897e-11	-0.820031	0.491	0.53	4.38818e-07
ATP5F1E	5.10084e-11	-0.80353	0.562	0.685	4.66421e-07
BCKDK	5.11065e-11	-0.807012	0.364	0.431	4.67318e-07
TMEM117	5.14712e-11	0.848517	0.839	0.999	4.70653e-07
PELI1	6.03431e-11	0.537554	0.772	0.931	5.51778e-07
ETFBKMT	6.07487e-11	-0.683071	0.501	0.542	5.55486e-07
RRP7	6.1197e-11	0.612453	0.529	0.586	5.59585e-07
TUBA1B	6.53397e-11	-0.567651	0.564	0.653	5.97466e-07
CHKB	6.64042e-11	-0.802165	0.606	0.689	6.072e-07
AP3S2	6.84554e-11	0.996669	0.73	0.895	6.25956e-07
BAK1	6.87488e-11	0.545968	0.58	0.65	6.28639e-07
ARHGAP15	7.11784e-11	0.524478	0.802	0.998	6.50855e-07
ARHGAP27	7.4263e-11	1.55657	0.623	0.696	6.79061e-07
SCAMP1	7.64922e-11	0.712113	0.808	0.995	6.99444e-07
MED17	7.67287e-11	0.599213	0.71	0.832	7.01608e-07
HAX1	8.53282e-11	-0.85193	0.495	0.569	7.80241e-07
NXPE3	9.87926e-11	0.67818	0.715	0.833	9.03359e-07
FKBPL	1.01798e-10	-0.798914	0.307	0.394	9.30845e-07
LMBR1	1.02466e-10	0.545868	0.797	0.976	9.36952e-07
SEC11A	1.07943e-10	0.554461	0.667	0.875	9.87027e-07
MLLT3	1.08762e-10	1.09108	0.804	0.97	9.94518e-07
CAMK1	1.12368e-10	-0.782743	0.49	0.533	1.02749e-06
AMMECR1	1.13266e-10	0.59362	0.798	0.995	1.0357e-06
BPNT2	1.13887e-10	-0.525645	0.692	0.773	1.04139e-06
MOGS	1.34437e-10	-0.603226	0.527	0.577	1.22929e-06
C16H1orf115	1.43231e-10	-0.665861	0.76	0.892	1.3097e-06
GPR107	1.56201e-10	0.540738	0.725	0.907	1.4283e-06
PSMG1	1.59146e-10	-1.21403	0.595	0.624	1.45523e-06
ODF2L	1.64945e-10	0.635644	0.607	0.706	1.50825e-06
EIF1B	1.72689e-10	-0.56418	0.513	0.556	1.57907e-06
CAMK2D	1.75714e-10	0.640049	0.862	0.985	1.60673e-06
THAP7	1.78519e-10	0.595829	0.495	0.539	1.63238e-06
MTMR2	1.78846e-10	0.520848	0.833	0.988	1.63537e-06
ADRM1	1.80132e-10	-1.14625	0.618	0.68	1.64713e-06
TES	1.8176e-10	0.856118	0.745	0.918	1.66202e-06
SLIRP	1.8643e-10	-0.625562	0.529	0.562	1.70471e-06
PIGC	1.91788e-10	-0.591132	0.55	0.605	1.75371e-06
HGSNAT	2.12929e-10	0.581386	0.728	0.88	1.94702e-06
STK25	2.18248e-10	0.51023	0.477	0.568	1.99566e-06
PDZRN3	2.18329e-10	0.840321	0.818	0.977	1.9964e-06
TRERF1	2.2179e-10	0.606257	0.842	0.997	2.02805e-06
CEP57L1	2.24744e-10	0.571101	0.758	0.91	2.05506e-06
ROBO1	2.33246e-10	0.618494	0.792	0.892	2.1328e-06
RASGRP4	2.37406e-10	1.26438	0.559	0.594	2.17084e-06
HSPA2	2.38725e-10	-0.538862	0.353	0.415	2.1829e-06
CRY1	2.58485e-10	0.555898	0.765	0.967	2.36359e-06
PGAP2	2.72595e-10	0.54451	0.481	0.547	2.49261e-06
NEO1	2.75547e-10	0.71713	0.809	0.974	2.5196e-06
NKRF	2.80612e-10	0.553243	0.571	0.574	2.56592e-06
TYROBP	2.87201e-10	-2.01054	0.595	0.688	2.62616e-06
ALOX5	2.93051e-10	-1.33451	0.592	0.689	2.67965e-06
AIDA	3.09765e-10	0.565893	0.782	0.963	2.83249e-06
VPS41	3.10231e-10	0.52489	0.802	0.969	2.83675e-06
C14H8orf82	3.12093e-10	0.797884	0.382	0.5	2.85378e-06
KCTD5	3.34858e-10	-0.551922	0.466	0.556	3.06194e-06
DYNLRB1	3.40788e-10	-0.706191	0.57	0.628	3.11617e-06
PDLIM2	3.5456e-10	-0.72982	0.348	0.441	3.24209e-06
RIT1	3.83008e-10	0.605425	0.603	0.686	3.50223e-06
ALPK1	3.92832e-10	0.625047	0.838	0.99	3.59206e-06
LXN	3.94492e-10	-0.671519	0.715	0.837	3.60724e-06
UBA6	3.98079e-10	0.644669	0.742	0.886	3.64003e-06
TPM4	4.29142e-10	-0.56194	0.625	0.704	3.92407e-06
CLMP	4.59176e-10	0.844663	0.834	0.99	4.19871e-06
NEK9	4.59326e-10	0.504302	0.719	0.819	4.20007e-06
CENPL	5.27449e-10	-0.729622	0.672	0.695	4.82299e-06
HFE	5.64571e-10	0.566154	0.699	0.818	5.16243e-06
RPS23	5.80122e-10	-0.607033	0.571	0.612	5.30463e-06
NGRN	5.93665e-10	-0.937716	0.467	0.528	5.42847e-06
ARHGEF3	6.18706e-10	0.687917	0.871	0.999	5.65745e-06
PIP4K2C	6.27886e-10	0.807034	0.709	0.851	5.74139e-06
CIPC	6.5083e-10	0.643703	0.515	0.551	5.95119e-06
PCK2	6.86048e-10	-0.948335	0.275	0.402	6.27322e-06
HINT2	7.11995e-10	-0.680911	0.505	0.612	6.51048e-06
PRDX1	7.48328e-10	-1.88989	0.356	0.429	6.84271e-06
AFTPH	7.51752e-10	0.745978	0.631	0.785	6.87402e-06
IFT81	7.52846e-10	0.784713	0.758	0.934	6.88403e-06
TAF8	7.80825e-10	0.547094	0.675	0.837	7.13987e-06
AIF1	7.8606e-10	-1.81796	0.412	0.444	7.18773e-06
SERINC2	7.93233e-10	-0.843044	0.414	0.527	7.25333e-06
ZNRD2	8.85318e-10	0.501147	0.522	0.56	8.09535e-06
PA2G4	9.03809e-10	0.558909	0.548	0.641	8.26443e-06
PEA15	9.88036e-10	-0.50318	0.569	0.621	9.0346e-06
ARSA	9.94221e-10	0.597394	0.615	0.698	9.09116e-06
HLF	1.00804e-09	0.546536	0.757	0.937	9.21752e-06
CNEP1R1	1.02127e-09	0.616739	0.652	0.726	9.33849e-06
HHEX	1.05061e-09	0.851364	0.547	0.581	9.60674e-06
ATP5F1C	1.06592e-09	-0.57485	0.617	0.679	9.74675e-06
MEF2B	1.16152e-09	-0.906196	0.333	0.432	1.06209e-05
DHFR	1.22503e-09	0.852902	0.708	0.83	1.12016e-05
ZNF362	1.25068e-09	-0.560435	0.598	0.651	1.14362e-05
ZNF197	1.29178e-09	0.832261	0.589	0.686	1.18121e-05
MINDY4	1.40554e-09	0.832974	0.729	0.893	1.28522e-05
CLK3	1.72617e-09	-0.570967	0.678	0.728	1.57841e-05
SDCBP	2.01073e-09	0.545741	0.794	0.971	1.83861e-05
FAHD2A	2.05779e-09	-1.20641	0.643	0.669	1.88165e-05
TBCA	2.27923e-09	0.565738	0.813	0.996	2.08413e-05
CDC14B	2.38878e-09	0.81187	0.793	0.972	2.1843e-05
KRIT1	2.41871e-09	0.604189	0.635	0.794	2.21167e-05
SELPLG	2.49717e-09	1.58594	0.693	0.789	2.28342e-05
MCAM	2.55579e-09	-1.14217	0.714	0.793	2.33702e-05
ADCY5	2.62159e-09	-0.508461	0.466	0.513	2.39718e-05
PPIH	2.67681e-09	0.606075	0.695	0.795	2.44767e-05
GPAM	2.69823e-09	-0.610546	0.565	0.622	2.46726e-05
SURF1	3.03315e-09	-0.661725	0.445	0.491	2.77352e-05
NAT14	3.52448e-09	0.657294	0.626	0.701	3.22279e-05
CHAF1A	3.55488e-09	-1.37317	0.372	0.436	3.25059e-05
CCNDBP1	3.66432e-09	0.567468	0.507	0.541	3.35066e-05
COQ2	3.67017e-09	0.543931	0.722	0.894	3.35601e-05
IL18BP	3.67504e-09	-0.574495	0.658	0.736	3.36046e-05
MDH1	3.6907e-09	-1.3798	0.488	0.547	3.37478e-05
NFIX	4.10645e-09	0.640428	0.844	0.957	3.75494e-05
ZNF286A	4.24928e-09	0.661185	0.522	0.589	3.88554e-05
GGH	4.25018e-09	0.59132	0.556	0.636	3.88637e-05
PEX11B	4.29073e-09	0.55826	0.431	0.479	3.92344e-05
EMCN	4.32003e-09	-0.525527	0.775	0.979	3.95023e-05
DNMT1	4.48792e-09	0.934124	0.379	0.421	4.10375e-05
CSTB.1	5.0505e-09	-0.704871	0.54	0.606	4.61818e-05
PRKAR1B	5.23447e-09	0.883613	0.739	0.919	4.7864e-05
IL7R	5.31494e-09	1.08038	0.514	0.532	4.85998e-05
PPFIBP2	6.22272e-09	0.744556	0.733	0.853	5.69005e-05
CYBRD1	6.41264e-09	0.52004	0.825	0.969	5.86372e-05
SPCS2	6.602e-09	-0.61959	0.573	0.636	6.03687e-05
DTD1	6.65467e-09	0.502074	0.738	0.87	6.08503e-05
NAT10	7.22933e-09	0.539583	0.595	0.684	6.6105e-05
PRG4	7.24288e-09	0.574363	0.573	0.54	6.62289e-05
LAYN	8.00941e-09	0.638928	0.668	0.842	7.32381e-05
MRPS7	8.47485e-09	-0.974134	0.558	0.614	7.7494e-05
CYP51A1	8.71634e-09	0.908792	0.405	0.469	7.97022e-05
GAS7	8.76839e-09	0.553085	0.795	0.976	8.01781e-05
DERA	8.90235e-09	0.601276	0.757	0.955	8.14031e-05
TFE3	8.92807e-09	-0.560398	0.63	0.69	8.16383e-05
PI4K2A	8.9806e-09	-0.545135	0.647	0.748	8.21186e-05
DDX1	9.32223e-09	0.556274	0.538	0.564	8.52425e-05
PRPSAP1	9.50927e-09	0.519362	0.711	0.916	8.69527e-05
UBD	9.59615e-09	0.761867	0.423	0.479	8.77472e-05
BIRC3	9.83358e-09	-0.789326	0.642	0.706	8.99183e-05
CCDC85C	1.02457e-08	0.862826	0.704	0.719	9.36869e-05
DISP1	1.04124e-08	0.756447	0.878	0.995	9.5211e-05
CHRNE	1.11466e-08	-1.48943	0.672	0.683	0.000101924
IFT46	1.14344e-08	0.75662	0.767	0.928	0.000104556
PTGDS	1.15101e-08	0.539723	0.675	0.802	0.000105248
IFI27L2	1.20728e-08	-0.983662	0.545	0.588	0.000110394
PDLIM4	1.21408e-08	-0.787799	0.685	0.799	0.000111015
CDYL	1.22643e-08	0.537654	0.68	0.768	0.000112145
PIP4K2A	1.25737e-08	0.759919	0.843	0.999	0.000114974
CYP2B6	1.25866e-08	-0.528147	0.539	0.597	0.000115091
CHAMP1	1.49531e-08	0.53786	0.638	0.76	0.000136731
NDUFAF3	1.63245e-08	-0.912033	0.51	0.534	0.000149271
CXADR	1.64677e-08	0.665239	0.627	0.728	0.000150581
ADAT1	1.67729e-08	0.612091	0.698	0.895	0.000153372
FANCM	1.85394e-08	0.601904	0.607	0.76	0.000169525
DHCR7	2.12225e-08	-0.810658	0.561	0.621	0.000194059
KLHDC10	2.20907e-08	0.50541	0.813	0.993	0.000201997
PLIN4	2.33052e-08	-0.817006	0.328	0.379	0.000213103
KCNK17	2.34005e-08	0.848487	0.376	0.429	0.000213974
ERAP1	2.49565e-08	0.537478	0.507	0.583	0.000228202
SPATA6	2.52589e-08	0.57496	0.783	0.943	0.000230968
CHST2	2.74714e-08	1.15918	0.478	0.566	0.000251198
MEAF6	2.87122e-08	0.950519	0.635	0.695	0.000262544
BTRC	3.07198e-08	0.547009	0.839	0.996	0.000280902
GLYAT	3.07664e-08	-4.74031	0.242	0.184	0.000281328
ZCCHC2	3.09494e-08	0.703096	0.773	0.96	0.000283001
FGL1	3.27571e-08	-0.874391	0.552	0.577	0.000299531
EMP3	3.38113e-08	-0.75341	0.488	0.535	0.00030917
MMD	3.41334e-08	0.552914	0.661	0.882	0.000312116
PAM	3.44327e-08	0.588101	0.865	0.984	0.000314852
SCOC	3.56368e-08	-0.770444	0.462	0.506	0.000325863
SMIM29	3.69357e-08	0.728932	0.345	0.426	0.00033774
RNF217	4.0951e-08	0.549181	0.857	0.993	0.000374456
MIEN1	4.25497e-08	-0.887049	0.415	0.44	0.000389075
RPL12	4.46453e-08	-0.629748	0.629	0.665	0.000408236
ISCU	4.60956e-08	-0.819301	0.571	0.588	0.000421498
TFDP2	5.20768e-08	0.587223	0.794	0.96	0.000476191
FUNDC2	5.7411e-08	-0.750973	0.7	0.786	0.000524966
DTYMK	5.91933e-08	-0.598095	0.722	0.735	0.000541264
MYO1D	5.92199e-08	0.647747	0.867	1	0.000541507
ITGAM	6.07679e-08	-0.957227	0.742	0.874	0.000555662
CRTAP	6.25196e-08	-0.555223	0.648	0.798	0.000571679
SEPTIN4	6.31296e-08	-0.635172	0.726	0.872	0.000577257
ZRANB3	6.50176e-08	0.565758	0.809	0.981	0.000594521
FDFT1	6.79889e-08	0.585919	0.717	0.824	0.00062169
AHCYL1	6.89278e-08	0.624543	0.626	0.711	0.000630276
PLIN1	7.15116e-08	-0.528543	0.485	0.476	0.000653902
PLCB1	7.42374e-08	0.570791	0.812	0.999	0.000678827
RRAGB	7.59003e-08	-0.617344	0.545	0.55	0.000694033
YIPF5	7.69364e-08	0.64465	0.647	0.774	0.000703506
PIGB	7.89e-08	-0.747797	0.765	0.888	0.000721462
MYZAP	8.1581e-08	-0.649723	0.771	0.924	0.000745977
POLR2G	8.42362e-08	-0.574153	0.507	0.543	0.000770256
DCXR.1	8.64567e-08	-0.871772	0.353	0.406	0.00079056
SCAF1	8.68812e-08	-0.560402	0.639	0.639	0.000794442
TMEM50A	8.90936e-08	-0.552232	0.582	0.666	0.000814672
SDSL	9.13381e-08	1.01686	0.348	0.424	0.000835196
SIPA1L2	9.38406e-08	0.520893	0.841	0.989	0.000858079
ABCD1	1.0059e-07	0.702319	0.567	0.607	0.000919791
C1QC	1.01293e-07	-0.536528	0.606	0.627	0.000926225
CD302	1.03765e-07	0.580219	0.653	0.807	0.000948832
ZYG11B	1.07141e-07	0.524656	0.801	0.993	0.000979699
TMEM232	1.0849e-07	0.903658	0.765	0.966	0.000992028
VWA1	1.1192e-07	-0.599102	0.62	0.631	0.0010234
MBOAT1	1.12966e-07	0.53897	0.815	0.981	0.00103296
PCTP	1.14265e-07	0.934086	0.751	0.907	0.00104484
ACSS3	1.20889e-07	0.55704	0.802	0.951	0.00110541
PTPRG	1.27841e-07	0.507183	0.856	1	0.00116898
COX5B	1.40123e-07	-1.26784	0.596	0.631	0.00128128
SLC35D1	1.4125e-07	0.55567	0.781	0.96	0.00129159
PHKA1	1.45303e-07	0.59847	0.81	0.963	0.00132865
THRSP	1.47721e-07	-1.46538	0.456	0.432	0.00135076
LAPTM5	1.7271e-07	-0.958473	0.665	0.738	0.00157926
CD1D	1.77421e-07	-0.663442	0.492	0.524	0.00162234
HOXC4	1.90848e-07	-0.520309	0.498	0.558	0.00174511
SKI	2.00583e-07	0.51413	0.792	0.942	0.00183413
SNRPD3	2.05464e-07	-0.586482	0.447	0.459	0.00187876
ADIPOR2	2.09062e-07	-0.648914	0.657	0.783	0.00191166
MFSD5	2.09674e-07	0.611405	0.567	0.673	0.00191726
RCBTB1	2.14918e-07	0.698781	0.725	0.898	0.00196521
ELOF1	2.32707e-07	0.616245	0.349	0.37	0.00212788
GEMIN6	2.38841e-07	2.78802	0.384	0.437	0.00218396
CDK8	2.46814e-07	0.665312	0.835	0.991	0.00225687
RAD23B	2.49696e-07	0.56393	0.742	0.874	0.00228322
WDR5B	2.52696e-07	2.27211	0.259	0.355	0.00231065
MED11	2.6864e-07	0.842342	0.638	0.695	0.00245644
KRTCAP2	2.7335e-07	-1.063	0.564	0.565	0.00249951
ZNF518A	2.80873e-07	1.09182	0.441	0.459	0.00256831
SCAI	2.9828e-07	0.609235	0.722	0.926	0.00272747
FBXL8	2.9853e-07	-0.707031	0.335	0.406	0.00272976
CDK9	2.9989e-07	0.514378	0.511	0.564	0.0027422
ODC1	3.09523e-07	0.756964	0.61	0.657	0.00283028
PDE4D	3.23257e-07	0.734936	0.802	0.984	0.00295586
YIPF2	3.34311e-07	-0.947692	0.614	0.637	0.00305694
TRIB1	3.41838e-07	-1.08126	0.284	0.339	0.00312577
CORO1B	3.4415e-07	-1.04446	0.478	0.527	0.0031469
ZMAT3	3.76548e-07	0.796123	0.745	0.925	0.00344316
DFFA	3.87647e-07	1.81385	0.507	0.514	0.00354465
KIAA0319L	3.89578e-07	0.592939	0.752	0.957	0.0035623
BCKDHB	3.95851e-07	0.843471	0.797	0.95	0.00361966
XPNPEP2	3.96714e-07	-0.837054	0.335	0.406	0.00362756
RPL26	3.97308e-07	-0.762348	0.549	0.563	0.00363299
CACUL1	4.16433e-07	0.614956	0.778	0.972	0.00380786
RUSC2	4.20112e-07	0.503602	0.812	0.962	0.00384151
LNX1	4.49471e-07	0.511257	0.784	0.999	0.00410996
C11H2orf68	4.52238e-07	-0.799718	0.408	0.449	0.00413526
MMP19	4.59347e-07	-0.517539	0.636	0.692	0.00420026
MXI1	4.63713e-07	0.508666	0.801	0.984	0.00424019
STX10	4.77876e-07	-1.23926	0.389	0.417	0.0043697
COX8A	4.79344e-07	-1.37525	0.39	0.406	0.00438313
DBI	4.7946e-07	-0.733101	0.579	0.61	0.00438419
TUBG1	4.80392e-07	-1.70582	0.444	0.488	0.00439271
SLC9A3R1	4.86667e-07	1.23723	0.691	0.774	0.00445009
SFXN3	4.94181e-07	0.759128	0.633	0.697	0.00451879
FLRT2	5.00047e-07	2.59739	0.263	0.29	0.00457243
LDAH	5.0482e-07	0.689013	0.798	0.96	0.00461607
HMBS	5.24282e-07	0.926708	0.285	0.382	0.00479403
CREG1	5.37583e-07	-0.513004	0.532	0.553	0.00491566
SLC27A3	5.9938e-07	-0.541942	0.57	0.631	0.00548073
MVB12B	6.04317e-07	0.609338	0.786	0.946	0.00552588
STAT2	6.41424e-07	-0.648405	0.395	0.442	0.00586518
SNX7	6.62215e-07	0.646852	0.826	0.976	0.00605529
GRIN3A	6.77449e-07	0.837295	0.804	0.978	0.00619459
LYSMD4	6.82482e-07	0.953374	0.39	0.435	0.00624062
CENATAC	7.30305e-07	-0.667779	0.671	0.751	0.00667791
MRPL40	7.62427e-07	-0.567224	0.543	0.6	0.00697163
FAM151B	7.81735e-07	0.608776	0.617	0.677	0.00714819
PRORP	7.88891e-07	0.679428	0.74	0.895	0.00721362
TNS3	8.39382e-07	0.70385	0.862	0.991	0.00767531
TBC1D4	8.40725e-07	0.580357	0.824	0.986	0.00768759
PRADC1	8.92594e-07	-1.50999	0.307	0.358	0.00816188
TNK2	9.24911e-07	-1.40111	0.585	0.597	0.00845738
NOVA1	9.41464e-07	0.644176	0.915	0.931	0.00860875
DUSP3	1.06857e-06	-0.608454	0.375	0.358	0.00977103
PDE5A	1.19612e-06	0.541249	0.789	0.913	0.0109373
CLEC14A	1.2258e-06	-0.562513	0.568	0.576	0.0112087
TOMM5	1.31081e-06	-0.645693	0.437	0.477	0.0119861
CLTB	1.40058e-06	-0.639242	0.623	0.658	0.0128069
ADGRD1	1.43992e-06	0.543933	0.761	0.86	0.0131666
SLC39A3	1.49278e-06	0.879392	0.329	0.413	0.01365
NFE2L3	1.57732e-06	-0.55409	0.675	0.801	0.014423
ANKRD13C	1.65048e-06	0.537094	0.768	0.984	0.015092
RBM45	1.69629e-06	0.677395	0.597	0.693	0.0155109
PTPRJ	1.75832e-06	0.616742	0.848	0.996	0.0160781
MYO1E	1.89591e-06	0.704348	0.832	0.994	0.0173362
RCAN1	1.9891e-06	0.529517	0.802	0.993	0.0181883
MPDU1	2.07088e-06	0.981618	0.415	0.469	0.0189361
DESI2	2.1489e-06	0.783422	0.749	0.954	0.0196496
CRYZ	2.1933e-06	-0.707919	0.679	0.77	0.0200556
FANCE	2.39205e-06	-0.534422	0.336	0.39	0.0218729
ANTXR1	2.4043e-06	0.52048	0.888	1	0.0219849
MAU2	2.44573e-06	0.611719	0.775	0.968	0.0223638
TMEM161A	2.45415e-06	-0.633665	0.599	0.642	0.0224408
KATNBL1	3.0259e-06	0.672567	0.755	0.948	0.0276688
ZBTB37	3.04631e-06	-0.758285	0.521	0.553	0.0278555
PDE3A	3.38862e-06	1.12699	0.892	0.999	0.0309856
DHRS1	3.52433e-06	-0.709538	0.653	0.675	0.0322265
MFSD1	3.85569e-06	0.508159	0.537	0.588	0.0352564
NSDHL	3.85884e-06	1.27561	0.326	0.358	0.0352852
NAALADL2	3.86691e-06	0.51844	0.908	0.999	0.035359
TNFRSF12A	4.04072e-06	-0.57145	0.335	0.362	0.0369484
PEMT	4.17231e-06	-1.16341	0.498	0.515	0.0381516
PIBF1	4.85217e-06	0.537706	0.69	0.842	0.0443683
BCL7B	5.0361e-06	0.712558	0.645	0.755	0.0460501
TRANK1	5.15911e-06	0.514961	0.824	0.914	0.0471749
EMC3	5.34958e-06	-0.698283	0.638	0.723	0.0489165

## Sheet: ASPC_SAT_GO
ONTOLOGY	ID	Description	setSize	enrichmentScore	NES	pvalue	p.adjust	qvalue	rank	leading_edge	core_enrichment
BP	GO:0007600	sensory perception	6	0.70963	1.92165	0.00493921	0.00493921	0.151082	133	tags=50%, list=6%, signal=47%	CDK5/CDKN2D/AQP1
BP	GO:0021537	telencephalon development	4	0.825572	1.88252	0.00191461	0.00191461	0.0962728	147	tags=75%, list=7%, signal=70%	CDK5/AQP1/DPCD
BP	GO:0006418	tRNA aminoacylation for protein translation	5	0.742794	1.86195	0.00438429	0.00438429	0.136526	585	tags=100%, list=26%, signal=74%	SARS2/DARS2/QARS1/HARS1/YARS1
BP	GO:0043038	amino acid activation	5	0.742794	1.86195	0.00438429	0.00438429	0.136526	585	tags=100%, list=26%, signal=74%	SARS2/DARS2/QARS1/HARS1/YARS1
BP	GO:0043039	tRNA aminoacylation	5	0.742794	1.86195	0.00438429	0.00438429	0.136526	585	tags=100%, list=26%, signal=74%	SARS2/DARS2/QARS1/HARS1/YARS1
BP	GO:0048588	developmental cell growth	3	0.910944	1.85194	0.00132953	0.00132953	0.0908646	204	tags=100%, list=9%, signal=91%	CDK5/ALCAM/IMPACT
BP	GO:1990138	neuron projection extension	3	0.910944	1.85194	0.00132953	0.00132953	0.0908646	204	tags=100%, list=9%, signal=91%	CDK5/ALCAM/IMPACT
BP	GO:1990778	protein localization to cell periphery	12	0.515895	1.84469	0.010128	0.010128	0.227008	276	tags=50%, list=12%, signal=44%	CDK5/RILPL2/PLK1/RILPL1/CSK/AP4M1
BP	GO:0016049	cell growth	14	0.480087	1.82178	0.0106545	0.0106545	0.23363	204	tags=36%, list=9%, signal=33%	CDK5/EXOSC4/CDKN2D/ALCAM/IMPACT
BP	GO:0060560	developmental growth involved in morphogenesis	5	0.72306	1.81248	0.00648113	0.00648113	0.168509	369	tags=80%, list=16%, signal=67%	CDK5/ALCAM/IMPACT/ESR1
BP	GO:0021549	cerebellum development	3	0.878313	1.7856	0.00303894	0.00303894	0.116155	15	tags=67%, list=1%, signal=66%	CDK5/CLP1
BP	GO:0022037	metencephalon development	3	0.878313	1.7856	0.00303894	0.00303894	0.116155	15	tags=67%, list=1%, signal=66%	CDK5/CLP1
BP	GO:0030902	hindbrain development	3	0.878313	1.7856	0.00303894	0.00303894	0.116155	15	tags=67%, list=1%, signal=66%	CDK5/CLP1
BP	GO:0071897	DNA biosynthetic process	10	0.528909	1.75845	0.0178881	0.0178881	0.293778	587	tags=70%, list=26%, signal=52%	CDKN2D/RFC3/CCT6A/CHTF8/POLD1/PRIMPOL/RFC2
BP	GO:0001558	regulation of cell growth	12	0.490173	1.75272	0.0185362	0.0185362	0.293778	28	tags=25%, list=1%, signal=25%	CDK5/EXOSC4/CDKN2D
BP	GO:0051276	chromosome organization	21	0.386862	1.72339	0.0239909	0.0239909	0.325342	1213	tags=90%, list=54%, signal=42%	PLK1/RFC3/DNMT1/CCT6A/CHMP4A/CHTF8/XRCC3/MCMBP/RFC2/BCL7B/LCMT1/TP53/NSMCE2/HDAC8/TPX2/HSPA1A/DRG1/ZRANB3/DDX1
BP	GO:0007420	brain development	12	0.47766	1.70797	0.0256067	0.0256067	0.327968	147	tags=33%, list=7%, signal=31%	CDK5/CLP1/AQP1/DPCD
BP	GO:0060322	head development	12	0.47766	1.70797	0.0256067	0.0256067	0.327968	147	tags=33%, list=7%, signal=31%	CDK5/CLP1/AQP1/DPCD
BP	GO:0014070	response to organic cyclic compound	18	0.408341	1.70641	0.0251102	0.0251102	0.327938	411	tags=50%, list=18%, signal=41%	CDK5/CDKN2D/TGM2/AQP1/GOT1/IMPACT/DHFR/ESR1/COLEC12
BP	GO:0030900	forebrain development	6	0.626625	1.69688	0.0226064	0.0226064	0.319075	147	tags=50%, list=7%, signal=47%	CDK5/AQP1/DPCD
BP	GO:2000573	positive regulation of DNA biosynthetic process	4	0.741578	1.69099	0.0153169	0.0153169	0.282178	587	tags=100%, list=26%, signal=74%	RFC3/CCT6A/CHTF8/RFC2
BP	GO:0061951	establishment of protein localization to plasma membrane	4	0.737357	1.68137	0.0168486	0.0168486	0.290108	264	tags=75%, list=12%, signal=66%	RILPL2/RILPL1/CSK
BP	GO:0019233	sensory perception of pain	3	0.820722	1.66852	0.0119658	0.0119658	0.248889	133	tags=67%, list=6%, signal=63%	CDK5/AQP1
BP	GO:0000904	cell morphogenesis involved in differentiation	10	0.494577	1.6443	0.0373149	0.0373149	0.364732	236	tags=40%, list=10%, signal=36%	CDK5/RILPL2/ALCAM/RILPL1
BP	GO:0006892	post-Golgi vesicle-mediated transport	4	0.70963	1.61814	0.026996	0.026996	0.340453	276	tags=75%, list=12%, signal=66%	AP3S2/CSK/AP4M1
BP	GO:0007411	axon guidance	3	0.795115	1.61646	0.0208927	0.0208927	0.303937	165	tags=67%, list=7%, signal=62%	CDK5/ALCAM
BP	GO:0097485	neuron projection guidance	3	0.795115	1.61646	0.0208927	0.0208927	0.303937	165	tags=67%, list=7%, signal=62%	CDK5/ALCAM
BP	GO:1904375	regulation of protein localization to cell periphery	5	0.638851	1.6014	0.0362181	0.0362181	0.360968	264	tags=60%, list=12%, signal=53%	CDK5/PLK1/CSK
BP	GO:0051047	positive regulation of secretion	5	0.637294	1.59749	0.037743	0.037743	0.367376	133	tags=40%, list=6%, signal=38%	CDK5/AQP1
BP	GO:0032526	response to retinoic acid	4	0.694149	1.58284	0.0323569	0.0323569	0.360968	694	tags=100%, list=31%, signal=69%	CDKN2D/AQP1/HTRA2/GDAP1
BP	GO:0007519	skeletal muscle tissue development	3	0.778041	1.58175	0.02849	0.02849	0.341391	184	tags=67%, list=8%, signal=61%	CDK5/ZBTB18
BP	GO:0060538	skeletal muscle organ development	3	0.778041	1.58175	0.02849	0.02849	0.341391	184	tags=67%, list=8%, signal=61%	CDK5/ZBTB18
BP	GO:0031400	negative regulation of protein modification process	19	0.369212	1.58103	0.0484147	0.0484147	0.394602	232	tags=32%, list=10%, signal=29%	CDK5/CDKN2D/PLK1/IMPACT/BAG2/SOCS4
BP	GO:0097352	autophagosome maturation	4	0.693262	1.58082	0.0327398	0.0327398	0.360968	696	tags=100%, list=31%, signal=69%	CHMP4A/ADRB2/STX17/TMEM39A
BP	GO:0032535	regulation of cellular component size	6	0.581705	1.57524	0.0471125	0.0471125	0.390103	171	tags=50%, list=8%, signal=46%	CDK5/AQP1/MLST8
BP	GO:0000731	DNA synthesis involved in DNA repair	3	0.773593	1.57271	0.031339	0.031339	0.356464	514	tags=100%, list=23%, signal=77%	CDKN2D/POLD1/PRIMPOL
BP	GO:0008361	regulation of cell size	3	0.769966	1.56534	0.0336182	0.0336182	0.360968	133	tags=67%, list=6%, signal=63%	CDK5/AQP1
BP	GO:0007200	phospholipase C-activating G protein-coupled receptor signaling pathway	3	0.765175	1.5556	0.0357075	0.0357075	0.360968	533	tags=100%, list=24%, signal=77%	TGM2/ESR1/AGTR1
BP	GO:0065007	biological regulation	363	-0.149031	-1.41212	0.0313963	0.0313963	0.356464	334	tags=20%, list=15%, signal=20%	ADIG/CTSS/C1QA/FUNDC2/PPP1R3B/FBP1/GNG5/RPL26/TMEM17/PLIN5/LAMTOR5/GNAS/PGP/DHRS11/PDCD2/SERPINF1/ROMO1/SDHAF2/TBC1D7/LEP/HAX1/PRXL2A/MED31/NOS3/LDLR/FGL1/MIEN1/NKG7/UBB/S100B/ITGA3/VKORC1/SPP1/NGRN/ISG15/LAPTM5/SEMA4A/NCF2/PHPT1/RAB13/TMEM237/APEX1/ENDOG/HYAL1/MED21/WDR77/PRDX5/PELO/HINT1/MST1/ADRM1/ZC3H12A/PYCARD/CDK4/TXN/IL2RG/MAMSTR/PDE12/NDUFA4/TKFC/ENPP4/HEY1/CCDC115/CHRNE/ADORA1/SFRP5/PPP1…
BP	GO:0050794	regulation of cellular process	310	-0.15304	-1.41445	0.0283409	0.0283409	0.341391	347	tags=22%, list=15%, signal=21%	PIK3IP1/EDF1/ADIG/CTSS/C1QA/FUNDC2/PPP1R3B/FBP1/GNG5/RPL26/TMEM17/PLIN5/LAMTOR5/GNAS/PGP/PDCD2/SERPINF1/ROMO1/SDHAF2/TBC1D7/LEP/HAX1/PRXL2A/MED31/NOS3/LDLR/FGL1/MIEN1/NKG7/UBB/S100B/ITGA3/SPP1/NGRN/ISG15/LAPTM5/SEMA4A/PHPT1/RAB13/TMEM237/APEX1/ENDOG/HYAL1/MED21/WDR77/PRDX5/PELO/HINT1/MST1/ZC3H12A/PYCARD/CDK4/TXN/IL2RG/MAMSTR/PDE12/NDUFA4/TKFC/HEY1/CHRNE/ADORA1/SFRP5/AIF1/PRDX1/TYROBP/HOPX/PSENEN
BP	GO:0006950	response to stress	130	-0.190556	-1.4799	0.0455474	0.0455474	0.38955	355	tags=25%, list=16%, signal=23%	FGF1/NDUFB4/C1QA/FUNDC2/RPL26/PLIN2/GNAS/ROMO1/LEP/NOS3/LDLR/NKG7/S100B/VKORC1/FUNDC1/CHCHD6/ISG15/LAPTM5/APEX1/ENDOG/HYAL1/PRDX5/ZC3H12A/PYCARD/TXN/PDE12/TKFC/CHAF1A/ENPP4/AIF1/PRDX1/TYROBP/APEX2
BP	GO:0022607	cellular component assembly	119	-0.196922	-1.49493	0.0418869	0.0418869	0.384974	352	tags=27%, list=16%, signal=24%	NDUFB9/NDUFB4/DMAC2/NDUFA11/EMP3/TMEM17/CHCHD4/NDUFB5/NDUFA1/TBC1D7/MIEN1/NDUFB3/NGRN/ISG15/SNRPD2/SEMA4A/RAB13/TMEM237/HYLS1/HYAL1/MED21/NDUFB11/ADRM1/ZC3H12A/PYCARD/SNRPD1/PSMG1/NDUFC1/CCDC115/CCDC69/AIF1/HOPX
BP	GO:0048519	negative regulation of biological process	149	-0.186788	-1.50102	0.0360161	0.0360161	0.360968	311	tags=24%, list=14%, signal=22%	FBP1/RPL26/PLIN5/LAMTOR5/GNAS/PGP/SERPINF1/SDHAF2/TBC1D7/LEP/HAX1/MED31/NOS3/LDLR/FGL1/MIEN1/S100B/ISG15/LAPTM5/PHPT1/APEX1/ENDOG/HYAL1/WDR77/PRDX5/PELO/MST1/ZC3H12A/PYCARD/TXN/PDE12/TKFC/HEY1/SFRP5/AIF1/HOPX
BP	GO:0048523	negative regulation of cellular process	127	-0.194982	-1.50408	0.0404494	0.0404494	0.381045	311	tags=24%, list=14%, signal=22%	FBP1/RPL26/PLIN5/LAMTOR5/PGP/SERPINF1/SDHAF2/TBC1D7/LEP/HAX1/MED31/NOS3/LDLR/FGL1/MIEN1/ISG15/LAPTM5/PHPT1/ENDOG/HYAL1/WDR77/PRDX5/MST1/ZC3H12A/TXN/PDE12/TKFC/HEY1/SFRP5/AIF1/HOPX
BP	GO:0044237	cellular metabolic process	410	-0.155838	-1.50518	0.00940138	0.00940138	0.22633	372	tags=22%, list=16%, signal=22%	PSMA4/CRYZ/CTDNEP1/AGPAT4/PSMB3/YRDC/CNP/FGF1/NDUFB9/PIK3IP1/XYLT2/EDF1/PIGB/MRPS17/PPP1R3B/FBP1/RPL26/PLIN5/PGP/SERPINE1/GNPDA1/BCKDK/COX7A2/ROMO1/SDHAF2/SERINC2/LEP/PTGR1/MED31/RPS13/NOS3/LDLR/RPS27/S100B/NDUFB3/CKB/VKORC1/FUNDC1/TRMT6/NGRN/SNRPD2/MRPS7/PHPT1/PYCR3/APEX1/ENDOG/MED21/WDR77/PRDX5/PELO/HINT1/POLR2F/FASN/TMEM208/RPL27/MST1/ADRM1/MRPL43/PEMT/COPRS/MRPL18/POP7/ZC3H12A/B3GNT9/SNRPD1/T…
BP	GO:0008152	metabolic process	499	-0.152366	-1.50944	0.0055175	0.0055175	0.155929	372	tags=21%, list=16%, signal=23%	PSMA4/CRYZ/CTDNEP1/AGPAT4/PSMB3/YRDC/CNP/FGF1/NDUFB9/PIK3IP1/XYLT2/EDF1/CTSS/PIGB/MRPS17/PPP1R3B/FBP1/RPL26/PLIN5/CHCHD4/LAMTOR5/PGP/SERPINE1/DHRS11/GNPDA1/PDCD2/BCKDK/DHCR7/COX7A2/ROMO1/SDHAF2/TBC1D7/SERINC2/LEP/PTGR1/MED31/RPS13/NOS3/LDLR/RPS27/UBB/S100B/NDUFB3/CKB/VKORC1/FUNDC1/TRMT6/NGRN/ISG15/SNRPD2/LAPTM5/MRPS7/NCF2/PHPT1/PYCR3/APEX1/ENDOG/HYAL1/MED21/WDR77/PRDX5/PELO/HINT1/POLR2F/FASN/TMEM…
BP	GO:0065009	regulation of molecular function	108	-0.207271	-1.52992	0.0357143	0.0357143	0.360968	355	tags=27%, list=16%, signal=24%	FGF1/PIK3IP1/EDF1/CTSS/PPP1R3B/PLIN5/LAMTOR5/GNAS/PDCD2/TBC1D7/LEP/NOS3/S100B/LAPTM5/NCF2/PHPT1/PRDX5/MST1/ADRM1/ZC3H12A/PYCARD/TXN/NDUFA4/HEY1/SFRP5/PPP1R1B/HOPX/PEX19/PSENEN
BP	GO:0007007	inner mitochondrial membrane organization	3	-0.755814	-1.53914	0.0489658	0.0489658	0.396558	195	tags=67%, list=9%, signal=61%	CHCHD6/TIMM22
BP	GO:0010889	regulation of sequestering of triglyceride	3	-0.757643	-1.54287	0.0479105	0.0479105	0.391721	551	tags=100%, list=24%, signal=76%	LPL/PLIN5
BP	GO:0010890	positive regulation of sequestering of triglyceride	3	-0.757643	-1.54287	0.0479105	0.0479105	0.391721	551	tags=100%, list=24%, signal=76%	LPL/PLIN5
BP	GO:0030730	sequestering of triglyceride	3	-0.757643	-1.54287	0.0479105	0.0479105	0.391721	551	tags=100%, list=24%, signal=76%	LPL/PLIN5
BP	GO:0006544	glycine metabolic process	3	-0.759748	-1.54715	0.0466442	0.0466442	0.389951	3	tags=67%, list=0%, signal=67%	SHMT2/GLYAT
BP	GO:0009069	serine family amino acid metabolic process	3	-0.759748	-1.54715	0.0466442	0.0466442	0.389951	3	tags=67%, list=0%, signal=67%	SHMT2/GLYAT
BP	GO:0002292	T cell differentiation involved in immune response	3	-0.760744	-1.54918	0.046222	0.046222	0.389951	544	tags=100%, list=24%, signal=76%	FGL2/ZC3H12A
BP	GO:1900016	negative regulation of cytokine production involved in inflammatory response	3	-0.762705	-1.55317	0.0453778	0.0453778	0.38938	109	tags=100%, list=5%, signal=95%	ZC3H12A/PYCARD
BP	GO:0006635	fatty acid beta-oxidation	3	-0.765618	-1.55911	0.0443225	0.0443225	0.384974	533	tags=100%, list=24%, signal=77%	ADIPOQ/PLIN5
BP	GO:0009062	fatty acid catabolic process	3	-0.765618	-1.55911	0.0443225	0.0443225	0.384974	533	tags=100%, list=24%, signal=77%	ADIPOQ/PLIN5
BP	GO:0072329	monocarboxylic acid catabolic process	3	-0.765618	-1.55911	0.0443225	0.0443225	0.384974	533	tags=100%, list=24%, signal=77%	ADIPOQ/PLIN5
BP	GO:2000479	regulation of cAMP-dependent protein kinase activity	3	-0.765618	-1.55911	0.0443225	0.0443225	0.384974	533	tags=100%, list=24%, signal=77%	ADIPOQ/MST1
BP	GO:0030177	positive regulation of Wnt signaling pathway	3	-0.767833	-1.56362	0.0436893	0.0436893	0.384974	528	tags=100%, list=23%, signal=77%	ATP6AP2/CTDNEP1
BP	GO:0090263	positive regulation of canonical Wnt signaling pathway	3	-0.767833	-1.56362	0.0436893	0.0436893	0.384974	528	tags=100%, list=23%, signal=77%	ATP6AP2/CTDNEP1
BP	GO:0071398	cellular response to fatty acid	3	-0.769606	-1.56723	0.0430561	0.0430561	0.384974	524	tags=100%, list=23%, signal=77%	LDLR/ZC3H12A
BP	GO:0032722	positive regulation of chemokine production	3	-0.769606	-1.56723	0.0432672	0.0432672	0.384974	524	tags=100%, list=23%, signal=77%	ADIPOQ/AIF1
BP	GO:0055094	response to lipoprotein particle	3	-0.769606	-1.56723	0.0432672	0.0432672	0.384974	524	tags=100%, list=23%, signal=77%	FCER1G/LDLR
BP	GO:0071402	cellular response to lipoprotein particle stimulus	3	-0.769606	-1.56723	0.0432672	0.0432672	0.384974	524	tags=100%, list=23%, signal=77%	FCER1G/LDLR
BP	GO:0071404	cellular response to low-density lipoprotein particle stimulus	3	-0.769606	-1.56723	0.0432672	0.0432672	0.384974	524	tags=100%, list=23%, signal=77%	FCER1G/LDLR
BP	GO:0051716	cellular response to stimulus	208	-0.182292	-1.5705	0.0162989	0.0162989	0.287571	311	tags=22%, list=14%, signal=21%	FBP1/RPL26/TMEM17/PLIN5/PLIN2/LAMTOR5/GNAS/ROMO1/SDHAF2/TBC1D7/LEP/PRXL2A/NOS3/LDLR/NKG7/UBB/VKORC1/SPP1/CHCHD6/ISG15/PHPT1/RAB13/TMEM237/APEX1/ENDOG/HYAL1/PRDX5/HINT1/ZC3H12A/PYCARD/TXN/IL2RG/PDE12/TKFC/CHAF1A/HEY1/CCDC115/CHRNE/ADORA1/SFRP5/AIF1/PRDX1/TYROBP/APEX2/PSENEN
BP	GO:0042221	response to chemical	101	-0.216838	-1.57249	0.0271053	0.0271053	0.340453	419	tags=30%, list=19%, signal=25%	FCER1G/MGST3/MET/CIB1/CRYZ/CNP/FGF1/CTSS/FBP1/LAMTOR5/GNAS/ROMO1/LEP/PRXL2A/LDLR/VKORC1/ISG15/RAB13/HYAL1/PRDX5/ZC3H12A/TXN/IL2RG/RMI1/PDE12/SCD/CCDC115/ADORA1/AIF1/GLYAT
BP	GO:0045048	protein insertion into ER membrane	4	-0.685656	-1.57491	0.0493827	0.0493827	0.396558	387	tags=75%, list=17%, signal=62%	EMC3/EMC7/EMC6
BP	GO:0071816	tail-anchored membrane protein insertion into ER membrane	4	-0.685656	-1.57491	0.0493827	0.0493827	0.396558	387	tags=75%, list=17%, signal=62%	EMC3/EMC7/EMC6
BP	GO:0002832	negative regulation of response to biotic stimulus	3	-0.774479	-1.57715	0.0398902	0.0398902	0.377144	513	tags=100%, list=23%, signal=77%	ISG15/TKFC
BP	GO:0019882	antigen processing and presentation	3	-0.774479	-1.57715	0.0398902	0.0398902	0.377144	513	tags=100%, list=23%, signal=77%	CTSS/PYCARD
BP	GO:0050688	regulation of defense response to virus	3	-0.774479	-1.57715	0.0398902	0.0398902	0.377144	513	tags=100%, list=23%, signal=77%	ZC3H12A/TKFC
BP	GO:0007040	lysosome organization	4	-0.69105	-1.5873	0.04457	0.04457	0.384974	369	tags=75%, list=16%, signal=63%	ATP6AP2/LAPTM5/CCDC115
BP	GO:0080171	lytic vacuole organization	4	-0.69105	-1.5873	0.04457	0.04457	0.384974	369	tags=75%, list=16%, signal=63%	ATP6AP2/LAPTM5/CCDC115
BP	GO:1901890	positive regulation of cell junction assembly	3	-0.781018	-1.59047	0.0367244	0.0367244	0.361679	171	tags=100%, list=8%, signal=93%	SEMA4A/HOPX
BP	GO:0030212	hyaluronan metabolic process	3	-0.781568	-1.59159	0.0365133	0.0365133	0.360968	497	tags=100%, list=22%, signal=78%	ITIH3/HYAL1
BP	GO:0033135	regulation of peptidyl-serine phosphorylation	3	-0.781568	-1.59159	0.0365133	0.0365133	0.360968	497	tags=100%, list=22%, signal=78%	CNOT9/TXN
BP	GO:0033138	positive regulation of peptidyl-serine phosphorylation	3	-0.781568	-1.59159	0.0365133	0.0365133	0.360968	497	tags=100%, list=22%, signal=78%	CNOT9/TXN
BP	GO:0043388	positive regulation of DNA binding	3	-0.781568	-1.59159	0.0365133	0.0365133	0.360968	497	tags=100%, list=22%, signal=78%	EDF1/TXN
BP	GO:0050921	positive regulation of chemotaxis	3	-0.781568	-1.59159	0.0365133	0.0365133	0.360968	497	tags=100%, list=22%, signal=78%	MET/AIF1
BP	GO:0051781	positive regulation of cell division	3	-0.781568	-1.59159	0.0365133	0.0365133	0.360968	497	tags=100%, list=22%, signal=78%	BTC/FGF1
BP	GO:0061448	connective tissue development	3	-0.781568	-1.59159	0.0365133	0.0365133	0.360968	497	tags=100%, list=22%, signal=78%	UBB/HYAL1
BP	GO:0016043	cellular component organization	241	-0.180321	-1.59272	0.00978825	0.00978825	0.227008	387	tags=27%, list=17%, signal=25%	EMC3/CIB1/CRYZ/ATP6AP2/CTDNEP1/CNP/NDUFB9/NDUFB4/CTSS/DMAC2/C1QA/NDUFA11/EMP3/FBP1/TMEM17/PLIN5/CHCHD4/PLIN2/PDLIM4/LAMTOR5/NDUFB5/TUBG2/NDUFA1/TBC1D7/NOS3/LDLR/MIEN1/UBB/S100B/NDUFB3/CIDEC/FUNDC1/CHCHD6/NGRN/ISG15/SNRPD2/LAPTM5/SEMA4A/PHPT1/RAB13/TMEM237/HYLS1/ENDOG/HYAL1/TOMM20/MED21/EMC7/NDUFB11/ADRM1/COPRS/ZC3H12A/PYCARD/SNRPD1/PSMG1/NDUFC1/CHAF1A/CCDC115/EMC6/TUBG1/CCDC69/AIF1/TIMM22/HOPX/PE…
BP	GO:0009152	purine ribonucleotide biosynthetic process	5	-0.63592	-1.59736	0.0494113	0.0494113	0.396558	827	tags=100%, list=37%, signal=64%	ATP5PF/ATP5F1C/TGFB1/IMPDH1
BP	GO:0019395	fatty acid oxidation	4	-0.699025	-1.60562	0.039548	0.039548	0.377144	684	tags=100%, list=30%, signal=70%	SESN2/ADIPOQ/PLIN5
BP	GO:0034440	lipid oxidation	4	-0.699025	-1.60562	0.039548	0.039548	0.377144	684	tags=100%, list=30%, signal=70%	SESN2/ADIPOQ/PLIN5
BP	GO:0043207	response to external biotic stimulus	44	-0.280175	-1.60993	0.0463118	0.0463118	0.389951	255	tags=27%, list=11%, signal=25%	ROMO1/LEP/NKG7/ISG15/HYAL1/ZC3H12A/PYCARD/PDE12/TKFC/AIF1/PRDX1/TYROBP
BP	GO:0051707	response to other organism	44	-0.280175	-1.60993	0.0463118	0.0463118	0.389951	255	tags=27%, list=11%, signal=25%	ROMO1/LEP/NKG7/ISG15/HYAL1/ZC3H12A/PYCARD/PDE12/TKFC/AIF1/PRDX1/TYROBP
BP	GO:0044085	cellular component biogenesis	134	-0.206354	-1.61825	0.0176185	0.0176185	0.293778	352	tags=28%, list=16%, signal=25%	NDUFB9/NDUFB4/DMAC2/NDUFA11/EMP3/RPL26/TMEM17/CHCHD4/NDUFB5/NDUFA1/TBC1D7/MIEN1/RPS27/NDUFB3/NGRN/ISG15/SNRPD2/SEMA4A/RAB13/TMEM237/HYLS1/HYAL1/MED21/NDUFB11/RPL27/ADRM1/POP7/ZC3H12A/PYCARD/SNRPD1/PSMG1/NDUFC1/CCDC115/CCDC69/AIF1/HOPX/PEX19
BP	GO:1901136	carbohydrate derivative catabolic process	7	-0.563604	-1.62075	0.0468783	0.0468783	0.390103	551	tags=71%, list=24%, signal=54%	FITM2/TGFB1/HYAL1/HINT1/ENPP4
BP	GO:0032944	regulation of mononuclear cell proliferation	5	-0.645682	-1.62188	0.0422624	0.0422624	0.384974	240	tags=60%, list=11%, signal=54%	LEP/PYCARD/AIF1
BP	GO:0042129	regulation of T cell proliferation	5	-0.645682	-1.62188	0.0422624	0.0422624	0.384974	240	tags=60%, list=11%, signal=54%	LEP/PYCARD/AIF1
BP	GO:0050670	regulation of lymphocyte proliferation	5	-0.645682	-1.62188	0.0422624	0.0422624	0.384974	240	tags=60%, list=11%, signal=54%	LEP/PYCARD/AIF1
BP	GO:0043488	regulation of mRNA stability	4	-0.706456	-1.62269	0.0362	0.0362	0.360968	160	tags=75%, list=7%, signal=70%	APEX1/ZC3H12A/PDE12
BP	GO:0061013	regulation of mRNA catabolic process	4	-0.706456	-1.62269	0.0362	0.0362	0.360968	160	tags=75%, list=7%, signal=70%	APEX1/ZC3H12A/PDE12
BP	GO:0051131	chaperone-mediated protein complex assembly	3	-0.798453	-1.62597	0.0297594	0.0297594	0.353308	101	tags=67%, list=4%, signal=64%	PSMG1/HOPX
BP	GO:0090068	positive regulation of cell cycle process	6	-0.599644	-1.62677	0.0457999	0.0457999	0.389951	151	tags=50%, list=7%, signal=47%	HYAL1/CDK4/AIF1
BP	GO:0048518	positive regulation of biological process	197	-0.190899	-1.6313	0.0106931	0.0106931	0.23363	441	tags=30%, list=20%, signal=26%	ADIPOQ/TMED9/DPY30/FCER1G/RPL11/CASP6/MET/MARCKSL1/CIB1/ATP6AP2/CTDNEP1/FGF1/EDF1/ADIG/CTSS/C1QA/GNG5/RPL26/PLIN5/LAMTOR5/GNAS/PDCD2/SERPINF1/ROMO1/TBC1D7/LEP/NOS3/LDLR/MIEN1/NKG7/UBB/S100B/ITGA3/VKORC1/NGRN/ISG15/LAPTM5/SEMA4A/PHPT1/APEX1/ENDOG/HYAL1/MED21/WDR77/ADRM1/ZC3H12A/PYCARD/CDK4/TXN/IL2RG/MAMSTR/PDE12/NDUFA4/TKFC/ENPP4/AIF1/TYROBP/HOPX/PSENEN
BP	GO:0051101	regulation of DNA binding	5	-0.650781	-1.63469	0.0407906	0.0407906	0.382872	497	tags=80%, list=22%, signal=63%	TGFB1/EDF1/TXN/HEY1
BP	GO:0098542	defense response to other organism	36	-0.305428	-1.63723	0.0429409	0.0429409	0.384974	255	tags=31%, list=11%, signal=28%	ROMO1/LEP/NKG7/ISG15/ZC3H12A/PYCARD/PDE12/TKFC/AIF1/PRDX1/TYROBP
BP	GO:0071840	cellular component organization or biogenesis	253	-0.18437	-1.6399	0.00639872	0.00639872	0.168509	371	tags=27%, list=16%, signal=25%	EMC3/CIB1/CRYZ/ATP6AP2/CTDNEP1/CNP/NDUFB9/NDUFB4/CTSS/DMAC2/C1QA/NDUFA11/EMP3/FBP1/RPL26/TMEM17/PLIN5/CHCHD4/PLIN2/PDLIM4/LAMTOR5/NDUFB5/TUBG2/NDUFA1/TBC1D7/NOS3/LDLR/MIEN1/RPS27/UBB/S100B/NDUFB3/CIDEC/FUNDC1/CHCHD6/NGRN/ISG15/SNRPD2/LAPTM5/SEMA4A/PHPT1/RAB13/TMEM237/HYLS1/ENDOG/HYAL1/TOMM20/MED21/EMC7/NDUFB11/RPL27/ADRM1/COPRS/POP7/ZC3H12A/PYCARD/SNRPD1/PSMG1/NDUFC1/CHAF1A/CCDC115/EMC6/TUBG1/CCD…
BP	GO:0045721	negative regulation of gluconeogenesis	3	-0.80638	-1.64212	0.0238497	0.0238497	0.325342	441	tags=100%, list=20%, signal=81%	PGP/MST1
BP	GO:0045923	positive regulation of fatty acid metabolic process	3	-0.80638	-1.64212	0.0238497	0.0238497	0.325342	441	tags=100%, list=20%, signal=81%	PLIN5/LEP
BP	GO:1901798	positive regulation of signal transduction by p53 class mediator	4	-0.714982	-1.64227	0.0328521	0.0328521	0.360968	648	tags=100%, list=29%, signal=71%	RPL11/RPL26/UBB
BP	GO:0001819	positive regulation of cytokine production	14	-0.434862	-1.65018	0.0463548	0.0463548	0.389951	524	tags=57%, list=23%, signal=44%	LPL/TGFB1/ADIPOQ/FCER1G/LEP/ISG15/PYCARD/AIF1
BP	GO:0002683	negative regulation of immune system process	17	-0.403581	-1.65269	0.0419477	0.0419477	0.384974	608	tags=65%, list=27%, signal=48%	SELENOS/CUEDC2/FGL2/TGFB1/ADIPOQ/LDLR/FGL1/ISG15/PHPT1/ZC3H12A/TKFC
BP	GO:0051962	positive regulation of nervous system development	5	-0.66031	-1.65863	0.0359546	0.0359546	0.360968	772	tags=100%, list=34%, signal=66%	SRPX2/TGFB1/SERPINF1/SEMA4A
BP	GO:0050878	regulation of body fluid levels	8	-0.546539	-1.65968	0.0421319	0.0421319	0.384974	324	tags=62%, list=14%, signal=54%	FUNDC2/GNAS/NOS3/VKORC1/ENPP4
BP	GO:0055072	iron ion homeostasis	4	-0.726914	-1.66968	0.0274116	0.0274116	0.341005	64	tags=75%, list=3%, signal=73%	ATP6V0A2/CCDC115/TF
BP	GO:0006954	inflammatory response	27	-0.345294	-1.67328	0.0380092	0.0380092	0.367376	608	tags=56%, list=27%, signal=41%	SELENOS/CUEDC2/LPL/TGFB1/ADIPOQ/AGER/C1QA/LEP/LDLR/NKG7/S100B/HYAL1/ZC3H12A/PYCARD/AIF1
BP	GO:0006094	gluconeogenesis	7	-0.581892	-1.67334	0.0363675	0.0363675	0.360968	544	tags=86%, list=24%, signal=65%	PCK1/SESN2/ADIPOQ/FBP1/PGP/MST1
BP	GO:0019319	hexose biosynthetic process	7	-0.581892	-1.67334	0.0363675	0.0363675	0.360968	544	tags=86%, list=24%, signal=65%	PCK1/SESN2/ADIPOQ/FBP1/PGP/MST1
BP	GO:0046364	monosaccharide biosynthetic process	7	-0.581892	-1.67334	0.0363675	0.0363675	0.360968	544	tags=86%, list=24%, signal=65%	PCK1/SESN2/ADIPOQ/FBP1/PGP/MST1
BP	GO:0015980	energy derivation by oxidation of organic compounds	19	-0.392513	-1.677	0.0390707	0.0390707	0.376237	557	tags=58%, list=25%, signal=44%	ATP5F1C/NDUFB8/NDUFA7/COX6B1/NDUFB9/PPP1R3B/COX7A2/SDHAF2/PDE12/COX7B/COX8A
BP	GO:0035767	endothelial cell chemotaxis	3	-0.825432	-1.68091	0.0156184	0.0156184	0.282178	398	tags=100%, list=18%, signal=82%	FGF1/RAB13
BP	GO:0002443	leukocyte mediated immunity	8	-0.554174	-1.68286	0.0379187	0.0379187	0.367376	1013	tags=100%, list=45%, signal=55%	PTGDS/KIT/TGFB1/C1QA/LEP/NKG7/PRDX1
BP	GO:0050777	negative regulation of immune response	4	-0.732713	-1.683	0.0242729	0.0242729	0.325996	608	tags=100%, list=27%, signal=73%	FGL2/ISG15/ZC3H12A
BP	GO:0034097	response to cytokine	25	-0.356712	-1.68356	0.0351062	0.0351062	0.360968	457	tags=44%, list=20%, signal=35%	CNOT9/ADIPOQ/FCER1G/CIB1/LEP/ISG15/HYAL1/ZC3H12A/IL2RG/PDE12/AIF1
BP	GO:0006626	protein targeting to mitochondrion	5	-0.670735	-1.68481	0.0317494	0.0317494	0.358847	443	tags=80%, list=20%, signal=64%	TOMM5/CHCHD4/TOMM20/TIMM22
BP	GO:0051147	regulation of muscle cell differentiation	3	-0.829008	-1.68819	0.0145631	0.0145631	0.27798	86	tags=100%, list=4%, signal=96%	MAMSTR/HOPX
BP	GO:0072332	intrinsic apoptotic signaling pathway by p53 class mediator	5	-0.673048	-1.69062	0.0306981	0.0306981	0.355508	405	tags=80%, list=18%, signal=66%	CASP6/RPL26/UBB/HINT1
BP	GO:0045050	protein insertion into ER membrane by stop-transfer membrane-anchor sequence	3	-0.830306	-1.69084	0.0137189	0.0137189	0.266187	387	tags=100%, list=17%, signal=83%	EMC7/EMC6
BP	GO:0006879	intracellular iron ion homeostasis	3	-0.831267	-1.6928	0.0135078	0.0135078	0.266187	64	tags=100%, list=3%, signal=97%	CCDC115/TF
BP	GO:0002697	regulation of immune effector process	10	-0.508211	-1.695	0.0372684	0.0372684	0.364732	700	tags=80%, list=31%, signal=55%	KIT/CUEDC2/PCK1/FGL2/TGFB1/LEP/S100B/ZC3H12A
BP	GO:0019646	aerobic electron transport chain	9	-0.533568	-1.70683	0.0354625	0.0354625	0.360968	553	tags=78%, list=24%, signal=59%	NDUFB8/NDUFA7/NDUFB9/COX7A2/SDHAF2/COX7B/COX8A
BP	GO:0022904	respiratory electron transport chain	9	-0.533568	-1.70683	0.0354625	0.0354625	0.360968	553	tags=78%, list=24%, signal=59%	NDUFB8/NDUFA7/NDUFB9/COX7A2/SDHAF2/COX7B/COX8A
BP	GO:0042773	ATP synthesis coupled electron transport	9	-0.533568	-1.70683	0.0354625	0.0354625	0.360968	553	tags=78%, list=24%, signal=59%	NDUFB8/NDUFA7/NDUFB9/COX7A2/SDHAF2/COX7B/COX8A
BP	GO:0042775	mitochondrial ATP synthesis coupled electron transport	9	-0.533568	-1.70683	0.0354625	0.0354625	0.360968	553	tags=78%, list=24%, signal=59%	NDUFB8/NDUFA7/NDUFB9/COX7A2/SDHAF2/COX7B/COX8A
BP	GO:0062014	negative regulation of small molecule metabolic process	7	-0.593651	-1.70715	0.0309018	0.0309018	0.355508	441	tags=71%, list=20%, signal=58%	ADIPOQ/FBP1/PLIN5/PGP/MST1
BP	GO:0009607	response to biotic stimulus	45	-0.295138	-1.70975	0.0268851	0.0268851	0.340453	255	tags=29%, list=11%, signal=26%	ROMO1/LEP/NKG7/ISG15/LAPTM5/HYAL1/ZC3H12A/PYCARD/PDE12/TKFC/AIF1/PRDX1/TYROBP
BP	GO:0046649	lymphocyte activation	22	-0.380389	-1.71194	0.0306295	0.0306295	0.355508	240	tags=32%, list=11%, signal=29%	LEP/FGL1/NKG7/ZC3H12A/PYCARD/AIF1/PRDX1
BP	GO:0072331	signal transduction by p53 class mediator	9	-0.536073	-1.71484	0.0340108	0.0340108	0.360968	648	tags=78%, list=29%, signal=56%	RPL37/SESN2/RPL11/CASP6/RPL26/UBB/HINT1
BP	GO:0002532	production of molecular mediator involved in inflammatory response	4	-0.747769	-1.71758	0.0209249	0.0209249	0.303937	240	tags=100%, list=11%, signal=90%	LEP/ZC3H12A/PYCARD
BP	GO:0002534	cytokine production involved in inflammatory response	4	-0.747769	-1.71758	0.0209249	0.0209249	0.303937	240	tags=100%, list=11%, signal=90%	LEP/ZC3H12A/PYCARD
BP	GO:1900015	regulation of cytokine production involved in inflammatory response	4	-0.747769	-1.71758	0.0209249	0.0209249	0.303937	240	tags=100%, list=11%, signal=90%	LEP/ZC3H12A/PYCARD
BP	GO:0007162	negative regulation of cell adhesion	8	-0.565909	-1.7185	0.0320202	0.0320202	0.358847	513	tags=75%, list=23%, signal=58%	FGL2/TGFB1/ADIPOQ/NOS3/FGL1/ZC3H12A
BP	GO:0022408	negative regulation of cell-cell adhesion	8	-0.565909	-1.7185	0.0320202	0.0320202	0.358847	513	tags=75%, list=23%, signal=58%	FGL2/TGFB1/ADIPOQ/NOS3/FGL1/ZC3H12A
BP	GO:0006979	response to oxidative stress	20	-0.393738	-1.72263	0.0308112	0.0308112	0.355508	151	tags=40%, list=7%, signal=38%	NDUFB4/ROMO1/HYAL1/PRDX5/ZC3H12A/TXN/AIF1/PRDX1
BP	GO:0006952	defense response	53	-0.283985	-1.72559	0.0212007	0.0212007	0.30454	255	tags=43%, list=11%, signal=39%	LPL/FGL2/TGFB1/ADIPOQ/IFI6/CASP6/AGER/C1QA/ROMO1/LEP/LDLR/NKG7/S100B/ISG15/LAPTM5/HYAL1/ZC3H12A/PYCARD/PDE12/TKFC/AIF1/PRDX1/TYROBP
BP	GO:0065008	regulation of biological quality	61	-0.272436	-1.72946	0.0183831	0.0183831	0.293778	287	tags=30%, list=13%, signal=26%	LAMTOR5/GNAS/DHRS11/LEP/NOS3/UBB/S100B/VKORC1/LAPTM5/SEMA4A/APEX1/ZC3H12A/PYCARD/PDE12/ENPP4/CCDC115/CHRNE/PEX19
BP	GO:0048608	reproductive structure development	9	-0.541981	-1.73374	0.0309	0.0309	0.355508	261	tags=67%, list=12%, signal=59%	H3-3A/SERPINF1/UBB/RAB13/WDR77/BCL2L2
BP	GO:0061458	reproductive system development	9	-0.541981	-1.73374	0.0309	0.0309	0.355508	261	tags=67%, list=12%, signal=59%	H3-3A/SERPINF1/UBB/RAB13/WDR77/BCL2L2
BP	GO:0050896	response to stimulus	260	-0.193934	-1.73619	0.00218124	0.00218124	0.0977798	419	tags=27%, list=19%, signal=25%	FCER1G/RPL11/MGST3/CASP6/MET/CIB1/AGER/CRYZ/ATP6AP2/CTDNEP1/CNP/FGF1/NDUFB4/CTSS/C1QA/FUNDC2/FBP1/RPL26/TMEM17/PLIN5/PLIN2/LAMTOR5/GNAS/ROMO1/SDHAF2/TBC1D7/LEP/PRXL2A/NOS3/LDLR/FGL1/NKG7/UBB/S100B/VKORC1/FUNDC1/SPP1/CHCHD6/ISG15/LAPTM5/SEMA4A/PHPT1/RAB13/TMEM237/APEX1/ENDOG/HYAL1/PRDX5/HINT1/ZC3H12A/PYCARD/TXN/IL2RG/RMI1/PDE12/TKFC/SCD/CHAF1A/ENPP4/HEY1/CCDC115/CHRNE/ADORA1/SFRP5/AIF1/PRDX1/TYROB…
BP	GO:0022409	positive regulation of cell-cell adhesion	6	-0.64013	-1.7366	0.028493	0.028493	0.341391	593	tags=83%, list=26%, signal=62%	SMARCD1/PCK1/LEP/PYCARD/AIF1
BP	GO:1903039	positive regulation of leukocyte cell-cell adhesion	6	-0.64013	-1.7366	0.028493	0.028493	0.341391	593	tags=83%, list=26%, signal=62%	SMARCD1/PCK1/LEP/PYCARD/AIF1
BP	GO:0032787	monocarboxylic acid metabolic process	24	-0.374492	-1.73744	0.0275673	0.0275673	0.34131	533	tags=46%, list=24%, signal=35%	SESN2/LPL/ADIPOQ/ENO1/FBP1/PLIN5/LEP/PTGR1/FASN/SCD/GLYAT
BP	GO:1901989	positive regulation of cell cycle phase transition	5	-0.691916	-1.73802	0.0231287	0.0231287	0.319865	151	tags=60%, list=7%, signal=56%	HYAL1/CDK4/AIF1
BP	GO:1901992	positive regulation of mitotic cell cycle phase transition	5	-0.691916	-1.73802	0.0231287	0.0231287	0.319865	151	tags=60%, list=7%, signal=56%	HYAL1/CDK4/AIF1
BP	GO:0035295	tube development	28	-0.356459	-1.74352	0.0240253	0.0240253	0.325342	240	tags=39%, list=11%, signal=36%	CIB1/FGF1/LEP/LDLR/UBB/SEMA4A/HYAL1/ZC3H12A/HEY1/SFRP5/HOPX
BP	GO:0045321	leukocyte activation	25	-0.372007	-1.75574	0.025226	0.025226	0.327938	240	tags=52%, list=11%, signal=47%	SMARCD1/PCK1/FGL2/TGFB1/C1QA/LEP/LDLR/FGL1/NKG7/ZC3H12A/PYCARD/AIF1/PRDX1
BP	GO:0051205	protein insertion into membrane	6	-0.647954	-1.75783	0.024905	0.024905	0.327938	387	tags=67%, list=17%, signal=55%	EMC3/EMC7/EMC6/TIMM22
BP	GO:0019439	aromatic compound catabolic process	19	-0.411433	-1.75784	0.0278775	0.0278775	0.341391	160	tags=58%, list=7%, signal=54%	FITM2/PON2/CNOT9/CNP/APEX1/ENDOG/PELO/HINT1/ZC3H12A/PDE12/ENPP4
BP	GO:0007159	leukocyte cell-cell adhesion	12	-0.491235	-1.75943	0.0245334	0.0245334	0.325996	240	tags=75%, list=11%, signal=67%	SMARCD1/PCK1/FGL2/LEP/NOS3/FGL1/ZC3H12A/PYCARD/AIF1
BP	GO:0006955	immune response	55	-0.285307	-1.75945	0.0164344	0.0164344	0.287571	255	tags=47%, list=11%, signal=43%	SELENOS/CUEDC2/TFE3/PCK1/FGL2/TGFB1/IFI6/FCER1G/CASP6/CTSS/C1QA/ROMO1/LEP/FGL1/NKG7/S100B/ISG15/SEMA4A/PHPT1/ZC3H12A/PYCARD/PDE12/TKFC/AIF1/PRDX1/TYROBP
BP	GO:0045912	negative regulation of carbohydrate metabolic process	6	-0.649086	-1.7609	0.0244829	0.0244829	0.325996	497	tags=83%, list=22%, signal=65%	TGFB1/ADIPOQ/FBP1/PGP/MST1
BP	GO:0070585	protein localization to mitochondrion	7	-0.612978	-1.76273	0.0231238	0.0231238	0.319865	443	tags=71%, list=20%, signal=58%	TOMM5/CHCHD4/ISG15/TOMM20/TIMM22
BP	GO:0042692	muscle cell differentiation	7	-0.613895	-1.76537	0.0227034	0.0227034	0.319075	86	tags=57%, list=4%, signal=55%	H3-3A/MAMSTR/HEY1/HOPX
BP	GO:1901361	organic cyclic compound catabolic process	19	-0.413544	-1.76686	0.026188	0.026188	0.333768	160	tags=37%, list=7%, signal=35%	APEX1/ENDOG/PELO/HINT1/ZC3H12A/PDE12/ENPP4
BP	GO:0032602	chemokine production	4	-0.769947	-1.76852	0.0154844	0.0154844	0.282178	524	tags=100%, list=23%, signal=77%	ADIPOQ/S100B/AIF1
BP	GO:0032642	regulation of chemokine production	4	-0.769947	-1.76852	0.0154844	0.0154844	0.282178	524	tags=100%, list=23%, signal=77%	ADIPOQ/S100B/AIF1
BP	GO:0032755	positive regulation of interleukin-6 production	4	-0.769947	-1.76852	0.0154844	0.0154844	0.282178	524	tags=100%, list=23%, signal=77%	LEP/PYCARD/AIF1
BP	GO:0070542	response to fatty acid	4	-0.769947	-1.76852	0.0154844	0.0154844	0.282178	524	tags=100%, list=23%, signal=77%	LDLR/ZC3H12A/SCD
BP	GO:0002252	immune effector process	19	-0.415475	-1.77511	0.025132	0.025132	0.327938	591	tags=58%, list=26%, signal=43%	CUEDC2/PCK1/FGL2/TGFB1/C1QA/LEP/NKG7/S100B/ZC3H12A/PYCARD/PRDX1
BP	GO:0071345	cellular response to cytokine stimulus	23	-0.391601	-1.78581	0.0198689	0.0198689	0.301564	457	tags=48%, list=20%, signal=39%	CNOT9/ADIPOQ/FCER1G/CIB1/LEP/ISG15/HYAL1/ZC3H12A/IL2RG/PDE12/AIF1
BP	GO:0050920	regulation of chemotaxis	4	-0.781915	-1.79601	0.0133919	0.0133919	0.266187	497	tags=100%, list=22%, signal=78%	MET/FGF1/AIF1
BP	GO:0051896	regulation of protein kinase B signaling	4	-0.781915	-1.79601	0.0133919	0.0133919	0.266187	497	tags=100%, list=22%, signal=78%	CIB1/LEP/SFRP5
BP	GO:0006164	purine nucleotide biosynthetic process	7	-0.624945	-1.79714	0.0180786	0.0180786	0.293778	853	tags=100%, list=38%, signal=62%	IMPDH2/ATP5PF/ATP5F1C/TGFB1/NOS3/IMPDH1
BP	GO:0072522	purine-containing compound biosynthetic process	7	-0.624945	-1.79714	0.0180786	0.0180786	0.293778	853	tags=100%, list=38%, signal=62%	IMPDH2/ATP5PF/ATP5F1C/TGFB1/NOS3/IMPDH1
BP	GO:0051240	positive regulation of multicellular organismal process	35	-0.339891	-1.80323	0.0159832	0.0159832	0.286595	544	tags=49%, list=24%, signal=37%	PCK1/LPL/TGFB1/ADIPOQ/FCER1G/CIB1/FGF1/SERPINF1/LEP/VKORC1/ISG15/SEMA4A/HYAL1/ZC3H12A/PYCARD/ENPP4/AIF1
BP	GO:0009060	aerobic respiration	15	-0.463152	-1.8065	0.019243	0.019243	0.296046	557	tags=67%, list=25%, signal=51%	ATP5F1C/NDUFB8/NDUFA7/COX6B1/NDUFB9/COX7A2/SDHAF2/PDE12/COX7B/COX8A
BP	GO:0045333	cellular respiration	15	-0.463152	-1.8065	0.019243	0.019243	0.296046	557	tags=67%, list=25%, signal=51%	ATP5F1C/NDUFB8/NDUFA7/COX6B1/NDUFB9/COX7A2/SDHAF2/PDE12/COX7B/COX8A
BP	GO:0050817	coagulation	8	-0.594982	-1.80679	0.0183274	0.0183274	0.293778	324	tags=62%, list=14%, signal=54%	FUNDC2/GNAS/NOS3/VKORC1/ENPP4
BP	GO:0032102	negative regulation of response to external stimulus	11	-0.525348	-1.81145	0.0161731	0.0161731	0.287571	608	tags=73%, list=27%, signal=53%	SELENOS/FGL2/ADIPOQ/LEP/LDLR/ISG15/TKFC/AIF1
BP	GO:0030335	positive regulation of cell migration	15	-0.465838	-1.81697	0.019243	0.019243	0.296046	497	tags=60%, list=22%, signal=47%	TGFB1/MET/CIB1/FGF1/MIEN1/HYAL1/ZC3H12A/PYCARD/AIF1
BP	GO:0001909	leukocyte mediated cytotoxicity	3	-0.895436	-1.82347	0.0021106	0.0021106	0.0962728	240	tags=100%, list=11%, signal=89%	NKG7/PRDX1
BP	GO:0002228	natural killer cell mediated immunity	3	-0.895436	-1.82347	0.0021106	0.0021106	0.0962728	240	tags=100%, list=11%, signal=89%	NKG7/PRDX1
BP	GO:0030101	natural killer cell activation	3	-0.895436	-1.82347	0.0021106	0.0021106	0.0962728	240	tags=100%, list=11%, signal=89%	NKG7/PRDX1
BP	GO:0042267	natural killer cell mediated cytotoxicity	3	-0.895436	-1.82347	0.0021106	0.0021106	0.0962728	240	tags=100%, list=11%, signal=89%	NKG7/PRDX1
BP	GO:0032946	positive regulation of mononuclear cell proliferation	3	-0.895436	-1.82347	0.0021106	0.0021106	0.0962728	240	tags=100%, list=11%, signal=89%	PYCARD/AIF1
BP	GO:0042102	positive regulation of T cell proliferation	3	-0.895436	-1.82347	0.0021106	0.0021106	0.0962728	240	tags=100%, list=11%, signal=89%	PYCARD/AIF1
BP	GO:0050671	positive regulation of lymphocyte proliferation	3	-0.895436	-1.82347	0.0021106	0.0021106	0.0962728	240	tags=100%, list=11%, signal=89%	PYCARD/AIF1
BP	GO:0070665	positive regulation of leukocyte proliferation	3	-0.895436	-1.82347	0.0021106	0.0021106	0.0962728	240	tags=100%, list=11%, signal=89%	PYCARD/AIF1
BP	GO:0045087	innate immune response	28	-0.373416	-1.82646	0.0187566	0.0187566	0.293778	240	tags=43%, list=11%, signal=39%	IFI6/CASP6/C1QA/LEP/NKG7/ISG15/PYCARD/PDE12/TKFC/AIF1/PRDX1/TYROBP
BP	GO:0006996	organelle organization	144	-0.22923	-1.82661	0.00302908	0.00302908	0.116155	396	tags=30%, list=18%, signal=26%	MYL12A/EMC3/CIB1/ATP6AP2/CTDNEP1/NDUFB9/NDUFB4/DMAC2/NDUFA11/TMEM17/PLIN5/CHCHD4/PLIN2/PDLIM4/NDUFB5/TUBG2/NDUFA1/TBC1D7/NOS3/UBB/NDUFB3/CIDEC/FUNDC1/CHCHD6/NGRN/LAPTM5/PHPT1/RAB13/TMEM237/HYLS1/ENDOG/TOMM20/EMC7/NDUFB11/PYCARD/NDUFC1/CCDC115/EMC6/TUBG1/CCDC69/AIF1/TIMM22/PEX19
BP	GO:0062012	regulation of small molecule metabolic process	16	-0.456642	-1.82761	0.0185497	0.0185497	0.293778	533	tags=62%, list=24%, signal=48%	SESN2/ADIPOQ/FGF1/FBP1/PLIN5/PGP/LEP/NOS3/LDLR/MST1
BP	GO:0034655	nucleobase-containing compound catabolic process	17	-0.448329	-1.83594	0.0174958	0.0174958	0.293778	160	tags=41%, list=7%, signal=39%	APEX1/ENDOG/PELO/HINT1/ZC3H12A/PDE12/ENPP4
BP	GO:0044270	cellular nitrogen compound catabolic process	17	-0.448329	-1.83594	0.0174958	0.0174958	0.293778	160	tags=41%, list=7%, signal=39%	APEX1/ENDOG/PELO/HINT1/ZC3H12A/PDE12/ENPP4
BP	GO:0046700	heterocycle catabolic process	17	-0.448329	-1.83594	0.0174958	0.0174958	0.293778	160	tags=41%, list=7%, signal=39%	APEX1/ENDOG/PELO/HINT1/ZC3H12A/PDE12/ENPP4
BP	GO:0002682	regulation of immune system process	46	-0.316356	-1.84423	0.0113326	0.0113326	0.243511	608	tags=52%, list=27%, signal=39%	SELENOS/SMARCD1/CUEDC2/TFE3/PCK1/FGL2/TGFB1/ADIPOQ/FCER1G/CASP6/CIB1/C1QA/LEP/PRXL2A/LDLR/FGL1/S100B/ISG15/PHPT1/ZC3H12A/PYCARD/TKFC/AIF1/TYROBP
BP	GO:0002449	lymphocyte mediated immunity	6	-0.682718	-1.85214	0.0116083	0.0116083	0.247389	497	tags=83%, list=22%, signal=65%	TGFB1/C1QA/LEP/NKG7/PRDX1
BP	GO:0010677	negative regulation of cellular carbohydrate metabolic process	4	-0.806738	-1.85303	0.00836995	0.00836995	0.207256	441	tags=100%, list=20%, signal=81%	FBP1/PGP/MST1
BP	GO:0022900	electron transport chain	10	-0.556502	-1.85606	0.0118676	0.0118676	0.248836	553	tags=80%, list=24%, signal=61%	NDUFB8/NDUFA7/NDUFB9/COX7A2/SDHAF2/NDUFB3/COX7B/COX8A
BP	GO:0050870	positive regulation of T cell activation	5	-0.73969	-1.85802	0.00967199	0.00967199	0.227008	593	tags=100%, list=26%, signal=74%	PCK1/LEP/PYCARD/AIF1
BP	GO:0045597	positive regulation of cell differentiation	19	-0.43562	-1.86117	0.0156283	0.0156283	0.282178	593	tags=63%, list=26%, signal=47%	SMARCD1/TFE3/PCK1/LPL/TGFB1/ADIPOQ/ADIG/SERPINF1/ISG15/ZC3H12A/MAMSTR/HOPX
BP	GO:0010720	positive regulation of cell development	7	-0.647581	-1.86224	0.0100904	0.0100904	0.227008	802	tags=100%, list=35%, signal=65%	STK25/SMARCD1/PCK1/TGFB1/ADIPOQ/SERPINF1
BP	GO:0050867	positive regulation of cell activation	7	-0.648087	-1.86369	0.0100904	0.0100904	0.227008	593	tags=86%, list=26%, signal=63%	SMARCD1/PCK1/TGFB1/LEP/PYCARD/AIF1
BP	GO:0032609	type II interferon production	3	-0.919805	-1.87309	0.000633179	0.000633179	0.0658506	185	tags=100%, list=8%, signal=92%	ZC3H12A/PYCARD
BP	GO:0032649	regulation of type II interferon production	3	-0.919805	-1.87309	0.000633179	0.000633179	0.0658506	185	tags=100%, list=8%, signal=92%	ZC3H12A/PYCARD
BP	GO:0090305	nucleic acid phosphodiester bond hydrolysis	19	-0.439625	-1.87829	0.0141499	0.0141499	0.272518	160	tags=37%, list=7%, signal=35%	APEX1/ENDOG/PELO/ZC3H12A/PDE12/HARBI1/APEX2
BP	GO:0008150	biological_process	746	-0.18055	-1.88372	0.000182849	0.000182849	0.0304478	419	tags=25%, list=19%, signal=30%	FCER1G/RPL11/MGST3/MYL12B/PRNP/HINT2/CASP6/ENO1/ATP5MF/MET/FTL/MYL12A/TRIM45/MARCKSL1/EMC3/CIB1/AGER/RER1/PSMA4/CRYZ/ATP6AP2/CTDNEP1/AGPAT4/PSMB3/YRDC/CNP/FGF1/TOMM6/NDUFB9/NDUFB4/PIK3IP1/ATP5MC3/XYLT2/EDF1/ADIG/CTSS/DMAC2/C1QA/PIGB/NDUFA11/MRPS17/FUNDC2/EMP3/PPP1R3B/TMA7/FBP1/GNG5/RPL26/TMEM17/PLIN5/MEA1/GADD45GIP1/CHCHD4/PLIN2/PDLIM4/LAMTOR5/NDUFB5/GNAS/PGP/SERPINE1/DHRS11/GNPDA1/PDCD2/ATP5F1E/…
BP	GO:0045785	positive regulation of cell adhesion	11	-0.548866	-1.89254	0.00966184	0.00966184	0.227008	593	tags=73%, list=26%, signal=54%	SMARCD1/TFE3/PCK1/CIB1/LEP/HYAL1/PYCARD/AIF1
BP	GO:0043255	regulation of carbohydrate biosynthetic process	7	-0.659041	-1.89519	0.00861888	0.00861888	0.211406	533	tags=86%, list=24%, signal=66%	SESN2/TGFB1/ADIPOQ/FBP1/PGP/MST1
BP	GO:0006091	generation of precursor metabolites and energy	29	-0.383453	-1.90434	0.0111065	0.0111065	0.24064	557	tags=55%, list=25%, signal=42%	ATP5F1C/NDUFB8/NDUFA7/COX6B1/ENO1/NDUFB9/PPP1R3B/FBP1/GNPDA1/COX7A2/SDHAF2/NDUFB3/PDE12/NDUFA4/COX7B/COX8A
BP	GO:0006111	regulation of gluconeogenesis	5	-0.766297	-1.92486	0.00546678	0.00546678	0.155929	533	tags=100%, list=24%, signal=77%	ADIPOQ/FBP1/PGP/MST1
BP	GO:0043491	protein kinase B signaling	5	-0.766297	-1.92486	0.00546678	0.00546678	0.155929	533	tags=100%, list=24%, signal=77%	TGFB1/CIB1/LEP/SFRP5
BP	GO:0007596	blood coagulation	7	-0.671627	-1.93139	0.00588606	0.00588606	0.159414	324	tags=71%, list=14%, signal=61%	FUNDC2/GNAS/NOS3/VKORC1/ENPP4
BP	GO:0007599	hemostasis	7	-0.671627	-1.93139	0.00588606	0.00588606	0.159414	324	tags=71%, list=14%, signal=61%	FUNDC2/GNAS/NOS3/VKORC1/ENPP4
BP	GO:0030111	regulation of Wnt signaling pathway	7	-0.671693	-1.93157	0.00588606	0.00588606	0.159414	528	tags=86%, list=23%, signal=66%	RSPO3/ATP6AP2/CTDNEP1/SDHAF2/TMEM237/SFRP5
BP	GO:0001775	cell activation	31	-0.384335	-1.95305	0.00775356	0.00775356	0.19764	331	tags=39%, list=15%, signal=33%	C1QA/FUNDC2/GNAS/LEP/LDLR/FGL1/NKG7/S100B/ZC3H12A/PYCARD/AIF1/PRDX1
BP	GO:0040017	positive regulation of locomotion	16	-0.488465	-1.95498	0.00990725	0.00990725	0.227008	497	tags=62%, list=22%, signal=49%	TGFB1/MET/CIB1/FGF1/MIEN1/PHPT1/HYAL1/ZC3H12A/PYCARD/AIF1
BP	GO:2000147	positive regulation of cell motility	16	-0.488465	-1.95498	0.00990725	0.00990725	0.227008	497	tags=62%, list=22%, signal=49%	TGFB1/MET/CIB1/FGF1/MIEN1/PHPT1/HYAL1/ZC3H12A/PYCARD/AIF1
BP	GO:0009987	cellular process	679	-0.189771	-1.95703	0.000186881	0.000186881	0.0304478	372	tags=23%, list=16%, signal=28%	PSMA4/CRYZ/ATP6AP2/CTDNEP1/AGPAT4/PSMB3/YRDC/CNP/FGF1/TOMM6/NDUFB9/NDUFB4/PIK3IP1/ATP5MC3/XYLT2/EDF1/ADIG/CTSS/DMAC2/C1QA/PIGB/NDUFA11/MRPS17/FUNDC2/EMP3/PPP1R3B/FBP1/GNG5/RPL26/TMEM17/PLIN5/MEA1/GADD45GIP1/CHCHD4/PLIN2/PDLIM4/LAMTOR5/NDUFB5/GNAS/PGP/SERPINE1/GNPDA1/PDCD2/ATP5F1E/TUBG2/BCKDK/SERPINF1/COX7A2/GRPEL1/ROMO1/NDUFA1/SDHAF2/TBC1D7/SERINC2/LEP/HAX1/SLC35B1/PTGR1/PRXL2A/MED31/RPS13/NOS3/L…
BP	GO:0006909	phagocytosis	15	-0.505312	-1.97094	0.00888137	0.00888137	0.215809	240	tags=47%, list=11%, signal=42%	LEP/LDLR/NCF2/PYCARD/IL2RG/AIF1/TYROBP
BP	GO:0032635	interleukin-6 production	5	-0.789846	-1.98401	0.00315391	0.00315391	0.116155	240	tags=100%, list=11%, signal=90%	LEP/ZC3H12A/PYCARD/AIF1
BP	GO:0032675	regulation of interleukin-6 production	5	-0.789846	-1.98401	0.00315391	0.00315391	0.116155	240	tags=100%, list=11%, signal=90%	LEP/ZC3H12A/PYCARD/AIF1
BP	GO:0050863	regulation of T cell activation	10	-0.596974	-1.99104	0.00541328	0.00541328	0.155929	593	tags=80%, list=26%, signal=59%	SMARCD1/PCK1/FGL2/LEP/FGL1/ZC3H12A/PYCARD/AIF1
BP	GO:0006119	oxidative phosphorylation	13	-0.538636	-1.99228	0.00798487	0.00798487	0.20156	557	tags=77%, list=25%, signal=58%	ATP5F1C/NDUFB8/NDUFA7/COX6B1/NDUFB9/COX7A2/SDHAF2/PDE12/COX7B/COX8A
BP	GO:0002696	positive regulation of leukocyte activation	6	-0.740018	-2.00759	0.00358801	0.00358801	0.126065	593	tags=100%, list=26%, signal=74%	PCK1/TGFB1/LEP/PYCARD/AIF1
BP	GO:0051251	positive regulation of lymphocyte activation	6	-0.740018	-2.00759	0.00358801	0.00358801	0.126065	593	tags=100%, list=26%, signal=74%	PCK1/TGFB1/LEP/PYCARD/AIF1
BP	GO:0008284	positive regulation of cell population proliferation	20	-0.462666	-2.02419	0.00544959	0.00544959	0.155929	390	tags=55%, list=17%, signal=46%	MARCKSL1/CIB1/FGF1/GNG5/PDCD2/ROMO1/LEP/HYAL1/WDR77/PYCARD/AIF1
BP	GO:0001906	cell killing	4	-0.889184	-2.0424	0.000418498	0.000418498	0.047748	255	tags=100%, list=11%, signal=89%	LEP/NKG7/PRDX1
BP	GO:0072593	reactive oxygen species metabolic process	8	-0.681836	-2.07054	0.00315989	0.00315989	0.116155	533	tags=88%, list=24%, signal=67%	SESN2/TGFB1/IFI6/PLIN5/ROMO1/ZC3H12A/PRDX1
BP	GO:0051249	regulation of lymphocyte activation	11	-0.606526	-2.09135	0.00441084	0.00441084	0.136526	593	tags=82%, list=26%, signal=61%	SMARCD1/PCK1/FGL2/TGFB1/LEP/FGL1/ZC3H12A/PYCARD/AIF1
BP	GO:0050865	regulation of cell activation	15	-0.548124	-2.13792	0.0038063	0.0038063	0.126877	593	tags=73%, list=26%, signal=54%	SMARCD1/PCK1/FGL2/TGFB1/FUNDC2/LEP/LDLR/FGL1/ZC3H12A/PYCARD/AIF1
BP	GO:0022407	regulation of cell-cell adhesion	15	-0.548459	-2.13923	0.0038063	0.0038063	0.126877	593	tags=73%, list=26%, signal=54%	SMARCD1/PCK1/FGL2/TGFB1/ADIPOQ/LEP/NOS3/FGL1/ZC3H12A/PYCARD/AIF1
BP	GO:1903037	regulation of leukocyte cell-cell adhesion	11	-0.621169	-2.14184	0.00357068	0.00357068	0.126065	593	tags=82%, list=26%, signal=61%	SMARCD1/PCK1/FGL2/LEP/NOS3/FGL1/ZC3H12A/PYCARD/AIF1
BP	GO:0032101	regulation of response to external stimulus	29	-0.438531	-2.17787	0.00251467	0.00251467	0.107183	524	tags=59%, list=23%, signal=46%	LPL/FGL2/TGFB1/ADIPOQ/CASP6/MET/FGF1/LEP/LDLR/NKG7/ISG15/ZC3H12A/TKFC/ENPP4/AIF1/TYROBP/HOPX
BP	GO:0033108	mitochondrial respiratory chain complex assembly	15	-0.560981	-2.18807	0.00317192	0.00317192	0.116155	352	tags=67%, list=16%, signal=57%	NDUFB9/NDUFB4/DMAC2/NDUFA11/CHCHD4/NDUFB5/NDUFA1/NDUFB3/NDUFB11/NDUFC1
BP	GO:0002694	regulation of leukocyte activation	12	-0.618003	-2.21347	0.0016775	0.0016775	0.0908646	593	tags=83%, list=26%, signal=62%	SMARCD1/PCK1/FGL2/TGFB1/LEP/LDLR/FGL1/ZC3H12A/PYCARD/AIF1
BP	GO:0007005	mitochondrion organization	40	-0.397315	-2.21605	0.00125497	0.00125497	0.0908646	553	tags=57%, list=24%, signal=44%	NDUFB8/MPV17/SESN2/PYROXD2/ARFIP2/TOMM5/IFI6/NDUFB9/NDUFB4/DMAC2/NDUFA11/CHCHD4/NDUFB5/NDUFA1/NOS3/NDUFB3/FUNDC1/CHCHD6/ENDOG/TOMM20/NDUFB11/NDUFC1/TIMM22
BP	GO:0010257	NADH dehydrogenase complex assembly	12	-0.621016	-2.22426	0.0016775	0.0016775	0.0908646	352	tags=75%, list=16%, signal=64%	NDUFB9/NDUFB4/DMAC2/NDUFA11/NDUFB5/NDUFA1/NDUFB3/NDUFB11/NDUFC1
BP	GO:0032981	mitochondrial respiratory chain complex I assembly	12	-0.621016	-2.22426	0.0016775	0.0016775	0.0908646	352	tags=75%, list=16%, signal=64%	NDUFB9/NDUFB4/DMAC2/NDUFA11/NDUFB5/NDUFA1/NDUFB3/NDUFB11/NDUFC1
BP	GO:0030155	regulation of cell adhesion	18	-0.580305	-2.43778	0.000417973	0.000417973	0.047748	593	tags=78%, list=26%, signal=58%	SMARCD1/TFE3/PCK1/FGL2/TGFB1/ADIPOQ/CIB1/LEP/NOS3/FGL1/HYAL1/ZC3H12A/PYCARD/AIF1
CC	GO:0043230	extracellular organelle	3	0.926008	1.88257	0.000759734	0.000759734	0.0680628	170	tags=100%, list=8%, signal=93%	SLC2A4/AQP1/HEXD
CC	GO:0065010	extracellular membrane-bounded organelle	3	0.926008	1.88257	0.000759734	0.000759734	0.0680628	170	tags=100%, list=8%, signal=93%	SLC2A4/AQP1/HEXD
CC	GO:1903561	extracellular vesicle	3	0.926008	1.88257	0.000759734	0.000759734	0.0680628	170	tags=100%, list=8%, signal=93%	SLC2A4/AQP1/HEXD
CC	GO:0000307	cyclin-dependent protein kinase holoenzyme complex	3	0.883407	1.79596	0.00246914	0.00246914	0.107183	28	tags=67%, list=1%, signal=66%	CDK5/CDKN2D
CC	GO:0001650	fibrillar center	4	0.784574	1.78904	0.00708405	0.00708405	0.182362	490	tags=100%, list=22%, signal=78%	UTP15/SMUG1/NEDD1/EIF3L
CC	GO:1902554	serine/threonine protein kinase complex	6	0.638477	1.72897	0.0184271	0.0184271	0.293778	28	tags=33%, list=1%, signal=33%	CDK5/CDKN2D
CC	GO:1902911	protein kinase complex	6	0.638477	1.72897	0.0184271	0.0184271	0.293778	28	tags=33%, list=1%, signal=33%	CDK5/CDKN2D
CC	GO:0005634	nucleus	282	-0.155879	-1.41813	0.0337345	0.0337345	0.360968	262	tags=17%, list=12%, signal=17%	DHCR7/MED28/GRPEL1/CAPG/SDHAF2/HAX1/MED31/MIEN1/S100B/NDUFAF3/CIDEC/NGRN/SNRPD2/PHPT1/APEX1/HYLS1/ZNF34/C15H11orf71/WDR77/PRDX5/PELO/HINT1/POLR2F/RPL27/ADRM1/COPRS/POP7/ZC3H12A/PYCARD/CDK4/SNRPD1/PSMG1/TXN/LRRC59/SCD/RPS19BP1/TNK2/HEY1/IMPDH1/TUBG1/AIF1/PRDX1/HARBI1/PEX19/APEX2/FAHD1/CCDC86
CC	GO:0012505	endomembrane system	182	-0.169598	-1.42396	0.0495208	0.0495208	0.396558	602	tags=37%, list=27%, signal=29%	SNX17/SPG21/ATP6V0A2/CUEDC2/SLC29A3/TMEM147/PGAP3/CLK3/UBXN1/FITM2/PCK1/PIGC/TMED1/POMP/TMEM129/RPS23/DNAJC14/GABARAPL2/SARAF/TPP1/SDF2L1/CLTB/ADIPOQ/TMED9/DPY30/MGST3/PRNP/EMC3/RER1/ATP6AP2/CTDNEP1/AGPAT4/XYLT2/DBI/CTSS/C24H18orf32/PDLIM4/TRAPPC5/GNAS/DHCR7/HAX1/NOS3/LDLR/CIDEC/VKORC1/LAPTM5/RAB13/APEX1/KRTCAP2/COG8/WDR77/EMC7/GOLT1B/TMEM208/RPL27/PEMT/ZC3H12A/PYCARD/CDK4/PSMG1/LRRC59/SCD/TNK2/C…
CC	GO:0005886	plasma membrane	107	-0.208271	-1.5321	0.0357882	0.0357882	0.360968	419	tags=30%, list=19%, signal=26%	FCER1G/PRNP/ENO1/CIB1/ATP6AP2/YRDC/CNP/PIK3IP1/TMEM17/PDLIM4/HAX1/S100G/NOS3/LDLR/MIEN1/NKG7/ITGA3/LAPTM5/NCF2/PHPT1/RAB13/HYLS1/ADRM1/COPRS/ENPP4/TNK2/CHRNE/PPIP5K1/AIF1/HARBI1/TYROBP/PSENEN
CC	GO:0030867	rough endoplasmic reticulum membrane	3	-0.758239	-1.54408	0.0474884	0.0474884	0.391721	126	tags=100%, list=6%, signal=95%	RPL27/ZC3H12A
CC	GO:0005829	cytosol	132	-0.198589	-1.54862	0.0272579	0.0272579	0.340724	316	tags=24%, list=14%, signal=22%	PSMB6/BOLA1/FBP1/LAMTOR5/GNAS/SDHAF2/TBC1D7/MIEN1/S100B/CKB/CIDEC/SNRPD2/PHPT1/PYCR3/HYLS1/WDR77/PRDX5/GOLT1B/ADRM1/COPRS/PYCARD/SNRPD1/PSMG1/BCL2L2/TXN/RPS19BP1/TNK2/PPIP5K1/AIF1/HARBI1/PEX19/FAHD1
CC	GO:0071944	cell periphery	118	-0.210015	-1.5867	0.0245751	0.0245751	0.325996	527	tags=37%, list=23%, signal=30%	TMED1/LPL/VWA1/PON2/GPAM/TGFB1/BTC/CLTB/ADIPOQ/FCER1G/MYL12B/PRNP/ENO1/MYL12A/CIB1/ATP6AP2/YRDC/CNP/FGF1/PIK3IP1/TMEM17/PDLIM4/HAX1/S100G/NOS3/LDLR/MIEN1/NKG7/ITGA3/LAPTM5/NCF2/PHPT1/RAB13/HYLS1/ADRM1/COPRS/ENPP4/TNK2/CHRNE/PPIP5K1/AIF1/HARBI1/TYROBP/PSENEN
CC	GO:0005905	clathrin-coated pit	3	-0.801506	-1.63219	0.0287041	0.0287041	0.342342	452	tags=100%, list=20%, signal=80%	LDLR/TNK2
CC	GO:0033177	proton-transporting two-sector ATPase complex, proton-transporting domain	4	-0.731383	-1.67994	0.0255284	0.0255284	0.327968	611	tags=100%, list=27%, signal=73%	ATP6V0A2/ATP5MF/ATP6AP2
CC	GO:0072546	EMC complex	3	-0.830306	-1.69084	0.0137189	0.0137189	0.266187	387	tags=100%, list=17%, signal=83%	EMC7/EMC6
CC	GO:0005839	proteasome core complex	3	-0.836952	-1.70437	0.0118193	0.0118193	0.248836	372	tags=100%, list=16%, signal=84%	PSMB3/PSMB6
CC	GO:0005751	mitochondrial respiratory chain complex IV	6	-0.630089	-1.70936	0.0327142	0.0327142	0.360968	260	tags=67%, list=12%, signal=59%	COX7A2/COX5B/NDUFA4/COX8A
CC	GO:0031984	organelle subcompartment	69	-0.262565	-1.7282	0.0187071	0.0187071	0.293778	668	tags=49%, list=30%, signal=36%	ALG8/EIF5A/BPNT2/CYP2D14/TMEM147/PGAP3/UBXN1/FITM2/PIGC/TMED1/TMEM129/DNAJC14/GABARAPL2/SARAF/TMED9/DPY30/MGST3/EMC3/ATP6AP2/CTDNEP1/AGPAT4/GNAS/VKORC1/RAB13/KRTCAP2/EMC7/TMEM208/RPL27/PEMT/ZC3H12A/LRRC59/SCD/EMC6/PSENEN
CC	GO:0005615	extracellular space	28	-0.362964	-1.77534	0.0219178	0.0219178	0.311466	524	tags=54%, list=23%, signal=42%	LPL/TGFB1/BTC/ADIPOQ/CNP/FGF1/XYLT2/CTSS/AOC3/LEP/LDLR/CKB/HYAL1/MST1/TF
CC	GO:0034709	methylosome	4	-0.777334	-1.78549	0.0146474	0.0146474	0.27798	178	tags=75%, list=8%, signal=69%	SNRPD2/WDR77/SNRPD1
CC	GO:0005840	ribosome	27	-0.369916	-1.7926	0.0199496	0.0199496	0.301564	640	tags=63%, list=28%, signal=46%	RPS18/RPS21/RPL32/MRPL15/NDUFA7/VWA1/RPS23/MRPS22/MRPL49/MRPS17/GADD45GIP1/MRPS7/RPL27/MRPL43/MRPL18/FAU/MRPL24
CC	GO:0005622	intracellular anatomical structure	682	-0.173733	-1.79315	0.000186741	0.000186741	0.0304478	411	tags=24%, list=18%, signal=28%	MYL12B/PRNP/HINT2/HMGN4/CASP6/ENO1/ATP5MF/MYL12A/PSME1/TRIM45/MARCKSL1/EMC3/CIB1/RER1/DYNLRB1/PSMA4/CRYZ/ATP6AP2/CTDNEP1/AGPAT4/PSMB3/YRDC/CNP/FGF1/TOMM6/NDUFB9/NDUFB4/ATP5MC3/CENPL/XYLT2/EDF1/DBI/ADIG/CTSS/C24H18orf32/NDUFA11/MRPS17/FUNDC2/PSMB6/BOLA1/FBP1/RPL26/PLIN5/GADD45GIP1/CHCHD4/PLIN2/PDLIM4/LAMTOR5/TRAPPC5/NDUFB5/GNAS/MCEE/PDCD2/ATP5F1E/TUBG2/BCKDK/DHCR7/SERPINF1/COX7A2/MED28/GRPEL1/ROMO…
CC	GO:1904949	ATPase complex	14	-0.472718	-1.79383	0.0204383	0.0204383	0.303937	611	tags=71%, list=27%, signal=52%	ATP5PF/ATP6V0A2/SMARCD1/ATP5IF1/ATP5F1C/ATP5MF/ATP6AP2/ATP5MC3/ATP5F1E/CCDC115
CC	GO:0032991	protein-containing complex	259	-0.2008	-1.7975	0.000987362	0.000987362	0.0777921	640	tags=42%, list=28%, signal=34%	RPS18/UBE2S/PSMC6/RPS21/HSPA2/EIF3CL/CRYAB/ATP5PF/ERGIC3/SELENOS/SNX17/ATP6V0A2/RPL32/SMARCD1/MRPL15/VDAC3/KLHL9/ATP5IF1/UBXN1/POLR2G/ATP5F1C/NDUFB8/NDUFA7/CPSF4/SESN2/PIGC/LPL/RPS23/MRPS22/MRPL49/POLE3/TIMM8A/H3-3A/NFYA/CNOT9/CLTB/TOMM5/COX6B1/ADIPOQ/ANAPC16/DPY30/FCER1G/ATP5MF/FTL/MYL12A/PSME1/EMC3/GPN3/DYNLRB1/PSMA4/ATP6AP2/CTDNEP1/PSMB3/TOMM6/NDUFB9/NDUFB4/ATP5MC3/C1QA/NDUFA11/MRPS17/PSMB6/BO…
CC	GO:0045277	respiratory chain complex IV	9	-0.572909	-1.83268	0.0165906	0.0165906	0.287571	260	tags=67%, list=12%, signal=59%	COX6B1/COX7A2/COX5B/NDUFA4/COX7B/COX8A
CC	GO:0070069	cytochrome complex	9	-0.572909	-1.83268	0.0165906	0.0165906	0.287571	260	tags=67%, list=12%, signal=59%	COX6B1/COX7A2/COX5B/NDUFA4/COX7B/COX8A
CC	GO:0043229	intracellular organelle	610	-0.18273	-1.8629	0.000188005	0.000188005	0.0304478	613	tags=36%, list=27%, signal=36%	CRYAB/ATP5PF/ERGIC3/SELENOS/ACSF2/KCTD5/SNX17/SPG21/ATP6V0A2/TUBB4B/RPL32/SMARCD1/MRPL15/CUEDC2/TFE3/SLC29A3/TMEM147/PGAP3/CLK3/ATP5IF1/UBXN1/POLR2G/ATP5F1C/CENPU/NDUFB8/FITM2/MPV17/NDUFA7/PCK1/CPSF4/SESN2/PIGC/TMED1/POMP/TMEM129/VWA1/PYROXD2/RPS23/GPAM/EPDR1/DNAJC14/TGFB1/ATPAF2/PRSS23/GABARAPL2/SARAF/MRPS22/MRPL49/POLE3/TIMM8A/SLIRP/H3-3A/LGMN/NFYA/TPP1/RPL12/SDF2L1/MSANTD4/CNOT9/CLTB/TOMM5/COX…
CC	GO:0005789	endoplasmic reticulum membrane	58	-0.300648	-1.87917	0.00647993	0.00647993	0.168509	577	tags=47%, list=26%, signal=36%	TMEM147/PGAP3/UBXN1/FITM2/PIGC/TMED1/TMEM129/DNAJC14/GABARAPL2/SARAF/TMED9/MGST3/EMC3/ATP6AP2/CTDNEP1/AGPAT4/VKORC1/KRTCAP2/EMC7/TMEM208/RPL27/PEMT/ZC3H12A/LRRC59/SCD/EMC6/PSENEN
CC	GO:0098827	endoplasmic reticulum subcompartment	58	-0.300648	-1.87917	0.00647993	0.00647993	0.168509	577	tags=47%, list=26%, signal=36%	TMEM147/PGAP3/UBXN1/FITM2/PIGC/TMED1/TMEM129/DNAJC14/GABARAPL2/SARAF/TMED9/MGST3/EMC3/ATP6AP2/CTDNEP1/AGPAT4/VKORC1/KRTCAP2/EMC7/TMEM208/RPL27/PEMT/ZC3H12A/LRRC59/SCD/EMC6/PSENEN
CC	GO:0005737	cytoplasm	555	-0.187623	-1.89061	0.00018843	0.00018843	0.0304478	672	tags=40%, list=30%, signal=37%	SRP19/GEMIN8/BRI3/ALG8/EIF5A/ARHGDIB/NMRAL1/NDUFS6/C18H19orf12/GRK2/BPNT2/RPS18/BOLA3/LMCD1/TPM2/PSMC6/RPS21/HSPA2/CYP2D14/EIF3CL/SAT2/GSTA4/CRYAB/ATP5PF/ERGIC3/SELENOS/ACSF2/KCTD5/SNX17/SPG21/ATP6V0A2/TUBB4B/MRPL15/CUEDC2/TFE3/SLC29A3/PLD2/TMEM147/PGAP3/CLK3/ATP5IF1/UBXN1/ATP5F1C/CENPU/NDUFB8/FITM2/MPV17/NDUFA7/PCK1/SESN2/PIGC/TMED1/POMP/TMEM129/PYROXD2/RPS23/GPAM/EPDR1/DNAJC14/TGFB1/ATPAF2/SPR/…
CC	GO:0043226	organelle	617	-0.186334	-1.90026	0.000188359	0.000188359	0.0304478	613	tags=36%, list=27%, signal=36%	CRYAB/ATP5PF/ERGIC3/SELENOS/ACSF2/KCTD5/SNX17/SPG21/ATP6V0A2/TUBB4B/RPL32/SMARCD1/MRPL15/CUEDC2/TFE3/SLC29A3/TMEM147/PGAP3/CLK3/ATP5IF1/UBXN1/POLR2G/ATP5F1C/CENPU/NDUFB8/FITM2/MPV17/NDUFA7/PCK1/CPSF4/SESN2/PIGC/TMED1/POMP/TMEM129/VWA1/PYROXD2/RPS23/GPAM/EPDR1/DNAJC14/TGFB1/ATPAF2/PRSS23/GABARAPL2/SARAF/MRPS22/MRPL49/POLE3/TIMM8A/SLIRP/H3-3A/LGMN/NFYA/TPP1/RPL12/SDF2L1/MSANTD4/CNOT9/CLTB/TOMM5/COX…
CC	GO:0042175	nuclear outer membrane-endoplasmic reticulum membrane network	60	-0.301436	-1.90461	0.00542684	0.00542684	0.155929	577	tags=47%, list=26%, signal=36%	TMEM147/PGAP3/UBXN1/FITM2/PIGC/TMED1/TMEM129/DNAJC14/GABARAPL2/SARAF/TMED9/MGST3/EMC3/ATP6AP2/CTDNEP1/AGPAT4/DHCR7/VKORC1/KRTCAP2/EMC7/TMEM208/RPL27/PEMT/ZC3H12A/LRRC59/SCD/EMC6/PSENEN
CC	GO:0043231	intracellular membrane-bounded organelle	552	-0.194365	-1.95582	0.000188822	0.000188822	0.0304478	504	tags=30%, list=22%, signal=31%	GPAM/EPDR1/DNAJC14/TGFB1/ATPAF2/PRSS23/GABARAPL2/SARAF/MRPS22/MRPL49/POLE3/TIMM8A/SLIRP/H3-3A/LGMN/NFYA/TPP1/RPL12/SDF2L1/MSANTD4/CNOT9/CLTB/TOMM5/COX6B1/ADIPOQ/ANAPC16/TMED9/DPY30/IFI6/RPL11/MGST3/PRNP/HINT2/CASP6/ATP5MF/EMC3/CIB1/RER1/PSMA4/ATP6AP2/CTDNEP1/AGPAT4/YRDC/CNP/FGF1/TOMM6/NDUFB9/NDUFB4/ATP5MC3/CENPL/XYLT2/EDF1/DBI/ADIG/CTSS/C24H18orf32/NDUFA11/MRPS17/FUNDC2/PSMB6/BOLA1/FBP1/RPL26/PLI…
CC	GO:0031967	organelle envelope	113	-0.265593	-1.98367	0.00165392	0.00165392	0.0908646	592	tags=45%, list=26%, signal=35%	MRPL15/CUEDC2/ATP5IF1/ATP5F1C/NDUFB8/MPV17/NDUFA7/GPAM/MRPS22/MRPL49/TIMM8A/TOMM5/COX6B1/IFI6/PRNP/ATP5MF/CTDNEP1/TOMM6/NDUFB9/NDUFB4/ATP5MC3/NDUFA11/MRPS17/CHCHD4/NDUFB5/ATP5F1E/DHCR7/COX7A2/NDUFA1/HAX1/UBB/NDUFB3/FUNDC1/CHCHD6/NGRN/MRPS7/IFI27L2/SLC25A34/NDUFB11/MRPL43/PEMT/MRPL18/CDK4/COX5B/LRRC59/NDUFA4/NDUFC1/COX7B/COX8A/MRPL24/TIMM22
CC	GO:0031975	envelope	113	-0.265593	-1.98367	0.00165392	0.00165392	0.0908646	592	tags=45%, list=26%, signal=35%	MRPL15/CUEDC2/ATP5IF1/ATP5F1C/NDUFB8/MPV17/NDUFA7/GPAM/MRPS22/MRPL49/TIMM8A/TOMM5/COX6B1/IFI6/PRNP/ATP5MF/CTDNEP1/TOMM6/NDUFB9/NDUFB4/ATP5MC3/NDUFA11/MRPS17/CHCHD4/NDUFB5/ATP5F1E/DHCR7/COX7A2/NDUFA1/HAX1/UBB/NDUFB3/FUNDC1/CHCHD6/NGRN/MRPS7/IFI27L2/SLC25A34/NDUFB11/MRPL43/PEMT/MRPL18/CDK4/COX5B/LRRC59/NDUFA4/NDUFC1/COX7B/COX8A/MRPL24/TIMM22
CC	GO:0005753	mitochondrial proton-transporting ATP synthase complex	6	-0.732032	-1.98592	0.00379907	0.00379907	0.126877	611	tags=100%, list=27%, signal=73%	ATP5IF1/ATP5F1C/ATP5MF/ATP5MC3/ATP5F1E
CC	GO:0045259	proton-transporting ATP synthase complex	6	-0.732032	-1.98592	0.00379907	0.00379907	0.126877	611	tags=100%, list=27%, signal=73%	ATP5IF1/ATP5F1C/ATP5MF/ATP5MC3/ATP5F1E
CC	GO:1902494	catalytic complex	108	-0.269115	-1.98641	0.00144509	0.00144509	0.0908646	634	tags=50%, list=28%, signal=38%	UBE2S/PSMC6/ATP5PF/ATP6V0A2/SMARCD1/KLHL9/ATP5IF1/POLR2G/ATP5F1C/NDUFB8/NDUFA7/SESN2/PIGC/LPL/POLE3/COX6B1/ANAPC16/DPY30/ATP5MF/PSME1/DYNLRB1/PSMA4/ATP6AP2/CTDNEP1/PSMB3/NDUFB9/NDUFB4/ATP5MC3/NDUFA11/PSMB6/NDUFB5/ATP5F1E/BCKDK/COX7A2/NDUFA1/NDUFB3/SNRPD2/NCF2/WDR77/NDUFB11/HINT1/POLR2F/ADRM1/DNAL4/POP7/SNRPD1/COX5B/NDUFA4/NDUFC1/COX7B/COX8A/CCDC115/GCSH/PSENEN
CC	GO:0043227	membrane-bounded organelle	567	-0.19704	-1.99005	0.000188182	0.000188182	0.0304478	372	tags=24%, list=16%, signal=26%	PSMA4/ATP6AP2/CTDNEP1/AGPAT4/YRDC/CNP/FGF1/TOMM6/NDUFB9/NDUFB4/ATP5MC3/CENPL/XYLT2/EDF1/DBI/ADIG/CTSS/C24H18orf32/NDUFA11/MRPS17/FUNDC2/PSMB6/BOLA1/FBP1/RPL26/TMEM17/PLIN5/GADD45GIP1/CHCHD4/PDLIM4/LAMTOR5/TRAPPC5/NDUFB5/GNAS/MCEE/ATP5F1E/BCKDK/DHCR7/SERPINF1/COX7A2/MED28/GRPEL1/ROMO1/NDUFA1/CAPG/SDHAF2/TBC1D7/HAX1/MED31/NOS3/LDLR/MIEN1/NKG7/UBB/S100B/NDUFB3/CKB/NDUFAF3/CIDEC/VKORC1/FUNDC1/CHCHD6/…
CC	GO:0016469	proton-transporting two-sector ATPase complex	11	-0.58158	-2.00534	0.00588112	0.00588112	0.159414	611	tags=82%, list=27%, signal=60%	ATP5PF/ATP6V0A2/ATP5IF1/ATP5F1C/ATP5MF/ATP6AP2/ATP5MC3/ATP5F1E/CCDC115
CC	GO:0005783	endoplasmic reticulum	91	-0.283955	-2.00767	0.00248242	0.00248242	0.107183	577	tags=45%, list=26%, signal=35%	TMEM147/PGAP3/UBXN1/FITM2/PCK1/PIGC/TMED1/POMP/TMEM129/RPS23/DNAJC14/GABARAPL2/SARAF/SDF2L1/ADIPOQ/TMED9/MGST3/EMC3/ATP6AP2/CTDNEP1/AGPAT4/DBI/C24H18orf32/TRAPPC5/HAX1/CIDEC/VKORC1/APEX1/KRTCAP2/EMC7/TMEM208/RPL27/PEMT/ZC3H12A/PYCARD/PSMG1/LRRC59/SCD/CCDC115/EMC6/PSENEN
CC	GO:0005576	extracellular region	67	-0.311178	-2.0293	0.00167539	0.00167539	0.0908646	528	tags=51%, list=23%, signal=40%	RSPO3/LPL/VWA1/PON2/CNPY4/SMIM20/EPDR1/TGFB1/PRSS23/BTC/ITIH3/ADIPOQ/CNP/FGF1/XYLT2/CTSS/C1QA/GNAS/DHRS11/SERPINF1/AOC3/LEP/PRXL2A/LDLR/FGL1/CKB/SPP1/NGRN/C3H1orf54/ISG15/HYAL1/MST1/TXN/TF
CC	GO:0016020	membrane	338	-0.218462	-2.04667	0.00019478	0.00019478	0.0304478	611	tags=41%, list=27%, signal=35%	ATP5PF/ERGIC3/SNX17/ATP6V0A2/MRPL15/CUEDC2/VDAC3/SLC29A3/PLD2/TMEM147/PGAP3/ATP5IF1/UBXN1/POLR2G/ATP5F1C/NDUFB8/TLCD5/FITM2/MPV17/NDUFA7/PIGC/TMED1/POMP/LPL/TMEM129/PON2/RPS23/GPAM/DNAJC14/GABARAPL2/SARAF/MRPS22/MRPL49/BTC/TIMM8A/TPP1/CLTB/TOMM5/COX6B1/TMED9/IFI6/FCER1G/MGST3/PRNP/ENO1/ATP5MF/EMC3/CIB1/AGER/RER1/SMIM12/ATP6AP2/CTDNEP1/AGPAT4/YRDC/CNP/TOMM6/NDUFB9/NDUFB4/PIK3IP1/ATP5MC3/XYLT2/ADIG…
CC	GO:0110165	cellular anatomical entity	773	-0.196034	-2.05148	0.000182782	0.000182782	0.0304478	678	tags=39%, list=30%, signal=42%	TMEM14C/GLT8D2/RPUSD3/E2F6/SRP19/GEMIN8/MED4/BRI3/ALG8/EIF5A/ARHGDIB/NMRAL1/NDUFS6/C18H19orf12/GRK2/DBP/BPNT2/RPL37/RPS18/BOLA3/LMCD1/TPM2/UBE2S/PSMC6/RPS21/HSPA2/CYP2D14/C9H6orf120/EIF3CL/SAT2/GSTA4/CRYAB/ATP5PF/ERGIC3/SELENOS/ACSF2/KCTD5/SNX17/SPG21/ATP6V0A2/TUBB4B/RPL32/SMARCD1/MRPL15/CUEDC2/VDAC3/TFE3/SLC29A3/PLD2/TMEM147/PGAP3/KLHL9/CLK3/ATP5IF1/UBXN1/POLR2G/ATP5F1C/CENPU/NDUFB8/TLCD5/FITM2/…
CC	GO:0005575	cellular_component	784	-0.198769	-2.08355	0.000183016	0.000183016	0.0304478	678	tags=39%, list=30%, signal=42%	TMEM14C/GLT8D2/RPUSD3/E2F6/SRP19/GEMIN8/MED4/BRI3/ALG8/EIF5A/ARHGDIB/NMRAL1/NDUFS6/C18H19orf12/GRK2/DBP/BPNT2/RPL37/RPS18/BOLA3/LMCD1/TPM2/UBE2S/PSMC6/RPS21/HSPA2/CYP2D14/C9H6orf120/EIF3CL/SAT2/GSTA4/CRYAB/ATP5PF/ERGIC3/SELENOS/ACSF2/KCTD5/SNX17/SPG21/ATP6V0A2/TUBB4B/RPL32/SMARCD1/MRPL15/CUEDC2/VDAC3/TFE3/SLC29A3/PLD2/TMEM147/PGAP3/KLHL9/CLK3/ATP5IF1/UBXN1/POLR2G/ATP5F1C/CENPU/NDUFB8/TLCD5/FITM2/…
CC	GO:0019866	organelle inner membrane	69	-0.321291	-2.11474	0.000831428	0.000831428	0.0680628	563	tags=49%, list=25%, signal=38%	ATP5IF1/ATP5F1C/NDUFB8/MPV17/NDUFA7/MRPS22/MRPL49/TIMM8A/COX6B1/IFI6/ATP5MF/NDUFB9/NDUFB4/ATP5MC3/NDUFA11/MRPS17/NDUFB5/ATP5F1E/COX7A2/NDUFA1/NDUFB3/CHCHD6/MRPS7/SLC25A34/NDUFB11/MRPL43/MRPL18/COX5B/NDUFA4/NDUFC1/COX7B/COX8A/MRPL24/TIMM22
CC	GO:0005740	mitochondrial envelope	94	-0.297518	-2.12072	0.000820176	0.000820176	0.0680628	563	tags=47%, list=25%, signal=37%	ATP5IF1/ATP5F1C/NDUFB8/MPV17/NDUFA7/GPAM/MRPS22/MRPL49/TIMM8A/TOMM5/COX6B1/IFI6/PRNP/ATP5MF/TOMM6/NDUFB9/NDUFB4/ATP5MC3/NDUFA11/MRPS17/CHCHD4/NDUFB5/ATP5F1E/COX7A2/NDUFA1/UBB/NDUFB3/FUNDC1/CHCHD6/NGRN/MRPS7/IFI27L2/SLC25A34/NDUFB11/MRPL43/PEMT/MRPL18/COX5B/NDUFA4/NDUFC1/COX7B/COX8A/MRPL24/TIMM22
CC	GO:0031966	mitochondrial membrane	91	-0.300669	-2.12585	0.000827472	0.000827472	0.0680628	563	tags=47%, list=25%, signal=37%	ATP5IF1/ATP5F1C/NDUFB8/MPV17/NDUFA7/GPAM/MRPS22/MRPL49/TIMM8A/TOMM5/COX6B1/IFI6/PRNP/ATP5MF/TOMM6/NDUFB9/NDUFB4/ATP5MC3/NDUFA11/MRPS17/NDUFB5/ATP5F1E/COX7A2/NDUFA1/UBB/NDUFB3/FUNDC1/CHCHD6/NGRN/MRPS7/IFI27L2/SLC25A34/NDUFB11/MRPL43/PEMT/MRPL18/COX5B/NDUFA4/NDUFC1/COX7B/COX8A/MRPL24/TIMM22
CC	GO:0031090	organelle membrane	225	-0.245489	-2.13944	0.000200682	0.000200682	0.0304478	611	tags=47%, list=27%, signal=38%	BRI3/ALG8/EIF5A/NDUFS6/C18H19orf12/BPNT2/PSMC6/CYP2D14/ATP5PF/ERGIC3/SNX17/ATP6V0A2/MRPL15/CUEDC2/SLC29A3/TMEM147/PGAP3/ATP5IF1/UBXN1/POLR2G/ATP5F1C/NDUFB8/FITM2/MPV17/NDUFA7/PIGC/TMED1/TMEM129/RPS23/GPAM/DNAJC14/GABARAPL2/SARAF/MRPS22/MRPL49/TIMM8A/CLTB/TOMM5/COX6B1/TMED9/IFI6/MGST3/PRNP/ATP5MF/EMC3/RER1/ATP6AP2/CTDNEP1/AGPAT4/TOMM6/NDUFB9/NDUFB4/ATP5MC3/XYLT2/NDUFA11/MRPS17/RPL26/TMEM17/PDLIM4/…
CC	GO:1902495	transmembrane transporter complex	16	-0.543752	-2.17625	0.0029511	0.0029511	0.116155	659	tags=81%, list=29%, signal=58%	NDUFS6/HSPA2/ATP6V0A2/NDUFB8/NDUFA7/NDUFB9/NDUFB4/NDUFA11/NDUFB5/NDUFA1/NDUFB3/NDUFB11/NDUFC1
CC	GO:0005743	mitochondrial inner membrane	67	-0.335136	-2.18553	0.000837696	0.000837696	0.0680628	563	tags=54%, list=25%, signal=42%	ATP5PF/MRPL15/ATP5IF1/ATP5F1C/NDUFB8/MPV17/NDUFA7/MRPS22/MRPL49/TIMM8A/COX6B1/IFI6/ATP5MF/NDUFB9/NDUFB4/ATP5MC3/NDUFA11/MRPS17/NDUFB5/ATP5F1E/COX7A2/NDUFA1/NDUFB3/CHCHD6/MRPS7/SLC25A34/NDUFB11/MRPL43/MRPL18/COX5B/NDUFA4/NDUFC1/COX7B/COX8A/MRPL24/TIMM22
CC	GO:0005747	mitochondrial respiratory chain complex I	12	-0.625502	-2.24033	0.0016775	0.0016775	0.0908646	659	tags=92%, list=29%, signal=65%	NDUFS6/NDUFB8/NDUFA7/NDUFB9/NDUFB4/NDUFA11/NDUFB5/NDUFA1/NDUFB3/NDUFB11/NDUFC1
CC	GO:0030964	NADH dehydrogenase complex	12	-0.625502	-2.24033	0.0016775	0.0016775	0.0908646	659	tags=92%, list=29%, signal=65%	NDUFS6/NDUFB8/NDUFA7/NDUFB9/NDUFB4/NDUFA11/NDUFB5/NDUFA1/NDUFB3/NDUFB11/NDUFC1
CC	GO:0045271	respiratory chain complex I	12	-0.625502	-2.24033	0.0016775	0.0016775	0.0908646	659	tags=92%, list=29%, signal=65%	NDUFS6/NDUFB8/NDUFA7/NDUFB9/NDUFB4/NDUFA11/NDUFB5/NDUFA1/NDUFB3/NDUFB11/NDUFC1
CC	GO:1990351	transporter complex	19	-0.526093	-2.24772	0.00147835	0.00147835	0.0908646	659	tags=79%, list=29%, signal=56%	NDUFS6/HSPA2/ERGIC3/ATP6V0A2/NDUFB8/NDUFA7/TIMM8A/NDUFB9/NDUFB4/NDUFA11/NDUFB5/NDUFA1/NDUFB3/NDUFB11/NDUFC1
CC	GO:0098796	membrane protein complex	73	-0.37594	-2.51328	0.000206911	0.000206911	0.0304478	627	tags=58%, list=28%, signal=43%	HSPA2/ATP5PF/ATP6V0A2/VDAC3/ATP5IF1/UBXN1/ATP5F1C/NDUFB8/NDUFA7/PIGC/CLTB/TOMM5/COX6B1/FCER1G/ATP5MF/EMC3/ATP6AP2/CTDNEP1/TOMM6/NDUFB9/NDUFB4/ATP5MC3/NDUFA11/LAMTOR5/NDUFB5/ATP5F1E/COX7A2/NDUFA1/NDUFB3/CHCHD6/NCF2/EMC7/NDUFB11/COX5B/NDUFA4/NDUFC1/COX7B/COX8A/CCDC115/EMC6/TIMM22/PSENEN
CC	GO:1990204	oxidoreductase complex	16	-0.628123	-2.51393	0.000210793	0.000210793	0.0304478	352	tags=81%, list=16%, signal=69%	NDUFB8/NDUFA7/NDUFB9/NDUFB4/NDUFA11/NDUFB5/BCKDK/NDUFA1/NDUFB3/NCF2/NDUFB11/NDUFC1/GCSH
CC	GO:0070469	respirasome	21	-0.571364	-2.53644	0.000421053	0.000421053	0.047748	553	tags=76%, list=24%, signal=58%	NDUFB8/NDUFA7/COX6B1/NDUFB9/NDUFB4/NDUFA11/NDUFB5/COX7A2/NDUFA1/NDUFB3/NDUFB11/COX5B/NDUFA4/NDUFC1/COX7B/COX8A
CC	GO:0098803	respiratory chain complex	21	-0.571364	-2.53644	0.000421053	0.000421053	0.047748	553	tags=76%, list=24%, signal=58%	NDUFB8/NDUFA7/COX6B1/NDUFB9/NDUFB4/NDUFA11/NDUFB5/COX7A2/NDUFA1/NDUFB3/NDUFB11/COX5B/NDUFA4/NDUFC1/COX7B/COX8A
CC	GO:0005739	mitochondrion	159	-0.314854	-2.56162	0.000202388	0.000202388	0.0304478	360	tags=32%, list=16%, signal=29%	YRDC/TOMM6/NDUFB9/NDUFB4/ATP5MC3/NDUFA11/MRPS17/BOLA1/PLIN5/GADD45GIP1/CHCHD4/NDUFB5/MCEE/ATP5F1E/BCKDK/COX7A2/ROMO1/NDUFA1/SDHAF2/HAX1/UBB/NDUFB3/CKB/FUNDC1/CHCHD6/NGRN/MRPS7/IFI27L2/APEX1/ENDOG/SLC25A34/NDUFB11/MRPL43/PEMT/MRPL18/PYCARD/COX5B/LRRC59/PDE12/NDUFA4/NDUFC1/COX7B/COX8A/MRPL24/ETNPPL/TIMM22/GCSH/APEX2/FAHD1/GAT/GLYAT
CC	GO:0098798	mitochondrial protein-containing complex	52	-0.430775	-2.60133	0.000209644	0.000209644	0.0304478	611	tags=65%, list=27%, signal=49%	ATP5PF/MRPL15/ATP5IF1/ATP5F1C/NDUFB8/NDUFA7/MRPS22/MRPL49/TIMM8A/TOMM5/ATP5MF/TOMM6/NDUFB9/NDUFB4/ATP5MC3/NDUFA11/MRPS17/NDUFB5/ATP5F1E/BCKDK/COX7A2/NDUFA1/NDUFB3/CHCHD6/MRPS7/NDUFB11/MRPL43/MRPL18/COX5B/NDUFA4/NDUFC1/COX8A/MRPL24/TIMM22
CC	GO:0005746	mitochondrial respirasome	19	-0.609489	-2.60402	0.000422386	0.000422386	0.047748	352	tags=68%, list=16%, signal=58%	NDUFB9/NDUFB4/NDUFA11/NDUFB5/COX7A2/NDUFA1/NDUFB3/NDUFB11/COX5B/NDUFA4/NDUFC1/COX7B/COX8A
CC	GO:0098800	inner mitochondrial membrane protein complex	27	-0.581635	-2.81857	0.000209996	0.000209996	0.0304478	659	tags=85%, list=29%, signal=61%	NDUFS6/ATP5PF/ATP5IF1/ATP5F1C/NDUFB8/NDUFA7/ATP5MF/NDUFB9/NDUFB4/ATP5MC3/NDUFA11/NDUFB5/ATP5F1E/COX7A2/NDUFA1/NDUFB3/CHCHD6/NDUFB11/COX5B/NDUFA4/NDUFC1/COX8A/TIMM22
MF	GO:0004812	aminoacyl-tRNA ligase activity	5	0.742794	1.86195	0.00438429	0.00438429	0.136526	585	tags=100%, list=26%, signal=74%	SARS2/DARS2/QARS1/HARS1/YARS1
MF	GO:0016875	ligase activity, forming carbon-oxygen bonds	5	0.742794	1.86195	0.00438429	0.00438429	0.136526	585	tags=100%, list=26%, signal=74%	SARS2/DARS2/QARS1/HARS1/YARS1
MF	GO:0019887	protein kinase regulator activity	6	0.608252	1.64712	0.031155	0.031155	0.356464	889	tags=100%, list=39%, signal=61%	MLST8/TRIB2/QARS1/ELP3/ELP4/STRADA
MF	GO:1901702	salt transmembrane transporter activity	12	0.447954	1.60175	0.0447162	0.0447162	0.384974	1253	tags=100%, list=55%, signal=45%	SLC6A2/AQP1/SLC25A29/SLC26A2/SLC16A1/CLCN7/MFSD5/SLC6A4/PSEN1/SLC25A5/SLC39A11/ABCG2
MF	GO:0008237	metallopeptidase activity	4	0.679965	1.5505	0.0430787	0.0430787	0.384974	726	tags=100%, list=32%, signal=68%	ADAMTS5/CPQ/HTRA2/AGBL5
MF	GO:0031072	heat shock protein binding	3	0.753138	1.53112	0.0423552	0.0423552	0.384974	216	tags=67%, list=10%, signal=60%	CDK5/BAG2
MF	GO:0005488	binding	500	-0.138247	-1.37031	0.0282786	0.0282786	0.341391	283	tags=16%, list=13%, signal=18%	GNAS/PGP/SERPINE1/MCEE/DHRS11/PDCD2/BCKDK/DHCR7/MED28/GRPEL1/ZNF181/AOC3/TBC1D7/LEP/S100G/NOS3/LDLR/GPN2/RPS27/UBB/S100B/ITGA3/CKB/VKORC1/SPP1/NGRN/ISG15/ZNHIT2/LAPTM5/PHPT1/RAB13/APEX1/ZNF34/ENDOG/TOMM20/WDR77/EMC7/PRDX5/PELO/HINT1/POLR2F/FASN/MST1/ADRM1/DNAL4/COPRS/MRPL18/POP7/ZC3H12A/PYCARD/CDK4/FAHD2A/BCL2L2/TXN/COX5B/RMI1/PDE12/TKFC/SCD/NUDT22/ENPP4/TNK2/HEY1/RNF181/PPIP5K1/IMPDH1/MRPL24/TUB…
MF	GO:0016740	transferase activity	99	-0.206978	-1.49379	0.0470954	0.0470954	0.390103	151	tags=13%, list=7%, signal=13%	HYAL1/POLR2F/FASN/PEMT/B3GNT9/CDK4/TKFC/TNK2/RNF181/PPIP5K1/ETNPPL/GAT/GLYAT
MF	GO:0003674	molecular_function	639	-0.146917	-1.50544	0.00298842	0.00298842	0.116155	316	tags=18%, list=14%, signal=21%	PSMB6/PPP1R3B/TMA7/FBP1/GNG5/RPL26/PLIN5/CHCHD4/PDLIM4/LAMTOR5/GNAS/PGP/SERPINE1/MCEE/DHRS11/GNPDA1/PDCD2/BCKDK/DHCR7/COX7A2/MED28/GRPEL1/ROMO1/ZNF181/AOC3/TBC1D7/LEP/ARL11/SLC35B1/PTGR1/S100G/MED31/NOS3/LDLR/GPN2/CDPF1/RPS27/UBB/S100B/ITGA3/CKB/VKORC1/SPP1/NGRN/ISG15/ZNHIT2/LAPTM5/MRPS7/PHPT1/RAB13/PYCR3/APEX1/ZNF34/ENDOG/HYAL1/TOMM20/WDR77/EMC7/PRDX5/PELO/HINT1/POLR2F/FASN/MST1/ADRM1/DNAL4/PEMT…
MF	GO:0016667	oxidoreductase activity, acting on a sulfur group of donors	3	-0.765618	-1.55911	0.0443225	0.0443225	0.384974	533	tags=100%, list=24%, signal=77%	CHCHD4/TXN
MF	GO:0016504	peptidase activator activity	4	-0.695805	-1.59822	0.0418498	0.0418498	0.384974	121	tags=75%, list=5%, signal=71%	FGL2/ADRM1/PSENEN
MF	GO:0003824	catalytic activity	267	-0.177801	-1.59977	0.00811399	0.00811399	0.20285	168	tags=13%, list=7%, signal=13%	PHPT1/RAB13/PYCR3/APEX1/ENDOG/HYAL1/PELO/HINT1/POLR2F/FASN/PEMT/POP7/ZC3H12A/B3GNT9/CDK4/FAHD2A/TXN/PDE12/TKFC/SCD/NUDT22/ENPP4/MDH1/TNK2/RNF181/PPIP5K1/ETNPPL/PRDX1/NUDT14/HARBI1/APEX2/FAHD1/GAT/GLYAT
MF	GO:0005198	structural molecule activity	31	-0.331732	-1.68574	0.0331098	0.0331098	0.360968	690	tags=61%, list=31%, signal=43%	RPS7/RPL39/RPL37/RPS18/CRYAB/TUBB4B/RPL32/ATP5IF1/NDUFA7/VWA1/RPS23/MRPS22/H3-3A/CLTB/MRPS17/MRPS7/MRPL18/FAU/MRPL24
MF	GO:0032977	membrane insertase activity	3	-0.830306	-1.69084	0.0137189	0.0137189	0.266187	387	tags=100%, list=17%, signal=83%	EMC7/EMC6
MF	GO:0016787	hydrolase activity	103	-0.234392	-1.70745	0.0105437	0.0105437	0.23363	168	tags=17%, list=7%, signal=17%	PHPT1/RAB13/APEX1/ENDOG/HYAL1/PELO/HINT1/FASN/POP7/ZC3H12A/FAHD2A/PDE12/NUDT22/ENPP4/NUDT14/HARBI1/APEX2/FAHD1
MF	GO:0003713	transcription coactivator activity	8	-0.567522	-1.7234	0.0307563	0.0307563	0.355508	740	tags=88%, list=33%, signal=59%	BRCA1/USP21/MED4/CNOT9/EDF1/APEX1/WDR77
MF	GO:0016788	hydrolase activity, acting on ester bonds	40	-0.31551	-1.75977	0.0211253	0.0211253	0.30454	168	tags=35%, list=7%, signal=33%	CTDNEP1/CNP/FBP1/PGP/PHPT1/APEX1/ENDOG/PELO/FASN/POP7/ZC3H12A/PDE12/HARBI1/APEX2
MF	GO:0016746	acyltransferase activity	16	-0.445103	-1.78143	0.0219224	0.0219224	0.311466	132	tags=19%, list=6%, signal=18%	FASN/GAT/GLYAT
MF	GO:0016758	hexosyltransferase activity	7	-0.62095	-1.78565	0.0197604	0.0197604	0.301564	862	tags=100%, list=38%, signal=62%	B4GALT1/PYGB/ALG8/PIGB/HYAL1/B3GNT9
MF	GO:0016747	acyltransferase activity, transferring groups other than amino-acyl groups	15	-0.459804	-1.79344	0.0207232	0.0207232	0.303937	132	tags=20%, list=6%, signal=19%	FASN/GAT/GLYAT
MF	GO:0140104	molecular carrier activity	5	-0.723782	-1.81806	0.0136669	0.0136669	0.266187	387	tags=80%, list=17%, signal=66%	EMC3/EMC7/EMC6/PEX19
MF	GO:0140597	protein carrier chaperone	5	-0.723782	-1.81806	0.0136669	0.0136669	0.266187	387	tags=80%, list=17%, signal=66%	EMC3/EMC7/EMC6/PEX19
MF	GO:0061134	peptidase regulator activity	6	-0.677442	-1.83783	0.0132967	0.0132967	0.266187	513	tags=83%, list=23%, signal=65%	FGL2/ITIH3/PRDX5/ADRM1/PSENEN
MF	GO:0061135	endopeptidase regulator activity	4	-0.821876	-1.8878	0.00523122	0.00523122	0.155929	142	tags=100%, list=6%, signal=94%	PRDX5/ADRM1/PSENEN
MF	GO:0004518	nuclease activity	14	-0.614943	-2.33353	0.00105352	0.00105352	0.0805632	160	tags=57%, list=7%, signal=53%	APEX1/ENDOG/PELO/POP7/ZC3H12A/PDE12/HARBI1/APEX2
MF	GO:0004519	endonuclease activity	8	-0.797125	-2.42064	0.000210659	0.000210659	0.0304478	160	tags=75%, list=7%, signal=70%	APEX1/ENDOG/PELO/POP7/ZC3H12A/APEX2

## Sheet: ASPC_SAT_REVIGO_Input
Activated			Suppressed
ID	NES		ID	NES
GO:0007600	1.92165		GO:0065007	-1.41212
GO:0021537	1.88252		GO:0050794	-1.41445
GO:0006418	1.86195		GO:0006950	-1.4799
GO:0043038	1.86195		GO:0022607	-1.49493
GO:0043039	1.86195		GO:0048519	-1.50102
GO:0048588	1.85194		GO:0048523	-1.50408
GO:1990138	1.85194		GO:0044237	-1.50518
GO:1990778	1.84469		GO:0008152	-1.50944
GO:0016049	1.82178		GO:0065009	-1.52992
GO:0060560	1.81248		GO:0007007	-1.53914
GO:0021549	1.7856		GO:0010889	-1.54287
GO:0022037	1.7856		GO:0010890	-1.54287
GO:0030902	1.7856		GO:0030730	-1.54287
GO:0071897	1.75845		GO:0006544	-1.54715
GO:0001558	1.75272		GO:0009069	-1.54715
GO:0051276	1.72339		GO:0002292	-1.54918
GO:0007420	1.70797		GO:1900016	-1.55317
GO:0060322	1.70797		GO:0006635	-1.55911
GO:0014070	1.70641		GO:0009062	-1.55911
GO:0030900	1.69688		GO:0072329	-1.55911
GO:2000573	1.69099		GO:2000479	-1.55911
GO:0061951	1.68137		GO:0030177	-1.56362
GO:0019233	1.66852		GO:0090263	-1.56362
GO:0000904	1.6443		GO:0071398	-1.56723
GO:0006892	1.61814		GO:0032722	-1.56723
GO:0007411	1.61646		GO:0055094	-1.56723
GO:0097485	1.61646		GO:0071402	-1.56723
GO:1904375	1.6014		GO:0071404	-1.56723
GO:0051047	1.59749		GO:0051716	-1.5705
GO:0032526	1.58284		GO:0042221	-1.57249
GO:0007519	1.58175		GO:0045048	-1.57491
GO:0060538	1.58175		GO:0071816	-1.57491
GO:0031400	1.58103		GO:0002832	-1.57715
GO:0097352	1.58082		GO:0019882	-1.57715
GO:0032535	1.57524		GO:0050688	-1.57715
GO:0000731	1.57271		GO:0007040	-1.5873
GO:0008361	1.56534		GO:0080171	-1.5873
GO:0007200	1.5556		GO:1901890	-1.59047
			GO:0030212	-1.59159
			GO:0033135	-1.59159
			GO:0033138	-1.59159
			GO:0043388	-1.59159
			GO:0050921	-1.59159
			GO:0051781	-1.59159
			GO:0061448	-1.59159
			GO:0016043	-1.59272
			GO:0009152	-1.59736
			GO:0019395	-1.60562
			GO:0034440	-1.60562
			GO:0043207	-1.60993
			GO:0051707	-1.60993
			GO:0044085	-1.61825
			GO:1901136	-1.62075
			GO:0032944	-1.62188
			GO:0042129	-1.62188
			GO:0050670	-1.62188
			GO:0043488	-1.62269
			GO:0061013	-1.62269
			GO:0051131	-1.62597
			GO:0090068	-1.62677
			GO:0048518	-1.6313
			GO:0051101	-1.63469
			GO:0098542	-1.63723
			GO:0071840	-1.6399
			GO:0045721	-1.64212
			GO:0045923	-1.64212
			GO:1901798	-1.64227
			GO:0001819	-1.65018
			GO:0002683	-1.65269
			GO:0051962	-1.65863
			GO:0050878	-1.65968
			GO:0055072	-1.66968
			GO:0006954	-1.67328
			GO:0006094	-1.67334
			GO:0019319	-1.67334
			GO:0046364	-1.67334
			GO:0015980	-1.677
			GO:0035767	-1.68091
			GO:0002443	-1.68286
			GO:0050777	-1.683
			GO:0034097	-1.68356
			GO:0006626	-1.68481
			GO:0051147	-1.68819
			GO:0072332	-1.69062
			GO:0045050	-1.69084
			GO:0006879	-1.6928
			GO:0002697	-1.695
			GO:0019646	-1.70683
			GO:0022904	-1.70683
			GO:0042773	-1.70683
			GO:0042775	-1.70683
			GO:0062014	-1.70715
			GO:0009607	-1.70975
			GO:0046649	-1.71194
			GO:0072331	-1.71484
			GO:0002532	-1.71758
			GO:0002534	-1.71758
			GO:1900015	-1.71758
			GO:0007162	-1.7185
			GO:0022408	-1.7185
			GO:0006979	-1.72263
			GO:0006952	-1.72559
			GO:0065008	-1.72946
			GO:0048608	-1.73374
			GO:0061458	-1.73374
			GO:0050896	-1.73619
			GO:0022409	-1.7366
			GO:1903039	-1.7366
			GO:0032787	-1.73744
			GO:1901989	-1.73802
			GO:1901992	-1.73802
			GO:0035295	-1.74352
			GO:0045321	-1.75574
			GO:0051205	-1.75783
			GO:0019439	-1.75784
			GO:0007159	-1.75943
			GO:0006955	-1.75945
			GO:0045912	-1.7609
			GO:0070585	-1.76273
			GO:0042692	-1.76537
			GO:1901361	-1.76686
			GO:0032602	-1.76852
			GO:0032642	-1.76852
			GO:0032755	-1.76852
			GO:0070542	-1.76852
			GO:0002252	-1.77511
			GO:0071345	-1.78581
			GO:0050920	-1.79601
			GO:0051896	-1.79601
			GO:0006164	-1.79714
			GO:0072522	-1.79714
			GO:0051240	-1.80323
			GO:0009060	-1.8065
			GO:0045333	-1.8065
			GO:0050817	-1.80679
			GO:0032102	-1.81145
			GO:0030335	-1.81697
			GO:0001909	-1.82347
			GO:0002228	-1.82347
			GO:0030101	-1.82347
			GO:0042267	-1.82347
			GO:0032946	-1.82347
			GO:0042102	-1.82347
			GO:0050671	-1.82347
			GO:0070665	-1.82347
			GO:0045087	-1.82646
			GO:0006996	-1.82661
			GO:0062012	-1.82761
			GO:0034655	-1.83594
			GO:0044270	-1.83594
			GO:0046700	-1.83594
			GO:0002682	-1.84423
			GO:0002449	-1.85214
			GO:0010677	-1.85303
			GO:0022900	-1.85606
			GO:0050870	-1.85802
			GO:0045597	-1.86117
			GO:0010720	-1.86224
			GO:0050867	-1.86369
			GO:0032609	-1.87309
			GO:0032649	-1.87309
			GO:0090305	-1.87829
			GO:0008150	-1.88372
			GO:0045785	-1.89254
			GO:0043255	-1.89519
			GO:0006091	-1.90434
			GO:0006111	-1.92486
			GO:0043491	-1.92486
			GO:0007596	-1.93139
			GO:0007599	-1.93139
			GO:0030111	-1.93157
			GO:0001775	-1.95305
			GO:0040017	-1.95498
			GO:2000147	-1.95498
			GO:0009987	-1.95703
			GO:0006909	-1.97094
			GO:0032635	-1.98401
			GO:0032675	-1.98401
			GO:0050863	-1.99104
			GO:0006119	-1.99228
			GO:0002696	-2.00759
			GO:0051251	-2.00759
			GO:0008284	-2.02419
			GO:0001906	-2.0424
			GO:0072593	-2.07054
			GO:0051249	-2.09135
			GO:0050865	-2.13792
			GO:0022407	-2.13923
			GO:1903037	-2.14184
			GO:0032101	-2.17787
			GO:0033108	-2.18807
			GO:0002694	-2.21347
			GO:0007005	-2.21605
			GO:0010257	-2.22426
			GO:0032981	-2.22426
			GO:0030155	-2.43778

## Sheet: ASPC_SAT_REVIGO_Output
Activated				Suppressed
TermID	Name	Value		TermID	Name	Value
GO:0006418	tRNA aminoacylation for protein translation	1.86195		GO:0030155	regulation of cell adhesion	-2.43778
GO:1990138	neuron projection extension	1.85194		GO:0007005	mitochondrion organization	-2.21605
GO:1990778	protein localization to cell periphery	1.84469		GO:0072593	reactive oxygen species metabolic process	-2.07054
GO:0071897	DNA biosynthetic process	1.75845		GO:0001906	cell killing	-2.0424
GO:0001558	regulation of cell growth	1.75272		GO:0006909	phagocytosis	-1.97094
GO:0051276	chromosome organization	1.72339		GO:0009987	cellular process	-1.95703
GO:0060322	head development	1.70797		GO:0001775	cell activation	-1.95305
GO:0014070	response to organic cyclic compound	1.70641		GO:0006091	generation of precursor metabolites and energy	-1.90434
GO:2000573	positive regulation of DNA biosynthetic process	1.69099		GO:0008150	biological_process	-1.88372
GO:0019233	sensory perception of pain	1.66852		GO:0002682	regulation of immune system process	-1.84423
GO:0006892	post-Golgi vesicle-mediated transport	1.61814		GO:0034655	nucleobase-containing compound catabolic process	-1.83594
GO:1904375	regulation of protein localization to cell periphery	1.6014		GO:0062012	regulation of small molecule metabolic process	-1.82761
GO:0032526	response to retinoic acid	1.58284		GO:0050817	coagulation	-1.80679
GO:0007519	skeletal muscle tissue development	1.58175		GO:0072522	purine-containing compound biosynthetic process	-1.79714
GO:0031400	negative regulation of protein modification process	1.58103		GO:0071345	cellular response to cytokine stimulus	-1.78581
GO:0097352	autophagosome maturation	1.58082		GO:0070542	response to fatty acid	-1.76852
GO:0032535	regulation of cellular component size	1.57524		GO:0042692	muscle cell differentiation	-1.76537
GO:0007200	phospholipase C-activating G protein-coupled receptor signaling pathway	1.5556		GO:0045912	negative regulation of carbohydrate metabolic process	-1.7609
				GO:0007159	leukocyte cell-cell adhesion	-1.75943
				GO:0009056	catabolic process	-1.75784
				GO:0050896	response to stimulus	-1.73619
				GO:0048608	reproductive structure development	-1.73374
				GO:0065008	regulation of biological quality	-1.72946
				GO:0007162	negative regulation of cell adhesion	-1.7185
				GO:0072331	signal transduction by p53 class mediator	-1.71484
				GO:0009607	response to biotic stimulus	-1.70975
				GO:0006879	intracellular iron ion homeostasis	-1.6928
				GO:0051147	regulation of muscle cell differentiation	-1.68819
				GO:0015980	energy derivation by oxidation of organic compounds	-1.677
				GO:0006094	gluconeogenesis	-1.67334
				GO:0045923	positive regulation of fatty acid metabolic process	-1.64212
				GO:0071840	cellular component organization or biogenesis	-1.6399
				GO:0098542	defense response to other organism	-1.63723
				GO:0051101	regulation of DNA binding	-1.63469
				GO:0048518	positive regulation of biological process	-1.6313
				GO:0090068	positive regulation of cell cycle process	-1.62677
				GO:0051131	chaperone-mediated protein complex assembly	-1.62597
				GO:0043488	regulation of mRNA stability	-1.62269
				GO:0050670	regulation of lymphocyte proliferation	-1.62188
				GO:0034440	lipid oxidation	-1.60562
				GO:0016043	cellular component organization	-1.59272
				GO:0030212	hyaluronan metabolic process	-1.59159
				GO:0051781	positive regulation of cell division	-1.59159
				GO:0061448	connective tissue development	-1.59159
				GO:1901890	positive regulation of cell junction assembly	-1.59047
				GO:0007040	lysosome organization	-1.5873
				GO:0019882	antigen processing and presentation	-1.57715
				GO:0050688	regulation of defense response to virus	-1.57715
				GO:0071402	cellular response to lipoprotein particle stimulus	-1.56723
				GO:0071404	cellular response to low-density lipoprotein particle stimulus	-1.56723
				GO:0030177	positive regulation of Wnt signaling pathway	-1.56362
				GO:2000479	regulation of cAMP-dependent protein kinase activity	-1.55911
				GO:1900016	negative regulation of cytokine production involved in inflammatory response	-1.55317
				GO:0009069	serine family amino acid metabolic process	-1.54715
				GO:0010889	regulation of sequestering of triglyceride	-1.54287
				GO:0030730	sequestering of triglyceride	-1.54287
				GO:0007007	inner mitochondrial membrane organization	-1.53914
				GO:0065009	regulation of molecular function	-1.52992
				GO:0008152	metabolic process	-1.50944
				GO:0044237	cellular metabolic process	-1.50518
				GO:0048519	negative regulation of biological process	-1.50102
				GO:0006950	response to stress	-1.4799
				GO:0050794	regulation of cellular process	-1.41445
				GO:0065007	biological regulation	-1.41212

## Sheet: ASPC_VAT_SCKvNK_DEG
	p_val	avg_log2FC	pct.1	pct.2	p_val_adj
RANBP3	1.37698e-30	1.10634	0.732	0.957	1.25911e-26
ATP8B2	3.53578e-30	0.63352	0.713	0.914	3.23312e-26
MTUS2	1.01547e-29	0.922075	0.516	0.802	9.28542e-26
ZNF787	1.20328e-29	0.739476	0.628	0.893	1.10028e-25
AQP1	3.33819e-29	1.67078	0.401	0.7	3.05244e-25
SYTL2	5.81152e-29	0.674889	0.827	0.973	5.31406e-25
MACROH2A2	1.65203e-27	-0.92308	0.575	0.373	1.51061e-23
ADIPOR1	2.81809e-27	0.6419	0.7	0.928	2.57686e-23
SPATA5L1	3.90182e-27	0.895778	0.647	0.878	3.56782e-23
PRRC1	4.76843e-26	0.773258	0.844	0.969	4.36026e-22
ATP8A1	7.9955e-26	0.726178	0.812	0.968	7.31108e-22
TTC8	1.97624e-25	0.533584	0.808	0.96	1.80707e-21
MAOB	3.27853e-25	1.69823	0.656	0.913	2.99788e-21
EHMT2	7.43512e-25	1.51981	0.375	0.65	6.79867e-21
MACROD1	1.39491e-24	0.708072	0.731	0.893	1.2755e-20
NXN	1.6132e-24	1.16216	0.779	0.997	1.47511e-20
DZIP3	1.6828e-24	0.659064	0.702	0.897	1.53876e-20
NXPE3	2.7306e-24	0.877362	0.62	0.903	2.49686e-20
ADGRL1	3.52741e-24	0.552597	0.731	0.942	3.22546e-20
SIGIRR	5.97198e-24	1.60444	0.609	0.866	5.46078e-20
DAB2IP	6.29649e-24	0.524925	0.812	0.991	5.75751e-20
KPNA6	9.41284e-24	0.655101	0.813	0.971	8.6071e-20
E2F3	1.37134e-23	1.00973	0.742	0.934	1.25396e-19
SMAD1	1.62628e-23	0.513102	0.733	0.918	1.48707e-19
WDR3	1.97122e-23	0.877273	0.722	0.914	1.80248e-19
SCAI	2.89008e-23	0.55576	0.859	0.98	2.64269e-19
GSR	3.66041e-23	0.954586	0.594	0.866	3.34708e-19
PLCD1	5.2017e-23	1.13112	0.355	0.575	4.75644e-19
ARAP2	7.37562e-23	1.01076	0.683	0.897	6.74427e-19
WDR59	9.1745e-23	0.858681	0.72	0.914	8.38916e-19
NAGA	1.00897e-22	1.18569	0.519	0.78	9.22601e-19
ANKS3	2.40672e-22	-0.791685	0.623	0.834	2.2007e-18
UNC13B	2.50059e-22	0.681711	0.723	0.946	2.28654e-18
GMEB1	3.16963e-22	0.772048	0.691	0.877	2.89831e-18
SENP1	1.64593e-21	0.833345	0.762	0.942	1.50503e-17
ZNF112	1.91764e-21	-0.721295	0.711	0.882	1.75349e-17
KHK	2.48427e-21	0.517788	0.581	0.807	2.27162e-17
VPS53	2.65389e-21	0.501332	0.912	0.999	2.42671e-17
LCP2	2.91743e-21	0.595364	0.754	0.961	2.6677e-17
PDE4D	4.18018e-21	0.584161	0.818	0.973	3.82236e-17
CFAP54	4.96556e-21	1.50915	0.648	0.854	4.54051e-17
URI1	7.75311e-21	0.648631	0.775	0.942	7.08945e-17
FCSK	1.01092e-20	0.678892	0.487	0.737	9.24385e-17
VASH1	1.51214e-20	0.560874	0.739	0.891	1.3827e-16
MRPS28	1.70346e-20	-0.52547	0.846	0.946	1.55765e-16
RAI1	1.92588e-20	0.625576	0.805	0.965	1.76103e-16
SLC20A2	2.30253e-20	0.927541	0.732	0.949	2.10543e-16
SYBU	2.88583e-20	0.509163	0.893	0.962	2.6388e-16
PLEKHG3	3.36817e-20	0.903197	0.64	0.835	3.07985e-16
ERI3	3.48285e-20	0.745489	0.764	0.956	3.18472e-16
DCUN1D1	7.6852e-20	0.578576	0.796	0.991	7.02735e-16
UQCRC1	7.98103e-20	0.539033	0.534	0.794	7.29785e-16
GLMN	1.44665e-19	0.88921	0.723	0.925	1.32281e-15
PPP1R21	2.16137e-19	0.529975	0.782	0.941	1.97635e-15
ULK4	2.33942e-19	0.92971	0.828	0.977	2.13916e-15
STYX	2.49767e-19	0.722394	0.925	0.987	2.28387e-15
UBE2G2	2.79537e-19	0.774947	0.583	0.838	2.55609e-15
ACAP2.1	3.22304e-19	0.55369	0.798	0.962	2.94715e-15
NUP155	3.27899e-19	0.7755	0.766	0.941	2.99831e-15
PTH1R	3.61576e-19	0.569312	0.663	0.916	3.30626e-15
NR2F1	3.94367e-19	0.886285	0.607	0.857	3.60609e-15
PTPRB	5.61608e-19	0.840896	0.86	0.976	5.13534e-15
NADK2	8.21049e-19	0.589973	0.882	0.953	7.50767e-15
LRRC1	9.29824e-19	0.834663	0.597	0.798	8.50231e-15
PELP1	1.14495e-18	0.781415	0.711	0.945	1.04694e-14
NT5C	1.35498e-18	0.596442	0.708	0.839	1.23899e-14
RPS6KB2	1.6144e-18	0.767415	0.483	0.716	1.47621e-14
EAF1	1.61871e-18	0.562274	0.886	0.979	1.48015e-14
TCF12	2.52065e-18	0.59321	0.899	0.989	2.30488e-14
HEXA	3.03373e-18	0.631958	0.867	0.952	2.77404e-14
PHKG2	3.17035e-18	0.507346	0.581	0.799	2.89897e-14
CAPZB	3.41368e-18	0.516522	0.908	0.987	3.12146e-14
PKIG	4.00591e-18	0.867413	0.823	0.949	3.66301e-14
ARSB	4.79083e-18	0.87221	0.824	0.977	4.38073e-14
PRPSAP1	5.34021e-18	0.512093	0.721	0.93	4.88309e-14
NUDCD1	5.5546e-18	-0.551471	0.698	0.834	5.07912e-14
URGCP	6.56312e-18	0.555515	0.721	0.879	6.00131e-14
CA5B	8.50839e-18	-0.789639	0.882	0.932	7.78007e-14
RBM47	9.33757e-18	0.635862	0.847	0.984	8.53828e-14
TRIM7	1.06081e-17	0.768607	0.712	0.929	9.70007e-14
MET	1.12424e-17	0.736339	0.817	0.942	1.02801e-13
EVA1C	1.17706e-17	0.736177	0.819	0.976	1.0763e-13
ECHDC2	1.19142e-17	0.72963	0.838	0.969	1.08943e-13
PPP1R3E	1.27572e-17	-0.555905	0.727	0.536	1.16652e-13
AUTS2	1.45985e-17	0.533306	0.539	0.731	1.33489e-13
SLC3A2	1.52161e-17	0.555444	0.822	0.968	1.39136e-13
RGS3	1.74219e-17	0.686108	0.737	0.879	1.59306e-13
PPFIBP2	2.05518e-17	0.587867	0.771	0.933	1.87926e-13
NSMCE4A	2.25305e-17	0.936018	0.6	0.8	2.06019e-13
TNFRSF1B	2.35386e-17	0.617516	0.756	0.918	2.15237e-13
TMC6	2.65404e-17	1.15373	0.629	0.862	2.42685e-13
LDLRAD3	3.19004e-17	0.617934	0.863	0.991	2.91697e-13
IFRD2	3.48039e-17	0.698078	0.735	0.964	3.18247e-13
MSRA	4.87621e-17	0.541569	0.829	0.992	4.4588e-13
JCAD	5.13549e-17	1.22802	0.641	0.871	4.6959e-13
IMMT	6.32109e-17	0.568546	0.665	0.863	5.78e-13
KATNIP	8.41762e-17	0.500141	0.883	0.976	7.69707e-13
TENT4A	9.14238e-17	0.62451	0.827	0.971	8.35979e-13
JMY	1.05306e-16	0.513059	0.8	0.929	9.62922e-13
PHC2	1.2373e-16	0.795927	0.612	0.834	1.13138e-12
ABRAXAS2	1.25717e-16	0.587358	0.817	0.916	1.14956e-12
ERMP1	1.39483e-16	0.674886	0.857	0.96	1.27543e-12
RELCH	1.57473e-16	0.534768	0.893	0.989	1.43993e-12
TXNRD3	2.00757e-16	0.898368	0.724	0.926	1.83572e-12
FMO4	2.0464e-16	0.851182	0.716	0.928	1.87123e-12
ADCY7	2.09467e-16	0.850007	0.645	0.901	1.91537e-12
SGF29	2.30691e-16	0.668877	0.686	0.855	2.10944e-12
DERA	2.59359e-16	0.614554	0.768	0.921	2.37157e-12
ADPRH	2.66559e-16	0.527931	0.746	0.887	2.43742e-12
ARHGEF11	2.88169e-16	0.64693	0.841	0.975	2.63502e-12
SLC27A1	2.99612e-16	0.864457	0.777	0.965	2.73965e-12
LIN52	3.39774e-16	0.538367	0.879	0.979	3.10689e-12
PGM2L1	3.51777e-16	0.624293	0.902	0.965	3.21665e-12
PACSIN3	3.7426e-16	0.751742	0.734	0.869	3.42224e-12
RCOR1	3.74879e-16	0.664495	0.828	0.987	3.42789e-12
MCU	4.08133e-16	0.753734	0.909	0.999	3.73197e-12
SERINC5	4.15947e-16	0.720108	0.851	0.993	3.80342e-12
SDCCAG8	4.28474e-16	0.572163	0.768	0.938	3.91797e-12
PSTPIP1	4.51669e-16	0.835353	0.585	0.82	4.13006e-12
ZNF500	4.64108e-16	-0.672336	0.569	0.385	4.2438e-12
RNF180	5.08896e-16	-0.514747	0.882	0.965	4.65335e-12
MAP4K2	7.10512e-16	2.20444	0.552	0.768	6.49692e-12
AGPAT4	7.18107e-16	0.925197	0.669	0.827	6.56637e-12
ABCG2	7.72929e-16	0.636005	0.907	0.985	7.06766e-12
PLAG1	8.10423e-16	-2.73431	0.691	0.559	7.41051e-12
XPNPEP1	8.63684e-16	0.508777	0.723	0.914	7.89752e-12
RASIP1	1.01487e-15	0.605045	0.718	0.902	9.27994e-12
CDK8	1.04716e-15	0.51305	0.944	0.999	9.57519e-12
ABI3	1.08574e-15	0.529949	0.688	0.869	9.928e-12
ZNRF2	1.11435e-15	0.888406	0.833	0.983	1.01896e-11
ZDHHC13	1.11435e-15	0.586451	0.753	0.906	1.01896e-11
ATP2A3	1.41216e-15	1.10299	0.654	0.89	1.29128e-11
STXBP2	1.51762e-15	0.646286	0.542	0.735	1.38771e-11
PEX11G	1.71181e-15	0.517083	0.548	0.757	1.56528e-11
PPP6R1	1.87975e-15	0.609045	0.74	0.937	1.71884e-11
TRIB1	2.00008e-15	-2.5223	0.383	0.268	1.82887e-11
HMOX2	2.24944e-15	0.620546	0.647	0.834	2.05689e-11
TSPAN18	2.55998e-15	0.578696	0.892	0.993	2.34085e-11
MYO1G	3.12272e-15	0.82238	0.612	0.83	2.85542e-11
MORN4	3.56004e-15	2.58604	0.305	0.508	3.25531e-11
TIMMDC1	4.14907e-15	0.517038	0.806	0.938	3.79391e-11
KLHDC8B	5.58503e-15	1.31604	0.624	0.861	5.10695e-11
EFCAB11	5.66978e-15	0.529716	0.861	0.992	5.18445e-11
ETFA	5.73305e-15	0.672233	0.622	0.796	5.2423e-11
FKBP8	9.07056e-15	1.03235	0.48	0.71	8.29412e-11
NUDT9	9.59899e-15	0.551747	0.745	0.92	8.77731e-11
ME1	1.03266e-14	-0.552627	0.614	0.804	9.44262e-11
PITPNM2	1.19859e-14	0.676878	0.895	0.995	1.09599e-10
NEK9	1.229e-14	0.532055	0.836	0.944	1.1238e-10
AVPI1	1.35315e-14	0.682456	0.447	0.642	1.23732e-10
CCNYL1	1.40928e-14	0.668609	0.811	0.969	1.28864e-10
MAML1	1.4654e-14	0.616566	0.886	0.997	1.33996e-10
RARA	1.46769e-14	1.66266	0.525	0.7	1.34205e-10
CDC73	1.53805e-14	0.745052	0.9	0.973	1.40639e-10
EIF4E	1.71941e-14	0.527404	0.778	0.92	1.57223e-10
SEPTIN8	1.83131e-14	1.27841	0.688	0.908	1.67455e-10
TGM2	1.89064e-14	1.0205	0.535	0.736	1.72881e-10
MID1	1.97169e-14	1.18593	0.741	0.958	1.80292e-10
SKIV2L	1.99326e-14	0.61527	0.534	0.737	1.82263e-10
TBCA	2.08024e-14	0.741297	0.916	0.995	1.90217e-10
CYP7B1	2.13753e-14	0.62299	0.878	0.996	1.95456e-10
IKBKB	2.22207e-14	0.891511	0.803	0.962	2.03186e-10
HAX1	2.59639e-14	-1.0985	0.642	0.471	2.37414e-10
TSPAN12	3.08447e-14	-0.672779	0.791	0.91	2.82044e-10
TRAF3IP2	3.08685e-14	0.820367	0.895	0.965	2.82262e-10
TBC1D7	3.33422e-14	1.35171	0.621	0.815	3.04881e-10
BLNK	4.11628e-14	0.536559	0.751	0.889	3.76393e-10
PEX6	4.35678e-14	0.770706	0.553	0.731	3.98384e-10
MVK	4.62522e-14	0.713741	0.692	0.89	4.2293e-10
SYK	4.76913e-14	0.54762	0.865	0.98	4.36089e-10
CIBAR1	4.7801e-14	0.651205	0.508	0.721	4.37092e-10
HOMER1	4.81684e-14	0.826108	0.711	0.901	4.40452e-10
ACACA	5.79132e-14	0.633275	0.82	0.992	5.29558e-10
TSC2	5.94355e-14	0.711495	0.681	0.906	5.43478e-10
BoLA	7.17943e-14	0.684305	0.366	0.524	6.56487e-10
GMDS	9.02227e-14	0.581075	0.868	0.988	8.24996e-10
NDFIP1	9.68045e-14	0.59713	0.951	0.997	8.8518e-10
PRKAB1	9.73922e-14	0.790921	0.533	0.682	8.90554e-10
RMDN3	1.01146e-13	-0.677083	0.643	0.492	9.24877e-10
VSTM4	1.27706e-13	0.588845	0.922	0.987	1.16774e-09
LIMK2	1.4264e-13	0.879091	0.748	0.937	1.3043e-09
SHQ1	1.54113e-13	0.560804	0.883	0.976	1.40921e-09
FAM126B	1.54809e-13	0.649833	0.896	0.989	1.41557e-09
GANC	1.72978e-13	0.557839	0.861	0.938	1.58171e-09
LCMT1	1.89943e-13	0.591852	0.803	0.932	1.73684e-09
CTC1	1.95271e-13	0.59537	0.684	0.854	1.78556e-09
PIAS4	2.13423e-13	0.669431	0.431	0.59	1.95154e-09
DRAM2	2.19561e-13	0.539858	0.699	0.834	2.00766e-09
MMAA	2.25367e-13	0.857338	0.62	0.84	2.06076e-09
SP140L	2.30293e-13	-0.675367	0.799	0.627	2.1058e-09
ENAH	2.34623e-13	0.506384	0.947	0.989	2.14539e-09
RNF2	2.4226e-13	0.58625	0.832	0.924	2.21522e-09
GLYR1	2.58465e-13	0.711984	0.665	0.874	2.3634e-09
TAMALIN	2.72273e-13	1.00451	0.666	0.824	2.48966e-09
LARP4B	2.80902e-13	0.559845	0.752	0.914	2.56857e-09
ARPC1B	2.93916e-13	0.590518	0.861	0.957	2.68757e-09
NOP53	3.09351e-13	0.624184	0.466	0.658	2.82871e-09
SLC7A7	3.27517e-13	-0.663735	0.741	0.881	2.99482e-09
AFG1L	3.48015e-13	0.511191	0.893	0.98	3.18224e-09
GSDMD	3.71963e-13	0.984778	0.591	0.832	3.40123e-09
BRWD3	3.8796e-13	0.746449	0.881	0.973	3.5475e-09
OXNAD1	4.52273e-13	0.833176	0.645	0.851	4.13559e-09
MDFI	4.61354e-13	1.20904	0.302	0.426	4.21862e-09
GNL2	4.64763e-13	-0.739841	0.569	0.723	4.24979e-09
MAN2C1	4.76187e-13	1.03777	0.579	0.776	4.35425e-09
WDR83	4.80409e-13	1.06858	0.618	0.771	4.39286e-09
TRAPPC4	4.85382e-13	-1.14056	0.592	0.389	4.43833e-09
C3H1orf109	5.09139e-13	-1.30149	0.705	0.548	4.65557e-09
BCL2L11	5.11764e-13	0.818474	0.765	0.918	4.67957e-09
GK5	5.28963e-13	0.607359	0.718	0.906	4.83684e-09
MLLT6	5.88332e-13	0.51068	0.632	0.845	5.37971e-09
NTN1	5.96144e-13	0.705803	0.854	0.988	5.45114e-09
MEA1	6.59514e-13	1.8158	0.461	0.65	6.0306e-09
ASS1	6.65084e-13	1.13377	0.781	0.905	6.08153e-09
PGGHG	6.78592e-13	1.8856	0.379	0.542	6.20504e-09
SNAPC5	6.99231e-13	-0.794903	0.662	0.492	6.39377e-09
B3GNT3	7.05904e-13	0.636427	0.819	0.901	6.45478e-09
SMTN	7.23122e-13	0.711325	0.683	0.874	6.61223e-09
JMJD4	7.32687e-13	0.639552	0.696	0.905	6.69969e-09
ZNF655	7.6269e-13	0.806469	0.747	0.857	6.97404e-09
ZNF330	7.66035e-13	1.61706	0.732	0.903	7.00463e-09
UBXN11	1.16411e-12	0.959367	0.566	0.755	1.06446e-08
MYO1F	1.18108e-12	0.925033	0.769	0.936	1.07998e-08
HSF4	1.19138e-12	0.512106	0.613	0.802	1.0894e-08
ISYNA1	1.27515e-12	1.06092	0.801	0.916	1.166e-08
ALG12	1.34417e-12	0.839517	0.471	0.639	1.22911e-08
PRIM2	1.36077e-12	0.805111	0.921	0.999	1.24429e-08
TMTC4	1.40263e-12	0.534416	0.813	0.941	1.28256e-08
XPNPEP2	1.58878e-12	-0.648319	0.653	0.491	1.45278e-08
SMAD6	1.61877e-12	0.52273	0.865	0.999	1.48021e-08
EME1	1.74817e-12	-0.953172	0.512	0.379	1.59853e-08
VPS37A	1.86082e-12	0.587288	0.807	0.937	1.70153e-08
DDX10	1.8877e-12	0.566445	0.755	0.924	1.72611e-08
ZNF277	1.91359e-12	0.703527	0.912	0.973	1.74979e-08
CCDC61	1.96362e-12	0.844606	0.722	0.881	1.79553e-08
OPA1	2.84853e-12	0.613144	0.855	0.953	2.6047e-08
HMCES	2.88114e-12	0.58351	0.669	0.845	2.63452e-08
PLEKHJ1	2.90998e-12	-1.14731	0.608	0.452	2.66088e-08
SLC25A33	3.1221e-12	-0.536785	0.683	0.839	2.85485e-08
ZNF524	3.12876e-12	0.687681	0.744	0.865	2.86094e-08
CDK5	3.13766e-12	-5.7771	0.331	0.41	2.86908e-08
MTMR9.1	3.51727e-12	0.666468	0.883	0.946	3.21619e-08
PRRX2	3.51727e-12	0.50048	0.924	0.989	3.21619e-08
CLK3	3.92513e-12	0.619683	0.722	0.889	3.58914e-08
ATG4A	3.9446e-12	-0.570568	0.648	0.796	3.60694e-08
CDK17	4.20953e-12	0.620265	0.892	0.992	3.84919e-08
GSS	4.27844e-12	0.891853	0.607	0.769	3.9122e-08
DDIAS	4.91234e-12	1.69212	0.394	0.57	4.49185e-08
ADAMTS15	5.12418e-12	0.558953	0.549	0.735	4.68555e-08
NELFE	5.24079e-12	1.021	0.564	0.698	4.79218e-08
CDC14B	5.60253e-12	0.694275	0.831	0.962	5.12296e-08
ALKBH8	5.92605e-12	0.56256	0.867	0.976	5.41878e-08
TNIK	6.38304e-12	0.780784	0.723	0.937	5.83665e-08
NSMCE1	6.47759e-12	0.62777	0.834	0.957	5.92311e-08
SH3YL1	6.72706e-12	0.518913	0.852	0.946	6.15123e-08
POLR1A	7.10909e-12	1.12619	0.731	0.902	6.50055e-08
PLXDC1	7.39269e-12	1.18459	0.763	0.882	6.75987e-08
MBOAT1	7.54388e-12	0.66201	0.977	0.996	6.89812e-08
SAP30BP	7.66594e-12	1.25732	0.66	0.83	7.00973e-08
MSS51	7.96017e-12	-0.538055	0.846	0.74	7.27878e-08
IARS1	8.35228e-12	0.59911	0.68	0.869	7.63732e-08
SNX19	9.07976e-12	1.02497	0.615	0.811	8.30253e-08
NICN1	9.15583e-12	-0.650421	0.664	0.487	8.37209e-08
ULK1	9.93106e-12	0.890825	0.574	0.765	9.08096e-08
ENTPD1	1.0147e-11	0.938891	0.763	0.953	9.27843e-08
KATNBL1	1.05123e-11	0.66434	0.843	0.972	9.61249e-08
ATP6V1H	1.08228e-11	0.721976	0.754	0.908	9.89641e-08
SAE1	1.09967e-11	0.553941	0.804	0.932	1.00554e-07
INPP5A	1.16148e-11	0.579489	0.908	0.987	1.06206e-07
CPSF2	1.20152e-11	0.833846	0.596	0.763	1.09867e-07
STX5	1.22839e-11	0.506082	0.846	0.956	1.12324e-07
DOK5	1.23179e-11	0.657947	0.825	0.991	1.12635e-07
EMCN	1.39762e-11	0.779244	0.813	0.972	1.27798e-07
SLC35D1	1.60609e-11	0.752118	0.844	0.94	1.46861e-07
MYCBP	1.7645e-11	0.908472	0.654	0.507	1.61346e-07
C7H5orf24	1.84113e-11	-0.549262	0.682	0.543	1.68353e-07
PFKFB2	1.84618e-11	0.744689	0.665	0.853	1.68815e-07
NDOR1	1.87294e-11	0.565368	0.622	0.798	1.71261e-07
LMAN2L	2.03885e-11	1.09218	0.474	0.631	1.86432e-07
TEPSIN	2.06551e-11	0.76464	0.559	0.782	1.8887e-07
UBXN6	2.18902e-11	2.27022	0.541	0.737	2.00164e-07
TSHZ1	2.19501e-11	0.599675	0.856	0.944	2.00712e-07
MRPL12	2.30556e-11	1.30383	0.594	0.776	2.10821e-07
COPG1	2.57637e-11	0.918731	0.506	0.713	2.35583e-07
DPCD	3.11598e-11	0.772653	0.7	0.874	2.84925e-07
EXOSC7	3.26068e-11	1.20871	0.678	0.838	2.98156e-07
KIF1C	3.58699e-11	0.571273	0.544	0.735	3.27994e-07
CRIPT	3.75051e-11	0.677393	0.756	0.619	3.42947e-07
CFAP91	3.85574e-11	0.528275	0.788	0.933	3.52569e-07
MED24	4.13858e-11	0.647577	0.699	0.828	3.78432e-07
SEPSECS	4.34709e-11	0.584177	0.878	0.975	3.97498e-07
NRF1	4.35294e-11	0.503414	0.921	0.992	3.98033e-07
BRMS1	4.36761e-11	0.697001	0.452	0.627	3.99374e-07
OBI1	4.77932e-11	0.509409	0.923	0.984	4.37021e-07
PTPN21	4.8277e-11	0.75969	0.862	0.957	4.41445e-07
TTC7A	4.97575e-11	0.825215	0.681	0.823	4.54982e-07
CD244	5.08372e-11	0.892092	0.714	0.887	4.64855e-07
GEN1	5.28174e-11	1.29478	0.763	0.886	4.82962e-07
TMEM126B	5.4143e-11	1.71442	0.329	0.497	4.95084e-07
PCGF3	5.51309e-11	0.646762	0.812	0.925	5.04117e-07
WDR25	5.59113e-11	0.573248	0.879	0.972	5.11253e-07
EIF2B3	5.78134e-11	0.550616	0.889	0.98	5.28645e-07
CSK	5.96988e-11	0.629893	0.662	0.832	5.45886e-07
GRK2	6.06234e-11	0.972786	0.622	0.757	5.5434e-07
DLL1	6.12749e-11	0.805777	0.739	0.918	5.60297e-07
TAB2	6.33129e-11	0.573951	0.946	0.997	5.78933e-07
CUL2	6.40353e-11	0.606174	0.856	0.952	5.85539e-07
BCL3	6.8087e-11	0.752163	0.669	0.544	6.22587e-07
NFKBID	7.26787e-11	0.593716	0.396	0.524	6.64574e-07
WWC3	7.97676e-11	0.545063	0.838	0.92	7.29395e-07
PURB	8.28437e-11	-0.5984	0.616	0.472	7.57522e-07
PIM1	9.02398e-11	1.01844	0.634	0.765	8.25152e-07
LTBP2	9.35241e-11	0.564794	0.834	0.928	8.55184e-07
CDH11	9.36479e-11	0.586201	0.896	0.992	8.56317e-07
ARHGAP15	9.78265e-11	0.613125	0.934	1	8.94526e-07
HLX	9.8736e-11	1.14773	0.603	0.741	9.02842e-07
RAD52	9.94564e-11	0.928274	0.574	0.76	9.0943e-07
TMEM164	1.04025e-10	0.633617	0.877	0.984	9.51207e-07
UROD	1.05756e-10	0.921373	0.468	0.623	9.67034e-07
DNAJC11	1.07161e-10	0.77537	0.736	0.889	9.7988e-07
CEP152	1.07941e-10	0.503995	0.788	0.903	9.87017e-07
ZNF688	1.11413e-10	-0.979755	0.564	0.426	1.01876e-06
TCF15	1.20416e-10	-0.851849	0.853	0.912	1.10108e-06
GALNT1	1.26671e-10	0.555668	0.825	0.905	1.15828e-06
HDAC4	1.30558e-10	0.509399	0.891	0.993	1.19382e-06
CYHR1	1.33593e-10	0.681712	0.643	0.806	1.22157e-06
ARRB1	1.37056e-10	0.679337	0.876	0.991	1.25324e-06
ATP10A	1.43588e-10	0.632648	0.748	0.975	1.31297e-06
LMF1	1.46439e-10	0.575634	0.722	0.898	1.33903e-06
GFUS	1.54717e-10	-0.940997	0.362	0.492	1.41474e-06
NKRF	1.63133e-10	-0.884442	0.461	0.601	1.49169e-06
SEC31A	1.65928e-10	0.657361	0.842	0.983	1.51724e-06
CCDC57	1.70988e-10	0.505308	0.831	0.954	1.56351e-06
RABGAP1L	1.74824e-10	0.504389	0.803	0.917	1.59859e-06
FAF2	1.80266e-10	0.820605	0.837	0.958	1.64835e-06
SCAF4	1.82394e-10	0.716145	0.742	0.873	1.66781e-06
ARHGEF26	2.02418e-10	0.878092	0.693	0.859	1.85091e-06
ATG5	2.02418e-10	0.67368	0.866	0.912	1.85091e-06
ACVR1C	2.11427e-10	-1.18364	0.673	0.513	1.93329e-06
ALPK3	2.3071e-10	0.731219	0.811	0.961	2.10962e-06
MTRES1	2.39159e-10	0.517192	0.379	0.485	2.18687e-06
PRKCB	2.45117e-10	0.569826	0.869	0.969	2.24135e-06
PHKA1	2.62853e-10	0.746606	0.917	0.987	2.40353e-06
RAB3IP	2.67652e-10	-1.73544	0.34	0.466	2.44741e-06
MYO18A	2.71308e-10	0.61526	0.684	0.807	2.48084e-06
PIGO	3.59674e-10	0.709473	0.663	0.803	3.28886e-06
POMGNT2	3.6784e-10	0.511684	0.657	0.806	3.36352e-06
SPNS1	3.84471e-10	0.635803	0.471	0.621	3.5156e-06
AHSA1	3.99017e-10	0.742477	0.608	0.765	3.64861e-06
DSE	4.01065e-10	0.630702	0.932	0.972	3.66734e-06
GGNBP2	4.03898e-10	0.501944	0.634	0.82	3.69324e-06
EFTUD2	4.10147e-10	0.636827	0.721	0.893	3.75038e-06
INPP5K	4.10147e-10	0.585495	0.667	0.773	3.75038e-06
PCGF5	4.17823e-10	0.534093	0.907	0.995	3.82058e-06
DBT	4.41986e-10	0.664319	0.895	0.958	4.04152e-06
KLHL17	4.42127e-10	0.751944	0.513	0.643	4.04281e-06
CLTRN	4.44816e-10	0.697959	0.615	0.771	4.0674e-06
POLR2I	4.84188e-10	0.674345	0.355	0.473	4.42742e-06
ERN1	5.09812e-10	0.503385	0.753	0.925	4.66172e-06
VPS33A	5.16997e-10	0.553042	0.596	0.753	4.72742e-06
ELK1	5.26284e-10	0.922153	0.719	0.59	4.81234e-06
FBXO34	5.80719e-10	0.535327	0.908	0.979	5.31009e-06
RIPOR3	6.10539e-10	0.724627	0.748	0.956	5.58277e-06
RAB27A	6.18322e-10	0.585378	0.853	0.973	5.65394e-06
C4H7orf25	6.37399e-10	-0.621073	0.44	0.584	5.82838e-06
NOD1	6.40634e-10	0.602853	0.743	0.861	5.85796e-06
SEPTIN5	6.66253e-10	0.866939	0.573	0.748	6.09221e-06
ABCA3	7.17801e-10	1.07488	0.611	0.78	6.56357e-06
SIRT7	7.19161e-10	-0.901653	0.641	0.768	6.57601e-06
GPR183	7.65961e-10	-1.06972	0.777	0.858	7.00395e-06
PRMT5	7.92455e-10	1.21749	0.446	0.584	7.24621e-06
DTWD2	8.51356e-10	0.526636	0.814	0.921	7.7848e-06
C13H20orf27	8.81832e-10	0.723671	0.837	0.936	8.06347e-06
SPIRE1	8.8294e-10	0.562099	0.795	0.983	8.0736e-06
TAOK2	8.87385e-10	0.586665	0.675	0.851	8.11425e-06
MRPL48	9.4305e-10	0.764979	0.76	0.901	8.62325e-06
TMSB15A	9.64564e-10	-0.913387	0.629	0.46	8.81997e-06
RRP8	9.87792e-10	-0.627585	0.652	0.493	9.03237e-06
HHEX	1.05551e-09	0.628202	0.596	0.745	9.65156e-06
CENPF	1.07213e-09	0.912668	0.614	0.772	9.80351e-06
ARF2	1.1348e-09	0.683151	0.685	0.772	1.03766e-05
SOAT1	1.15912e-09	1.29243	0.702	0.832	1.0599e-05
BAZ1A	1.18469e-09	0.733653	0.827	0.929	1.08328e-05
LRRC8D	1.21231e-09	0.67142	0.86	0.996	1.10854e-05
RTF2	1.21231e-09	0.614657	0.784	0.894	1.10854e-05
HDHD5	1.21534e-09	0.543495	0.758	0.877	1.1113e-05
XPO6	1.22293e-09	0.636002	0.889	0.988	1.11825e-05
PABPC4	1.22522e-09	0.737528	0.495	0.686	1.12034e-05
PPP1R9B	1.32758e-09	0.533194	0.664	0.807	1.21394e-05
MIB2	1.37287e-09	0.588359	0.525	0.674	1.25535e-05
ST6GALNAC4	1.4753e-09	1.06716	0.402	0.523	1.34901e-05
FBXO36	1.47804e-09	0.755624	0.854	0.966	1.35152e-05
POLD3	1.54545e-09	0.627912	0.751	0.886	1.41316e-05
TRIM47	1.58124e-09	0.534309	0.749	0.917	1.44589e-05
BPNT2	1.60688e-09	0.551413	0.689	0.865	1.46933e-05
CAB39	1.7316e-09	0.501747	0.884	0.98	1.58338e-05
MTA2	1.73695e-09	1.0861	0.555	0.743	1.58827e-05
CD164	1.74232e-09	1.01317	0.778	0.898	1.59318e-05
LMCD1	1.75961e-09	0.623737	0.832	0.972	1.60899e-05
GNB3	1.7969e-09	1.04541	0.317	0.438	1.64309e-05
HDHD2	1.87727e-09	0.795403	0.849	0.902	1.71658e-05
GMFB	1.87727e-09	0.669097	0.846	0.964	1.71658e-05
NEO1	1.91935e-09	0.651681	0.838	0.988	1.75506e-05
SOGA1	1.93239e-09	0.574295	0.901	0.962	1.76698e-05
GNA15	1.94193e-09	0.969513	0.761	0.886	1.7757e-05
DEDD2	2.02612e-09	0.606185	0.731	0.877	1.85269e-05
FARS2	2.06891e-09	0.739507	0.853	0.984	1.89181e-05
PARG	2.08934e-09	0.611452	0.843	0.954	1.9105e-05
GIN1	2.14261e-09	0.571708	0.835	0.948	1.95921e-05
MLLT3	2.24626e-09	0.988948	0.816	0.972	2.05398e-05
SLC49A4	2.34758e-09	0.663114	0.847	0.973	2.14662e-05
SNRPD1	2.76196e-09	1.14617	0.387	0.532	2.52553e-05
SPATA24	2.85438e-09	0.651149	0.515	0.704	2.61005e-05
DENND1C	3.06323e-09	1.61159	0.637	0.8	2.80101e-05
RAB31	3.13673e-09	0.966067	0.896	0.971	2.86822e-05
PPP1R2	3.16737e-09	0.738319	0.914	0.938	2.89625e-05
TPD52	3.18861e-09	0.562216	0.956	0.999	2.91567e-05
WDFY4	3.27099e-09	0.798561	0.768	0.944	2.991e-05
ESYT2	3.46504e-09	0.599334	0.88	0.995	3.16844e-05
C16H1orf174	3.56299e-09	-0.711147	0.798	0.684	3.258e-05
RNF41	3.5738e-09	0.638939	0.8	0.949	3.26788e-05
MMP28	3.66584e-09	1.25458	0.679	0.8	3.35205e-05
HES1	3.86392e-09	-1.67953	0.7	0.529	3.53317e-05
RASD1	3.87093e-09	-0.845773	0.68	0.56	3.53958e-05
CEP43	3.8803e-09	0.695614	0.756	0.89	3.54815e-05
TNFAIP8	4.02109e-09	0.510645	0.893	0.962	3.67689e-05
SLC37A2	4.28922e-09	-1.18871	0.733	0.822	3.92206e-05
MRPL22	4.35958e-09	0.502776	0.872	0.941	3.9864e-05
SNTB2	4.3965e-09	0.536229	0.811	0.938	4.02016e-05
MARCHF3	4.42839e-09	0.615314	0.906	0.997	4.04932e-05
FAM53B	4.60647e-09	0.572514	0.883	0.996	4.21216e-05
GFRA2	4.61618e-09	0.997118	0.756	0.93	4.22103e-05
RBM19	4.64682e-09	0.842104	0.572	0.783	4.24906e-05
COPZ2	4.88746e-09	0.60601	0.599	0.792	4.46909e-05
DNM3	5.24293e-09	0.595006	0.883	1	4.79414e-05
RRP1	5.37658e-09	0.53918	0.596	0.72	4.91634e-05
GMNN	5.53337e-09	1.69424	0.542	0.642	5.05971e-05
CHD2	5.62351e-09	0.733478	0.801	0.957	5.14214e-05
CIAO1	6.19514e-09	0.680015	0.705	0.606	5.66483e-05
LFNG	6.28262e-09	0.713911	0.628	0.81	5.74482e-05
ANP32A	6.71832e-09	0.618927	0.651	0.8	6.14323e-05
LRWD1	6.82312e-09	0.64642	0.677	0.818	6.23906e-05
MECR	6.85161e-09	0.664725	0.625	0.772	6.26511e-05
CAPZA2	6.95843e-09	0.641821	0.858	0.936	6.36279e-05
IPMK	7.06267e-09	0.575829	0.882	0.961	6.45811e-05
SLC25A40	7.31039e-09	0.698258	0.883	0.984	6.68462e-05
HMMR	7.49058e-09	-1.90061	0.506	0.359	6.84939e-05
TMEM232	7.55309e-09	0.545436	0.86	0.953	6.90655e-05
ZNF18	7.89203e-09	0.934455	0.648	0.804	7.21647e-05
KMT5A	7.94837e-09	1.19069	0.68	0.832	7.26799e-05
ADA	8.60975e-09	0.511823	0.798	0.882	7.87275e-05
FARP1	9.95512e-09	0.550922	0.948	0.997	9.10296e-05
ANKRD28	1.00909e-08	0.658589	0.953	0.999	9.22709e-05
TLE3	1.04905e-08	0.611517	0.763	0.853	9.59252e-05
CHKA	1.05214e-08	0.531326	0.704	0.818	9.62077e-05
ATPSCKMT	1.06333e-08	1.14273	0.848	0.878	9.72313e-05
ZC3H3	1.07465e-08	0.894582	0.762	0.895	9.82656e-05
IL4R	1.07718e-08	0.65515	0.833	0.961	9.84969e-05
POLD1	1.09633e-08	0.995369	0.644	0.804	0.000100249
EIF3F	1.12701e-08	1.15713	0.532	0.686	0.000103054
CDCA7L	1.15073e-08	0.875946	0.852	0.918	0.000105223
LYRM4	1.25607e-08	0.503177	0.875	0.948	0.000114855
MARCKSL1	1.28882e-08	0.833488	0.54	0.71	0.00011785
MAGEF1	1.35366e-08	0.583586	0.488	0.395	0.000123779
UHMK1	1.40846e-08	0.660645	0.804	0.948	0.000128789
DDIT4	1.4167e-08	-1.35517	0.582	0.428	0.000129543
PARP6	1.50345e-08	0.826836	0.791	0.92	0.000137475
CD300A	1.5184e-08	0.700832	0.772	0.897	0.000138842
TRIM11	1.5861e-08	0.621201	0.603	0.736	0.000145033
USP10	1.65097e-08	0.679439	0.797	0.891	0.000150965
METAP1	1.67511e-08	0.594311	0.862	0.944	0.000153172
GPN3	1.70452e-08	-0.732588	0.548	0.665	0.000155861
HMBS	1.79476e-08	-1.36005	0.259	0.343	0.000164113
DHRS1	1.80623e-08	-0.580667	0.649	0.759	0.000165162
ITGAM	1.82304e-08	0.685547	0.763	0.901	0.000166699
RCAN1	1.85712e-08	0.509097	0.865	0.996	0.000169815
MRPS25	1.86898e-08	1.26815	0.768	0.885	0.000170899
CLMN	1.92826e-08	0.589191	0.911	0.971	0.00017632
PLAA	1.9802e-08	1.03198	0.782	0.898	0.000181069
GPS1	2.00089e-08	0.60897	0.389	0.523	0.000182961
NAA10	2.02646e-08	0.797086	0.485	0.603	0.0001853
MRGPRF	2.0488e-08	1.54583	0.675	0.827	0.000187343
CSTF2T	2.32021e-08	-0.715064	0.738	0.617	0.00021216
ADAMTS9	2.3403e-08	1.03935	0.799	0.981	0.000213997
LONP1	2.39609e-08	1.36214	0.537	0.69	0.000219098
BMP1	2.43073e-08	0.506413	0.714	0.893	0.000222266
MAST2	2.52455e-08	0.912697	0.711	0.85	0.000230845
ZNF311	2.526e-08	0.925726	0.602	0.739	0.000230977
PDHX	2.59498e-08	0.984473	0.749	0.899	0.000237285
TGDS	2.60093e-08	0.654259	0.772	0.909	0.000237829
SPIRE2	2.63996e-08	0.814686	0.711	0.869	0.000241398
MAPK1	2.71506e-08	0.643132	0.881	0.956	0.000248265
CROCC	2.87154e-08	1.02245	0.677	0.878	0.000262573
EFNA1	2.96653e-08	0.519434	0.658	0.786	0.00027126
FASTK	2.99716e-08	0.733969	0.666	0.81	0.00027406
MAPK12	3.02464e-08	0.882895	0.641	0.788	0.000276573
CCDC32	3.09795e-08	0.666714	0.773	0.91	0.000283277
HOXB8	3.13704e-08	-3.46936	0.365	0.298	0.000286851
B3GNT9	3.31326e-08	-2.09044	0.58	0.438	0.000302965
BTG3	3.64709e-08	0.525031	0.629	0.472	0.00033349
NSA2	3.79687e-08	-0.572102	0.667	0.499	0.000347185
DPH7	3.85974e-08	0.702225	0.668	0.776	0.000352935
LZTR1	4.02025e-08	0.828884	0.604	0.764	0.000367612
LAT	4.03848e-08	-1.04588	0.566	0.685	0.000369279
PIEZO1	4.16599e-08	0.610876	0.594	0.706	0.000380938
CEP135	4.49574e-08	0.682116	0.739	0.912	0.000411091
PEX3	4.66078e-08	-0.686647	0.785	0.631	0.000426182
BANF1	4.69766e-08	0.68645	0.345	0.437	0.000429554
SIL1	4.8127e-08	0.697984	0.881	0.987	0.000440073
CHMP4A	4.82083e-08	0.82473	0.543	0.728	0.000440816
TGFB1I1	4.84801e-08	0.93997	0.636	0.788	0.000443302
SSPN	5.02839e-08	0.60326	0.847	0.93	0.000459796
FKBP15	5.04536e-08	0.552714	0.807	0.933	0.000461348
GCSH	5.15995e-08	-0.695847	0.444	0.586	0.000471826
CCDC34	5.43315e-08	1.2015	0.748	0.836	0.000496808
LBP	5.46981e-08	-0.633042	0.715	0.765	0.000500159
PFKL	5.61254e-08	1.02696	0.572	0.712	0.000513211
WDSUB1	5.94204e-08	0.780665	0.889	0.956	0.00054334
WDR6	6.33248e-08	0.73292	0.596	0.756	0.000579042
TASOR2	6.35016e-08	0.617222	0.917	0.976	0.000580659
AFAP1L2	6.375e-08	1.07166	0.678	0.859	0.00058293
OMA1	6.42495e-08	0.590848	0.837	0.89	0.000587497
PNLDC1	6.66188e-08	-0.620714	0.849	0.725	0.000609162
LDLRAP1	6.70654e-08	0.805645	0.723	0.834	0.000613246
UCKL1	6.84606e-08	0.91148	0.544	0.681	0.000626004
MRPL49	7.36303e-08	-0.659681	0.599	0.453	0.000673275
TRAF7	7.51576e-08	0.577979	0.632	0.765	0.000687241
SLC4A3	7.545e-08	1.11429	0.357	0.496	0.000689914
MYCBPAP	7.54918e-08	0.556979	0.687	0.84	0.000690297
SPON1	7.70992e-08	1.16212	0.72	0.952	0.000704995
PCBP1	7.72704e-08	0.797185	0.549	0.721	0.00070656
TNKS2	8.55047e-08	0.660128	0.872	0.949	0.000781855
BAP1	9.25754e-08	0.827806	0.58	0.71	0.00084651
ASB11	9.57385e-08	0.861977	0.558	0.709	0.000875433
PARP2	9.76003e-08	-0.508445	0.66	0.54	0.000892457
CDPF1	1.01709e-07	-0.585832	0.5	0.414	0.000930025
VARS2	1.01821e-07	0.525976	0.498	0.629	0.000931047
PDZRN3	1.05347e-07	0.720241	0.864	0.992	0.000963288
CSNK1E	1.10252e-07	0.526423	0.803	0.918	0.00100815
POLR1E	1.10676e-07	-0.979432	0.68	0.792	0.00101202
IFTAP	1.10858e-07	0.550702	0.925	0.944	0.00101369
MAD1L1	1.11528e-07	0.619245	0.851	0.977	0.00101981
NAT9	1.1431e-07	-0.658945	0.396	0.529	0.00104525
HPS1	1.17545e-07	1.09374	0.599	0.792	0.00107483
MAPK6	1.19946e-07	-0.681182	0.748	0.812	0.00109679
SERPINB6	1.21662e-07	0.553184	0.56	0.721	0.00111248
VSIG2	1.21995e-07	-0.83846	0.88	0.925	0.00111552
HYLS1	1.2347e-07	-1.07416	0.722	0.63	0.00112901
SIAH2	1.25988e-07	0.652909	0.751	0.881	0.00115204
FADS3	1.2737e-07	0.548285	0.768	0.867	0.00116467
TUFM	1.29471e-07	0.639819	0.437	0.563	0.00118388
KCNJ8	1.31749e-07	-1.61121	0.869	0.913	0.00120471
NAPA	1.32541e-07	0.684563	0.62	0.784	0.00121195
MTERF2	1.45854e-07	-1.24107	0.644	0.525	0.00133369
SECISBP2	1.49299e-07	0.571344	0.775	0.893	0.00136519
QTRT1	1.50928e-07	1.68165	0.474	0.607	0.00138008
PTPRS	1.57445e-07	0.604556	0.809	0.972	0.00143968
ACTA2	1.62028e-07	0.575264	0.835	0.954	0.00148159
PPP1R7	1.62819e-07	1.12733	0.629	0.743	0.00148882
CDAN1	1.6665e-07	-1.23561	0.686	0.788	0.00152385
RHOJ	1.67373e-07	0.584808	0.901	0.971	0.00153045
STK11IP	1.67825e-07	0.540108	0.621	0.747	0.0015346
COBLL1	1.702e-07	0.563411	0.852	0.968	0.00155631
DNAJB5	1.73354e-07	-0.648126	0.56	0.69	0.00158515
SEPTIN4	1.7552e-07	0.525849	0.783	0.867	0.00160496
XRCC1	1.8415e-07	-0.662308	0.596	0.712	0.00168386
ZNF624	1.85544e-07	0.798105	0.692	0.783	0.00169661
APRT	1.88871e-07	0.620296	0.458	0.611	0.00172703
THUMPD1	1.93501e-07	-0.612162	0.655	0.527	0.00176937
COMMD3	1.96542e-07	-0.500455	0.768	0.59	0.00179718
NISCH	1.98027e-07	0.540554	0.706	0.889	0.00181076
AP1G2	2.06057e-07	0.98238	0.672	0.846	0.00188419
COL16A1	2.08058e-07	1.43474	0.682	0.902	0.00190248
PLXNC1	2.08617e-07	-0.585312	0.793	0.926	0.00190759
MSTO1	2.25353e-07	1.88679	0.518	0.688	0.00206063
ETHE1	2.35834e-07	0.646308	0.518	0.609	0.00215646
MCOLN1	2.36844e-07	0.710112	0.615	0.741	0.0021657
STAT5B	2.37604e-07	0.635889	0.743	0.867	0.00217265
F8	2.67603e-07	0.617469	0.875	0.928	0.00244696
TAF5	2.67603e-07	0.587404	0.715	0.791	0.00244696
SLC38A9	2.69317e-07	0.581351	0.893	1	0.00246263
DUSP8	2.78935e-07	-1.29014	0.504	0.603	0.00255058
VPS16	2.78935e-07	0.686072	0.752	0.881	0.00255058
LRRC57	2.80868e-07	1.39676	0.595	0.71	0.00256825
PHTF1	3.04937e-07	0.783541	0.846	0.91	0.00278835
SPRYD7	3.10642e-07	0.531992	0.431	0.575	0.00284051
TEX2	3.10971e-07	0.784747	0.839	0.948	0.00284352
SYNJ2BP	3.12952e-07	0.521506	0.939	0.961	0.00286163
TEX30	3.16114e-07	-0.992558	0.504	0.631	0.00289055
SSH1	3.16616e-07	0.73312	0.766	0.961	0.00289514
ISOC1	3.30643e-07	-0.750697	0.701	0.807	0.0030234
UQCC1	3.31342e-07	0.593883	0.858	0.956	0.00302979
ZCCHC10	3.32218e-07	-0.898729	0.818	0.741	0.00303781
PRSS23	3.32394e-07	1.03576	0.792	0.714	0.00303941
HOXD4	3.45997e-07	-0.702806	0.757	0.639	0.0031638
BRCA1	3.60707e-07	1.06014	0.797	0.906	0.00329831
EXOSC2	3.77406e-07	0.522521	0.735	0.826	0.003451
KIAA1958	3.79196e-07	0.888068	0.874	0.973	0.00346737
THG1L	3.79396e-07	1.4924	0.542	0.676	0.00346919
DNAJA4	4.05347e-07	0.792567	0.756	0.899	0.00370649
ACD	4.08976e-07	2.27899	0.672	0.812	0.00373968
UMPS	4.11558e-07	0.992858	0.783	0.84	0.00376328
ARNTL	4.23812e-07	0.750054	0.72	0.905	0.00387534
SLCO2B1	4.39166e-07	0.649805	0.872	0.914	0.00401573
KBTBD3	4.55532e-07	-0.52284	0.896	0.806	0.00416538
PROCA1	4.80436e-07	0.837091	0.691	0.633	0.00439311
CEP57	4.93375e-07	0.653601	0.633	0.755	0.00451143
FAM89B	4.94147e-07	-0.875228	0.449	0.539	0.00451848
MED6	5.00101e-07	0.515652	0.903	0.958	0.00457292
TDP2	5.06915e-07	0.62482	0.598	0.472	0.00463523
PIK3C3	5.085e-07	0.584236	0.929	0.992	0.00464972
D2HGDH	5.14085e-07	0.632147	0.637	0.767	0.00470079
DHPS	5.20541e-07	0.862871	0.486	0.611	0.00475983
HP	5.27897e-07	1.42239	0.449	0.521	0.00482709
RMI1	5.28446e-07	-0.527325	0.341	0.434	0.00483211
MID2	5.30647e-07	0.747604	0.872	0.989	0.00485224
BTRC	5.65914e-07	0.559856	0.937	0.997	0.00517472
RNF181	5.66501e-07	-1.77949	0.312	0.401	0.00518009
UBE2E1	5.92916e-07	0.942055	0.785	0.929	0.00542162
QSOX2	6.06564e-07	0.510263	0.675	0.777	0.00554642
MRPL40	6.3412e-07	1.01892	0.584	0.709	0.0057984
PPM1A	6.35759e-07	0.689344	0.86	0.992	0.00581338
HMOX1	6.40039e-07	-0.751804	0.621	0.696	0.00585252
SFMBT2	6.47345e-07	0.50818	0.887	0.975	0.00591932
MATN2	6.51364e-07	0.613344	0.796	0.928	0.00595607
ZMYND19	6.52036e-07	1.90484	0.492	0.646	0.00596221
GLRX3	6.63907e-07	0.507156	0.627	0.779	0.00607077
RFLNA	6.65277e-07	-0.590192	0.793	0.651	0.00608329
CHMP6	6.76683e-07	1.51223	0.404	0.536	0.00618759
AGL	6.77031e-07	-0.655944	0.718	0.803	0.00619078
BLCAP	6.90761e-07	-0.899302	0.545	0.42	0.00631632
DNAJA3	7.01505e-07	0.774482	0.793	0.874	0.00641456
TSEN15	7.12043e-07	0.786781	0.827	0.893	0.00651092
MOSMO	8.04485e-07	0.622714	0.953	0.996	0.00735621
MSANTD2	8.06134e-07	0.657105	0.859	0.964	0.00737129
ZNF70	8.1276e-07	0.548628	0.657	0.772	0.00743187
PRAG1	8.38934e-07	1.00022	0.902	0.937	0.00767121
RGL2	8.4108e-07	0.764566	0.526	0.684	0.00769083
CPQ	8.46251e-07	0.572602	0.925	0.985	0.00773812
NR2C1	8.47116e-07	0.513414	0.801	0.901	0.00774603
GCAT	8.84221e-07	-0.826651	0.74	0.858	0.00808532
HOXB4	9.29489e-07	-0.645666	0.614	0.501	0.00849925
DOT1L	9.37089e-07	0.872768	0.864	0.962	0.00856874
TCEANC2	9.48118e-07	-0.655511	0.844	0.898	0.00866959
ACKR4	9.51016e-07	-0.619213	0.831	0.725	0.00869609
TFEC	9.52952e-07	0.767052	0.696	0.798	0.0087138
VASN	9.54893e-07	1.09849	0.691	0.79	0.00873154
PSMD4	9.63671e-07	0.552591	0.603	0.768	0.00881181
SCAMP4	9.68089e-07	0.578832	0.624	0.763	0.00885221
SEMA4C	9.83458e-07	0.530266	0.511	0.655	0.00899274
NSUN5	1.00364e-06	-0.906785	0.372	0.432	0.00917724
DENND6B	1.02058e-06	0.778282	0.697	0.863	0.0093322
POLR1B	1.03046e-06	1.72759	0.757	0.725	0.00942255
TNFRSF12A	1.0612e-06	-0.711644	0.547	0.426	0.00970361
SCPEP1	1.06659e-06	0.509237	0.637	0.808	0.00975288
TCF20	1.07526e-06	0.530056	0.867	0.96	0.00983221
KDSR	1.09503e-06	-0.71135	0.796	0.681	0.010013
AHNAK2	1.09836e-06	0.644558	0.671	0.832	0.0100434
MAPK8IP3	1.11967e-06	0.581244	0.663	0.81	0.0102383
SH2D3C	1.1878e-06	0.678659	0.817	0.898	0.0108613
TMEM131L	1.22089e-06	0.594632	0.831	0.976	0.0111638
BIN2	1.25423e-06	0.64346	0.831	0.928	0.0114686
TNFAIP8L2	1.29461e-06	1.29841	0.417	0.491	0.0118379
SLAMF7	1.32355e-06	1.56972	0.634	0.794	0.0121025
E4F1	1.34364e-06	0.51588	0.547	0.68	0.0122862
YTHDF1	1.39655e-06	-0.535604	0.868	0.827	0.01277
PIK3C2B	1.40427e-06	0.827592	0.764	0.867	0.0128406
INTS2	1.42054e-06	0.735534	0.767	0.885	0.0129894
RCN3	1.55588e-06	0.553557	0.718	0.835	0.014227
RPS6KA4	1.57385e-06	0.728901	0.484	0.594	0.0143912
MKS1	1.57935e-06	0.607558	0.742	0.846	0.0144416
IRF1	1.62407e-06	-1.12283	0.751	0.586	0.0148505
AKNA	1.87861e-06	1.37391	0.748	0.846	0.017178
MTA3	1.87861e-06	0.686699	0.873	0.936	0.017178
CDKN1A	1.8842e-06	-0.585066	0.616	0.48	0.0172291
PINX1	1.88794e-06	1.05475	0.762	0.891	0.0172633
IFT20	1.89731e-06	1.21765	0.52	0.412	0.017349
UBL4A	1.90108e-06	0.536398	0.624	0.731	0.0173834
INO80E	1.90957e-06	-0.528881	0.627	0.723	0.0174611
C6H4orf3	1.92095e-06	-0.693788	0.714	0.597	0.0175651
RANBP17	1.9439e-06	0.522752	0.921	1	0.017775
PRCP	1.98079e-06	0.701774	0.786	0.912	0.0181123
EIF3M	1.99455e-06	0.831622	0.567	0.706	0.0182381
HMGXB3	1.99849e-06	0.720707	0.709	0.798	0.0182742
TENT2	2.00443e-06	0.662261	0.909	0.989	0.0183285
RRAGA	2.11004e-06	-0.522687	0.686	0.543	0.0192942
NTAN1	2.14783e-06	0.528541	0.698	0.85	0.0196398
PPP4C	2.19166e-06	0.549039	0.615	0.776	0.0200405
NOTCH1	2.20356e-06	1.24415	0.761	0.881	0.0201494
ITGA9	2.2864e-06	0.540745	0.882	1	0.0209068
KAT5	2.3124e-06	0.718921	0.544	0.68	0.0211446
LGALS4	2.31353e-06	0.762207	0.479	0.548	0.0211549
TESK2	2.36176e-06	0.705842	0.794	0.913	0.021596
DPYSL3	2.40387e-06	0.795034	0.789	0.981	0.021981
ALKBH6	2.41332e-06	1.51734	0.565	0.686	0.0220674
YIF1B	2.48659e-06	0.84393	0.573	0.74	0.0227374
ZFP62	2.49392e-06	-0.66448	0.741	0.645	0.0228044
CEP44	2.51724e-06	0.596511	0.713	0.839	0.0230176
PSMD9	2.53083e-06	0.783532	0.613	0.744	0.0231419
PSMA5	2.55574e-06	0.51236	0.772	0.855	0.0233697
PSMD14	2.69038e-06	0.567472	0.921	0.956	0.0246009
ZNF358	2.69433e-06	1.00354	0.369	0.483	0.0246369
UBA2	2.81119e-06	-0.721086	0.687	0.831	0.0257055
ABHD1	2.82218e-06	-1.37652	0.44	0.547	0.025806
MRI1	2.86793e-06	0.782992	0.693	0.745	0.0262244
EXOSC9	2.90873e-06	0.885472	0.718	0.818	0.0265975
ST6GAL1	2.95152e-06	0.574891	0.898	0.971	0.0269887
GANAB	2.99929e-06	0.807828	0.582	0.702	0.0274255
FOCAD	3.01098e-06	0.613974	0.876	0.995	0.0275324
PIGH	3.03302e-06	0.685524	0.923	0.869	0.0277339
KLHL26	3.08055e-06	0.912832	0.747	0.859	0.0281686
RCBTB1	3.10459e-06	0.547077	0.959	0.976	0.0283884
GRAMD4	3.14098e-06	0.9561	0.652	0.773	0.0287211
NECTIN2	3.16393e-06	0.918072	0.812	0.924	0.028931
GATB	3.167e-06	0.695185	0.859	0.957	0.0289591
RHOBTB1	3.19788e-06	0.533177	0.885	0.961	0.0292414
ABCB10	3.21655e-06	-1.08713	0.795	0.901	0.0294121
F11R	3.28271e-06	-0.682585	0.764	0.651	0.0300171
GSC	3.37458e-06	-0.648367	0.807	0.717	0.0308572
PAN2	3.39259e-06	0.563828	0.676	0.796	0.0310219
C3H1orf54	3.48573e-06	-0.674775	0.718	0.822	0.0318735
UBN1	3.59171e-06	0.545143	0.742	0.863	0.0328426
NKAPL	3.64233e-06	-1.13259	0.42	0.353	0.0333055
UBXN4	3.71686e-06	0.525002	0.717	0.845	0.033987
PPID	3.7892e-06	0.711728	0.512	0.633	0.0346484
POLI	3.85917e-06	-0.604775	0.727	0.814	0.0352883
DNAJB12	3.93038e-06	0.790326	0.787	0.902	0.0359394
ASAP3	3.98365e-06	0.85092	0.865	0.964	0.0364265
GORAB	4.00669e-06	-0.819245	0.644	0.765	0.0366372
ASB14	4.02213e-06	-1.31239	0.563	0.653	0.0367783
SH3D19	4.07072e-06	0.533757	0.979	0.999	0.0372227
ESD	4.07268e-06	0.978473	0.699	0.839	0.0372406
THAP7	4.11e-06	0.790465	0.624	0.749	0.0375819
ZNRD2	4.13176e-06	2.01388	0.571	0.682	0.0377808
EIF3L	4.36804e-06	0.633384	0.618	0.808	0.0399414
MRPL21	4.52981e-06	0.508249	0.649	0.811	0.0414206
CFAP69	4.75596e-06	1.06753	0.52	0.609	0.0434885
TRIM26	4.99766e-06	0.705426	0.626	0.755	0.0456986
ELK4	5.13996e-06	0.501996	0.886	0.945	0.0469998
SETD9	5.26609e-06	-1.50578	0.372	0.485	0.0481531

## Sheet: ASPC_VAT_GO
ONTOLOGY	ID	Description	setSize	enrichmentScore	NES	pvalue	p.adjust	qvalue	rank	leading_edge	core_enrichment
BP	GO:2000116	regulation of cysteine-type endopeptidase activity	11	0.606946	1.99533	0.00258755	0.00258755	0.449521	460	tags=64%, list=19%, signal=52%	PDCD2/S100A9/AQP1/CDKN2D/FADD/GPX1/PSMB9
BP	GO:0006479	protein methylation	7	0.707311	1.94765	0.00248668	0.00248668	0.449521	243	tags=71%, list=10%, signal=64%	EEF1AKMT3/NFYA/PRMT5/KMT5A/ARMT1
BP	GO:0008213	protein alkylation	7	0.707311	1.94765	0.00248668	0.00248668	0.449521	243	tags=71%, list=10%, signal=64%	EEF1AKMT3/NFYA/PRMT5/KMT5A/ARMT1
BP	GO:0002460	adaptive immune response based on somatic recombination of immune receptors built from immunoglobulin superfamily domains	8	0.66425	1.935	0.00333802	0.00333802	0.449521	566	tags=88%, list=23%, signal=67%	FADD/C3/HLX/RNF168/C4A/TMEM98/ERCC1
BP	GO:0071260	cellular response to mechanical stimulus	3	0.943505	1.88029	0.000926956	0.000926956	0.449521	140	tags=100%, list=6%, signal=94%	AQP1/CNN2/FADD
BP	GO:0006260	DNA replication	11	0.567986	1.86725	0.00741763	0.00741763	0.508354	296	tags=36%, list=12%, signal=32%	CHAF1A/CCNE2/CDK2/GRWD1
BP	GO:0043281	regulation of cysteine-type endopeptidase activity involved in apoptotic process	9	0.606604	1.84224	0.00823694	0.00823694	0.508354	130	tags=44%, list=5%, signal=42%	PDCD2/S100A9/AQP1/CDKN2D
BP	GO:0044087	regulation of cellular component biogenesis	36	0.374369	1.84113	0.00987167	0.00987167	0.508354	212	tags=25%, list=9%, signal=23%	PLK4/PHF23/MIEN1/TBC1D7/SEPTIN8/CDK2/IFT20/CPTP/APOA1
BP	GO:2001056	positive regulation of cysteine-type endopeptidase activity	4	0.826058	1.83513	0.00329068	0.00329068	0.449521	140	tags=75%, list=6%, signal=71%	PDCD2/S100A9/FADD
BP	GO:0018022	peptidyl-lysine methylation	3	0.916701	1.82687	0.00111235	0.00111235	0.449521	205	tags=100%, list=8%, signal=92%	EEF1AKMT3/NFYA/KMT5A
BP	GO:0009636	response to toxic substance	13	0.523156	1.82515	0.0114549	0.0114549	0.508354	923	tags=85%, list=38%, signal=53%	S100A9/PRXL2B/HP/NXN/PIM1/ESD/GPX1/AKR1A1/PRDX3/GPX4/PARK7
BP	GO:0097237	cellular response to toxic substance	13	0.523156	1.82515	0.0114549	0.0114549	0.508354	923	tags=85%, list=38%, signal=53%	S100A9/PRXL2B/HP/NXN/PIM1/ESD/GPX1/AKR1A1/PRDX3/GPX4/PARK7
BP	GO:0098754	detoxification	13	0.523156	1.82515	0.0114549	0.0114549	0.508354	923	tags=85%, list=38%, signal=53%	S100A9/PRXL2B/HP/NXN/PIM1/ESD/GPX1/AKR1A1/PRDX3/GPX4/PARK7
BP	GO:1990748	cellular detoxification	13	0.523156	1.82515	0.0114549	0.0114549	0.508354	923	tags=85%, list=38%, signal=53%	S100A9/PRXL2B/HP/NXN/PIM1/ESD/GPX1/AKR1A1/PRDX3/GPX4/PARK7
BP	GO:1902115	regulation of organelle assembly	12	0.534511	1.80695	0.0122098	0.0122098	0.508354	179	tags=33%, list=7%, signal=31%	PLK4/PHF23/TBC1D7/IFT20
BP	GO:0010638	positive regulation of organelle organization	17	0.470993	1.80679	0.014644	0.014644	0.508354	331	tags=41%, list=14%, signal=36%	PLK4/CDK2/IFT20/APOA1/ZDHHC6/MGARP/FIS1
BP	GO:0002822	regulation of adaptive immune response based on somatic recombination of immune receptors built from immunoglobulin superfamily domains	3	0.905979	1.8055	0.00148313	0.00148313	0.449521	231	tags=100%, list=10%, signal=91%	FADD/C3/HLX
BP	GO:0044089	positive regulation of cellular component biogenesis	16	0.47835	1.79545	0.0147308	0.0147308	0.508354	212	tags=31%, list=9%, signal=29%	PLK4/MIEN1/CDK2/IFT20/APOA1
BP	GO:0051646	mitochondrion localization	3	0.88	1.75373	0.00370782	0.00370782	0.449521	294	tags=100%, list=12%, signal=88%	MSTO1/PLIN5/MGARP
BP	GO:0052548	regulation of endopeptidase activity	17	0.456234	1.75017	0.0218818	0.0218818	0.508354	171	tags=35%, list=7%, signal=33%	PDCD2/S100A9/AQP1/CDKN2D/FADD/C3
BP	GO:0006950	response to stress	152	0.243335	1.72404	0.00361283	0.00361283	0.449521	405	tags=26%, list=17%, signal=23%	CHAF1A/MORN4/UBXN6/TKFC/S100A9/SHISA5/AQP1/FUNDC1/THG1L/HP/CNN2/FUNDC2/LONP1/CDKN2D/FADD/TNFAIP8L2/CDK2/C3/SMUG1/KMT5A/APOA1/ANKZF1/SLU7/SHARPIN/ARMT1/RNF168/APEX2/S100B/BRCA1/MGARP/VPS33B/RAD23A/POLD1/SPRING1/C4A/ACADVL/TYROBP/NSMCE4A/GPX1
BP	GO:0010822	positive regulation of mitochondrion organization	3	0.864742	1.72332	0.00648869	0.00648869	0.508354	331	tags=100%, list=14%, signal=86%	ZDHHC6/MGARP/FIS1
BP	GO:0000209	protein polyubiquitination	10	0.541579	1.71526	0.0245559	0.0245559	0.508354	286	tags=50%, list=12%, signal=44%	UBE2C/ANAPC13/SHARPIN/RNF168/BRCA1
BP	GO:0006281	DNA repair	29	0.370026	1.70433	0.020506	0.020506	0.508354	345	tags=31%, list=14%, signal=27%	CHAF1A/CDKN2D/CDK2/SMUG1/RNF168/APEX2/BRCA1/RAD23A/POLD1
BP	GO:0044088	regulation of vacuole organization	4	0.764439	1.69824	0.0140768	0.0140768	0.508354	575	tags=100%, list=24%, signal=76%	PHF23/IFT20/LAPTM4B/CHMP4A
BP	GO:0051130	positive regulation of cellular component organization	33	0.352626	1.68866	0.0239541	0.0239541	0.508354	405	tags=33%, list=17%, signal=28%	PLK4/MIEN1/CDK2/C3/IFT20/APOA1/ZDHHC6/MGARP/CD53/FIS1/GPX1
BP	GO:0014902	myotube differentiation	6	0.649636	1.68349	0.0227151	0.0227151	0.508354	605	tags=83%, list=25%, signal=63%	MAMSTR/CD53/GPX1/HOMER1/RIPOR2
BP	GO:0043277	apoptotic cell clearance	3	0.844124	1.68223	0.0100111	0.0100111	0.508354	381	tags=100%, list=16%, signal=84%	C3/TGM2/TYROBP
BP	GO:0045833	negative regulation of lipid metabolic process	6	0.644391	1.66989	0.0252191	0.0252191	0.508354	372	tags=67%, list=15%, signal=57%	PLIN5/PIK3IP1/BRCA1/ACADVL
BP	GO:0007099	centriole replication	3	0.836969	1.66797	0.0113089	0.0113089	0.508354	155	tags=67%, list=6%, signal=62%	PLK4/CDK2
BP	GO:0098534	centriole assembly	3	0.836969	1.66797	0.0113089	0.0113089	0.508354	155	tags=67%, list=6%, signal=62%	PLK4/CDK2
BP	GO:0009411	response to UV	12	0.490516	1.65823	0.0311264	0.0311264	0.508354	566	tags=58%, list=23%, signal=45%	AQP1/NOC2L/CDKN2D/POLD1/GPX1/EIF2S1/ERCC1
BP	GO:0006919	activation of cysteine-type endopeptidase activity involved in apoptotic process	3	0.829904	1.65389	0.0131628	0.0131628	0.508354	44	tags=67%, list=2%, signal=66%	PDCD2/S100A9
BP	GO:0043280	positive regulation of cysteine-type endopeptidase activity involved in apoptotic process	3	0.829904	1.65389	0.0131628	0.0131628	0.508354	44	tags=67%, list=2%, signal=66%	PDCD2/S100A9
BP	GO:0006641	triglyceride metabolic process	5	0.683334	1.65029	0.0288462	0.0288462	0.508354	502	tags=80%, list=21%, signal=64%	PLIN5/C3/GPX1/SLC27A1
BP	GO:0051336	regulation of hydrolase activity	31	0.350887	1.64898	0.0303781	0.0303781	0.508354	212	tags=29%, list=9%, signal=27%	PDCD2/S100A9/AQP1/PLIN5/TBC1D7/CDKN2D/FADD/C3/APOA1
BP	GO:0007033	vacuole organization	11	0.49957	1.64234	0.0358806	0.0358806	0.508354	1082	tags=91%, list=45%, signal=51%	PHF23/IFT20/LAPTM4B/CHMP4A/VPS16/ARFIP2/ATG5/CORO1A/EXT1/HEXA
BP	GO:0001959	regulation of cytokine-mediated signaling pathway	5	0.678747	1.63921	0.0299347	0.0299347	0.508354	237	tags=60%, list=10%, signal=54%	FADD/APOA1/SHARPIN
BP	GO:0060759	regulation of response to cytokine stimulus	5	0.678747	1.63921	0.0299347	0.0299347	0.508354	237	tags=60%, list=10%, signal=54%	FADD/APOA1/SHARPIN
BP	GO:1902117	positive regulation of organelle assembly	3	0.822433	1.63901	0.0157582	0.0157582	0.508354	179	tags=67%, list=7%, signal=62%	PLK4/IFT20
BP	GO:0009612	response to mechanical stimulus	4	0.736089	1.63526	0.0241316	0.0241316	0.508354	140	tags=75%, list=6%, signal=71%	AQP1/CNN2/FADD
BP	GO:0051346	negative regulation of hydrolase activity	12	0.483701	1.63519	0.0374893	0.0374893	0.508354	212	tags=42%, list=9%, signal=38%	AQP1/PLIN5/CDKN2D/C3/APOA1
BP	GO:0032259	methylation	22	0.389503	1.63369	0.0391701	0.0391701	0.508354	243	tags=36%, list=10%, signal=33%	EEF1AKMT3/HSD17B10/NFYA/GAMT/PRMT5/DIMT1/KMT5A/ARMT1
BP	GO:0008203	cholesterol metabolic process	8	0.556955	1.62244	0.0384751	0.0384751	0.508354	372	tags=62%, list=15%, signal=53%	MVD/DHCR7/APOA1/FDXR/ACADVL
BP	GO:1905952	regulation of lipid localization	5	0.669887	1.61781	0.0348331	0.0348331	0.508354	212	tags=60%, list=9%, signal=55%	PLIN5/C3/APOA1
BP	GO:1905954	positive regulation of lipid localization	5	0.669887	1.61781	0.0348331	0.0348331	0.508354	212	tags=60%, list=9%, signal=55%	PLIN5/C3/APOA1
BP	GO:0051345	positive regulation of hydrolase activity	15	0.440832	1.61721	0.046397	0.046397	0.508354	140	tags=33%, list=6%, signal=32%	PDCD2/S100A9/PLIN5/TBC1D7/FADD
BP	GO:0006974	cellular response to DNA damage stimulus	44	0.309516	1.61471	0.0316896	0.0316896	0.508354	398	tags=30%, list=16%, signal=25%	CHAF1A/SHISA5/CDKN2D/CDK2/SMUG1/KMT5A/ARMT1/RNF168/APEX2/BRCA1/RAD23A/POLD1/NSMCE4A
BP	GO:0008053	mitochondrial fusion	4	0.726519	1.614	0.0288848	0.0288848	0.508354	331	tags=75%, list=14%, signal=65%	THG1L/ZDHHC6/FIS1
BP	GO:1902116	negative regulation of organelle assembly	5	0.666434	1.60947	0.0359216	0.0359216	0.508354	575	tags=80%, list=24%, signal=61%	PHF23/TBC1D7/LIMK2/CHMP4A
BP	GO:0052547	regulation of peptidase activity	20	0.394422	1.59958	0.047452	0.047452	0.508354	171	tags=30%, list=7%, signal=28%	PDCD2/S100A9/AQP1/CDKN2D/FADD/C3
BP	GO:0010950	positive regulation of endopeptidase activity	7	0.580562	1.59863	0.0408526	0.0408526	0.508354	140	tags=43%, list=6%, signal=41%	PDCD2/S100A9/FADD
BP	GO:0006325	chromatin organization	27	0.356021	1.59785	0.0418883	0.0418883	0.508354	296	tags=26%, list=12%, signal=23%	CHAF1A/NOC2L/CDK2/PRMT5/KMT5A/RNF168/GRWD1
BP	GO:0045922	negative regulation of fatty acid metabolic process	4	0.713693	1.5855	0.0354662	0.0354662	0.508354	372	tags=75%, list=15%, signal=64%	PLIN5/BRCA1/ACADVL
BP	GO:0010866	regulation of triglyceride biosynthetic process	3	0.794227	1.58279	0.0265109	0.0265109	0.508354	502	tags=100%, list=21%, signal=79%	PLIN5/C3/SLC27A1
BP	GO:0019432	triglyceride biosynthetic process	3	0.794227	1.58279	0.0265109	0.0265109	0.508354	502	tags=100%, list=21%, signal=79%	PLIN5/C3/SLC27A1
BP	GO:0090207	regulation of triglyceride metabolic process	3	0.794227	1.58279	0.0265109	0.0265109	0.508354	502	tags=100%, list=21%, signal=79%	PLIN5/C3/SLC27A1
BP	GO:0070227	lymphocyte apoptotic process	3	0.78829	1.57096	0.0294772	0.0294772	0.508354	140	tags=67%, list=6%, signal=63%	NOC2L/FADD
BP	GO:0070228	regulation of lymphocyte apoptotic process	3	0.78829	1.57096	0.0294772	0.0294772	0.508354	140	tags=67%, list=6%, signal=63%	NOC2L/FADD
BP	GO:0070229	negative regulation of lymphocyte apoptotic process	3	0.78829	1.57096	0.0294772	0.0294772	0.508354	140	tags=67%, list=6%, signal=63%	NOC2L/FADD
BP	GO:0071887	leukocyte apoptotic process	3	0.78829	1.57096	0.0294772	0.0294772	0.508354	140	tags=67%, list=6%, signal=63%	NOC2L/FADD
BP	GO:2000106	regulation of leukocyte apoptotic process	3	0.78829	1.57096	0.0294772	0.0294772	0.508354	140	tags=67%, list=6%, signal=63%	NOC2L/FADD
BP	GO:2000107	negative regulation of leukocyte apoptotic process	3	0.78829	1.57096	0.0294772	0.0294772	0.508354	140	tags=67%, list=6%, signal=63%	NOC2L/FADD
BP	GO:0002699	positive regulation of immune effector process	6	0.60582	1.56994	0.0472187	0.0472187	0.508354	282	tags=67%, list=12%, signal=59%	FADD/C3/HLX/S100B
BP	GO:0033554	cellular response to stress	84	0.249947	1.54856	0.0301035	0.0301035	0.508354	405	tags=26%, list=17%, signal=23%	CHAF1A/UBXN6/SHISA5/AQP1/THG1L/LONP1/CDKN2D/CDK2/SMUG1/KMT5A/ANKZF1/SLU7/ARMT1/RNF168/APEX2/BRCA1/MGARP/RAD23A/POLD1/SPRING1/NSMCE4A/GPX1
BP	GO:2000785	regulation of autophagosome assembly	3	0.764124	1.5228	0.0422692	0.0422692	0.508354	575	tags=100%, list=24%, signal=76%	PHF23/IFT20/CHMP4A
BP	GO:0006949	syncytium formation	3	0.751753	1.49815	0.0494994	0.0494994	0.508354	605	tags=100%, list=25%, signal=75%	CD53/ERCC1/RIPOR2
BP	GO:0035023	regulation of Rho protein signal transduction	3	0.751753	1.49815	0.0494994	0.0494994	0.508354	605	tags=100%, list=25%, signal=75%	APOA1/CDC42SE2/RIPOR2
BP	GO:0080009	mRNA methylation	3	-0.783505	-1.57477	0.0433651	0.0433651	0.508354	529	tags=100%, list=22%, signal=78%	TRMT61A/TRMT6
BP	GO:0090313	regulation of protein targeting to membrane	3	-0.787047	-1.58189	0.0418474	0.0418474	0.508354	3	tags=67%, list=0%, signal=67%	CIB1/CDK5
BP	GO:0090314	positive regulation of protein targeting to membrane	3	-0.787047	-1.58189	0.0418474	0.0418474	0.508354	3	tags=67%, list=0%, signal=67%	CIB1/CDK5
BP	GO:1903533	regulation of protein targeting	3	-0.787047	-1.58189	0.0418474	0.0418474	0.508354	3	tags=67%, list=0%, signal=67%	CIB1/CDK5
BP	GO:0050769	positive regulation of neurogenesis	3	-0.790928	-1.58969	0.0398959	0.0398959	0.508354	511	tags=100%, list=21%, signal=79%	SERPINF1/HES1
BP	GO:0042116	macrophage activation	3	-0.795052	-1.59798	0.0381613	0.0381613	0.508354	501	tags=100%, list=21%, signal=79%	TMEM106A/NR1D1
BP	GO:0060674	placenta blood vessel development	3	-0.796704	-1.6013	0.0375108	0.0375108	0.508354	79	tags=67%, list=3%, signal=65%	NSDHL/HES1
BP	GO:0060711	labyrinthine layer development	3	-0.796704	-1.6013	0.0375108	0.0375108	0.508354	79	tags=67%, list=3%, signal=65%	NSDHL/HES1
BP	GO:0060716	labyrinthine layer blood vessel development	3	-0.796704	-1.6013	0.0375108	0.0375108	0.508354	79	tags=67%, list=3%, signal=65%	NSDHL/HES1
BP	GO:0035249	synaptic transmission, glutamatergic	3	-0.797543	-1.60298	0.0368604	0.0368604	0.508354	3	tags=67%, list=0%, signal=67%	EXT1/CDK5
BP	GO:0006612	protein targeting to membrane	4	-0.707469	-1.60381	0.041685	0.041685	0.508354	3	tags=50%, list=0%, signal=50%	CIB1/CDK5
BP	GO:0001541	ovarian follicle development	4	-0.70807	-1.60517	0.0410234	0.0410234	0.508354	414	tags=75%, list=17%, signal=62%	SOD1/KIT/CEBPB
BP	GO:1902106	negative regulation of leukocyte differentiation	5	-0.644817	-1.61277	0.0498664	0.0498664	0.508354	173	tags=60%, list=7%, signal=56%	FGL2/IRF1/TCTA
BP	GO:1903707	negative regulation of hemopoiesis	5	-0.644817	-1.61277	0.0498664	0.0498664	0.508354	173	tags=60%, list=7%, signal=56%	FGL2/IRF1/TCTA
BP	GO:0007411	axon guidance	3	-0.804072	-1.6161	0.033608	0.033608	0.508354	3	tags=67%, list=0%, signal=67%	EXT1/CDK5
BP	GO:0048588	developmental cell growth	3	-0.804072	-1.6161	0.033608	0.033608	0.508354	3	tags=67%, list=0%, signal=67%	EXT1/CDK5
BP	GO:0060560	developmental growth involved in morphogenesis	3	-0.804072	-1.6161	0.033608	0.033608	0.508354	3	tags=67%, list=0%, signal=67%	EXT1/CDK5
BP	GO:0097485	neuron projection guidance	3	-0.804072	-1.6161	0.033608	0.033608	0.508354	3	tags=67%, list=0%, signal=67%	EXT1/CDK5
BP	GO:0048812	neuron projection morphogenesis	9	-0.514169	-1.62627	0.0498138	0.0498138	0.508354	3	tags=22%, list=0%, signal=22%	TMEM106B/CDK5
BP	GO:0006839	mitochondrial transport	5	-0.650664	-1.62739	0.0463045	0.0463045	0.508354	304	tags=80%, list=13%, signal=70%	MAIP1/BNIP3/TMEM14C/ALKBH7
BP	GO:0097061	dendritic spine organization	3	-0.810677	-1.62938	0.0303556	0.0303556	0.508354	3	tags=67%, list=0%, signal=67%	EFNA1/CDK5
BP	GO:0106027	neuron projection organization	3	-0.810677	-1.62938	0.0303556	0.0303556	0.508354	3	tags=67%, list=0%, signal=67%	EFNA1/CDK5
BP	GO:0006006	glucose metabolic process	9	-0.515916	-1.63179	0.0488827	0.0488827	0.508354	1181	tags=100%, list=49%, signal=52%	OMA1/DDB1/PGM1/ADIPOQ/MDH2/PGK1/FBP1/SIRT7
BP	GO:0007416	synapse assembly	3	-0.815362	-1.6388	0.0271032	0.0271032	0.508354	3	tags=67%, list=0%, signal=67%	SEMA4A/CDK5
BP	GO:0050804	modulation of chemical synaptic transmission	8	-0.543804	-1.6399	0.0475638	0.0475638	0.508354	3	tags=50%, list=0%, signal=50%	ADRB2/ADIPOQ/BACE1/CDK5
BP	GO:0099177	regulation of trans-synaptic signaling	8	-0.543804	-1.6399	0.0475638	0.0475638	0.508354	3	tags=50%, list=0%, signal=50%	ADRB2/ADIPOQ/BACE1/CDK5
BP	GO:0030534	adult behavior	6	-0.612659	-1.63992	0.0460213	0.0460213	0.508354	3	tags=33%, list=0%, signal=33%	CCND2/CDK5
BP	GO:0072595	maintenance of protein localization in organelle	3	-0.818154	-1.64441	0.0264527	0.0264527	0.508354	3	tags=67%, list=0%, signal=67%	KDELR2/CDK5
BP	GO:0051261	protein depolymerization	3	-0.818657	-1.64542	0.0262359	0.0262359	0.508354	78	tags=100%, list=3%, signal=97%	CFL2/MAP6D1
BP	GO:1901879	regulation of protein depolymerization	3	-0.818657	-1.64542	0.0262359	0.0262359	0.508354	78	tags=100%, list=3%, signal=97%	CFL2/MAP6D1
BP	GO:0045595	regulation of cell differentiation	37	-0.312511	-1.64998	0.0454313	0.0454313	0.508354	340	tags=27%, list=14%, signal=24%	NR1D1/TFE3/SERPINF1/DUSP10/FGL2/IRF1/HES1/TCTA/CEBPB/CDK5
BP	GO:1903706	regulation of hemopoiesis	15	-0.426479	-1.65008	0.0497814	0.0497814	0.508354	318	tags=40%, list=13%, signal=35%	TFE3/DUSP10/FGL2/IRF1/TCTA/CEBPB
BP	GO:0050890	cognition	8	-0.547423	-1.65081	0.0450116	0.0450116	0.508354	98	tags=25%, list=4%, signal=24%	GNAS/CDK5
BP	GO:0043393	regulation of protein binding	7	-0.577187	-1.65105	0.0452778	0.0452778	0.508354	3	tags=43%, list=0%, signal=43%	ADRB2/ADIPOQ/CDK5
BP	GO:0007409	axonogenesis	6	-0.616968	-1.65146	0.0430741	0.0430741	0.508354	3	tags=33%, list=0%, signal=33%	EFNA1/CDK5
BP	GO:0042391	regulation of membrane potential	9	-0.522603	-1.65294	0.0456238	0.0456238	0.508354	3	tags=22%, list=0%, signal=22%	SOD1/CDK5
BP	GO:0051651	maintenance of location in cell	9	-0.523975	-1.65728	0.0451583	0.0451583	0.508354	3	tags=22%, list=0%, signal=22%	TMSB4/CDK5
BP	GO:0007422	peripheral nervous system development	3	-0.825158	-1.65849	0.0229835	0.0229835	0.508354	3	tags=67%, list=0%, signal=67%	SOD1/CDK5
BP	GO:0014037	Schwann cell differentiation	3	-0.825158	-1.65849	0.0229835	0.0229835	0.508354	3	tags=67%, list=0%, signal=67%	SOD1/CDK5
BP	GO:0014044	Schwann cell development	3	-0.825158	-1.65849	0.0229835	0.0229835	0.508354	3	tags=67%, list=0%, signal=67%	SOD1/CDK5
BP	GO:0002694	regulation of leukocyte activation	15	-0.429232	-1.66073	0.0483244	0.0483244	0.508354	340	tags=47%, list=14%, signal=40%	NR1D1/DUSP10/FGL2/GPR183/IRF1/HES1/CEBPB
BP	GO:1904375	regulation of protein localization to cell periphery	7	-0.581461	-1.66327	0.0425337	0.0425337	0.508354	3	tags=29%, list=0%, signal=29%	PIK3R2/CDK5
BP	GO:0032507	maintenance of protein location in cell	4	-0.733814	-1.66353	0.0293339	0.0293339	0.508354	3	tags=50%, list=0%, signal=50%	TMSB4/CDK5
BP	GO:0045185	maintenance of protein location	4	-0.733814	-1.66353	0.0293339	0.0293339	0.508354	3	tags=50%, list=0%, signal=50%	TMSB4/CDK5
BP	GO:0016358	dendrite development	4	-0.735162	-1.66659	0.0293339	0.0293339	0.508354	3	tags=75%, list=0%, signal=75%	EFNA1/TMEM106B/CDK5
BP	GO:0018209	peptidyl-serine modification	11	-0.486765	-1.66914	0.0418549	0.0418549	0.508354	88	tags=18%, list=4%, signal=18%	DDIT4/CDK5
BP	GO:1905477	positive regulation of protein localization to membrane	5	-0.667399	-1.66925	0.0360641	0.0360641	0.508354	3	tags=60%, list=0%, signal=60%	CIB1/ATP2C1/CDK5
BP	GO:0050810	regulation of steroid biosynthetic process	3	-0.830928	-1.67008	0.0203816	0.0203816	0.508354	414	tags=100%, list=17%, signal=83%	EGR1/NR1D1
BP	GO:0006094	gluconeogenesis	5	-0.66818	-1.6712	0.0358415	0.0358415	0.508354	810	tags=100%, list=33%, signal=67%	ADIPOQ/MDH2/FBP1/SIRT7
BP	GO:0019319	hexose biosynthetic process	5	-0.66818	-1.6712	0.0358415	0.0358415	0.508354	810	tags=100%, list=33%, signal=67%	ADIPOQ/MDH2/FBP1/SIRT7
BP	GO:1901215	negative regulation of neuron death	5	-0.668251	-1.67138	0.0356189	0.0356189	0.508354	3	tags=40%, list=0%, signal=40%	SOD1/CDK5
BP	GO:0032944	regulation of mononuclear cell proliferation	9	-0.528499	-1.67159	0.0418994	0.0418994	0.508354	170	tags=44%, list=7%, signal=41%	GPR183/IRF1/HES1/CEBPB
BP	GO:0050670	regulation of lymphocyte proliferation	9	-0.528499	-1.67159	0.0418994	0.0418994	0.508354	170	tags=44%, list=7%, signal=41%	GPR183/IRF1/HES1/CEBPB
BP	GO:0021537	telencephalon development	6	-0.624748	-1.67228	0.03854	0.03854	0.508354	49	tags=33%, list=2%, signal=33%	HES1/CDK5
BP	GO:0030900	forebrain development	6	-0.624748	-1.67228	0.03854	0.03854	0.508354	49	tags=33%, list=2%, signal=33%	HES1/CDK5
BP	GO:0010975	regulation of neuron projection development	7	-0.586366	-1.6773	0.0404756	0.0404756	0.508354	3	tags=57%, list=0%, signal=57%	SNX3/CIB1/EFNA1/CDK5
BP	GO:0099173	postsynapse organization	4	-0.740238	-1.6781	0.0264667	0.0264667	0.508354	3	tags=50%, list=0%, signal=50%	EFNA1/CDK5
BP	GO:0099175	regulation of postsynapse organization	4	-0.740238	-1.6781	0.0264667	0.0264667	0.508354	3	tags=50%, list=0%, signal=50%	EFNA1/CDK5
BP	GO:0018105	peptidyl-serine phosphorylation	10	-0.508902	-1.67995	0.0389671	0.0389671	0.508354	88	tags=20%, list=4%, signal=19%	DDIT4/CDK5
BP	GO:0010001	glial cell differentiation	12	-0.473168	-1.68286	0.0453786	0.0453786	0.508354	414	tags=42%, list=17%, signal=35%	SOD1/NR1D1/DUSP10/HES1/CDK5
BP	GO:0090317	negative regulation of intracellular protein transport	4	-0.742983	-1.68432	0.025805	0.025805	0.508354	3	tags=50%, list=0%, signal=50%	ADIPOQ/CDK5
BP	GO:0060078	regulation of postsynaptic membrane potential	3	-0.838776	-1.68586	0.0169124	0.0169124	0.508354	3	tags=67%, list=0%, signal=67%	ADRB2/CDK5
BP	GO:0060079	excitatory postsynaptic potential	3	-0.838776	-1.68586	0.0169124	0.0169124	0.508354	3	tags=67%, list=0%, signal=67%	ADRB2/CDK5
BP	GO:0099565	chemical synaptic transmission, postsynaptic	3	-0.838776	-1.68586	0.0169124	0.0169124	0.508354	3	tags=67%, list=0%, signal=67%	ADRB2/CDK5
BP	GO:0030856	regulation of epithelial cell differentiation	4	-0.745941	-1.69102	0.0244817	0.0244817	0.508354	49	tags=50%, list=2%, signal=49%	HES1/CEBPB
BP	GO:0007155	cell adhesion	44	-0.305242	-1.69222	0.0379879	0.0379879	0.508354	350	tags=30%, list=14%, signal=26%	PIK3R2/THBS1/TFE3/C1QBP/DUSP10/FGL2/IRF1/KIT/GNAS/EPDR1/HES1/CEBPB/CDK5
BP	GO:0010977	negative regulation of neuron projection development	5	-0.676902	-1.69302	0.0331701	0.0331701	0.508354	3	tags=60%, list=0%, signal=60%	CIB1/EFNA1/CDK5
BP	GO:0008285	negative regulation of cell population proliferation	17	-0.419039	-1.69523	0.0435853	0.0435853	0.508354	364	tags=41%, list=15%, signal=35%	WDR77/SERPINF1/DUSP10/MED31/IRF1/HES1/CEBPB
BP	GO:0050803	regulation of synapse structure or activity	7	-0.593208	-1.69688	0.0381889	0.0381889	0.508354	3	tags=29%, list=0%, signal=29%	TUBB/CDK5
BP	GO:0050807	regulation of synapse organization	7	-0.593208	-1.69688	0.0381889	0.0381889	0.508354	3	tags=29%, list=0%, signal=29%	TUBB/CDK5
BP	GO:0043523	regulation of neuron apoptotic process	5	-0.679918	-1.70056	0.032057	0.032057	0.508354	3	tags=60%, list=0%, signal=60%	BACE1/SOD1/CDK5
BP	GO:0032535	regulation of cellular component size	8	-0.564678	-1.70285	0.0357309	0.0357309	0.508354	350	tags=50%, list=14%, signal=43%	PIK3R2/TMSB4/CFL2/CDK5
BP	GO:0033674	positive regulation of kinase activity	12	-0.478865	-1.70312	0.0422737	0.0422737	0.508354	847	tags=75%, list=35%, signal=49%	CCND1/EFNA1/CAB39/ADRB2/ADIPOQ/MAP3K7/RPLP1/CCND2/CDK5
BP	GO:0045860	positive regulation of protein kinase activity	12	-0.478865	-1.70312	0.0422737	0.0422737	0.508354	847	tags=75%, list=35%, signal=49%	CCND1/EFNA1/CAB39/ADRB2/ADIPOQ/MAP3K7/RPLP1/CCND2/CDK5
BP	GO:1903076	regulation of protein localization to plasma membrane	5	-0.680982	-1.70322	0.0318344	0.0318344	0.508354	3	tags=40%, list=0%, signal=40%	PIK3R2/CDK5
BP	GO:0007519	skeletal muscle tissue development	7	-0.59577	-1.7042	0.0372742	0.0372742	0.508354	78	tags=29%, list=3%, signal=28%	CFL2/CDK5
BP	GO:0060538	skeletal muscle organ development	7	-0.59577	-1.7042	0.0372742	0.0372742	0.508354	78	tags=29%, list=3%, signal=28%	CFL2/CDK5
BP	GO:0048813	dendrite morphogenesis	3	-0.848248	-1.70489	0.0138768	0.0138768	0.508354	3	tags=100%, list=0%, signal=100%	TMEM106B/CDK5
BP	GO:0051249	regulation of lymphocyte activation	14	-0.452876	-1.70781	0.0429329	0.0429329	0.508354	228	tags=43%, list=9%, signal=39%	DUSP10/FGL2/GPR183/IRF1/HES1/CEBPB
BP	GO:0032387	negative regulation of intracellular transport	5	-0.691991	-1.73075	0.0262689	0.0262689	0.508354	3	tags=40%, list=0%, signal=40%	ADIPOQ/CDK5
BP	GO:0046425	regulation of receptor signaling pathway via JAK-STAT	3	-0.861898	-1.73233	0.0117086	0.0117086	0.508354	49	tags=67%, list=2%, signal=65%	HES1/CDK5
BP	GO:1904892	regulation of receptor signaling pathway via STAT	3	-0.861898	-1.73233	0.0117086	0.0117086	0.508354	49	tags=67%, list=2%, signal=65%	HES1/CDK5
BP	GO:0002275	myeloid cell activation involved in immune response	4	-0.765677	-1.73576	0.0172034	0.0172034	0.508354	573	tags=100%, list=24%, signal=77%	LBP/KIT/PTGDR
BP	GO:0002065	columnar/cuboidal epithelial cell differentiation	7	-0.60713	-1.7367	0.0310999	0.0310999	0.508354	364	tags=71%, list=15%, signal=61%	YIPF6/WDR77/TUBB/HES1/CEBPB
BP	GO:0060563	neuroepithelial cell differentiation	3	-0.865567	-1.7397	0.0110581	0.0110581	0.508354	330	tags=100%, list=14%, signal=87%	HES1/CEBPB
BP	GO:0032989	cellular component morphogenesis	12	-0.489394	-1.74057	0.0363028	0.0363028	0.508354	78	tags=17%, list=3%, signal=16%	CFL2/CDK5
BP	GO:0045670	regulation of osteoclast differentiation	3	-0.870515	-1.74965	0.00997398	0.00997398	0.508354	318	tags=100%, list=13%, signal=87%	TCTA/CEBPB
BP	GO:0051962	positive regulation of nervous system development	4	-0.773102	-1.7526	0.0156595	0.0156595	0.508354	555	tags=100%, list=23%, signal=77%	NAP1L1/SERPINF1/HES1
BP	GO:0006605	protein targeting	7	-0.612709	-1.75266	0.0294992	0.0294992	0.508354	80	tags=29%, list=3%, signal=28%	PEX19/CDK5
BP	GO:0051222	positive regulation of protein transport	9	-0.5555	-1.75699	0.0283985	0.0283985	0.508354	71	tags=33%, list=3%, signal=32%	PIK3R2/RBM22/CDK5
BP	GO:1904951	positive regulation of establishment of protein localization	9	-0.5555	-1.75699	0.0283985	0.0283985	0.508354	71	tags=33%, list=3%, signal=32%	PIK3R2/RBM22/CDK5
BP	GO:1901214	regulation of neuron death	8	-0.583911	-1.76084	0.025522	0.025522	0.508354	88	tags=50%, list=4%, signal=48%	BACE1/SOD1/DDIT4/CDK5
BP	GO:0045444	fat cell differentiation	16	-0.446146	-1.76508	0.0327148	0.0327148	0.508354	340	tags=44%, list=14%, signal=38%	NR1D1/TFE3/DUSP10/ARL4A/SLC2A4/HES1/CEBPB
BP	GO:0034329	cell junction assembly	5	-0.707997	-1.77079	0.0202582	0.0202582	0.508354	3	tags=40%, list=0%, signal=40%	SEMA4A/CDK5
BP	GO:0031589	cell-substrate adhesion	9	-0.560106	-1.77156	0.0263035	0.0263035	0.508354	267	tags=33%, list=11%, signal=30%	C1QBP/EPDR1/CDK5
BP	GO:0032388	positive regulation of intracellular transport	8	-0.587801	-1.77258	0.0238979	0.0238979	0.508354	71	tags=38%, list=3%, signal=37%	PIK3R2/RBM22/CDK5
BP	GO:0090316	positive regulation of intracellular protein transport	7	-0.619946	-1.77336	0.0274411	0.0274411	0.508354	71	tags=43%, list=3%, signal=42%	PIK3R2/RBM22/CDK5
BP	GO:0042063	gliogenesis	14	-0.473605	-1.78597	0.0287024	0.0287024	0.508354	414	tags=43%, list=17%, signal=36%	SOD1/NR1D1/DUSP10/GPR183/HES1/CDK5
BP	GO:1901216	positive regulation of neuron death	4	-0.788624	-1.78778	0.0123511	0.0123511	0.508354	88	tags=75%, list=4%, signal=72%	BACE1/DDIT4/CDK5
BP	GO:0007160	cell-matrix adhesion	3	-0.891364	-1.79155	0.00693842	0.00693842	0.508354	93	tags=67%, list=4%, signal=64%	EPDR1/CDK5
BP	GO:0051168	nuclear export	9	-0.567626	-1.79535	0.0244413	0.0244413	0.508354	251	tags=33%, list=10%, signal=30%	SIRT7/RBM22/CDK5
BP	GO:0048709	oligodendrocyte differentiation	7	-0.627801	-1.79583	0.0244683	0.0244683	0.508354	228	tags=43%, list=9%, signal=39%	DUSP10/HES1/CDK5
BP	GO:1902105	regulation of leukocyte differentiation	11	-0.52467	-1.79912	0.0256837	0.0256837	0.508354	318	tags=55%, list=13%, signal=48%	TFE3/DUSP10/FGL2/IRF1/TCTA/CEBPB
BP	GO:0007259	receptor signaling pathway via JAK-STAT	4	-0.800344	-1.81435	0.00970446	0.00970446	0.508354	49	tags=50%, list=2%, signal=49%	HES1/CDK5
BP	GO:0097696	receptor signaling pathway via STAT	4	-0.800344	-1.81435	0.00970446	0.00970446	0.508354	49	tags=50%, list=2%, signal=49%	HES1/CDK5
BP	GO:0018210	peptidyl-threonine modification	8	-0.602576	-1.81713	0.0201856	0.0201856	0.508354	88	tags=25%, list=4%, signal=24%	DDIT4/CDK5
BP	GO:0018107	peptidyl-threonine phosphorylation	7	-0.635929	-1.81908	0.0224102	0.0224102	0.508354	88	tags=29%, list=4%, signal=28%	DDIT4/CDK5
BP	GO:0051099	positive regulation of binding	7	-0.642403	-1.8376	0.0205808	0.0205808	0.508354	49	tags=29%, list=2%, signal=28%	HES1/CDK5
BP	GO:0000904	cell morphogenesis involved in differentiation	11	-0.536582	-1.83997	0.0221165	0.0221165	0.508354	49	tags=18%, list=2%, signal=18%	HES1/CDK5
BP	GO:0030902	hindbrain development	3	-0.91665	-1.84238	0.00281873	0.00281873	0.449521	49	tags=67%, list=2%, signal=65%	HES1/CDK5
BP	GO:0045926	negative regulation of growth	8	-0.612119	-1.84591	0.0185615	0.0185615	0.508354	434	tags=62%, list=18%, signal=51%	FBP1/NDUFS3/DUSP10/GNAS/CDK5
BP	GO:0060322	head development	11	-0.53926	-1.84915	0.0214031	0.0214031	0.508354	88	tags=27%, list=4%, signal=26%	DDIT4/HES1/CDK5
BP	GO:0048667	cell morphogenesis involved in neuron differentiation	10	-0.560193	-1.84927	0.0215962	0.0215962	0.508354	49	tags=20%, list=2%, signal=20%	HES1/CDK5
BP	GO:0021953	central nervous system neuron differentiation	3	-0.922474	-1.85408	0.00173461	0.00173461	0.449521	192	tags=100%, list=8%, signal=92%	HES1/CDK5
BP	GO:0006611	protein export from nucleus	4	-0.821579	-1.86249	0.00727834	0.00727834	0.508354	251	tags=75%, list=10%, signal=67%	SIRT7/RBM22/CDK5
BP	GO:0046825	regulation of protein export from nucleus	4	-0.821579	-1.86249	0.00727834	0.00727834	0.508354	251	tags=75%, list=10%, signal=67%	SIRT7/RBM22/CDK5
BP	GO:0007420	brain development	10	-0.564374	-1.86307	0.020892	0.020892	0.508354	88	tags=30%, list=4%, signal=29%	DDIT4/HES1/CDK5
BP	GO:0002521	leukocyte differentiation	17	-0.461318	-1.86627	0.0229008	0.0229008	0.508354	318	tags=47%, list=13%, signal=41%	TFE3/DUSP10/FGL2/GPR183/IRF1/KIT/TCTA/CEBPB
BP	GO:0001764	neuron migration	4	-0.82482	-1.86984	0.00683723	0.00683723	0.508354	88	tags=50%, list=4%, signal=48%	DDIT4/CDK5
BP	GO:0050768	negative regulation of neurogenesis	5	-0.755016	-1.88839	0.0111309	0.0111309	0.508354	49	tags=60%, list=2%, signal=59%	NR1D1/HES1/CDK5
BP	GO:0051961	negative regulation of nervous system development	5	-0.755016	-1.88839	0.0111309	0.0111309	0.508354	49	tags=60%, list=2%, signal=59%	NR1D1/HES1/CDK5
BP	GO:0002573	myeloid leukocyte differentiation	7	-0.667734	-1.91006	0.0144066	0.0144066	0.508354	318	tags=71%, list=13%, signal=62%	TFE3/GPR183/KIT/TCTA/CEBPB
BP	GO:0048640	negative regulation of developmental growth	4	-0.847279	-1.92075	0.00352889	0.00352889	0.449521	228	tags=75%, list=9%, signal=68%	DUSP10/GNAS/CDK5
BP	GO:2000026	regulation of multicellular organismal development	36	-0.367238	-1.92405	0.0127421	0.0127421	0.508354	340	tags=56%, list=14%, signal=48%	ISG15/ADRB2/INO80E/ADIPOQ/PGK1/SEMA4A/NAP1L1/PAF1/TSPAN12/NR1D1/TFE3/SERPINF1/DUSP10/FGL2/IRF1/AAMP/HES1/TCTA/CEBPB/CDK5
BP	GO:0051098	regulation of binding	12	-0.545209	-1.93907	0.0148077	0.0148077	0.508354	80	tags=33%, list=3%, signal=32%	SUMO3/PEX19/HES1/CDK5
BP	GO:0050767	regulation of neurogenesis	7	-0.677952	-1.93929	0.0125772	0.0125772	0.508354	340	tags=57%, list=14%, signal=49%	NR1D1/SERPINF1/HES1/CDK5
BP	GO:0046822	regulation of nucleocytoplasmic transport	6	-0.733713	-1.96395	0.00725459	0.00725459	0.508354	350	tags=67%, list=14%, signal=57%	PIK3R2/SIRT7/RBM22/CDK5
BP	GO:0051241	negative regulation of multicellular organismal process	40	-0.362878	-1.96719	0.0084572	0.0084572	0.508354	364	tags=32%, list=15%, signal=28%	WDR77/NR1D1/SERPINF1/C1QBP/DUSP10/FGL2/IRF1/GNAS/KLKB1/HES1/TCTA/CEBPB/CDK5
BP	GO:0051960	regulation of nervous system development	8	-0.652887	-1.96885	0.0099768	0.0099768	0.508354	555	tags=75%, list=23%, signal=58%	SEMA4A/NAP1L1/NR1D1/SERPINF1/HES1/CDK5
BP	GO:0030316	osteoclast differentiation	4	-0.870875	-1.97424	0.00132333	0.00132333	0.449521	318	tags=100%, list=13%, signal=87%	GPR183/TCTA/CEBPB
BP	GO:0045055	regulated exocytosis	7	-0.704884	-2.01633	0.00708895	0.00708895	0.508354	146	tags=43%, list=6%, signal=40%	KIT/PTGDR/CDK5
BP	GO:0051093	negative regulation of developmental process	29	-0.414757	-2.02748	0.00809102	0.00809102	0.508354	364	tags=34%, list=15%, signal=30%	WDR77/NR1D1/SERPINF1/DUSP10/FGL2/IRF1/GNAS/HES1/TCTA/CDK5
BP	GO:0002274	myeloid leukocyte activation	6	-0.766309	-2.0512	0.00317388	0.00317388	0.449521	573	tags=100%, list=24%, signal=77%	LBP/TMEM106A/NR1D1/KIT/PTGDR
BP	GO:0045596	negative regulation of cell differentiation	18	-0.497479	-2.05637	0.010111	0.010111	0.508354	173	tags=28%, list=7%, signal=26%	FGL2/IRF1/HES1/TCTA/CDK5
BP	GO:0006887	exocytosis	11	-0.603398	-2.06908	0.00760999	0.00760999	0.508354	185	tags=64%, list=8%, signal=59%	VAMP2/SCRN1/LIN7C/EXOC8/KIT/PTGDR/CDK5
BP	GO:0010721	negative regulation of cell development	10	-0.682301	-2.25237	0.00140845	0.00140845	0.449521	173	tags=50%, list=7%, signal=47%	FGL2/IRF1/HES1/TCTA/CDK5
BP	GO:0060284	regulation of cell development	23	-0.516466	-2.33012	0.00175703	0.00175703	0.449521	340	tags=43%, list=14%, signal=38%	NR1D1/TFE3/SERPINF1/DUSP10/FGL2/IRF1/HES1/TCTA/CEBPB/CDK5
CC	GO:0000313	organellar ribosome	27	0.449685	2.01823	0.00265957	0.00265957	0.449521	388	tags=41%, list=16%, signal=35%	MRPL24/MRPL54/MRPL18/MRPS15/MRPL12/MRPS25/MRPL55/MRPL2/MRPL43/MRPL52/MRPS21
CC	GO:0005761	mitochondrial ribosome	27	0.449685	2.01823	0.00265957	0.00265957	0.449521	388	tags=41%, list=16%, signal=35%	MRPL24/MRPL54/MRPL18/MRPS15/MRPL12/MRPS25/MRPL55/MRPL2/MRPL43/MRPL52/MRPS21
CC	GO:0000152	nuclear ubiquitin ligase complex	4	0.883663	1.9631	0.000914077	0.000914077	0.449521	286	tags=100%, list=12%, signal=88%	UBE2C/ANAPC13/ANAPC16/BRCA1
CC	GO:0000315	organellar large ribosomal subunit	19	0.481949	1.9198	0.00701403	0.00701403	0.508354	342	tags=42%, list=14%, signal=36%	MRPL24/MRPL54/MRPL18/MRPL12/MRPL55/MRPL2/MRPL43/MRPL52
CC	GO:0005762	mitochondrial large ribosomal subunit	19	0.481949	1.9198	0.00701403	0.00701403	0.508354	342	tags=42%, list=14%, signal=36%	MRPL24/MRPL54/MRPL18/MRPL12/MRPL55/MRPL2/MRPL43/MRPL52
CC	GO:0015934	large ribosomal subunit	19	0.481949	1.9198	0.00701403	0.00701403	0.508354	342	tags=42%, list=14%, signal=36%	MRPL24/MRPL54/MRPL18/MRPL12/MRPL55/MRPL2/MRPL43/MRPL52
CC	GO:0044391	ribosomal subunit	30	0.408046	1.90147	0.00595731	0.00595731	0.508354	388	tags=37%, list=16%, signal=31%	MRPL24/MRPL54/MRPL18/MRPS15/MRPL12/MRPS25/MRPL55/MRPL2/MRPL43/MRPL52/MRPS21
CC	GO:0005840	ribosome	34	0.384634	1.86282	0.00881201	0.00881201	0.508354	388	tags=35%, list=16%, signal=30%	MRPL24/MRPL54/MRPL18/MRPS15/MRPL12/MRPS25/MRPL55/MRPL2/MRPL43/GADD45GIP1/MRPL52/MRPS21
CC	GO:0005680	anaphase-promoting complex	3	0.923711	1.84084	0.00111235	0.00111235	0.449521	188	tags=100%, list=8%, signal=92%	UBE2C/ANAPC13/ANAPC16
CC	GO:0000151	ubiquitin ligase complex	15	0.492432	1.8065	0.0137661	0.0137661	0.508354	309	tags=47%, list=13%, signal=41%	UBE2C/ANAPC13/ANAPC16/SHARPIN/RNF168/BRCA1/SKP1
CC	GO:0098687	chromosomal region	22	0.424232	1.77935	0.0160996	0.0160996	0.508354	1195	tags=86%, list=49%, signal=44%	ZNF330/PMF1/CDK2/ANAPC16/CENPM/CENPL/NSMCE4A/ERCC1/CHMP4A/RAD51D/PLK1/DCTN3/SS18L1/WRAP53/NSMCE2/SMC1A/NSMCE1/PPP1CA/MIS12
CC	GO:0019867	outer membrane	13	0.489731	1.70854	0.0229099	0.0229099	0.508354	426	tags=54%, list=18%, signal=45%	MSTO1/MAOB/FUNDC1/DHCR7/CPTP/MGARP/LETMD1
CC	GO:0031968	organelle outer membrane	13	0.489731	1.70854	0.0229099	0.0229099	0.508354	426	tags=54%, list=18%, signal=45%	MSTO1/MAOB/FUNDC1/DHCR7/CPTP/MGARP/LETMD1
CC	GO:1990904	ribonucleoprotein complex	60	0.299156	1.70833	0.0160807	0.0160807	0.508354	388	tags=30%, list=16%, signal=26%	MRPL24/MRPL54/MRPL18/MRPS15/HSD17B10/TBL3/MRPL12/MRPS25/MRPL55/MRPL2/SLU7/SNRPD1/MRPL43/GADD45GIP1/MRPL52/TFIP11/SF3A2/MRPS21
CC	GO:0000803	sex chromosome	4	0.756684	1.68101	0.0164534	0.0164534	0.508354	155	tags=50%, list=6%, signal=47%	PLK4/CDK2
CC	GO:0000775	chromosome, centromeric region	13	0.463037	1.61542	0.0427423	0.0427423	0.508354	823	tags=69%, list=34%, signal=46%	ZNF330/PMF1/ANAPC16/CENPM/CENPL/CHMP4A/PLK1/DCTN3/SS18L1
CC	GO:0098798	mitochondrial protein-containing complex	43	0.310554	1.60838	0.0321324	0.0321324	0.508354	388	tags=30%, list=16%, signal=26%	MRPL24/MRPL54/MRPL18/MRPS15/HSD17B10/MRPL12/MRPS25/MRPL55/MRPL2/MRPL43/MRPL52/PDHX/MRPS21
CC	GO:0000793	condensed chromosome	16	0.426678	1.6015	0.0465628	0.0465628	0.508354	1195	tags=88%, list=49%, signal=45%	PMF1/CDK2/ANAPC16/CENPM/NSMCE4A/CHMP4A/PLK1/DCTN3/SS18L1/NSMCE2/SMC1A/NSMCE1/RRS1/MIS12
CC	GO:0005759	mitochondrial matrix	58	0.282187	1.59968	0.0307862	0.0307862	0.508354	388	tags=29%, list=16%, signal=25%	MRPL24/MRPL54/MRPL18/TST/MRPS15/HSD17B10/LONP1/MRPL12/MRPS25/MRPL55/MRPL2/MRPL43/GADD45GIP1/MRPL52/PDHX/ACADVL/MRPS21
CC	GO:0005814	centriole	11	0.484956	1.59429	0.0477833	0.0477833	0.508354	674	tags=64%, list=28%, signal=46%	PLK4/IFT20/NUBP2/ODF2/NUBP1/CETN2/PLK1
CC	GO:0005765	lysosomal membrane	19	0.400089	1.59372	0.0477622	0.0477622	0.508354	575	tags=47%, list=24%, signal=36%	UBXN6/ACP2/MFSD1/VPS33B/CD164/SLC26A11/LAPTM4B/ATP6V0D1/CHMP4A
CC	GO:0098852	lytic vacuole membrane	19	0.400089	1.59372	0.0477622	0.0477622	0.508354	575	tags=47%, list=24%, signal=36%	UBXN6/ACP2/MFSD1/VPS33B/CD164/SLC26A11/LAPTM4B/ATP6V0D1/CHMP4A
CC	GO:0032420	stereocilium	3	0.752186	1.49901	0.0489433	0.0489433	0.508354	179	tags=67%, list=7%, signal=62%	MORN4/IFT20
CC	GO:0032421	stereocilium bundle	3	0.752186	1.49901	0.0489433	0.0489433	0.508354	179	tags=67%, list=7%, signal=62%	MORN4/IFT20
CC	GO:0005875	microtubule associated complex	4	-0.714672	-1.62014	0.0381562	0.0381562	0.508354	4	tags=50%, list=0%, signal=50%	DYNLRB2/DNAL4
CC	GO:0014069	postsynaptic density	3	-0.815137	-1.63835	0.0271032	0.0271032	0.508354	3	tags=67%, list=0%, signal=67%	LIN7C/CDK5
CC	GO:0032279	asymmetric synapse	3	-0.815137	-1.63835	0.0271032	0.0271032	0.508354	3	tags=67%, list=0%, signal=67%	LIN7C/CDK5
CC	GO:0099572	postsynaptic specialization	3	-0.815137	-1.63835	0.0271032	0.0271032	0.508354	3	tags=67%, list=0%, signal=67%	LIN7C/CDK5
CC	GO:0005876	spindle microtubule	5	-0.66424	-1.66135	0.0376224	0.0376224	0.508354	21	tags=60%, list=1%, signal=60%	KLHL21/TUBG2/FAM110A
CC	GO:0098984	neuron to neuron synapse	4	-0.744035	-1.6867	0.0255845	0.0255845	0.508354	3	tags=75%, list=0%, signal=75%	LIN7C/BACE1/CDK5
CC	GO:0030027	lamellipodium	10	-0.516656	-1.70555	0.035446	0.035446	0.508354	3	tags=40%, list=0%, signal=40%	PHACTR4/RAB13/ILK/CDK5
CC	GO:0043204	perikaryon	6	-0.645833	-1.72872	0.0296985	0.0296985	0.508354	3	tags=50%, list=0%, signal=50%	ROGDI/CIB1/CDK5
CC	GO:0150034	distal axon	8	-0.580776	-1.75139	0.0273782	0.0273782	0.508354	185	tags=25%, list=8%, signal=23%	EXOC8/CDK5
CC	GO:0030426	growth cone	7	-0.618966	-1.77056	0.0276698	0.0276698	0.508354	185	tags=29%, list=8%, signal=26%	EXOC8/CDK5
CC	GO:0030427	site of polarized growth	7	-0.618966	-1.77056	0.0276698	0.0276698	0.508354	185	tags=29%, list=8%, signal=26%	EXOC8/CDK5
CC	GO:0099081	supramolecular polymer	28	-0.380052	-1.84459	0.0237559	0.0237559	0.508354	78	tags=14%, list=3%, signal=14%	CFL2/TUBG2/FAM110A/DNAL4
CC	GO:0099512	supramolecular fiber	28	-0.380052	-1.84459	0.0237559	0.0237559	0.508354	78	tags=14%, list=3%, signal=14%	CFL2/TUBG2/FAM110A/DNAL4
CC	GO:0005615	extracellular space	22	-0.430989	-1.91394	0.0188584	0.0188584	0.508354	643	tags=68%, list=26%, signal=51%	ADIPOQ/HDGF/PGK1/LBP/TF/PCYOX1/SERPINH1/THBS1/TMSB4/XYLT2/AOC3/PLA2G15/KLKB1/SLC2A4/GGH
CC	GO:0099513	polymeric cytoskeletal fiber	20	-0.449762	-1.92565	0.0184217	0.0184217	0.508354	21	tags=15%, list=1%, signal=15%	TUBG2/FAM110A/DNAL4
CC	GO:0005874	microtubule	17	-0.493978	-1.9984	0.0128047	0.0128047	0.508354	21	tags=18%, list=1%, signal=18%	TUBG2/FAM110A/DNAL4
MF	GO:0008276	protein methyltransferase activity	4	0.901403	2.00251	0.000365631	0.000365631	0.449521	243	tags=100%, list=10%, signal=90%	EEF1AKMT3/PRMT5/KMT5A/ARMT1
MF	GO:0008170	N-methyltransferase activity	5	0.793791	1.91705	0.00235849	0.00235849	0.449521	205	tags=80%, list=8%, signal=73%	EEF1AKMT3/PRMT5/DIMT1/KMT5A
MF	GO:0035591	signaling adaptor activity	4	0.812706	1.80547	0.00493601	0.00493601	0.508354	458	tags=100%, list=19%, signal=81%	DOK2/AFAP1L2/SOCS2/CDC42SE2
MF	GO:0003735	structural constituent of ribosome	17	0.468562	1.79746	0.0159906	0.0159906	0.508354	388	tags=41%, list=16%, signal=35%	MRPL24/MRPL18/MRPS15/MRPS25/MRPL55/MRPL52/MRPS21
MF	GO:0008757	S-adenosylmethionine-dependent methyltransferase activity	12	0.508327	1.71844	0.0204643	0.0204643	0.508354	243	tags=50%, list=10%, signal=45%	EEF1AKMT3/GAMT/PRMT5/DIMT1/KMT5A/ARMT1
MF	GO:0016830	carbon-carbon lyase activity	4	0.759964	1.6883	0.0155393	0.0155393	0.508354	347	tags=75%, list=14%, signal=64%	MVD/ARMT1/UMPS
MF	GO:0008097	5S rRNA binding	3	0.833775	1.66161	0.011865	0.011865	0.508354	48	tags=67%, list=2%, signal=65%	MRPL18/TST
MF	GO:0003684	damaged DNA binding	3	0.767835	1.5302	0.0404153	0.0404153	0.508354	566	tags=100%, list=23%, signal=77%	RAD23A/POLD1/ERCC1
MF	GO:0042802	identical protein binding	88	-0.225787	-1.51233	0.0487873	0.0487873	0.508354	167	tags=16%, list=7%, signal=15%	CASTOR1/NUDT14/APIP/CISD2/HSPB8/TIMM8A/EPDR1/KLKB1/PAFAH1B3/HES1/DCK/CEBPB/PNPO/DNAL4
MF	GO:1901505	carbohydrate derivative transmembrane transporter activity	3	-0.781031	-1.5698	0.0448829	0.0448829	0.508354	535	tags=100%, list=22%, signal=78%	SLC35A2/SLC37A2
MF	GO:0051879	Hsp90 protein binding	3	-0.795319	-1.59851	0.0379445	0.0379445	0.508354	3	tags=100%, list=0%, signal=100%	PPID/CDK5
MF	GO:0052689	carboxylic ester hydrolase activity	13	-0.463393	-1.69819	0.0421382	0.0421382	0.508354	773	tags=77%, list=32%, signal=53%	PAFAH1B2/PGLS/RGN/ACOT9/ABHD16A/MRPL58/LYPLA1/ABHD10/PLA2G15/PAFAH1B3
MF	GO:0042803	protein homodimerization activity	40	-0.318039	-1.72411	0.0333162	0.0333162	0.508354	121	tags=20%, list=5%, signal=19%	CISD2/HSPB8/KLKB1/PAFAH1B3/HES1/DCK/CEBPB/PNPO
MF	GO:0008175	tRNA methyltransferase activity	6	-0.670131	-1.79376	0.0222172	0.0222172	0.508354	529	tags=83%, list=22%, signal=65%	TRMT10C/TRMT61A/METTL2A/BCDIN3D/METTL1

[truncated: 2 more sheets: ASPC_VAT_REVIGO_Input, ASPC_VAT_REVIGO_Output]
