# Supplementary material for: Depot-dependent effects of subclinical ketosis on visceral and subcutaneous adipose tissue transcriptional cellular diversity in dairy cows
Source: J Anim Sci Biotechnol. 2025 Sep 21;16:128. doi: 10.1186/s40104-025-01265-y (PMC12450340; doi:10.1186/s40104-025-01265-y)
Supplement: Supplementary file 3 — Additional file 3: DEGs, GO Terms, REVIGO results for IMCs [file 40104_2025_1265_MOESM3_ESM.xlsx]

## Sheet: IMC_SAT_SCKvNK_DEG
	p_val	avg_log2FC	pct.1	pct.2	p_val_adj
LYSMD4	4.21593e-44	2.52071	0.331	0.565	3.85504e-40
CCDC71	9.26104e-31	2.37122	0.278	0.33	8.46829e-27
CYB5RL	3.56168e-85	2.20625	0.138	0.398	3.2568e-81
FARSA	1.43481e-69	2.13049	0.349	0.692	1.31199e-65
RUSC1	4.20412e-38	2.05457	0.517	0.778	3.84425e-34
HTRA3	8.92411e-120	2.04181	0.142	0.41	8.16021e-116
RIPOR2	5.92952e-28	2.03469	0.667	0.984	5.42196e-24
TMEM167B	1.62693e-33	2.01735	0.203	0.269	1.48766e-29
OSMR	8.9171e-31	1.99781	0.533	0.93	8.1538e-27
LSM10	8.43468e-48	1.98891	0.398	0.629	7.71267e-44
PM20D2	4.54841e-55	1.98573	0.456	0.846	4.15906e-51
ITPKA	5.21332e-16	1.93584	0.35	0.334	4.76706e-12
ZDHHC6	5.28501e-43	1.92468	0.297	0.449	4.83262e-39
RGS16	3.67216e-73	1.8961	0.299	0.543	3.35782e-69
RNF150	4.79012e-22	1.89001	0.672	0.991	4.38009e-18
CISH	1.80097e-82	1.86166	0.321	0.714	1.6468e-78
WDR54	4.55526e-67	1.84756	0.281	0.533	4.16533e-63
PVR	4.64472e-40	1.77562	0.539	0.854	4.24713e-36
PHF24	5.83113e-31	1.77124	0.309	0.422	5.33199e-27
ATOH8	4.00207e-54	1.75534	0.474	0.866	3.65949e-50
ELK1	1.58846e-63	1.72391	0.301	0.609	1.45249e-59
SUMF2	1.81691e-76	1.72332	0.221	0.468	1.66138e-72
FKBPL	1.37852e-43	1.7209	0.382	0.602	1.26051e-39
MASP1	7.92678e-53	1.71917	0.242	0.409	7.24825e-49
FKRP	4.44055e-71	1.7048	0.272	0.555	4.06044e-67
RUNDC1	2.84301e-63	1.69329	0.358	0.63	2.59965e-59
PIK3R2	2.58834e-47	1.66627	0.419	0.686	2.36678e-43
SDR39U1	1.3553e-32	1.65825	0.444	0.686	1.23928e-28
FAAH	6.30237e-70	1.63747	0.335	0.696	5.76288e-66
DOK4	2.21632e-57	1.634	0.28	0.482	2.0266e-53
PTH1R	9.74458e-101	1.62705	0.322	0.823	8.91045e-97
MACROH2A2	1.08479e-53	1.60529	0.276	0.488	9.91932e-50
SLX1A	2.01292e-51	1.59816	0.301	0.516	1.84062e-47
TCF15	4.53956e-52	1.58069	0.573	0.916	4.15097e-48
VPS37D	2.40544e-48	1.57959	0.446	0.724	2.19953e-44
B4GALT3	3.08625e-52	1.54997	0.36	0.593	2.82206e-48
NCALD	5.99878e-26	1.5434	0.634	0.968	5.48528e-22
ZNF503	1.07485e-33	1.54221	0.359	0.446	9.82842e-30
CTPS1	8.63816e-39	1.54015	0.386	0.599	7.89874e-35
MXD1	1.67861e-32	1.5312	0.542	0.849	1.53492e-28
SATB1	1.52933e-21	1.5309	0.606	0.878	1.39842e-17
KLHDC1	7.05522e-95	1.51006	0.477	0.896	6.45129e-91
PLCB1	3.83628e-15	1.50902	0.663	0.998	3.50789e-11
ZAP70	1.56706e-72	1.50482	0.209	0.486	1.43292e-68
MRPL32	2.58966e-37	1.50259	0.39	0.57	2.36799e-33
LRP3	6.68388e-69	1.48117	0.335	0.665	6.11174e-65
AACS	1.09642e-42	1.48029	0.364	0.517	1.00257e-38
ZNF445	4.53425e-38	1.47465	0.359	0.582	4.14612e-34
UBXN2B	5.6602e-67	1.47178	0.464	0.798	5.17569e-63
TFRC	1.38357e-47	1.47024	0.536	0.89	1.26513e-43
MFAP4	1.33311e-57	1.45972	0.355	0.651	1.21899e-53
RASL11B	2.22821e-115	1.45598	0.13	0.474	2.03747e-111
STAT6	2.03587e-58	1.43812	0.421	0.716	1.8616e-54
C14H8orf33	1.00432e-59	1.43605	0.339	0.602	9.1835e-56
YJU2	6.51893e-65	1.4324	0.39	0.684	5.96091e-61
NAT14	2.98482e-31	1.42976	0.305	0.489	2.72932e-27
PLXNA3	3.6504e-56	1.42751	0.361	0.648	3.33792e-52
GPR180	1.82388e-53	1.42591	0.401	0.655	1.66776e-49
INPP4B	1.36746e-18	1.42421	0.635	0.993	1.25041e-14
MVD	8.76926e-72	1.41673	0.243	0.542	8.01861e-68
DHCR7	6.18414e-47	1.41006	0.35	0.574	5.65477e-43
RNF34	1.73504e-61	1.40604	0.449	0.758	1.58652e-57
ZNF471	2.40221e-76	1.40441	0.288	0.655	2.19658e-72
GPR173	1.55433e-37	1.40235	0.484	0.684	1.42128e-33
GIMAP7.3	7.80822e-58	1.40207	0.447	0.83	7.13984e-54
MOB3A	6.10319e-44	1.40014	0.42	0.66	5.58076e-40
RARG	9.78709e-72	1.39702	0.342	0.669	8.94932e-68
TWF1	4.97482e-56	1.39462	0.52	0.85	4.54897e-52
ANAPC11	3.3989e-28	1.3881	0.417	0.522	3.10795e-24
PRELP	9.73031e-50	1.38451	0.317	0.51	8.89739e-46
GSAP	7.14524e-26	1.37861	0.642	0.979	6.53361e-22
ZNF286A	5.9946e-40	1.37618	0.335	0.473	5.48146e-36
PEX5	2.64205e-33	1.36869	0.5	0.76	2.41589e-29
P4HTM	8.38496e-73	1.36667	0.289	0.608	7.6672e-69
LOX	5.19277e-27	1.36565	0.307	0.381	4.74827e-23
LOXL1	2.99909e-67	1.35836	0.244	0.506	2.74237e-63
SLC25A23	5.62372e-50	1.35219	0.286	0.474	5.14233e-46
SYT7	1.40811e-50	1.35117	0.575	0.905	1.28757e-46
CENPU	3.05617e-69	1.35035	0.268	0.511	2.79456e-65
ATP8A1	9.53981e-31	1.34396	0.585	0.925	8.7232e-27
PKN3	4.63567e-78	1.34072	0.354	0.771	4.23885e-74
RNF157	1.80487e-38	1.33882	0.545	0.851	1.65037e-34
MRPL2	7.05004e-52	1.32781	0.232	0.424	6.44656e-48
EPHX2	4.99087e-42	1.3254	0.49	0.8	4.56365e-38
PACSIN3	2.66833e-105	1.32497	0.346	0.812	2.43992e-101
ZCCHC10	8.29397e-74	1.32379	0.378	0.768	7.584e-70
LIG4	2.74329e-38	1.3192	0.305	0.458	2.50847e-34
TPST1	1.95333e-54	1.31736	0.489	0.905	1.78612e-50
PEX11B	4.06359e-57	1.316	0.447	0.746	3.71574e-53
SPAG1	1.27729e-72	1.31576	0.374	0.725	1.16796e-68
SDSL	7.51161e-40	1.31436	0.428	0.639	6.86862e-36
BRAP	1.95952e-54	1.31078	0.561	0.941	1.79178e-50
WDR35	2.90168e-69	1.29286	0.452	0.873	2.6533e-65
FOXRED1	1.50851e-72	1.28753	0.306	0.575	1.37938e-68
SLC11A2	1.37432e-56	1.28344	0.516	0.809	1.25667e-52
RPF2	1.1323e-44	1.27379	0.541	0.911	1.03538e-40
P3H3	5.79624e-87	1.27264	0.176	0.369	5.30008e-83
EXOSC2	1.37462e-40	1.26918	0.522	0.804	1.25696e-36
ITGA3	9.33194e-45	1.26899	0.487	0.747	8.53313e-41
ANKRD13D	7.63882e-52	1.2678	0.452	0.72	6.98493e-48
IDO1	5.72466e-76	1.25808	0.415	0.79	5.23463e-72
RAB3IP	1.85029e-40	1.25607	0.492	0.763	1.6919e-36
WDR17	5.65442e-68	1.25317	0.478	0.85	5.17041e-64
MVB12B	7.39016e-22	1.25214	0.65	0.971	6.75756e-18
VCAN	1.18279e-49	1.23057	0.392	0.792	1.08154e-45
NOX4	1.45876e-52	1.22716	0.544	0.945	1.33389e-48
PRCC	8.052e-47	1.22575	0.557	0.834	7.36275e-43
RUNX2	1.66912e-25	1.22575	0.665	0.984	1.52625e-21
SLC29A2	2.35535e-72	1.22314	0.172	0.385	2.15373e-68
POGLUT1	1.28627e-58	1.22101	0.395	0.736	1.17616e-54
SH2D3C	1.13358e-73	1.21136	0.47	0.856	1.03655e-69
RAB34	1.07193e-65	1.20967	0.276	0.519	9.80173e-62
RAB20	5.45455e-55	1.20801	0.486	0.778	4.98764e-51
ATPAF1	5.60283e-55	1.20553	0.6	0.953	5.12323e-51
PTGS1	2.9642e-60	1.20013	0.306	0.558	2.71046e-56
CD34	1.61833e-58	1.19198	0.438	0.792	1.4798e-54
MCUR1	9.89581e-64	1.19064	0.574	0.903	9.04873e-60
MEX3C	6.1618e-51	1.19012	0.501	0.807	5.63435e-47
ARHGEF18	6.14089e-42	1.18527	0.556	0.886	5.61523e-38
MOGS	5.51067e-36	1.18512	0.352	0.498	5.03896e-32
PIP4K2C	1.21776e-57	1.17562	0.55	0.849	1.11352e-53
MFAP2	1.81689e-93	1.17554	0.16	0.448	1.66137e-89
PLA2G15	2.89312e-52	1.17533	0.433	0.682	2.64547e-48
CPT2	1.46635e-56	1.17323	0.489	0.797	1.34083e-52
EML5	1.01037e-48	1.1727	0.439	0.671	9.2388e-45
GCNT4	2.28026e-76	1.17163	0.304	0.643	2.08507e-72
TOM1L1	8.43487e-49	1.17123	0.305	0.546	7.71284e-45
PDE4D	8.81298e-20	1.17109	0.738	0.997	8.05859e-16
SLC12A9	3.27545e-96	1.1687	0.221	0.627	2.99507e-92
EPHB4	3.02908e-49	1.1601	0.495	0.863	2.76979e-45
LETMD1	4.36324e-70	1.15826	0.394	0.747	3.98974e-66
DUSP3	1.91475e-40	1.15771	0.316	0.49	1.75085e-36
OGFR	4.34358e-56	1.15622	0.248	0.507	3.97177e-52
VPS26C	1.71123e-43	1.1551	0.549	0.875	1.56475e-39
DEDD	4.32895e-70	1.15417	0.505	0.872	3.95839e-66
FYN	3.6223e-21	1.14842	0.62	0.945	3.31223e-17
DCTD	7.06304e-51	1.14707	0.572	0.882	6.45844e-47
AMDHD1	5.66744e-50	1.14538	0.505	0.863	5.1823e-46
URB2	2.1465e-60	1.1424	0.184	0.416	1.96276e-56
PIK3C2B	2.44016e-57	1.12918	0.547	0.902	2.23129e-53
HOXA4	7.3255e-78	1.12852	0.183	0.51	6.69844e-74
PPAN	2.73208e-50	1.1257	0.378	0.681	2.49821e-46
PRELID3B	6.97635e-45	1.12512	0.512	0.83	6.37917e-41
NOB1	1.55118e-100	1.12489	0.288	0.67	1.4184e-96
WARS2	1.24302e-35	1.12445	0.622	0.968	1.13662e-31
PTGES	2.33164e-67	1.124	0.407	0.721	2.13206e-63
FIZ1	1.28141e-81	1.1205	0.256	0.58	1.17172e-77
EMG1	7.85135e-47	1.11923	0.242	0.385	7.17928e-43
DZANK1	1.43656e-35	1.11765	0.416	0.676	1.31359e-31
SCRIB	2.59062e-49	1.11473	0.531	0.832	2.36886e-45
ORAI3	1.95909e-62	1.11279	0.339	0.642	1.79139e-58
RHOF	1.12887e-58	1.11263	0.355	0.668	1.03224e-54
ALCAM	1.0647e-22	1.11115	0.691	0.997	9.73561e-19
VEGFD	3.31545e-30	1.11073	0.41	0.541	3.03164e-26
CETN2	2.03798e-66	1.10966	0.273	0.542	1.86353e-62
CD248	4.04095e-120	1.10533	0.225	0.608	3.69505e-116
GLIS2	5.00154e-47	1.10083	0.388	0.646	4.5734e-43
ACTR6	7.15965e-57	1.09749	0.439	0.764	6.54679e-53
PRMT5	3.95526e-88	1.09658	0.318	0.668	3.61669e-84
L3MBTL3	2.42266e-54	1.09609	0.478	0.806	2.21528e-50
ASB11	2.15901e-102	1.09357	0.233	0.667	1.9742e-98
ZNF329	2.35646e-57	1.09297	0.443	0.735	2.15474e-53
SLC7A6	6.78686e-60	1.09208	0.519	0.868	6.20591e-56
HNRNPLL	1.9944e-43	1.09093	0.6	0.955	1.82368e-39
PLEKHA6	2.98485e-38	1.09034	0.528	0.85	2.72935e-34
NAIF1	7.40452e-45	1.09013	0.372	0.62	6.77069e-41
TRIP6	2.58184e-77	1.0893	0.238	0.568	2.36084e-73
SFMBT2	1.41844e-22	1.08803	0.648	0.974	1.29702e-18
SLC35D1	4.87948e-40	1.08762	0.581	0.963	4.4618e-36
MED25	7.4041e-41	1.08269	0.42	0.673	6.77031e-37
NACC2	1.35008e-19	1.08032	0.585	0.89	1.23452e-15
HECTD2	1.26143e-37	1.07991	0.55	0.947	1.15345e-33
PPP1R16B	4.22297e-32	1.07934	0.622	0.989	3.86149e-28
R3HCC1	1.15922e-35	1.07881	0.382	0.52	1.05999e-31
RPH3AL	3.83891e-61	1.07764	0.568	0.938	3.5103e-57
FAR2	8.56783e-34	1.0776	0.525	0.895	7.83442e-30
KLC2	1.34389e-68	1.07711	0.208	0.473	1.22885e-64
GALNT11	2.58756e-44	1.07699	0.592	0.97	2.36607e-40
ADGB	9.18997e-68	1.07507	0.495	0.88	8.40331e-64
MTBP	2.70847e-40	1.07418	0.574	0.849	2.47662e-36
STK26	8.83701e-34	1.07412	0.597	0.904	8.08056e-30
HEYL	8.57465e-39	1.07247	0.481	0.784	7.84066e-35
TSPAN31	1.72936e-39	1.06484	0.335	0.542	1.58132e-35
RCC1L	1.43176e-41	1.05668	0.392	0.612	1.30921e-37
FAT4	1.07602e-32	1.05566	0.603	0.979	9.83911e-29
MMP2	1.76322e-89	1.05534	0.237	0.631	1.61229e-85
ZFP62	1.7693e-55	1.05505	0.309	0.558	1.61785e-51
COLEC12	1.30243e-11	1.05021	0.676	0.993	1.19094e-07
ENOSF1	3.33923e-43	1.04288	0.362	0.583	3.0534e-39
TMEM65	6.67191e-40	1.04279	0.624	0.985	6.1008e-36
POLR1H	2.89767e-42	1.0423	0.374	0.589	2.64963e-38
DCUN1D2	1.29019e-85	1.03779	0.467	0.855	1.17975e-81
RUVBL2	1.32166e-55	1.0372	0.429	0.705	1.20852e-51
DNAJC28	1.52247e-35	1.03647	0.258	0.419	1.39214e-31
DLL1	3.96588e-69	1.03624	0.494	0.914	3.6264e-65
TRERF1	8.38073e-16	1.03122	0.725	0.995	7.66334e-12
PET100	6.40518e-45	1.02977	0.404	0.612	5.85689e-41
ADPRH	3.69491e-51	1.02921	0.553	0.907	3.37863e-47
CPXM1	8.91183e-81	1.02875	0.167	0.315	8.14897e-77
ANPEP	8.38209e-113	1.02743	0.166	0.525	7.66458e-109
AP4S1	7.15893e-59	1.02541	0.523	0.891	6.54612e-55
NANP	1.44536e-47	1.02406	0.531	0.854	1.32164e-43
ASGR1	8.62807e-83	1.02345	0.147	0.456	7.88951e-79
PCSK6	1.56571e-88	1.0226	0.303	0.664	1.43169e-84
AIDA	2.17614e-31	1.01775	0.608	0.956	1.98986e-27
MRPS28	1.40633e-27	1.01632	0.606	0.961	1.28595e-23
CDIN1	5.71064e-31	1.01598	0.693	1	5.22181e-27
DERA	2.72203e-39	1.01477	0.65	0.976	2.48902e-35
SLC25A35	9.84381e-53	1.01436	0.361	0.629	9.00118e-49
PBX3	1.97253e-09	1.01223	0.749	0.996	1.80368e-05
PAPSS2	1.60862e-08	1.01165	0.746	0.99	0.000147093
ZSCAN16	1.80197e-33	1.00905	0.508	0.753	1.64772e-29
ULK4	2.62376e-40	1.00813	0.624	0.96	2.39917e-36
AHSA2	9.05882e-36	1.00435	0.542	0.798	8.28339e-32
TMOD1	1.91674e-70	1.00402	0.386	0.769	1.75267e-66
ATP6	1.74613e-16	1.00381	0.4	0.604	1.59666e-12
GJA4	6.56518e-32	1.00282	0.528	0.855	6.0032e-28
CCDC34	2.77006e-44	1.00275	0.44	0.649	2.53294e-40
SKP1	1.74798e-38	1.00216	0.544	0.884	1.59835e-34
SPRYD7	3.89561e-31	1.0015	0.409	0.604	3.56215e-27
WDR76	6.29065e-48	0.999282	0.525	0.843	5.75217e-44
BCKDHB	7.33094e-30	0.999269	0.622	0.985	6.70341e-26
WDR45B	1.50906e-46	0.995405	0.542	0.892	1.37988e-42
HPS5	2.288e-31	0.995347	0.5	0.751	2.09214e-27
ZNF385A	4.67979e-71	0.995062	0.456	0.865	4.2792e-67
C1H3orf33	1.68589e-76	0.992606	0.433	0.793	1.54158e-72
TMEM67	2.35581e-41	0.990028	0.463	0.705	2.15415e-37
GSKIP	1.06064e-55	0.98899	0.512	0.867	9.69849e-52
ACP2	2.58318e-33	0.98772	0.291	0.442	2.36206e-29
EOGT	3.2412e-52	0.984536	0.406	0.665	2.96375e-48
CCDC85C	5.50114e-37	0.983065	0.477	0.717	5.03024e-33
SSH2	1.58749e-11	0.982449	0.717	0.99	1.4516e-07
GGACT	4.51312e-45	0.980164	0.581	0.94	4.1268e-41
GMDS	8.8802e-11	0.979255	0.676	0.996	8.12005e-07
CYBRD1	2.84991e-36	0.978741	0.635	0.978	2.60596e-32
CNTN3	4.48595e-19	0.978308	0.67	0.961	4.10195e-15
DNAJB5	4.17128e-59	0.977951	0.35	0.676	3.81422e-55
ERI1	1.2067e-36	0.976186	0.349	0.488	1.10341e-32
SH3BP4	5.80962e-43	0.974409	0.584	0.951	5.31231e-39
LRRC45	1.06407e-43	0.97393	0.306	0.546	9.72989e-40
IFNAR2	2.60017e-39	0.973099	0.593	0.941	2.3776e-35
CPNE5	3.67422e-77	0.968109	0.421	0.774	3.35971e-73
ARMC9	6.40105e-52	0.96706	0.591	0.977	5.85312e-48
SVEP1	1.8324e-69	0.966713	0.5	0.95	1.67554e-65
RRAGD	4.03985e-80	0.96664	0.522	0.88	3.69404e-76
PKDCC	3.81787e-55	0.966341	0.401	0.714	3.49106e-51
WTIP	9.41717e-48	0.966316	0.506	0.865	8.61106e-44
ZDHHC14	3.1898e-31	0.966076	0.644	0.988	2.91675e-27
C4A	4.47131e-118	0.964877	0.184	0.6	4.08857e-114
CLN8	1.49892e-45	0.964272	0.605	0.956	1.37061e-41
PXK	3.9559e-28	0.963402	0.611	0.937	3.61727e-24
BIRC3	4.3184e-30	0.963096	0.486	0.669	3.94875e-26
ESS2	2.36561e-65	0.962413	0.291	0.515	2.16311e-61
GLT8D2	3.90077e-38	0.959555	0.324	0.539	3.56686e-34
MIER3	2.87079e-36	0.958655	0.514	0.743	2.62505e-32
SDHAF1	2.20842e-43	0.957579	0.316	0.517	2.01938e-39
PLPP2	5.31057e-57	0.956167	0.205	0.442	4.85599e-53
PHETA2	6.89512e-64	0.955876	0.353	0.628	6.3049e-60
POLR3C	5.23007e-57	0.95487	0.394	0.72	4.78238e-53
IGF1	9.50239e-33	0.954477	0.611	0.944	8.68899e-29
SLIT3	2.39993e-21	0.953288	0.64	0.996	2.19449e-17
PLEKHJ1	4.31066e-53	0.952076	0.248	0.369	3.94167e-49
TEPSIN	1.6629e-92	0.951015	0.208	0.599	1.52056e-88
AREL1	1.74713e-38	0.949943	0.611	0.929	1.59758e-34
PDRG1	8.54622e-43	0.949761	0.426	0.664	7.81466e-39
CASP3	3.14767e-47	0.949645	0.483	0.77	2.87823e-43
POC1B	4.70791e-43	0.948539	0.626	0.947	4.30491e-39
S100A1	1.0408e-35	0.947331	0.104	0.142	9.5171e-32
BACH1	4.18628e-35	0.947114	0.547	0.838	3.82793e-31
GCAT	5.84832e-61	0.946956	0.342	0.667	5.34771e-57
BGN	6.11867e-59	0.946708	0.504	0.879	5.59491e-55
SCLY	2.42767e-45	0.946171	0.496	0.746	2.21986e-41
MED12L	1.70859e-44	0.94483	0.578	0.945	1.56234e-40
PRRX1	2.97627e-22	0.943387	0.603	0.982	2.72151e-18
YIF1A	3.90826e-64	0.943162	0.203	0.402	3.57372e-60
DEDD2	3.43195e-68	0.942525	0.386	0.722	3.13818e-64
DALRD3	2.16619e-57	0.942266	0.356	0.647	1.98076e-53
ZNF579	4.01905e-53	0.938739	0.289	0.539	3.67502e-49
SSX2IP	6.72336e-54	0.937325	0.548	0.95	6.14784e-50
LIMS2	1.92579e-59	0.936552	0.472	0.864	1.76094e-55
TMTC2	1.34631e-27	0.936256	0.666	0.987	1.23106e-23
AXIN1	2.98154e-61	0.935682	0.394	0.718	2.72632e-57
CCDC150	4.41391e-33	0.934506	0.471	0.689	4.03608e-29
GNA11	4.80998e-85	0.934254	0.293	0.673	4.39825e-81
ZNF526	1.79049e-60	0.934229	0.411	0.766	1.63722e-56
DHX34	1.01798e-54	0.933842	0.413	0.769	9.30844e-51
BOK	1.41913e-84	0.93164	0.211	0.481	1.29765e-80
NHSL1	1.56546e-21	0.931601	0.623	0.976	1.43146e-17
DOK5	1.53566e-32	0.931323	0.629	0.992	1.40421e-28
PTPRF	4.37131e-61	0.930648	0.507	0.906	3.99712e-57
GALM	2.20418e-32	0.929881	0.616	0.894	2.01551e-28
ATG10	1.14002e-25	0.929385	0.642	0.972	1.04243e-21
NDRG3	3.16055e-49	0.929015	0.553	0.91	2.89001e-45
SFT2D2	3.2553e-47	0.928949	0.594	0.97	2.97665e-43
SPOPL	1.76391e-22	0.92889	0.661	0.987	1.61292e-18
KLHL8	8.79279e-45	0.927696	0.627	0.959	8.04012e-41
IQCG	1.53388e-51	0.927239	0.388	0.698	1.40258e-47
WLS	3.51502e-42	0.926643	0.543	0.879	3.21414e-38
ARHGEF3	1.32097e-21	0.926219	0.647	0.987	1.2079e-17
EDN1	5.46963e-59	0.925662	0.321	0.557	5.00143e-55
FAM20B	1.04e-76	0.925467	0.575	0.939	9.50976e-73
MSRB2	1.00133e-54	0.925405	0.513	0.862	9.15613e-51
CHST1	8.27274e-54	0.925279	0.495	0.86	7.5646e-50
MAVS	3.57984e-56	0.924679	0.49	0.8	3.2734e-52
DOCK5	2.84219e-33	0.923588	0.597	0.939	2.5989e-29
TCF7	2.13145e-32	0.92264	0.548	0.848	1.94899e-28
GLCE	2.05662e-24	0.922625	0.688	0.98	1.88057e-20
RASSF5	1.05584e-43	0.922562	0.502	0.781	9.65463e-40
TTC27	7.26825e-26	0.921685	0.651	0.969	6.64609e-22
RNPEPL1	7.14031e-71	0.920095	0.298	0.586	6.5291e-67
AMACR	2.34225e-32	0.919811	0.478	0.725	2.14176e-28
GRB10	1.99448e-71	0.919607	0.516	0.94	1.82375e-67
CCDC69	9.45485e-39	0.919445	0.447	0.669	8.64551e-35
FBXO28	1.86211e-25	0.919383	0.6	0.935	1.70272e-21
RAB31	6.57866e-18	0.9188	0.67	0.971	6.01553e-14
MANBAL	5.25535e-35	0.918374	0.512	0.72	4.80549e-31
JAZF1	2.07027e-19	0.916889	0.63	0.997	1.89305e-15
CRLS1	5.19766e-26	0.916844	0.56	0.836	4.75274e-22
SHISA4	4.80107e-62	0.915165	0.427	0.785	4.3901e-58
LYRM9	9.72954e-53	0.914031	0.501	0.812	8.89669e-49
CBX5	2.16449e-50	0.912225	0.486	0.781	1.97921e-46
ZNF596	6.2198e-53	0.91104	0.435	0.714	5.68739e-49
ERAP1	1.12162e-74	0.910933	0.467	0.816	1.02561e-70
UBE3D	1.95399e-31	0.910593	0.658	0.994	1.78673e-27
GSTK1	7.39318e-33	0.908216	0.358	0.498	6.76033e-29
SEC23IP	3.92809e-49	0.908082	0.483	0.79	3.59184e-45
CAB39L	3.39283e-52	0.907856	0.562	0.919	3.1024e-48
AIP	1.97842e-51	0.907643	0.547	0.883	1.80907e-47
RPUSD4	6.74063e-84	0.906954	0.347	0.731	6.16363e-80
GIPC2	3.23296e-33	0.905878	0.561	0.97	2.95622e-29
NFIX	8.71816e-27	0.905639	0.508	0.808	7.97188e-23
NUDT13	1.25083e-58	0.90361	0.502	0.8	1.14376e-54
SCARF2	1.26339e-100	0.903494	0.199	0.566	1.15524e-96
EGFLAM	3.06125e-28	0.903416	0.614	0.984	2.79921e-24
ELP2	1.39747e-42	0.903401	0.52	0.88	1.27785e-38
POLG	4.93206e-41	0.903362	0.481	0.755	4.50987e-37
HIF1AN	4.81385e-24	0.903297	0.422	0.506	4.40178e-20
GID8	2.05248e-55	0.903055	0.344	0.616	1.87679e-51
CAMKMT	1.00798e-08	0.901806	0.669	1	9.21701e-05
PARP8	7.28426e-14	0.901617	0.745	0.996	6.66073e-10
GLCCI1	8.51814e-19	0.900825	0.616	0.937	7.78898e-15
MED28	4.24086e-35	0.899171	0.551	0.838	3.87784e-31
BMP4	1.87197e-61	0.896021	0.177	0.284	1.71173e-57
F8	6.34212e-43	0.895443	0.536	0.881	5.79923e-39
RBFA	2.56139e-80	0.89526	0.378	0.721	2.34213e-76
TP53	7.83474e-65	0.894449	0.42	0.734	7.16409e-61
SH3BP5	1.15716e-25	0.894289	0.608	0.976	1.05811e-21
SUGCT	3.44678e-11	0.893193	0.693	0.999	3.15174e-07
NOSTRIN	3.74301e-37	0.891867	0.618	0.985	3.42261e-33
MAK16	4.64257e-78	0.891827	0.333	0.63	4.24516e-74
MAD1L1	7.92141e-27	0.890018	0.644	0.956	7.24334e-23
TMEM11	2.27552e-33	0.889821	0.565	0.847	2.08074e-29
POMGNT2	7.31983e-60	0.888928	0.528	0.88	6.69326e-56
TUBE1	3.13181e-39	0.888001	0.461	0.738	2.86373e-35
STYX	2.62611e-21	0.88557	0.615	0.939	2.40131e-17
CNNM2	2.41258e-32	0.885188	0.63	0.996	2.20606e-28
SNX8	2.50352e-52	0.883621	0.573	0.944	2.28922e-48
IKZF2	5.68813e-24	0.882188	0.586	0.844	5.20123e-20
GLRX2	1.74426e-40	0.882057	0.58	0.918	1.59495e-36
TSHZ1	5.71312e-41	0.88154	0.612	0.958	5.22408e-37
DCAF10	4.15414e-23	0.880087	0.635	0.975	3.79854e-19
DDIAS	1.18869e-66	0.879599	0.433	0.75	1.08694e-62
NUP58	7.3605e-67	0.879523	0.598	0.935	6.73044e-63
RNASEL	9.21012e-41	0.878433	0.365	0.543	8.42174e-37
TGFBR1	9.35046e-27	0.878152	0.676	0.992	8.55006e-23
NLK	1.21442e-17	0.878099	0.699	0.986	1.11046e-13
SELENOO	6.59888e-73	0.877859	0.493	0.89	6.03401e-69
TEX35	2.02909e-39	0.877608	0.605	0.932	1.8554e-35
SLC35E3	3.45847e-44	0.877261	0.525	0.846	3.16243e-40
SLC26A11	2.76855e-40	0.876485	0.488	0.736	2.53156e-36
TRAPPC9	5.19443e-22	0.876457	0.666	0.975	4.74979e-18
NMRK1	1.24339e-41	0.875723	0.577	0.876	1.13696e-37
ASB8	2.22106e-54	0.875528	0.422	0.733	2.03094e-50
ZSWIM9	4.42137e-100	0.875478	0.477	0.906	4.0429e-96
TSKU	1.36176e-60	0.875245	0.286	0.543	1.2452e-56
MRPS27	1.28752e-22	0.875044	0.615	0.923	1.17731e-18
TRIQK	3.49182e-36	0.874387	0.65	0.939	3.19292e-32
FAF2	3.02187e-44	0.874318	0.623	0.927	2.7632e-40
PDSS2	1.13064e-24	0.873695	0.672	0.996	1.03386e-20
ABLIM3	1.30278e-30	0.873065	0.641	0.998	1.19126e-26
FKBP4	1.03727e-87	0.873011	0.41	0.809	9.48483e-84
ADGRD1	1.64821e-78	0.871759	0.299	0.679	1.50712e-74
PRUNE1	9.09661e-48	0.871018	0.555	0.877	8.31794e-44
NEMP1	5.95267e-45	0.87083	0.483	0.842	5.44312e-41
SOCS2	3.85241e-66	0.870539	0.431	0.811	3.52265e-62
CD247	9.50466e-27	0.869708	0.487	0.657	8.69106e-23
ELMOD3	3.47124e-29	0.869697	0.594	0.867	3.1741e-25
MCM9	2.82923e-29	0.868579	0.653	0.973	2.58705e-25
C18H19orf54	5.34558e-47	0.868346	0.385	0.59	4.888e-43
ARSG	2.80749e-36	0.867654	0.587	0.914	2.56716e-32
FAHD1	5.54447e-60	0.86757	0.298	0.463	5.06986e-56
SUPT3H	1.05642e-18	0.867397	0.701	0.998	9.65995e-15
PELP1	4.93816e-49	0.867348	0.599	0.926	4.51545e-45
TRMT12	1.34137e-49	0.866276	0.343	0.519	1.22655e-45
CNKSR3	2.64952e-43	0.866206	0.553	0.94	2.42272e-39
VOPP1	3.46213e-20	0.865684	0.654	1	3.16577e-16
SLC30A7	1.41983e-17	0.864698	0.67	0.977	1.29829e-13
POSTN	1.98805e-51	0.864319	0.542	0.886	1.81787e-47
BCORL1	2.39834e-54	0.863726	0.578	0.87	2.19304e-50
PDK3	1.09783e-56	0.862459	0.544	0.866	1.00386e-52
PDPR	2.486e-44	0.861499	0.574	0.944	2.27319e-40
CDK7	3.00418e-25	0.861211	0.549	0.809	2.74702e-21
DGKE	1.28914e-28	0.861133	0.563	0.835	1.17879e-24
LMAN1	9.25327e-80	0.860483	0.317	0.723	8.46119e-76
DHRS11	2.36557e-44	0.859318	0.36	0.562	2.16308e-40
THAP2	4.10044e-39	0.858804	0.514	0.799	3.74944e-35
PIK3R3	3.63932e-29	0.857861	0.623	0.996	3.3278e-25
C1GALT1C1	8.58754e-31	0.857618	0.404	0.556	7.85245e-27
PLAC9	1.67503e-50	0.855243	0.348	0.614	1.53165e-46
DENND2A	4.07816e-105	0.852998	0.177	0.545	3.72907e-101
INTS14	1.76847e-76	0.85283	0.471	0.885	1.61709e-72
GTF3A	9.15811e-57	0.852243	0.3	0.543	8.37418e-53
SMAD6	7.10127e-19	0.850555	0.64	0.999	6.4934e-15
STAM2	5.33443e-21	0.848671	0.621	0.937	4.8778e-17
ZNF366	1.08672e-41	0.848292	0.603	0.948	9.93694e-38
ZNHIT1	2.26935e-51	0.848003	0.5	0.756	2.07509e-47
NXN	3.01238e-26	0.847897	0.611	0.978	2.75452e-22
MPND	1.02265e-65	0.847595	0.335	0.683	9.35114e-62
CDK6	3.69084e-11	0.847511	0.745	1	3.3749e-07
YIPF2	4.39628e-35	0.846772	0.462	0.684	4.01996e-31
CORO7	6.36186e-54	0.846108	0.496	0.817	5.81728e-50
ZBED8	6.38962e-97	0.846009	0.321	0.695	5.84266e-93
MOSMO	1.65369e-19	0.845861	0.67	0.999	1.51213e-15
IL34	4.27493e-46	0.845595	0.427	0.712	3.909e-42
PPA2	1.52926e-40	0.844211	0.606	0.942	1.39836e-36
FKBP14	2.40703e-36	0.843943	0.474	0.729	2.20099e-32
SP2	6.10147e-42	0.843162	0.563	0.805	5.57918e-38
DTX4	5.52445e-83	0.842594	0.367	0.817	5.05156e-79
TBX2	4.50684e-89	0.840854	0.489	0.923	4.12105e-85
ADAMTSL3	8.44457e-31	0.840702	0.498	0.897	7.72172e-27
DCTN5	1.14324e-41	0.840418	0.528	0.815	1.04538e-37
CDC14A	4.13714e-27	0.840365	0.695	0.995	3.783e-23
TGFBRAP1	2.74964e-83	0.840243	0.36	0.727	2.51427e-79
GPX3	1.16878e-63	0.8401	0.333	0.828	1.06873e-59
AFG1L	4.00129e-24	0.839666	0.669	0.983	3.65878e-20
SH3KBP1	2.66342e-12	0.839583	0.75	0.999	2.43543e-08
ST3GAL4	1.88297e-35	0.839434	0.606	0.905	1.72179e-31
TMEM184B	4.23583e-41	0.838731	0.517	0.871	3.87325e-37
FZD4	1.35141e-66	0.837819	0.304	0.561	1.23573e-62
GARS1	1.08934e-55	0.836986	0.592	0.914	9.96092e-52
PREX1	1.13204e-09	0.836881	0.746	0.979	1.03514e-05
RHOU	6.39049e-55	0.836798	0.354	0.615	5.84346e-51
BLVRA	1.56109e-61	0.836658	0.581	0.931	1.42746e-57
PSMD13	9.85768e-59	0.835019	0.305	0.562	9.01386e-55
SBNO2	8.11812e-60	0.834354	0.459	0.809	7.42321e-56
PPP5C	2.38086e-93	0.834331	0.316	0.696	2.17705e-89
PLPP1	2.67606e-15	0.834148	0.67	0.973	2.44699e-11
GPR137B	1.88663e-08	0.834134	0.778	0.995	0.000172514
USP38	1.17339e-38	0.833588	0.504	0.796	1.07295e-34
NXPE3	1.97115e-34	0.833483	0.543	0.812	1.80242e-30
XBP1	3.15636e-63	0.83209	0.395	0.758	2.88617e-59
SCAI	2.23002e-34	0.83171	0.616	0.979	2.03913e-30
TBP	2.13363e-32	0.830854	0.481	0.669	1.95099e-28
MAPK14	4.90173e-18	0.829748	0.699	0.99	4.48214e-14
NOP9	8.86013e-80	0.828291	0.339	0.693	8.10171e-76
TCAIM	4.73972e-88	0.828182	0.529	0.871	4.334e-84
ZCCHC4	1.27377e-49	0.828029	0.603	0.907	1.16473e-45
CFAP54	8.91858e-71	0.828003	0.364	0.711	8.15515e-67
MLLT3	5.03262e-28	0.826275	0.614	0.998	4.60182e-24
MAP3K6	1.27681e-88	0.825264	0.282	0.708	1.16751e-84
RETREG1	6.83781e-20	0.824355	0.661	0.98	6.2525e-16
GLMN	2.31076e-12	0.82375	0.589	0.868	2.11296e-08
PLA2G4A	1.62799e-19	0.823436	0.652	0.973	1.48864e-15
WDR97	3.59338e-70	0.823116	0.171	0.354	3.28579e-66
PEX7	3.21446e-58	0.822855	0.575	0.961	2.9393e-54
NTNG2	4.58224e-79	0.822415	0.156	0.348	4.19e-75
STXBP6	1.20204e-26	0.822391	0.675	1	1.09914e-22
PCGF3	1.716e-49	0.822227	0.581	0.935	1.56911e-45
NDUFAF4	1.38129e-41	0.82175	0.45	0.703	1.26305e-37
KAT5	1.57881e-45	0.821204	0.415	0.622	1.44366e-41
SMAD1	4.57917e-39	0.820732	0.545	0.9	4.18719e-35
MRGBP	2.78135e-60	0.820331	0.358	0.618	2.54326e-56
CCDC12	2.32365e-47	0.82027	0.572	0.898	2.12475e-43
PIGT	2.19218e-35	0.820269	0.441	0.57	2.00453e-31
ARMH3	6.53931e-24	0.819209	0.691	0.998	5.97955e-20
SNAPC3	2.25828e-28	0.819181	0.603	0.968	2.06497e-24
ASF1A	8.5263e-54	0.818751	0.568	0.928	7.79645e-50
CLTRN	4.79659e-50	0.818744	0.517	0.829	4.386e-46
PRKCA	6.04469e-26	0.818627	0.636	0.977	5.52726e-22
PPP4R1	3.90332e-30	0.818196	0.542	0.921	3.5692e-26
RIOX2	5.81934e-79	0.818063	0.508	0.877	5.3212e-75
SEMA4C	9.57982e-76	0.816815	0.267	0.565	8.75978e-72
POGLUT2	1.03952e-47	0.816145	0.366	0.61	9.50533e-44
RFX1	1.28755e-30	0.815723	0.539	0.818	1.17733e-26
TNIK	2.17698e-48	0.815108	0.562	0.927	1.99063e-44
PLCE1	5.87501e-102	0.814473	0.337	0.829	5.37211e-98
HAGHL	3.26518e-71	0.814226	0.362	0.69	2.98568e-67
GTPBP10	2.44451e-59	0.813991	0.471	0.769	2.23526e-55
COX15	5.21319e-31	0.813903	0.603	0.959	4.76694e-27
MIIP	1.05134e-65	0.813825	0.26	0.561	9.61349e-62
TMEM39B	3.03962e-61	0.8137	0.432	0.713	2.77943e-57
SEMA4D	9.85247e-31	0.813665	0.602	0.84	9.00909e-27
FTSJ3	1.39017e-65	0.812821	0.36	0.635	1.27117e-61
MYO1B	3.31293e-32	0.812608	0.626	0.996	3.02934e-28
ARFRP1	4.75098e-70	0.812096	0.364	0.727	4.34429e-66
MGAT4A	1.50367e-22	0.811408	0.681	0.979	1.37496e-18
BTNL9	4.96001e-21	0.811219	0.664	0.993	4.53543e-17
SSBP3	6.86603e-23	0.81098	0.633	0.962	6.2783e-19
RND3	1.31041e-52	0.810913	0.417	0.743	1.19823e-48
ANGPT1	5.42983e-30	0.81043	0.597	0.965	4.96504e-26
PIGQ	1.81753e-71	0.810291	0.194	0.463	1.66195e-67
IMPG2	9.82877e-32	0.809997	0.61	0.969	8.98743e-28
AGTR1	1.04495e-39	0.809612	0.575	0.982	9.55506e-36
RFC3	6.23462e-77	0.808852	0.511	0.894	5.70094e-73
DELE1	2.43281e-53	0.806874	0.37	0.613	2.22456e-49
SMURF2	3.60519e-19	0.806642	0.717	0.993	3.29659e-15
ACVR2A	5.48173e-11	0.806408	0.665	0.953	5.0125e-07
GIPC1	9.57847e-84	0.805901	0.232	0.572	8.75855e-80
TLE3	1.07653e-50	0.805441	0.577	0.863	9.84381e-47
CYRIB	4.68194e-12	0.804165	0.7	0.964	4.28117e-08
PPM1F	2.85515e-85	0.804139	0.353	0.725	2.61075e-81
CD52	2.92095e-53	0.802769	0.414	0.685	2.67091e-49
NDUFAF6	2.6108e-48	0.799295	0.581	0.959	2.38732e-44
GALK2	3.75998e-17	0.799212	0.708	0.994	3.43813e-13
ZFP69	4.85753e-59	0.798856	0.52	0.856	4.44173e-55
FNTB	1.91741e-42	0.798492	0.593	0.914	1.75328e-38
PCID2	4.07736e-28	0.798476	0.592	0.904	3.72834e-24
SSPN	6.0862e-52	0.797571	0.52	0.896	5.56522e-48
GCH1	2.12477e-39	0.796645	0.6	0.973	1.94289e-35
SLU7	9.16476e-43	0.795224	0.465	0.775	8.38026e-39
STX11	6.68324e-43	0.794764	0.573	0.891	6.11115e-39
ROBO4	4.40544e-36	0.794126	0.565	0.883	4.02834e-32
ZNF354C	2.84479e-51	0.793823	0.329	0.522	2.60128e-47
AHCYL2	2.24363e-39	0.793653	0.659	0.986	2.05158e-35
TRIB2	1.35311e-77	0.79315	0.411	0.796	1.23728e-73
CCNY	2.59512e-25	0.792718	0.673	0.999	2.37298e-21
LMBRD2	2.36277e-66	0.792661	0.5	0.831	2.16052e-62
TESK2	3.75483e-39	0.792605	0.612	0.938	3.43342e-35
ZNF652	2.99796e-30	0.792279	0.587	0.907	2.74133e-26
POLD3	3.4057e-58	0.790817	0.469	0.799	3.11417e-54
C1GALT1	2.94347e-32	0.790778	0.6	0.939	2.69151e-28
POLR1B	4.56363e-57	0.790732	0.494	0.781	4.17298e-53
SCNM1	4.34778e-59	0.790232	0.352	0.634	3.97561e-55
ST8SIA4	1.65877e-10	0.789964	0.744	0.995	1.51678e-06
PLEKHA8	2.69738e-27	0.789211	0.575	0.851	2.46648e-23
GPN3	1.85989e-64	0.788727	0.316	0.592	1.70068e-60
SEPTIN6	3.47746e-28	0.787304	0.556	0.793	3.17979e-24
PPP3R1	1.38764e-12	0.787183	0.709	0.99	1.26886e-08
IPO11	3.24499e-45	0.786938	0.63	0.971	2.96722e-41
RPUSD1	6.02334e-67	0.786877	0.188	0.4	5.50774e-63
GFOD2	4.1518e-29	0.786314	0.531	0.87	3.7964e-25
URGCP	1.99222e-53	0.786109	0.604	0.94	1.82169e-49
C7H19orf67	1.61223e-75	0.785399	0.411	0.787	1.47422e-71
TAF1B	3.06034e-57	0.784935	0.513	0.827	2.79838e-53
GSTCD	9.96185e-38	0.782636	0.573	0.959	9.10912e-34
NFRKB	1.80175e-50	0.781043	0.467	0.736	1.64752e-46
RGS5	2.82155e-36	0.780646	0.575	0.971	2.58002e-32
PHF2	1.7601e-64	0.780279	0.557	0.903	1.60944e-60
RASA2	6.87127e-41	0.780185	0.616	0.971	6.28309e-37
MYO1E	7.81589e-15	0.780029	0.734	0.999	7.14685e-11
TTLL4	1.67274e-49	0.779425	0.616	0.968	1.52955e-45
NUBPL	1.76891e-26	0.779177	0.651	0.998	1.61749e-22
SPATA5	1.64314e-19	0.779166	0.679	0.99	1.50249e-15
NT5C2	1.26667e-25	0.77909	0.658	0.976	1.15824e-21
FRA10AC1	1.36086e-54	0.778744	0.526	0.836	1.24437e-50
SERPINB8	2.26273e-87	0.777652	0.382	0.77	2.06904e-83
COX2	1.04943e-15	0.776967	0.44	0.717	9.59595e-12
KANK2	1.35687e-55	0.776149	0.406	0.746	1.24072e-51
DPP3	1.91342e-50	0.776021	0.569	0.89	1.74963e-46
LNX1	7.97302e-22	0.775529	0.612	0.983	7.29053e-18
TRIT1	5.79399e-32	0.774844	0.622	0.947	5.29802e-28
SCARA5	5.92642e-71	0.774575	0.459	0.888	5.41912e-67
PGGHG	1.21519e-56	0.773221	0.287	0.567	1.11117e-52
SUN1	5.89206e-29	0.772624	0.572	0.919	5.3877e-25
ZNF420	1.25883e-61	0.772539	0.568	0.935	1.15107e-57
DIPK1A	5.21883e-25	0.772314	0.656	0.976	4.7721e-21
PIAS4	2.82499e-30	0.772211	0.335	0.499	2.58317e-26
ZNF827	7.40135e-40	0.770493	0.458	0.841	6.76779e-36
UBP1	3.96306e-41	0.769808	0.677	0.979	3.62383e-37
AKT1S1	6.9278e-115	0.769217	0.245	0.691	6.33478e-111
SLC6A2	1.83418e-103	0.769204	0.289	0.683	1.67718e-99
TLK1	1.39142e-31	0.768412	0.658	0.951	1.27232e-27
PRDM5	1.57795e-21	0.768378	0.556	0.929	1.44288e-17
NECTIN3	3.59234e-27	0.768132	0.59	0.911	3.28483e-23
MYO10	3.65863e-58	0.768115	0.56	0.99	3.34545e-54
ANAPC10	1.79706e-26	0.767944	0.623	0.971	1.64323e-22
FOXN2	7.10961e-19	0.767726	0.654	0.959	6.50103e-15
MNS1	8.16016e-104	0.767606	0.317	0.738	7.46165e-100
GRK4	4.601e-54	0.767456	0.567	0.903	4.20716e-50
PLEKHF2	6.24572e-40	0.767314	0.56	0.904	5.71109e-36
MINDY2	4.30025e-27	0.767259	0.614	0.885	3.93215e-23
ERCC3	3.17582e-48	0.766884	0.524	0.831	2.90397e-44
RAD51B	1.86608e-12	0.766875	0.756	0.999	1.70635e-08
BCAS4	2.06354e-47	0.766557	0.516	0.807	1.8869e-43
IPO13	1.22504e-91	0.766365	0.292	0.713	1.12018e-87
SMAD3	3.86284e-10	0.765941	0.69	0.993	3.53218e-06
LRRC8D	5.11463e-12	0.764673	0.743	0.998	4.67682e-08
TMC6	3.83255e-70	0.763509	0.493	0.856	3.50449e-66
PTGIS	1.51721e-46	0.76344	0.457	0.795	1.38734e-42
SOCS5	7.56325e-33	0.762623	0.656	0.999	6.91583e-29
MIER2	1.03573e-65	0.762562	0.288	0.568	9.47074e-62
COL12A1	6.69772e-62	0.761955	0.382	0.736	6.1244e-58
HINFP	3.48851e-50	0.761479	0.483	0.771	3.1899e-46
PEAR1	6.20871e-53	0.761278	0.469	0.851	5.67724e-49
PTMA.1	2.12038e-25	0.76045	0.626	0.975	1.93888e-21
ZC3H10	2.35195e-21	0.760044	0.621	0.916	2.15062e-17
IL16	4.05336e-49	0.759898	0.389	0.62	3.70639e-45
UMPS	1.95603e-47	0.759269	0.574	0.922	1.78859e-43
CEP68	1.52488e-31	0.759167	0.555	0.808	1.39435e-27
TIPIN	9.73349e-79	0.759002	0.434	0.831	8.9003e-75
DCP1B	5.17527e-54	0.758865	0.545	0.889	4.73227e-50
FAM149B1	1.08971e-20	0.758744	0.624	0.895	9.96435e-17
TPK1	1.99376e-19	0.75846	0.713	0.998	1.82309e-15
FBXO7	5.90529e-56	0.758419	0.523	0.842	5.3998e-52
MTMR9.1	4.1655e-32	0.758419	0.593	0.956	3.80893e-28
ZC4H2	2.00974e-37	0.758381	0.62	0.975	1.8377e-33
ABCC9	6.96288e-28	0.758026	0.599	0.981	6.36686e-24
WBP1	2.47532e-46	0.75768	0.269	0.437	2.26343e-42
NIBAN1	5.48115e-22	0.757095	0.709	0.997	5.01196e-18
MGC139164	1.13014e-69	0.75679	0.453	0.818	1.0334e-65
CCDC32	4.31134e-32	0.756705	0.611	0.93	3.94229e-28
LTBP3	7.26513e-72	0.756536	0.239	0.53	6.64323e-68
SUMF1	1.40475e-40	0.756367	0.612	0.938	1.2845e-36
UBE2E2	1.49062e-08	0.756084	0.767	1	0.000136303
RILPL1	2.41867e-58	0.755165	0.544	0.909	2.21163e-54
CCDC77	1.76438e-45	0.754825	0.452	0.718	1.61335e-41
BLZF1	2.09327e-42	0.754542	0.389	0.601	1.91408e-38
DTWD2	1.24759e-39	0.754309	0.567	0.89	1.14079e-35
SEMA6D	2.19907e-30	0.753573	0.59	0.969	2.01083e-26
PLEKHM3	6.19041e-28	0.753085	0.688	0.993	5.66051e-24
SRGAP3	4.80956e-19	0.752954	0.651	0.927	4.39786e-15
CASKIN2	6.12255e-72	0.751693	0.379	0.719	5.59846e-68
XPO6	1.31397e-18	0.7507	0.699	0.965	1.20149e-14
ARL5A	2.28152e-43	0.750416	0.593	0.891	2.08622e-39
PRG4	5.97854e-52	0.750143	0.214	0.358	5.46678e-48
SLC49A4	2.49511e-09	0.749908	0.739	0.994	2.28153e-05
LYRM4	1.87665e-29	0.748687	0.61	0.943	1.71601e-25
WASF3	2.31705e-37	0.748374	0.499	0.851	2.11871e-33
HECTD3	1.9601e-56	0.747808	0.335	0.648	1.79231e-52
DDX19A	2.84137e-49	0.746918	0.366	0.658	2.59815e-45
ATRNL1	1.4494e-22	0.746745	0.596	0.958	1.32533e-18
RRAS2	2.26964e-32	0.746512	0.612	0.958	2.07536e-28
SLC2A13	1.02147e-08	0.746311	0.734	0.999	9.34032e-05
SLC39A9	7.05075e-37	0.746293	0.612	0.927	6.44721e-33
FYB1	1.58551e-29	0.746275	0.653	0.952	1.44979e-25
PLCL1	2.9732e-11	0.746111	0.688	1	2.71869e-07
CFAP20	9.14733e-55	0.74521	0.318	0.555	8.36432e-51
E2F3	9.59943e-50	0.745117	0.645	0.98	8.77772e-46
FAS	4.32858e-47	0.74482	0.572	0.918	3.95805e-43
MAML2	7.56943e-11	0.74272	0.861	1	6.92148e-07
SCARF1	1.47022e-48	0.742404	0.581	0.862	1.34437e-44
RBBP8	7.26054e-30	0.741838	0.513	0.71	6.63903e-26
MZT1	4.79001e-29	0.74151	0.551	0.803	4.37999e-25
BCAR3	8.49652e-34	0.741195	0.66	0.97	7.76922e-30
NFATC3	1.29235e-27	0.741016	0.688	0.995	1.18172e-23
DHX30	2.03127e-64	0.740763	0.35	0.644	1.8574e-60
LZTS2	1.34042e-47	0.740392	0.394	0.672	1.22568e-43
ANXA6	1.0229e-59	0.740288	0.34	0.595	9.35343e-56
KIAA1958	6.02429e-31	0.739303	0.636	0.984	5.50861e-27
TAPT1	1.1222e-46	0.738345	0.571	0.949	1.02614e-42
TTC7A	4.62544e-37	0.737639	0.586	0.905	4.2295e-33
C7H19orf25	1.4121e-56	0.737052	0.406	0.706	1.29123e-52
RAC3	2.04048e-64	0.73642	0.299	0.638	1.86582e-60
HOXB2	1.6098e-65	0.736057	0.386	0.742	1.472e-61
LEMD3	6.16129e-37	0.735999	0.608	0.963	5.63388e-33
KLHL5	1.14384e-37	0.735584	0.635	0.979	1.04593e-33
UBE2G1	3.00521e-31	0.735457	0.666	0.987	2.74796e-27
SNX16	1.13652e-36	0.735339	0.605	0.96	1.03924e-32
SLC25A40	2.22664e-45	0.735243	0.624	0.99	2.03604e-41
TCP11L1	1.21806e-19	0.735139	0.617	0.892	1.11379e-15
NTPCR	1.37141e-36	0.734237	0.581	0.906	1.25402e-32
UBOX5	3.69396e-63	0.733754	0.517	0.865	3.37776e-59
BET1L	2.18388e-50	0.733143	0.327	0.494	1.99694e-46
SIX5	1.80637e-52	0.732791	0.202	0.339	1.65174e-48
PLAC8B	7.35716e-32	0.73216	0.545	0.729	6.72739e-28
BCL2	5.40416e-14	0.731194	0.682	0.996	4.94156e-10
MMP14	1.92333e-50	0.730833	0.312	0.596	1.7587e-46
DNM1L	2.00963e-33	0.730754	0.615	0.94	1.83761e-29
ADGRG6	2.96174e-38	0.730198	0.587	0.938	2.70822e-34
WDR89	4.34047e-48	0.729387	0.598	0.934	3.96893e-44
ABI2	6.42442e-18	0.729077	0.59	0.941	5.87449e-14
BMP1	2.79219e-76	0.729033	0.292	0.668	2.55318e-72
OMA1	8.0824e-47	0.728327	0.597	0.974	7.39055e-43
EPHA2	2.9307e-49	0.72729	0.441	0.778	2.67983e-45
PIK3R5	3.39448e-11	0.727269	0.691	0.979	3.10392e-07
EDNRB	5.31897e-42	0.727088	0.614	0.937	4.86366e-38
CEP57	4.31059e-44	0.725965	0.541	0.901	3.94161e-40
CAPZB	5.25309e-26	0.725868	0.725	0.994	4.80342e-22
UBE2E1	4.77824e-28	0.724359	0.634	0.949	4.36923e-24
GRK5	3.09843e-07	0.723766	0.758	0.998	0.0028332
ACSS1	5.61642e-82	0.723534	0.541	0.877	5.13565e-78
GOLM1	9.83548e-44	0.720479	0.589	0.928	8.99356e-40
BOLA	4.18324e-18	0.720451	0.618	0.885	3.82516e-14
STRADA	4.8706e-52	0.72043	0.608	0.944	4.45368e-48
CLNS1A	1.71049e-40	0.720317	0.539	0.89	1.56407e-36
VAV1	1.53574e-23	0.720119	0.652	0.934	1.40428e-19
STX3	7.3874e-51	0.719981	0.435	0.772	6.75504e-47
ARSB	1.25915e-32	0.71968	0.629	0.952	1.15136e-28
RNF125	1.31854e-33	0.719595	0.656	0.975	1.20567e-29
ZBTB8OS	7.74686e-81	0.718326	0.251	0.569	7.08373e-77
ABHD17B	3.77468e-30	0.717697	0.635	0.981	3.45156e-26
DPH6	3.02601e-35	0.717491	0.646	0.989	2.76698e-31
FCF1	7.66471e-54	0.716879	0.504	0.834	7.00861e-50
DSN1	1.45313e-64	0.716536	0.445	0.779	1.32874e-60
USP14	1.72763e-43	0.71571	0.53	0.824	1.57975e-39
AARS1	2.88883e-95	0.715614	0.317	0.74	2.64154e-91
PSTPIP2	7.07212e-36	0.714497	0.587	0.907	6.46675e-32
YPEL2	1.06838e-21	0.714488	0.666	0.997	9.76931e-18
SPSB1	4.41513e-36	0.714235	0.541	0.892	4.03719e-32
ZBTB2	4.33203e-43	0.714126	0.395	0.617	3.96121e-39
RCAN1	4.61048e-09	0.713955	0.69	0.987	4.21582e-05
ADAMTS4	2.06671e-74	0.713849	0.339	0.715	1.8898e-70
UBTD1	2.45475e-33	0.713247	0.656	0.976	2.24462e-29
DCTN6	1.52905e-37	0.712718	0.535	0.81	1.39817e-33
ZYG11B	1.75351e-13	0.710721	0.664	0.992	1.60341e-09
LNPEP	8.43168e-15	0.710193	0.666	0.96	7.70993e-11
MID2	1.35304e-31	0.709955	0.657	0.971	1.23722e-27
ACLY	2.49628e-47	0.709699	0.427	0.712	2.28259e-43
XPR1	1.23706e-14	0.708642	0.742	0.998	1.13116e-10
VPS52	3.08674e-59	0.708053	0.329	0.631	2.82251e-55
CDYL	7.08793e-45	0.707145	0.587	0.903	6.4812e-41
PCIF1	1.25856e-40	0.707129	0.429	0.679	1.15082e-36
MKRN2	4.04502e-31	0.706774	0.438	0.595	3.69877e-27
OTUD7B	1.41291e-28	0.706496	0.579	0.969	1.29196e-24
OGFOD1	9.07938e-52	0.705791	0.388	0.696	8.30219e-48
DEPTOR	6.3341e-10	0.705635	0.701	0.99	5.7919e-06
FAM3A	1.17362e-68	0.705052	0.339	0.656	1.07316e-64
BORCS8	2.5498e-42	0.70502	0.548	0.861	2.33154e-38
HABP4	2.23782e-38	0.704552	0.514	0.817	2.04627e-34
NECTIN2	1.09493e-28	0.704353	0.567	0.937	1.00121e-24
DOCK10	1.43929e-07	0.70415	0.717	0.984	0.00131609
PLCD1	6.69823e-42	0.704083	0.337	0.539	6.12486e-38
FBXL4	6.90338e-35	0.703997	0.598	0.937	6.31245e-31
NAPA	6.87874e-40	0.703641	0.365	0.615	6.28992e-36
FLT3LG	5.06274e-67	0.703595	0.333	0.63	4.62937e-63
KCTD6	2.52208e-62	0.70294	0.394	0.723	2.30619e-58
SORL1	7.26643e-22	0.702659	0.577	0.794	6.64443e-18
NADK2	7.30744e-38	0.70165	0.577	0.889	6.68192e-34
FBXO42	2.17239e-25	0.701174	0.612	0.948	1.98643e-21
HMBS	3.33537e-52	0.701075	0.231	0.457	3.04986e-48
WDR25	3.04865e-29	0.700508	0.602	0.975	2.78768e-25
ARHGEF26	6.71361e-59	0.699982	0.471	0.73	6.13892e-55
STK39	9.11555e-17	0.699448	0.616	0.966	8.33526e-13
HSPBP1	4.30892e-62	0.698797	0.182	0.312	3.94007e-58
DGUOK	1.2708e-51	0.698662	0.587	0.923	1.16202e-47
APBB1	9.41626e-45	0.697901	0.386	0.646	8.61023e-41
LIN52	2.78028e-38	0.697312	0.669	0.998	2.54229e-34
TSNARE1	2.77735e-46	0.697257	0.551	0.822	2.53961e-42
SP3	4.45809e-08	0.697231	0.681	0.983	0.000407648
RARS2	6.17793e-22	0.69688	0.587	0.912	5.6491e-18
SGCB	1.10437e-58	0.695719	0.477	0.854	1.00984e-54
MBOAT7	8.00589e-40	0.694654	0.476	0.731	7.32059e-36
TOR1AIP2	3.82445e-27	0.694572	0.628	0.934	3.49708e-23
BBS9	4.948e-23	0.694393	0.691	1	4.52445e-19
EEFSEC	1.0567e-41	0.693825	0.578	0.922	9.66244e-38
MTMR2	3.27481e-31	0.693754	0.658	0.989	2.99449e-27
TMEM242	7.74519e-43	0.693039	0.597	0.975	7.0822e-39
MAP4K2	3.83211e-67	0.692995	0.413	0.78	3.50408e-63
ERCC8	1.26305e-28	0.692847	0.6	0.938	1.15493e-24
RNF123	4.45449e-89	0.692162	0.171	0.421	4.07319e-85
TBCD	4.23802e-23	0.691144	0.626	0.942	3.87525e-19
MBTPS2	2.84666e-30	0.691041	0.639	0.967	2.60298e-26
TAF5	1.15127e-63	0.69047	0.47	0.858	1.05272e-59
C25H7orf50	5.82398e-57	0.689999	0.629	0.979	5.32545e-53
TIPRL	1.31227e-27	0.689827	0.638	0.984	1.19994e-23
MRPL38	2.31896e-57	0.689509	0.373	0.628	2.12046e-53
HERC6	1.38171e-43	0.688721	0.571	0.895	1.26344e-39
INTS6	1.0476e-20	0.688218	0.651	0.977	9.57923e-17
WWC3	3.63017e-34	0.687993	0.589	0.931	3.31943e-30
ADHFE1	2.21033e-49	0.686558	0.426	0.751	2.02112e-45
ANKRD28	3.97954e-18	0.686141	0.658	0.991	3.63889e-14
CD99L2	4.5889e-33	0.685837	0.602	0.926	4.19609e-29
MORF4L2	3.0637e-37	0.685643	0.428	0.673	2.80145e-33
PHB2	3.82832e-72	0.685625	0.361	0.703	3.50062e-68
VSIG8	2.66532e-65	0.685541	0.318	0.601	2.43717e-61
IL7R	1.33409e-46	0.685253	0.542	0.895	1.21989e-42
LMF1	1.13104e-46	0.685159	0.512	0.801	1.03422e-42
FAAP24	2.89822e-51	0.684832	0.324	0.599	2.65014e-47
ZNF266	4.95948e-82	0.684732	0.474	0.836	4.53495e-78
RNF138	2.17381e-49	0.684494	0.6	0.969	1.98773e-45
TAB2	7.71539e-25	0.683913	0.676	0.977	7.05495e-21
PHC3	1.33799e-14	0.68377	0.703	0.993	1.22346e-10
SMYD4	3.36991e-41	0.683514	0.577	0.935	3.08144e-37
SYBU	2.99686e-34	0.683498	0.55	0.955	2.74033e-30
DNM3	1.7512e-25	0.682989	0.647	0.99	1.60129e-21
LRP11	8.47486e-51	0.682857	0.443	0.745	7.74942e-47
HOOK3	3.90464e-29	0.682492	0.646	0.962	3.5704e-25
PHTF2	3.3051e-19	0.682465	0.666	0.937	3.02218e-15
SKIV2L	1.73754e-68	0.682417	0.239	0.489	1.58881e-64
SMPD3	3.23556e-37	0.682406	0.622	0.936	2.95859e-33
APOD	1.55367e-64	0.682389	0.183	0.313	1.42068e-60
CDC14B	8.06274e-36	0.681843	0.603	0.946	7.37257e-32
TNIP2	5.74723e-59	0.681818	0.364	0.622	5.25527e-55
GRAMD2B	1.00643e-38	0.681363	0.622	0.983	9.20281e-35
SLC41A2	3.99409e-19	0.681003	0.586	0.841	3.65219e-15
RXYLT1	2.41653e-54	0.680885	0.452	0.767	2.20968e-50
SLC1A4	2.33897e-37	0.680343	0.568	0.927	2.13876e-33
PODN	9.14182e-77	0.68024	0.269	0.593	8.35928e-73
CUL4A	6.53028e-29	0.680046	0.562	0.858	5.97129e-25
TTC4	2.54077e-58	0.679887	0.365	0.66	2.32328e-54
RORA	1.67208e-09	0.679087	0.656	1	1.52895e-05
DPY19L3	2.87302e-50	0.67899	0.545	0.894	2.62709e-46
MTM1	1.48368e-42	0.67897	0.596	0.945	1.35667e-38
TAF1A	1.42224e-66	0.678316	0.481	0.817	1.3005e-62
MTR	2.03367e-52	0.677944	0.599	0.938	1.85959e-48
ZNF274	8.59329e-38	0.677856	0.641	0.98	7.8577e-34
STRIP1	2.23739e-66	0.677506	0.356	0.662	2.04587e-62
HEXIM2	5.52318e-67	0.677038	0.274	0.604	5.0504e-63
CEP135	5.62943e-46	0.676706	0.525	0.87	5.14755e-42
CDH3	8.30013e-63	0.676651	0.594	0.948	7.58964e-59
TAL1	1.21888e-70	0.676407	0.481	0.873	1.11454e-66
PKP4	1.54667e-07	0.676244	0.687	0.993	0.00141428
PCDH9	4.83181e-63	0.676237	0.292	0.57	4.41821e-59
AGTPBP1	2.2723e-47	0.676188	0.614	0.958	2.07779e-43
RASGRF2	1.91303e-23	0.676113	0.626	0.996	1.74928e-19
CCDC191	4.56958e-38	0.675633	0.516	0.82	4.17843e-34
GPAT3	1.05216e-62	0.675426	0.547	0.87	9.62098e-59
TMEM183A	4.28094e-59	0.674517	0.484	0.805	3.9145e-55
NF1	1.00374e-30	0.674499	0.648	0.979	9.17819e-27
PRKCH	9.33255e-17	0.674389	0.726	0.999	8.53369e-13
ATG7	4.00783e-16	0.674305	0.755	0.999	3.66476e-12
PRNP	2.59627e-54	0.673841	0.403	0.675	2.37403e-50
XPO7	5.35238e-26	0.673824	0.647	0.974	4.89421e-22
AVL9	6.82425e-42	0.673709	0.604	0.979	6.2401e-38
PRKG1	9.97992e-10	0.67354	0.661	0.999	9.12564e-06
ZDHHC2	1.07754e-45	0.67201	0.615	0.996	9.85302e-42
PLCB4	7.75803e-19	0.670934	0.66	0.979	7.09394e-15
MRRF	1.95216e-51	0.670743	0.565	0.903	1.78506e-47
TBC1D23	1.2266e-29	0.670427	0.585	0.859	1.1216e-25
WDR75	4.16585e-73	0.670418	0.438	0.831	3.80926e-69
TCF12	2.78171e-35	0.670368	0.665	0.969	2.54359e-31
LRRN2	8.94468e-30	0.670212	0.6	0.979	8.17902e-26
RALB	2.88178e-19	0.669961	0.642	0.952	2.6351e-15
FGGY	3.75599e-16	0.669795	0.724	0.998	3.43448e-12
IFT74	3.2551e-20	0.669649	0.587	0.864	2.97646e-16
CCDC124	2.0839e-63	0.669343	0.445	0.764	1.90552e-59
STAG1	6.13353e-16	0.668794	0.712	1	5.6085e-12
AGPAT1	1.46213e-38	0.66861	0.403	0.563	1.33697e-34
SLMAP	2.66189e-14	0.668378	0.708	0.993	2.43403e-10
ACYP2	1.47052e-29	0.668235	0.646	0.995	1.34464e-25
ERI3	1.18682e-40	0.668122	0.6	0.959	1.08523e-36
MSL2	7.67912e-35	0.668107	0.647	0.948	7.02178e-31
PDGFD	4.24605e-20	0.667973	0.629	1	3.88259e-16
MEIS3	3.71275e-57	0.667749	0.376	0.707	3.39494e-53
ITGA10	1.0088e-53	0.667505	0.35	0.584	9.22448e-50
ANKRD13C	4.39078e-18	0.667166	0.66	0.981	4.01493e-14
PRIM2	5.39365e-17	0.666961	0.683	0.993	4.93195e-13
PGM5	2.83529e-20	0.66679	0.606	0.973	2.59259e-16
PFKFB3	5.96103e-16	0.666054	0.679	0.941	5.45076e-12
PLCL2	2.76688e-12	0.66586	0.722	0.999	2.53004e-08
SNX19	1.42493e-61	0.665832	0.522	0.878	1.30296e-57
WDR44	1.07305e-31	0.665686	0.575	0.807	9.81196e-28
RNF144B	3.49231e-43	0.665091	0.616	0.925	3.19337e-39
NPDC1	1.90567e-73	0.664909	0.291	0.622	1.74254e-69
CRADD	4.96374e-06	0.664622	0.745	0.996	0.0453884
ABCF3	3.71502e-74	0.664163	0.333	0.677	3.39701e-70
IP6K1	8.31808e-35	0.663588	0.642	0.952	7.60606e-31
APLF	7.23396e-46	0.663147	0.557	0.957	6.61474e-42
CEP131	7.2925e-72	0.663105	0.327	0.666	6.66827e-68
PPP6R1	2.26728e-42	0.662158	0.528	0.866	2.0732e-38
CRACD	3.36951e-84	0.661931	0.309	0.722	3.08108e-80
RNPEP	2.25484e-45	0.661758	0.443	0.697	2.06182e-41
IMMT	1.04077e-27	0.661579	0.492	0.704	9.51677e-24
UCHL3	1.52582e-52	0.661466	0.522	0.881	1.39521e-48
GK	7.81922e-35	0.661328	0.634	0.954	7.14989e-31
CTDSPL	1.06554e-20	0.66092	0.62	0.974	9.74334e-17
OXNAD1	4.03617e-40	0.660734	0.478	0.75	3.69068e-36
CYYR1	1.56466e-25	0.660724	0.638	0.999	1.43072e-21
POC5	9.74455e-63	0.660151	0.525	0.896	8.91042e-59
TUT1	7.45926e-73	0.660047	0.292	0.565	6.82075e-69
AGBL5	6.33109e-38	0.65963	0.261	0.387	5.78915e-34
MCPH1	2.16048e-44	0.659589	0.563	0.916	1.97555e-40
DBT	7.2876e-29	0.659397	0.571	0.92	6.66378e-25
MTA3	1.08913e-45	0.658482	0.615	0.975	9.95897e-42
UBE2N	7.92509e-24	0.658317	0.586	0.851	7.2467e-20
SEC22A	8.80239e-23	0.658222	0.632	0.973	8.0489e-19
TSPAN9	5.8847e-38	0.658211	0.614	0.99	5.38097e-34
ZBTB17	3.23756e-52	0.658171	0.294	0.472	2.96042e-48
STK38L	2.4061e-40	0.658102	0.608	0.965	2.20014e-36
RAB30	6.59575e-22	0.658077	0.633	0.994	6.03116e-18
KAT14	3.45456e-85	0.657997	0.316	0.76	3.15885e-81
TTC5	3.72274e-44	0.657566	0.374	0.554	3.40408e-40
WDR47	1.85165e-41	0.657407	0.522	0.868	1.69315e-37
FOXO3	2.59767e-08	0.657374	0.74	1	0.000237531
DEAF1	1.4377e-47	0.657197	0.467	0.743	1.31463e-43
SLC9A8	3.12161e-20	0.655946	0.651	0.958	2.8544e-16
PIK3CD	4.0154e-29	0.655784	0.609	0.897	3.67168e-25
METAP1D	3.18677e-16	0.655465	0.583	0.887	2.91399e-12
PPP6C	2.81232e-36	0.653958	0.568	0.9	2.57159e-32
MAN1C1	3.7931e-30	0.653946	0.629	0.979	3.46841e-26
HAVCR2	1.45789e-14	0.653922	0.666	0.914	1.33309e-10
SIPA1L1	1.85026e-18	0.653841	0.669	0.943	1.69188e-14
PCGF5	5.8002e-14	0.653589	0.683	0.997	5.30371e-10
EIF6	8.54727e-46	0.652096	0.417	0.657	7.81562e-42
BRIP1	9.89951e-40	0.651941	0.58	0.917	9.05211e-36
CCL2	3.8016e-65	0.651615	0.292	0.496	3.47618e-61
ZGPAT	2.90237e-63	0.651152	0.328	0.695	2.65393e-59
PIGL	4.36165e-30	0.65109	0.615	0.932	3.98829e-26
C16H1orf21	3.23417e-06	0.650789	0.77	0.998	0.0295733
ERN1	1.41768e-64	0.65005	0.568	0.945	1.29633e-60
PACRGL	4.79966e-73	0.649959	0.218	0.481	4.3888e-69
SYVN1	4.29407e-77	0.649577	0.305	0.644	3.9265e-73
FBXO8	1.27447e-24	0.649546	0.543	0.771	1.16538e-20
METTL9	1.26229e-52	0.649513	0.608	0.888	1.15424e-48
VTA1	1.92661e-22	0.649128	0.705	0.987	1.7617e-18
VPS8	8.7381e-17	0.64889	0.722	0.993	7.99012e-13
MAP2K4	7.36592e-27	0.648576	0.635	0.941	6.73539e-23
EFNB1	1.01473e-45	0.64845	0.561	0.88	9.27868e-42
AAGAB	7.62356e-32	0.648404	0.621	0.952	6.97098e-28
ARRB1	1.72662e-24	0.648183	0.664	0.968	1.57882e-20
R3HDM1	2.38619e-20	0.647268	0.62	0.961	2.18194e-16
MFSD14B	4.42502e-16	0.647235	0.701	0.974	4.04624e-12
DGKD	5.08423e-36	0.646955	0.577	0.897	4.64902e-32
RALGDS	5.26455e-31	0.646489	0.397	0.579	4.81391e-27
ITGB3BP	4.48567e-38	0.646249	0.681	0.998	4.1017e-34
USP39	5.81873e-59	0.645587	0.495	0.849	5.32065e-55
DXO	3.99162e-79	0.645493	0.385	0.736	3.64994e-75
CENATAC	3.62872e-33	0.645026	0.484	0.781	3.3181e-29
MLYCD	2.15929e-50	0.644791	0.406	0.688	1.97445e-46
ARMC2	4.11209e-39	0.644738	0.561	0.859	3.7601e-35
ANKRD16	1.18488e-36	0.644394	0.444	0.656	1.08345e-32
RNASEH1	4.77897e-54	0.644385	0.403	0.655	4.36989e-50
SEC24B	3.52537e-51	0.644127	0.598	0.979	3.2236e-47
TTBK2	1.87925e-26	0.64399	0.592	0.893	1.71839e-22
SPATA6	4.99354e-20	0.643988	0.658	0.931	4.5661e-16
JAM2	7.63009e-34	0.643787	0.615	0.969	6.97695e-30
CCNF	6.82164e-30	0.643644	0.443	0.606	6.23771e-26
HIF3A	2.98618e-106	0.643476	0.254	0.64	2.73057e-102
FAP	2.41177e-66	0.64306	0.318	0.649	2.20532e-62
DISP1	1.67033e-25	0.642969	0.718	1	1.52735e-21
SNAI1	5.78047e-45	0.642783	0.37	0.677	5.28566e-41
CNTN1	1.47946e-34	0.642743	0.579	0.96	1.35282e-30
OLFML1	3.3373e-72	0.64268	0.328	0.719	3.05163e-68
EBI3	5.84318e-50	0.642519	0.554	0.863	5.343e-46
C1D	3.81283e-38	0.641956	0.567	0.91	3.48645e-34
ERRFI1	4.85432e-70	0.641849	0.371	0.711	4.43879e-66
GXYLT1	2.79898e-34	0.641053	0.62	0.938	2.55939e-30
ZNF414	5.80945e-71	0.640955	0.311	0.62	5.31216e-67
MAPKAPK3	1.53567e-35	0.6406	0.516	0.736	1.40421e-31
SIGIRR	3.51785e-38	0.640261	0.416	0.647	3.21672e-34
SLC12A6	7.80322e-29	0.640253	0.623	0.95	7.13527e-25
FCHSD2	7.64768e-09	0.639997	0.72	1	6.99304e-05
TBL1X	2.39985e-22	0.639045	0.678	0.96	2.19442e-18
ESRRA	5.10421e-61	0.638704	0.401	0.746	4.66729e-57
GFM2	8.2413e-67	0.638654	0.572	0.937	7.53585e-63
RCL1	1.37617e-52	0.638613	0.6	0.952	1.25837e-48
SEMA6A	8.06603e-24	0.638004	0.627	0.957	7.37558e-20
PARP16	3.24431e-48	0.637781	0.545	0.858	2.96659e-44
KIAA0586	6.5393e-27	0.637673	0.626	0.883	5.97954e-23
LIMK2	6.46913e-56	0.637658	0.569	0.914	5.91537e-52
SCFD2	4.02722e-12	0.637058	0.751	1	3.68249e-08
CEP170B	8.07691e-51	0.636695	0.379	0.717	7.38552e-47
ULK3	3.51452e-49	0.636078	0.452	0.82	3.21368e-45
PRKAA1	1.70132e-48	0.635999	0.517	0.883	1.55569e-44
EFL1	6.69384e-33	0.635921	0.64	0.962	6.12085e-29
KLHDC10	1.11845e-16	0.635705	0.682	0.992	1.02271e-12
RASL12	2.80113e-76	0.63568	0.458	0.894	2.56136e-72
GRSF1	1.67111e-46	0.635666	0.481	0.765	1.52806e-42
NAE1	2.00252e-80	0.635371	0.28	0.647	1.83111e-76
TUBA1C	5.5317e-59	0.63521	0.443	0.728	5.05818e-55
STX18	1.0151e-19	0.63474	0.651	0.981	9.28203e-16
CLMP	4.88041e-41	0.634675	0.548	0.971	4.46265e-37
MAML1	2.24132e-26	0.634169	0.676	0.992	2.04946e-22
CYRIA	1.29382e-09	0.633626	0.754	0.994	1.18307e-05
VPS37B	8.09011e-39	0.632528	0.579	0.931	7.3976e-35
NUP133	5.0408e-24	0.632192	0.561	0.83	4.60931e-20
GK5	4.23326e-55	0.632047	0.632	0.939	3.8709e-51
CERS5	5.0477e-34	0.631989	0.606	0.922	4.61562e-30
CACNA2D1	1.1231e-20	0.63183	0.626	0.988	1.02696e-16
ITPKB	6.56887e-21	0.631799	0.715	0.998	6.00657e-17
AIFM2	1.36647e-48	0.631665	0.468	0.771	1.2495e-44
MAPKAPK5	9.93869e-39	0.631437	0.557	0.89	9.08794e-35
EAPP	3.15997e-31	0.631226	0.423	0.58	2.88948e-27
IFT46	9.11463e-45	0.631216	0.592	0.956	8.33442e-41
PHKB	1.08541e-23	0.630923	0.72	1	9.92501e-20
TSPAN18	6.37873e-20	0.630155	0.636	0.996	5.83271e-16
ROBO1	1.50674e-26	0.630085	0.483	0.752	1.37777e-22
BNC2	1.01927e-27	0.629864	0.606	0.988	9.32018e-24
B3GNT5	7.14276e-33	0.629437	0.597	0.929	6.53134e-29
DNAJC1	1.00483e-26	0.629334	0.621	0.939	9.18813e-23
ABCC3	1.33355e-30	0.629301	0.554	0.843	1.2194e-26
PLXNC1	4.96606e-08	0.629268	0.748	0.981	0.000454097
GLTP	3.66371e-25	0.62924	0.542	0.825	3.35009e-21
ELP4	1.04178e-33	0.629228	0.705	1	9.52602e-30
SPPL3	5.0329e-23	0.629005	0.675	0.997	4.60209e-19
ELP3	2.56419e-24	0.628564	0.616	0.931	2.34469e-20
CNRIP1	8.98975e-35	0.628495	0.519	0.806	8.22023e-31
TENT4A	3.35289e-48	0.62827	0.591	0.916	3.06588e-44
MTHFD2L	9.39738e-47	0.628203	0.605	0.975	8.59297e-43
HGSNAT	1.07972e-54	0.628142	0.599	0.957	9.87298e-51
NOLC1	5.30349e-80	0.628091	0.138	0.273	4.84951e-76
MRE11	2.72603e-28	0.628087	0.586	0.908	2.49268e-24
ARFGAP2	1.93026e-55	0.627463	0.238	0.459	1.76503e-51
SNRNP48	3.28324e-58	0.627172	0.255	0.554	3.00219e-54
FAM193A	6.56883e-11	0.626924	0.684	0.954	6.00654e-07
MCU	6.14447e-36	0.626728	0.683	0.999	5.6185e-32
ATMIN	1.804e-69	0.626687	0.379	0.721	1.64958e-65
RETREG3	1.44497e-33	0.626477	0.526	0.806	1.32128e-29
FLCN	4.83585e-71	0.626425	0.311	0.628	4.4219e-67
SNRK	6.89648e-18	0.626421	0.665	0.99	6.30614e-14
NREP	2.03308e-44	0.626398	0.571	0.978	1.85905e-40
NCAPH2	2.29778e-63	0.626151	0.358	0.682	2.10109e-59
GNG7	4.65538e-21	0.626132	0.693	0.984	4.25688e-17
GNA13	1.23856e-24	0.626006	0.694	0.979	1.13254e-20
SFXN5	1.4359e-45	0.625922	0.593	0.965	1.31298e-41
MAP4K5	8.33158e-25	0.625451	0.665	0.992	7.6184e-21
AAAS	7.18095e-56	0.625406	0.377	0.652	6.56626e-52
MUTYH	3.22867e-42	0.62537	0.51	0.778	2.9523e-38
AGO4	1.7262e-28	0.625198	0.648	0.957	1.57843e-24
ZCCHC7	8.44524e-10	0.625145	0.764	0.997	7.72233e-06
NARS2	2.80184e-22	0.624891	0.647	0.932	2.562e-18
RABL2B	9.39814e-42	0.624186	0.413	0.647	8.59366e-38
CPQ	2.04985e-38	0.624073	0.545	0.948	1.87438e-34
ODR4	2.19884e-40	0.62312	0.597	0.919	2.01062e-36
ETV6	3.85832e-07	0.623053	0.78	0.999	0.00352805
PBDC1	1.95409e-63	0.622916	0.421	0.722	1.78682e-59
CHN1	2.51511e-27	0.622913	0.632	0.99	2.29982e-23
KDM7A	6.72601e-37	0.62282	0.629	0.95	6.15026e-33
TWNK	1.32683e-61	0.622781	0.494	0.824	1.21326e-57
SOGA1	1.06857e-44	0.622565	0.563	0.911	9.771e-41
APBA1	8.17799e-10	0.622505	0.731	0.987	7.47795e-06
EGFL7	9.81362e-59	0.621511	0.525	0.897	8.97357e-55
CDK17	1.64364e-37	0.621303	0.681	0.982	1.50295e-33
C29H11orf24	1.38148e-61	0.62113	0.407	0.743	1.26323e-57
MYO1G	7.5609e-30	0.620766	0.496	0.722	6.91369e-26
SYDE2	1.65616e-38	0.62067	0.422	0.645	1.51439e-34
IL18	8.26426e-48	0.62055	0.562	0.907	7.55684e-44
CCDC9	6.38245e-52	0.620163	0.492	0.788	5.83612e-48
IPMK	9.36374e-14	0.619825	0.64	0.88	8.56221e-10
CC2D2A	5.0808e-55	0.619815	0.457	0.849	4.64589e-51
SYTL2	8.90938e-29	0.619762	0.586	0.896	8.14674e-25
SPATS2L	1.50324e-28	0.619547	0.635	0.99	1.37456e-24
WARS1	9.94388e-61	0.619191	0.483	0.817	9.09269e-57
PPTC7	1.43209e-40	0.619163	0.541	0.85	1.3095e-36
CARMIL1	9.02803e-16	0.61891	0.727	0.999	8.25523e-12
PDLIM5	6.51561e-34	0.61823	0.666	0.995	5.95787e-30
MTIF3	4.39137e-43	0.618111	0.443	0.646	4.01547e-39
PEG3	1.74125e-75	0.617517	0.319	0.649	1.5922e-71
MARK2	1.09841e-18	0.617247	0.622	0.924	1.00439e-14
DIS3L2	2.78528e-22	0.61722	0.683	0.997	2.54686e-18
SRP68	1.81728e-73	0.617087	0.398	0.768	1.66172e-69
SGF29	4.36607e-39	0.615804	0.549	0.852	3.99234e-35
TASP1	4.43151e-23	0.615255	0.653	0.977	4.05218e-19
COQ4	1.31212e-66	0.615059	0.239	0.491	1.1998e-62
ITGA1	7.95563e-23	0.614491	0.605	0.982	7.27463e-19
LAT	1.22102e-68	0.614294	0.319	0.603	1.1165e-64
FAM168A	3.20139e-19	0.613534	0.712	1	2.92735e-15
CSPP1	1.28772e-44	0.613527	0.482	0.798	1.17749e-40
GPR107	4.29228e-46	0.613515	0.608	0.961	3.92486e-42
SECISBP2	4.71313e-38	0.613464	0.397	0.65	4.30969e-34
TP53I13	3.76062e-62	0.613358	0.335	0.645	3.43871e-58
TGFB2	1.74669e-43	0.613311	0.481	0.896	1.59718e-39
SPG11	2.5451e-34	0.613186	0.581	0.853	2.32724e-30
RPS6KA3	2.03392e-23	0.61316	0.705	0.991	1.85982e-19
PAK4	6.1374e-56	0.613105	0.458	0.768	5.61204e-52
MAIP1	1.58161e-49	0.612848	0.382	0.639	1.44623e-45
ST7	1.75739e-24	0.61233	0.69	0.992	1.60695e-20
PUDP	1.44029e-21	0.611873	0.608	0.913	1.317e-17
CARNMT1	2.45646e-84	0.611245	0.541	0.899	2.24619e-80
SCAMP4	3.06151e-48	0.611139	0.283	0.447	2.79945e-44
MMAA	6.39345e-27	0.610925	0.545	0.746	5.84617e-23
FUT8	4.97371e-16	0.610802	0.743	0.993	4.54796e-12
POMK	7.29384e-36	0.60999	0.481	0.688	6.66948e-32
PIH1D1	2.88283e-62	0.609672	0.382	0.696	2.63606e-58
ANAPC1	6.36272e-34	0.609487	0.584	0.934	5.81807e-30
SAE1	1.72967e-46	0.609285	0.547	0.901	1.58161e-42
SLC6A4	1.34588e-32	0.60912	0.539	0.933	1.23067e-28
AMMECR1	6.1457e-25	0.608991	0.65	0.973	5.61962e-21
GABPA	4.24187e-33	0.608278	0.592	0.929	3.87877e-29
TBCEL	1.80696e-47	0.608203	0.529	0.858	1.65228e-43
CRY1	1.02275e-44	0.608149	0.573	0.953	9.35206e-41
USP19	2.30686e-26	0.608082	0.483	0.709	2.10939e-22
ATXN7L1.1	1.66773e-29	0.607445	0.687	0.999	1.52497e-25
LLGL1	5.09957e-59	0.607243	0.361	0.638	4.66305e-55
PIGK	3.62919e-39	0.606861	0.642	0.973	3.31853e-35
IGFBP5	2.05278e-32	0.606519	0.397	0.582	1.87706e-28
ETFA	1.57176e-58	0.606388	0.377	0.697	1.43722e-54
FAM102B	4.38753e-21	0.60638	0.695	0.976	4.01195e-17
GLI3	1.4825e-22	0.606276	0.62	0.998	1.3556e-18
TCF7L2	1.35049e-12	0.605977	0.69	0.985	1.23489e-08
DISC1	1.43512e-07	0.605738	0.772	1	0.00131228
ZBTB11	2.68041e-41	0.605044	0.492	0.748	2.45096e-37
MKNK1	6.4436e-54	0.604898	0.513	0.875	5.89202e-50
MTX2	1.83668e-30	0.604027	0.642	0.916	1.67946e-26
FARP1	2.31949e-18	0.603769	0.618	0.92	2.12094e-14
EFCAB11	3.57473e-45	0.603493	0.644	0.979	3.26873e-41
BIN3	5.45493e-26	0.603449	0.617	0.939	4.98799e-22
ACVR1	9.91794e-33	0.603187	0.629	0.978	9.06896e-29
TMEM132A	1.4582e-68	0.602983	0.411	0.779	1.33338e-64
LSM14B	4.26887e-52	0.60223	0.383	0.654	3.90345e-48
MAPK8	6.76005e-17	0.602056	0.73	0.999	6.18139e-13
MAP3K8	3.80777e-13	0.602015	0.66	0.893	3.48183e-09
DNAJC9	5.15789e-79	0.601705	0.446	0.808	4.71638e-75
CPSF2	8.96968e-65	0.601633	0.486	0.842	8.20188e-61
CALCOCO1	1.1077e-24	0.601555	0.318	0.449	1.01288e-20
PHF20L1	3.54802e-23	0.601371	0.538	0.81	3.24431e-19
CRYZL1	7.33394e-36	0.600814	0.562	0.945	6.70616e-32
MFSD14A	6.13099e-33	0.600775	0.597	0.92	5.60618e-29
SMIM14	4.29007e-37	0.600652	0.65	0.982	3.92284e-33
GRAMD1C	3.02055e-53	0.600643	0.591	0.954	2.76199e-49
SNX30	1.4102e-16	0.600478	0.718	0.985	1.28949e-12
AIFM1	5.47461e-31	0.599883	0.544	0.813	5.00599e-27
SFMBT1	5.59759e-38	0.599436	0.641	0.97	5.11843e-34
CARF	2.44148e-40	0.599304	0.581	0.907	2.23249e-36
FOXJ3	3.63552e-13	0.599012	0.73	0.996	3.32432e-09
ATG4C	1.54798e-16	0.598648	0.665	0.913	1.41548e-12
PRMT7	6.18413e-59	0.598591	0.513	0.819	5.65477e-55
HYKK	1.09685e-48	0.598588	0.417	0.658	1.00296e-44
SCRN1	5.19815e-41	0.598308	0.488	0.796	4.75319e-37
RUNX1T1	6.52083e-36	0.598137	0.6	0.982	5.96265e-32
LRCH1	9.83405e-13	0.597969	0.769	1	8.99226e-09
UTP15	2.67613e-38	0.597943	0.493	0.778	2.44705e-34
TAF8	2.73196e-43	0.597519	0.553	0.853	2.4981e-39
FAM193B	1.45135e-36	0.596846	0.423	0.671	1.32711e-32
CCND1	5.15216e-58	0.596491	0.449	0.833	4.71113e-54
BTRC	1.39032e-27	0.59641	0.665	0.988	1.27131e-23
ADAMTS5	1.95839e-93	0.595981	0.245	0.615	1.79076e-89
RCOR1	1.60708e-26	0.595744	0.684	0.972	1.46952e-22
NDEL1	3.79044e-11	0.595619	0.685	0.941	3.46598e-07
SLC38A6	4.88858e-17	0.594965	0.693	0.99	4.47012e-13
CHMP7	7.61603e-41	0.59443	0.403	0.574	6.9641e-37
POLD2	5.20026e-61	0.594404	0.19	0.336	4.75512e-57
LRRC8B	4.49317e-42	0.594167	0.577	0.939	4.10856e-38
SETD7	4.48588e-26	0.594095	0.6	0.944	4.10189e-22
FBXO16	5.79971e-61	0.593921	0.464	0.761	5.30325e-57
NABP1	1.00952e-34	0.593811	0.451	0.658	9.23102e-31
NDST1	7.76403e-30	0.593791	0.615	0.985	7.09943e-26
SEC61A2	2.31891e-25	0.59371	0.539	0.802	2.12041e-21
ADGRG1	1.04842e-50	0.593654	0.573	0.954	9.58676e-47
AVEN	5.73599e-35	0.593403	0.554	0.928	5.24499e-31
CD109	1.04909e-40	0.593387	0.59	0.97	9.5929e-37
POLR3D	1.07454e-62	0.592509	0.255	0.498	9.82563e-59
RP9	3.89657e-51	0.591827	0.42	0.753	3.56303e-47
C7H1orf35	1.54282e-62	0.5918	0.329	0.659	1.41076e-58
CHSY1	1.167e-35	0.59141	0.652	0.978	1.06711e-31
UTP11	8.71192e-51	0.591399	0.531	0.86	7.96618e-47
ANXA3	1.37296e-33	0.591304	0.594	0.911	1.25544e-29
ATP9A	4.67561e-56	0.59092	0.559	0.917	4.27538e-52
REXO5	1.78522e-53	0.590869	0.506	0.784	1.63241e-49
MITD1	7.38096e-44	0.590596	0.565	0.893	6.74915e-40
MCC	2.81069e-17	0.590565	0.63	0.997	2.57009e-13
PPP1R9A	4.87275e-15	0.590146	0.622	0.898	4.45565e-11
RAP1GDS1	9.33822e-25	0.589967	0.736	0.989	8.53887e-21
ZFP64	1.37872e-39	0.589813	0.608	0.937	1.26071e-35
DNAJC15	2.88708e-29	0.589444	0.628	0.972	2.63995e-25
LRSAM1	1.14129e-65	0.589369	0.432	0.765	1.0436e-61
PDAP1	1.36717e-61	0.589251	0.49	0.795	1.25014e-57
POU2F1	3.17762e-13	0.589015	0.658	0.988	2.90561e-09
TBC1D14	1.0836e-31	0.588986	0.621	0.931	9.90848e-28
NT5C3A	2.42972e-57	0.58889	0.468	0.778	2.22173e-53
GTPBP4	4.37162e-83	0.588297	0.315	0.749	3.99741e-79
PIDD1	5.27143e-62	0.587768	0.283	0.531	4.82019e-58
MAN2A1	8.73771e-08	0.587491	0.733	0.991	0.000798977
CABIN1	2.17172e-43	0.587186	0.348	0.601	1.98582e-39
ABCA10	3.55167e-41	0.587123	0.596	0.909	3.24765e-37
MARCHF6	2.32048e-20	0.587095	0.695	0.992	2.12184e-16
OLA1	3.99626e-22	0.586959	0.642	0.966	3.65418e-18
PLPPR2	1.83052e-50	0.586938	0.361	0.604	1.67383e-46
PTPRK	2.29153e-20	0.586892	0.648	1	2.09538e-16
PRKCE	1.03034e-13	0.586624	0.672	0.992	9.42142e-10
RAPGEF4	1.42794e-27	0.586153	0.606	0.988	1.3057e-23
FBL	7.46467e-49	0.5858	0.342	0.586	6.82569e-45
CHMP4B	1.7518e-16	0.585734	0.612	0.877	1.60184e-12
SPATA24	8.4339e-45	0.58564	0.538	0.883	7.71196e-41
TANK	3.5296e-15	0.585538	0.742	0.984	3.22747e-11
DDX10	4.93416e-50	0.585246	0.583	0.92	4.5118e-46
ETFBKMT	1.70639e-45	0.585201	0.469	0.746	1.56033e-41
P2RX5	1.05268e-38	0.585036	0.34	0.593	9.62569e-35
MRPL43	7.88485e-41	0.584892	0.4	0.628	7.20991e-37
NUDT1	7.3882e-47	0.584865	0.212	0.361	6.75577e-43
DYNC1LI1	5.36296e-23	0.584859	0.532	0.773	4.90389e-19
GEMIN5	1.87494e-50	0.584532	0.545	0.867	1.71444e-46
ZNF23	5.2441e-55	0.584325	0.55	0.887	4.79521e-51
REEP2	8.62898e-55	0.584292	0.449	0.798	7.89034e-51
CDC42EP3	2.0947e-33	0.583444	0.556	0.76	1.91539e-29
PREP	9.74327e-42	0.583256	0.64	0.985	8.90925e-38
PDE1A	1.62633e-10	0.583236	0.652	0.997	1.48712e-06
CACHD1	1.21198e-37	0.583131	0.593	0.939	1.10823e-33
FARSB	7.64373e-41	0.583064	0.573	0.956	6.98942e-37
STXBP5	7.55403e-50	0.583036	0.583	0.944	6.90741e-46
SLX4IP	4.46233e-25	0.582821	0.642	0.961	4.08035e-21
PCDH1	1.8409e-63	0.58234	0.483	0.855	1.68332e-59
NR1H3	1.01171e-60	0.582196	0.305	0.627	9.25111e-57
CIAO2A	6.60763e-43	0.582178	0.529	0.876	6.04202e-39
HSD17B12	7.87061e-19	0.58212	0.675	0.984	7.19689e-15
CEP128	2.71971e-24	0.581651	0.697	0.977	2.48691e-20
ZFAND4	2.27365e-48	0.581338	0.476	0.767	2.07902e-44
CASK	4.51073e-14	0.581091	0.678	0.992	4.12461e-10
FEM1B	3.86152e-66	0.58088	0.462	0.821	3.53097e-62
STOX2	1.03147e-22	0.580672	0.635	0.995	9.43179e-19
ERG	1.21535e-19	0.58066	0.624	0.994	1.11131e-15
YAF2	4.01598e-19	0.580501	0.67	0.977	3.67222e-15
IFT80	1.8714e-39	0.580208	0.627	0.989	1.71121e-35
AHNAK2	2.61123e-77	0.579966	0.173	0.47	2.38771e-73
TMSB10	1.1191e-14	0.579961	0.549	0.814	1.0233e-10
TAF3	5.63502e-37	0.579959	0.52	0.832	5.15266e-33
PDPK1	5.7638e-26	0.579841	0.62	0.902	5.27042e-22
PRPF19	2.71344e-63	0.579699	0.394	0.735	2.48117e-59
PTBP3	7.95034e-37	0.579341	0.666	0.989	7.26979e-33
EIF4A3	4.57186e-65	0.579186	0.499	0.854	4.1805e-61
SDHAF3	2.01441e-23	0.57911	0.622	0.986	1.84197e-19
CEP83	5.6883e-15	0.579103	0.669	0.963	5.20138e-11
FOSL2	1.53572e-45	0.578928	0.559	0.858	1.40426e-41
ZDHHC17	7.77774e-29	0.578696	0.666	0.986	7.11196e-25
LANCL2	9.01049e-18	0.578633	0.707	0.997	8.23919e-14
GALNT12	6.1658e-51	0.578012	0.402	0.678	5.63801e-47
ABITRAM	2.91478e-60	0.577901	0.34	0.614	2.66528e-56
PRPSAP1	6.44707e-56	0.57767	0.52	0.941	5.8952e-52
AK5	1.02298e-30	0.577167	0.561	0.959	9.35411e-27
PHLDB3	1.42689e-40	0.577053	0.232	0.392	1.30475e-36
TK1	1.99274e-42	0.577049	0.545	0.82	1.82216e-38
CSRNP1	4.41485e-53	0.577048	0.358	0.608	4.03694e-49
ND3	1.03921e-12	0.576919	0.458	0.719	9.50258e-09
DCP1A	5.99388e-26	0.576766	0.63	0.954	5.4808e-22
KRTCAP3	6.2587e-47	0.57654	0.512	0.78	5.72296e-43
MINDY4	2.14421e-35	0.576352	0.539	0.845	1.96067e-31
MAST2	3.60776e-61	0.576299	0.49	0.877	3.29893e-57
RAB2B	5.31306e-32	0.576175	0.524	0.798	4.85826e-28
XRCC4	4.23241e-10	0.576105	0.75	0.996	3.87011e-06
KXD1	2.45489e-29	0.575962	0.407	0.556	2.24475e-25
CDC42SE2	1.17955e-24	0.575945	0.646	0.956	1.07858e-20
CBY1	6.75427e-46	0.575716	0.415	0.672	6.17611e-42
MACO1	3.81691e-52	0.57547	0.467	0.778	3.49018e-48
DNAJC11	8.12305e-49	0.575463	0.549	0.847	7.42772e-45
ATPSCKMT	9.77517e-56	0.575182	0.581	0.954	8.93842e-52
LARGE1	6.21835e-10	0.575092	0.72	1	5.68606e-06
SERAC1	1.22112e-52	0.574979	0.592	0.93	1.11659e-48
SSH1	2.73304e-46	0.574552	0.608	0.952	2.49909e-42
EHD4	3.33999e-36	0.57439	0.551	0.883	3.05408e-32
CERK	4.20377e-58	0.574346	0.42	0.707	3.84393e-54
FAM151B	4.69042e-35	0.574094	0.487	0.77	4.28892e-31
CIR1	3.82384e-30	0.573789	0.632	0.935	3.49652e-26
NQO2	1.16508e-66	0.573781	0.218	0.432	1.06535e-62
SP4	1.32207e-35	0.573659	0.562	0.867	1.2089e-31
PINX1	1.13077e-34	0.573645	0.565	0.888	1.03398e-30
ZSCAN26	5.49602e-37	0.573531	0.343	0.536	5.02556e-33
MRPL15	4.0824e-48	0.572986	0.374	0.546	3.73294e-44
VGLL4	2.00465e-19	0.572963	0.622	0.979	1.83305e-15
CDC73	5.66098e-59	0.572908	0.597	0.947	5.1764e-55
RNF217	4.63692e-10	0.572888	0.752	0.999	4.24e-06
GIT2	5.09818e-27	0.572488	0.678	0.952	4.66177e-23
FANCL	8.09966e-40	0.572485	0.608	0.924	7.40633e-36
MRPL48	2.99426e-59	0.572282	0.561	0.945	2.73795e-55
ZPR1	2.98895e-67	0.572053	0.325	0.615	2.7331e-63
SLC12A2	4.27931e-17	0.572019	0.621	0.983	3.913e-13
SAMD8	1.41326e-35	0.571965	0.591	0.966	1.29229e-31
PI4K2B	1.12893e-51	0.571845	0.496	0.843	1.03229e-47
CYTB	3.27061e-20	0.571807	0.407	0.597	2.99065e-16
MCUB	2.00449e-22	0.57175	0.665	0.979	1.83291e-18
SLC25A12	2.9629e-59	0.571479	0.555	0.923	2.70928e-55
TRIM7	1.70905e-83	0.571467	0.495	0.847	1.56275e-79
PDIK1L	1.02766e-54	0.571427	0.508	0.809	9.39694e-51
FGD6	1.54379e-35	0.57141	0.524	0.854	1.41164e-31
ENTPD6	4.02695e-70	0.57129	0.398	0.738	3.68224e-66
GALNT15	4.05185e-90	0.571279	0.231	0.658	3.70501e-86
EXT2	4.19748e-21	0.570376	0.653	0.98	3.83818e-17
C14H8orf76	1.06829e-45	0.570326	0.493	0.824	9.76847e-42
PSMD14	5.70855e-19	0.570248	0.659	0.982	5.2199e-15
SYMPK	2.70812e-56	0.569761	0.279	0.544	2.4763e-52
HAUS8	1.02241e-49	0.569736	0.42	0.69	9.3489e-46
GPR183	8.51507e-16	0.569482	0.648	0.915	7.78618e-12
GNL2	3.83885e-71	0.569286	0.252	0.518	3.51024e-67
MED27	1.23912e-10	0.569273	0.712	0.986	1.13305e-06
PIK3C3	5.74224e-19	0.568605	0.7	0.973	5.2507e-15
ZNF354A	8.19509e-55	0.56858	0.605	0.985	7.49359e-51
MSANTD2	1.36065e-27	0.568552	0.605	0.908	1.24417e-23
IL4R	3.7626e-36	0.568476	0.599	0.913	3.44052e-32
MFSD8	4.5069e-21	0.568271	0.636	0.933	4.12111e-17
MINDY3	2.40893e-30	0.568205	0.652	0.981	2.20272e-26
ERMARD	5.12901e-36	0.568121	0.458	0.772	4.68997e-32
ZMIZ1	5.05851e-12	0.568016	0.695	0.986	4.62551e-08
ACSS3	3.44478e-32	0.56762	0.579	0.884	3.14991e-28
MIDEAS	2.12919e-50	0.567509	0.481	0.784	1.94693e-46
TANGO6	2.95961e-26	0.56718	0.645	0.963	2.70627e-22
KIF2A	1.36145e-54	0.567128	0.639	0.977	1.24491e-50
TMEM200B	1.5507e-72	0.566895	0.402	0.751	1.41796e-68
TRAPPC13	3.1672e-50	0.566567	0.53	0.835	2.89609e-46
FOXO1	5.10724e-25	0.56648	0.67	0.986	4.67006e-21
WAC	3.72034e-12	0.566442	0.732	0.996	3.40188e-08
MUSTN1	4.79541e-90	0.566148	0.269	0.631	4.38492e-86
SDHAF4	3.70478e-24	0.566005	0.615	0.972	3.38765e-20
UBXN7	4.67616e-31	0.565932	0.616	0.896	4.27588e-27
COPS3	4.87735e-68	0.565653	0.307	0.633	4.45985e-64
D2HGDH	1.12115e-56	0.565344	0.324	0.661	1.02518e-52
MGMT	1.94215e-10	0.565341	0.701	0.993	1.77591e-06
SYNJ2BP	1.16623e-32	0.565322	0.584	0.929	1.0664e-28
BRF1	8.85799e-71	0.565194	0.3	0.706	8.09974e-67
NEXN	1.06606e-77	0.565174	0.303	0.697	9.74808e-74
ITGA9	1.76185e-17	0.565134	0.664	0.994	1.61103e-13
PITPNM2	9.5743e-28	0.565133	0.628	0.972	8.75474e-24
ZRANB3	3.02326e-28	0.565021	0.676	0.994	2.76447e-24
SCAMP2	7.235e-29	0.565005	0.514	0.739	6.61568e-25
CLEC16A	2.1154e-29	0.564995	0.632	0.997	1.93432e-25
CSNK1G1	6.38756e-28	0.564935	0.688	0.981	5.84078e-24
KPNA4	8.54674e-18	0.564892	0.746	0.998	7.81514e-14
ARHGEF1	7.89195e-39	0.564199	0.468	0.75	7.2164e-35
RPTOR	1.05161e-22	0.564164	0.703	0.998	9.61595e-19
LONP1	2.67497e-52	0.563973	0.359	0.548	2.44599e-48
CEP57L1	3.69534e-44	0.56374	0.621	0.965	3.37902e-40
YPEL5	1.00809e-50	0.563684	0.468	0.773	9.218e-47
FKBP7	1.6544e-30	0.563124	0.403	0.56	1.51279e-26
BHLHE40	7.76611e-38	0.562975	0.398	0.596	7.10134e-34
GRIN3A	5.86418e-29	0.562924	0.598	0.975	5.36221e-25
KCND1	1.78746e-54	0.562851	0.433	0.694	1.63445e-50
B3GNT9	1.30301e-40	0.562803	0.487	0.758	1.19147e-36
OBSL1	1.09972e-39	0.562709	0.487	0.777	1.00558e-35
IMPACT	3.0692e-72	0.561458	0.531	0.917	2.80648e-68
BLNK	1.25578e-22	0.561372	0.702	0.979	1.14828e-18
USP32	5.0117e-20	0.561021	0.743	0.995	4.5827e-16
HEATR1	3.08508e-43	0.56092	0.498	0.804	2.82099e-39
TUSC3	1.2289e-30	0.560741	0.539	0.907	1.1237e-26
DCHS2	1.1675e-11	0.560724	0.565	0.77	1.06757e-07
CARM1	2.17e-38	0.560549	0.586	0.957	1.98425e-34
NEK7	7.33935e-10	0.560548	0.681	0.982	6.7111e-06
ILF2	4.87694e-53	0.560375	0.342	0.626	4.45947e-49
ENOX1	2.45474e-27	0.560371	0.592	0.919	2.24462e-23
DENND3	4.8572e-44	0.55945	0.55	0.916	4.44142e-40
FIG4	5.14378e-21	0.559236	0.659	0.977	4.70347e-17
RASSF3	2.45251e-13	0.559229	0.717	0.998	2.24257e-09
CTIF	6.15957e-19	0.55912	0.677	0.998	5.63231e-15
HDAC8	3.00109e-30	0.558914	0.699	0.999	2.7442e-26
NUDT19	7.18582e-58	0.558895	0.572	0.923	6.57072e-54
SEPTIN8	7.69322e-20	0.558602	0.572	0.752	7.03468e-16
ST3GAL5	6.05742e-13	0.558523	0.634	0.876	5.5389e-09
MRPS10	7.1214e-45	0.55832	0.417	0.643	6.51181e-41
SMIM12	2.28912e-50	0.558208	0.323	0.573	2.09317e-46
DZIP3	2.12616e-39	0.558142	0.56	0.873	1.94416e-35
GOLPH3	2.54048e-10	0.557287	0.684	0.983	2.32301e-06
RFXAP	6.85212e-41	0.557184	0.451	0.671	6.26558e-37
TRIM4	1.20921e-50	0.556894	0.594	0.911	1.1057e-46
NEDD9	1.41337e-06	0.556854	0.731	0.992	0.0129239
WBP4	7.95758e-63	0.556732	0.325	0.674	7.27641e-59
RAD51D	5.16813e-74	0.556299	0.333	0.659	4.72574e-70
RBM18	7.12668e-44	0.555684	0.56	0.914	6.51664e-40
SUSD6	3.99154e-24	0.55567	0.678	0.97	3.64987e-20
PGM2L1	4.84291e-50	0.55556	0.551	0.919	4.42836e-46
DUT	6.15676e-52	0.555411	0.377	0.578	5.62974e-48
MCMBP	4.75315e-28	0.555326	0.651	0.953	4.34628e-24
SNX3	2.69428e-37	0.555036	0.507	0.73	2.46365e-33
WDR37	1.32426e-63	0.555029	0.531	0.881	1.2109e-59
ASB7	3.10824e-26	0.554767	0.633	0.953	2.84217e-22
RYBP	2.00612e-28	0.55471	0.651	0.953	1.83439e-24
RABGAP1L	2.1457e-41	0.554631	0.572	0.868	1.96203e-37
TATDN3	1.50893e-27	0.5546	0.561	0.905	1.37976e-23
RWDD3	5.50041e-51	0.554493	0.567	0.895	5.02958e-47
TMEM44	3.42338e-38	0.554424	0.56	0.916	3.13034e-34
WDR20	2.90695e-26	0.554249	0.628	0.918	2.65812e-22
ST3GAL3	1.4958e-42	0.55412	0.571	0.915	1.36776e-38
NBEA	6.20751e-18	0.553939	0.72	0.997	5.67615e-14
PRKACA	6.71495e-35	0.553801	0.489	0.746	6.14015e-31
TRIM33	2.1234e-36	0.553732	0.658	0.979	1.94164e-32
DNM1	4.13978e-28	0.553474	0.49	0.789	3.78541e-24
ARL13B	4.97125e-30	0.553339	0.55	0.821	4.54571e-26
GPATCH4	6.2488e-87	0.553039	0.185	0.5	5.7139e-83
CACUL1	3.47609e-41	0.552916	0.646	0.991	3.17854e-37
AMN1	2.66347e-25	0.552896	0.551	0.898	2.43547e-21
AMBRA1	2.61944e-11	0.552306	0.706	0.994	2.39522e-07
KDM5A	4.20827e-29	0.552251	0.423	0.649	3.84804e-25
PHKA1	8.34205e-15	0.551929	0.639	0.939	7.62797e-11
TCF20	5.20817e-43	0.551842	0.603	0.939	4.76235e-39
HSPB11	3.22174e-35	0.551538	0.614	0.955	2.94595e-31
LIN37	1.7463e-81	0.551414	0.428	0.799	1.59682e-77
RAD54L2	2.24473e-24	0.551173	0.55	0.821	2.05258e-20
SMARCB1	3.81598e-82	0.550789	0.329	0.697	3.48933e-78
BTBD10	2.04766e-34	0.550605	0.645	0.964	1.87238e-30
PRDM4	6.53938e-33	0.550596	0.562	0.827	5.97961e-29
CAPN1	3.28164e-32	0.549977	0.449	0.653	3.00073e-28
CSTF3	8.60297e-30	0.549977	0.699	0.997	7.86656e-26
CCDC97	2.24143e-37	0.549058	0.455	0.677	2.04957e-33
ADPGK	4.5857e-37	0.54896	0.539	0.802	4.19316e-33
SMG8	1.60001e-23	0.548872	0.635	0.965	1.46305e-19
OSBPL1A	4.5683e-09	0.54876	0.739	0.999	4.17725e-05
WDFY1	1.46183e-44	0.548433	0.632	0.962	1.3367e-40
FBXW7	3.9177e-25	0.548012	0.622	0.895	3.58234e-21
SEC11C	1.62803e-44	0.547954	0.493	0.787	1.48867e-40
ABHD17C	6.81961e-53	0.547916	0.567	0.932	6.23585e-49
DSTYK	4.7634e-34	0.547885	0.596	0.899	4.35565e-30
CD86	2.10118e-07	0.547661	0.717	0.968	0.00192132
CDK11B	8.29905e-48	0.547408	0.449	0.76	7.58865e-44
PHLPP1	1.09779e-28	0.5473	0.641	0.997	1.00382e-24
ZNF521	7.93535e-38	0.5473	0.604	0.954	7.25608e-34
TOM1	7.01573e-51	0.547135	0.517	0.835	6.41519e-47
ZNF277	4.23342e-41	0.547132	0.641	0.978	3.87104e-37
CTC1	2.18197e-40	0.546776	0.439	0.69	1.9952e-36
ARL6IP6	8.28744e-44	0.546579	0.603	0.965	7.57804e-40
PLA2R1	1.16729e-26	0.546528	0.56	0.868	1.06737e-22
MAPK1	2.97306e-22	0.546522	0.615	0.902	2.71857e-18
SLC26A10	2.94732e-62	0.54648	0.493	0.826	2.69503e-58
DNAJC2	4.15127e-43	0.54645	0.53	0.881	3.79592e-39
TES	8.61859e-44	0.546105	0.561	0.918	7.88084e-40
COG5	2.0314e-26	0.545874	0.715	0.996	1.85751e-22
METTL5	1.51222e-55	0.545503	0.462	0.809	1.38278e-51
INTS13	5.77442e-48	0.545424	0.518	0.73	5.28013e-44
FRY	7.66207e-08	0.545361	0.701	0.992	0.000700619
CENPM	2.36376e-68	0.54527	0.361	0.655	2.16143e-64
SLC29A1	2.25259e-86	0.545179	0.226	0.688	2.05977e-82
BCAS3	4.11231e-36	0.545098	0.654	0.972	3.7603e-32
MFSD13A	2.32439e-42	0.545031	0.365	0.605	2.12542e-38
PRICKLE3	1.42419e-74	0.544972	0.266	0.502	1.30228e-70
C1S	3.14369e-75	0.544825	0.211	0.461	2.87459e-71
CARD10	5.53499e-111	0.544586	0.318	0.755	5.0612e-107
ABCB10	1.09293e-47	0.544495	0.529	0.848	9.99375e-44
GAK	6.50121e-45	0.544475	0.427	0.753	5.9447e-41
STXBP2	7.11121e-46	0.544455	0.426	0.667	6.50249e-42
ELL2	4.23348e-09	0.544271	0.69	0.929	3.87109e-05
RNF145	1.46876e-32	0.544104	0.667	0.967	1.34304e-28
CD244	2.18963e-25	0.543933	0.645	0.928	2.0022e-21
GRK3	4.95959e-06	0.543884	0.788	0.997	0.0453505
HYAL2	1.13299e-40	0.543731	0.525	0.765	1.03601e-36
GMEB2	9.36537e-60	0.543696	0.337	0.618	8.56369e-56
GMCL1	1.99632e-36	0.543401	0.591	0.931	1.82544e-32
ZC2HC1A	2.73976e-28	0.543367	0.542	0.779	2.50523e-24
PKNOX1	5.14402e-90	0.543364	0.386	0.855	4.70369e-86
LTBP1	2.18227e-41	0.543336	0.537	0.864	1.99547e-37
RUFY3	3.82032e-12	0.543212	0.744	0.988	3.4933e-08
UBE2R2	2.22366e-28	0.543073	0.693	0.992	2.03332e-24
PI4KA	5.48263e-48	0.542949	0.377	0.732	5.01331e-44
ECSCR	1.87527e-37	0.542828	0.343	0.453	1.71474e-33
PAPSS1	5.08952e-23	0.542465	0.64	0.961	4.65386e-19
AGO2	2.01741e-31	0.542434	0.63	0.97	1.84472e-27
SHROOM4	1.54924e-33	0.542387	0.584	0.962	1.41662e-29
PDE1B	3.7595e-43	0.542342	0.49	0.778	3.43769e-39
SIPA1L3	2.29633e-23	0.542312	0.684	0.993	2.09977e-19
CTNS	7.40898e-26	0.5423	0.585	0.877	6.77477e-22
SDK1	1.99187e-29	0.542271	0.602	0.982	1.82137e-25
ITGB5	2.99659e-30	0.541851	0.628	0.936	2.74008e-26
ISOC1	1.11762e-40	0.541575	0.262	0.37	1.02195e-36
GNB5	5.61543e-55	0.541432	0.469	0.838	5.13475e-51
NEK3	2.16137e-87	0.541145	0.401	0.812	1.97636e-83
ETFDH	3.85091e-22	0.540914	0.569	0.884	3.52127e-18
TAMALIN	2.37759e-38	0.54054	0.504	0.81	2.17407e-34
CDK8	1.00609e-25	0.540475	0.602	0.978	9.19969e-22
PDE2A	2.22339e-35	0.54033	0.621	0.97	2.03307e-31
AMFR	1.66187e-33	0.540156	0.561	0.89	1.51962e-29
NLGN2	2.71035e-58	0.540081	0.414	0.744	2.47835e-54
SDCBP	4.60987e-25	0.540074	0.644	0.948	4.21526e-21
DIXDC1	2.61112e-23	0.539189	0.584	0.816	2.38761e-19
RNF216	4.87933e-28	0.539116	0.725	0.989	4.46166e-24
SYT11	1.75395e-45	0.538469	0.603	0.959	1.60381e-41
ESYT2	9.68563e-18	0.538388	0.647	0.995	8.85654e-14
STRADB	1.62188e-38	0.538336	0.404	0.548	1.48305e-34
NUP35	2.24137e-54	0.538266	0.573	0.918	2.04951e-50
TMEM232	2.56532e-32	0.537736	0.628	0.928	2.34573e-28
AHR	3.9503e-29	0.537678	0.581	0.884	3.61215e-25
RNF144A	4.86133e-27	0.537487	0.605	0.984	4.4452e-23
ZFAND1	6.94496e-74	0.536927	0.539	0.888	6.35047e-70
APEX1	7.69553e-45	0.536842	0.336	0.573	7.03679e-41
TOR1B	2.96928e-73	0.536443	0.382	0.706	2.71511e-69
UBE2D1	3.28646e-22	0.536435	0.62	0.964	3.00514e-18
EEPD1	7.16654e-21	0.536271	0.691	0.989	6.55309e-17
KCTD3	2.63075e-38	0.536251	0.482	0.79	2.40555e-34
RGL2	5.93484e-28	0.536221	0.402	0.597	5.42681e-24
ADGRL4	1.55413e-15	0.536091	0.645	0.997	1.4211e-11
PTGDS	6.49941e-55	0.535891	0.406	0.712	5.94306e-51
MSMO1	3.32378e-43	0.535697	0.502	0.776	3.03927e-39
FAM126B	1.02252e-64	0.535455	0.579	0.991	9.34994e-61
USP45	6.88312e-34	0.535249	0.585	0.892	6.29393e-30
DR1	2.79679e-41	0.534918	0.499	0.754	2.55739e-37
LDLRAP1	1.62227e-76	0.534812	0.291	0.622	1.4834e-72
ARHGEF9	6.69614e-14	0.534724	0.665	1	6.12295e-10
CRBN	2.66232e-29	0.534019	0.524	0.75	2.43442e-25
UBFD1	2.71778e-30	0.533825	0.25	0.308	2.48514e-26
SLC39A11	1.24676e-16	0.533805	0.703	0.997	1.14004e-12
EIF2A	2.94663e-38	0.533408	0.561	0.884	2.6944e-34
ENDOV	1.19899e-42	0.533377	0.51	0.719	1.09636e-38
SECISBP2L	5.6042e-15	0.53316	0.641	0.958	5.12448e-11
CTPS2	5.42057e-40	0.532985	0.51	0.774	4.95657e-36
PDZD8	1.08219e-32	0.532788	0.602	0.926	9.89553e-29
SLC25A30	4.3985e-30	0.532487	0.66	0.985	4.02199e-26
TIMM9	3.08285e-22	0.531734	0.47	0.605	2.81896e-18
DPCD	6.71445e-59	0.531652	0.575	0.921	6.13969e-55
CMTM7	4.05846e-15	0.531258	0.634	0.926	3.71106e-11
ATP2A2	6.23304e-27	0.530837	0.616	0.92	5.69949e-23
EPAS1	9.94462e-31	0.530488	0.632	0.948	9.09336e-27
LPCAT2	4.15191e-31	0.530392	0.584	0.867	3.79651e-27
THAP8	2.23707e-44	0.530064	0.494	0.753	2.04557e-40
EIF4E	1.92317e-36	0.529992	0.584	0.872	1.75855e-32
AFAP1	2.95256e-62	0.529791	0.449	0.793	2.69983e-58
GCLM	6.96909e-29	0.529388	0.549	0.788	6.37254e-25
NOS3	2.64896e-47	0.5291	0.502	0.766	2.42221e-43
DPP8	1.90754e-27	0.528967	0.568	0.885	1.74426e-23
PPP1R21	2.50267e-44	0.528831	0.533	0.859	2.28844e-40
IWS1	1.74277e-45	0.528289	0.499	0.831	1.59359e-41
BICC1	1.64445e-36	0.52767	0.587	0.975	1.50368e-32
DVL3	3.60496e-24	0.527546	0.511	0.723	3.29638e-20
ASL	1.25902e-70	0.527477	0.3	0.675	1.15125e-66
METTL16	5.7679e-40	0.527386	0.598	0.929	5.27417e-36
GEM	5.04793e-53	0.527342	0.383	0.658	4.61583e-49
AUH	5.99457e-09	0.527314	0.714	1	5.48143e-05
ALKBH3	1.93225e-38	0.527296	0.616	0.91	1.76685e-34
CDCA7L	1.2028e-85	0.527179	0.489	0.868	1.09984e-81
SPIDR	1.89177e-31	0.527087	0.589	0.825	1.72983e-27
SAMD4A	1.66924e-11	0.527063	0.679	0.99	1.52635e-07
CHIC1	6.68585e-30	0.526807	0.567	0.841	6.11354e-26
GTF2F2	1.39876e-25	0.526749	0.679	0.992	1.27902e-21
RHOBTB3	3.05067e-49	0.52634	0.488	0.879	2.78954e-45
UBAP2	1.04469e-23	0.526333	0.635	0.959	9.55262e-20
PARP11	2.53668e-37	0.526051	0.593	0.909	2.31954e-33
B3GALNT2	3.49573e-36	0.526029	0.623	0.987	3.1965e-32
COMMD10	1.31044e-07	0.525896	0.696	0.996	0.00119827
INTS12	2.77254e-40	0.525676	0.551	0.912	2.53521e-36
BEND7	2.13883e-35	0.525283	0.572	0.874	1.95575e-31
COQ5	1.13676e-47	0.525238	0.339	0.522	1.03945e-43
IGIP	2.54576e-44	0.525208	0.445	0.74	2.32785e-40
PPP1R37	5.4227e-43	0.525084	0.506	0.798	4.95851e-39
RELCH	1.42132e-33	0.524885	0.678	0.989	1.29966e-29
TMEM260	7.4261e-10	0.524851	0.675	0.994	6.79042e-06
STN1	3.92293e-36	0.524842	0.587	0.925	3.58712e-32
MOSPD2	1.64889e-17	0.524728	0.606	0.854	1.50774e-13
C24H18orf25	4.70862e-23	0.524296	0.651	0.931	4.30556e-19
CADPS2	1.04133e-29	0.52413	0.562	0.925	9.52192e-26
MBOAT1	3.88656e-20	0.523944	0.657	0.98	3.55387e-16
MRPL9	1.91292e-32	0.523877	0.404	0.584	1.74917e-28
GNPAT	1.27653e-41	0.523591	0.597	0.931	1.16726e-37
PDCD7	3.74289e-41	0.523141	0.384	0.591	3.4225e-37
PTPRC	4.35557e-10	0.522838	0.673	0.894	3.98274e-06
LMCD1	2.50602e-32	0.522745	0.562	0.984	2.29151e-28
ABCB8	4.20918e-52	0.522396	0.53	0.821	3.84887e-48
KPNA6	1.95068e-33	0.522243	0.646	0.987	1.78371e-29
STIM1	4.9621e-10	0.522169	0.697	0.97	4.53735e-06
TCHP	9.26447e-77	0.521919	0.4	0.755	8.47143e-73
C1QTNF1	1.13647e-67	0.521847	0.324	0.598	1.03919e-63
PLPP5	7.01808e-76	0.521755	0.306	0.646	6.41733e-72
DZIP1L	1.51591e-47	0.521727	0.467	0.804	1.38614e-43
WEE1	6.51697e-39	0.521699	0.536	0.802	5.95912e-35
RAPGEF1	3.38323e-09	0.52164	0.786	0.998	3.09363e-05
QPCTL	1.30651e-52	0.521612	0.423	0.665	1.19467e-48
ABCD4	4.8592e-58	0.521559	0.397	0.721	4.44325e-54
CWC15	6.83233e-57	0.521125	0.421	0.681	6.24749e-53
ENAH	9.24293e-21	0.521082	0.622	0.97	8.45173e-17
WASL	1.88112e-12	0.521079	0.636	0.896	1.7201e-08
FANCM	3.32482e-34	0.521046	0.545	0.846	3.04022e-30
FOCAD	4.3597e-14	0.520933	0.653	0.987	3.98651e-10
FAM118B	4.21444e-46	0.520875	0.568	0.896	3.85368e-42
PSMD3	6.09475e-59	0.520861	0.291	0.592	5.57304e-55
RNF126	7.08575e-84	0.520436	0.313	0.677	6.47921e-80
NAA35	1.3887e-26	0.520012	0.6	0.948	1.26983e-22
MIEF1	1.54961e-62	0.519712	0.384	0.655	1.41696e-58
RHOQ	2.20325e-36	0.519655	0.623	0.955	2.01465e-32
SPRED2	3.51305e-20	0.519628	0.658	0.987	3.21233e-16
MAP2K7	5.9637e-74	0.519303	0.344	0.711	5.45321e-70
CENPJ	3.46068e-62	0.518858	0.295	0.576	3.16445e-58
TMEM245	1.82934e-35	0.51869	0.617	0.971	1.67275e-31
DNAI4	3.94523e-44	0.518418	0.565	0.861	3.60752e-40
LDLRAD3	1.38976e-14	0.5183	0.683	0.996	1.2708e-10
DTNBP1	7.50877e-15	0.518132	0.676	0.946	6.86602e-11
ARAP2	1.971e-10	0.517983	0.702	0.947	1.80228e-06
UIMC1	1.77462e-34	0.517981	0.664	0.99	1.62272e-30
MEOX2	1.25953e-14	0.51792	0.634	0.992	1.15172e-10
PARVB	6.95743e-28	0.517641	0.598	0.888	6.36187e-24
TCF7L1	7.57685e-30	0.516876	0.622	0.998	6.92827e-26
TEX9	1.57924e-39	0.516592	0.579	0.874	1.44406e-35
KDM3B	5.62324e-31	0.516494	0.61	0.872	5.1419e-27
TSPAN11	6.58303e-37	0.516484	0.572	0.894	6.01952e-33
KCNK6	4.41182e-75	0.516373	0.309	0.633	4.03417e-71
FBXO34	1.53292e-36	0.516361	0.645	0.972	1.4017e-32
TXNDC5	4.24104e-51	0.516264	0.261	0.415	3.878e-47
ICA1	5.53861e-27	0.516146	0.651	0.985	5.0645e-23
APOE	2.17573e-38	0.516122	0.476	0.792	1.98949e-34
SLC35F5	3.72656e-18	0.515988	0.557	0.819	3.40757e-14
PLEKHA2	5.36118e-09	0.515945	0.717	0.995	4.90226e-05
DNAJC7	2.88399e-37	0.515705	0.441	0.694	2.63712e-33
NDUFA10	1.89409e-42	0.515594	0.365	0.648	1.73196e-38
TMEM186	1.50632e-66	0.514469	0.462	0.835	1.37737e-62
PRMT3	8.74791e-39	0.514416	0.653	0.965	7.99909e-35
ANKRD42	4.79297e-30	0.514389	0.602	0.938	4.38269e-26
ELP6	1.78973e-36	0.514368	0.532	0.695	1.63653e-32
METAP1	2.07084e-55	0.514263	0.598	0.938	1.89358e-51
RALGPS2	3.00556e-20	0.514161	0.681	0.942	2.74828e-16
ENTPD1	1.59366e-37	0.513959	0.658	0.976	1.45724e-33
COPB2	2.90322e-17	0.513766	0.501	0.643	2.65471e-13
CFH	5.31602e-93	0.513459	0.28	0.649	4.86097e-89
APMAP	2.54961e-26	0.513432	0.596	0.865	2.33136e-22
PGAP1	8.06331e-43	0.513379	0.56	0.894	7.37309e-39
EXOSC9	1.27544e-58	0.513284	0.506	0.847	1.16626e-54
ZNF696	2.91269e-80	0.513025	0.309	0.664	2.66336e-76
TAMM41	1.57601e-40	0.512615	0.577	0.862	1.4411e-36
SPATA2	1.06639e-65	0.512588	0.275	0.489	9.75105e-62
IDH3G	4.16733e-81	0.512521	0.283	0.684	3.81061e-77
VPS50	9.53148e-30	0.512387	0.639	0.96	8.71558e-26
CBLL1	1.19979e-40	0.512172	0.492	0.713	1.09709e-36
YIPF4	1.00361e-09	0.512073	0.714	0.996	9.17698e-06
VEGFC	6.53629e-28	0.511634	0.58	0.955	5.97678e-24
DOP1B	1.45851e-38	0.511554	0.538	0.817	1.33366e-34
SLC25A26	3.14612e-20	0.511505	0.659	0.983	2.87681e-16
AGK	1.3592e-25	0.511362	0.641	0.937	1.24285e-21
PDCD10	6.45903e-22	0.511298	0.532	0.792	5.90614e-18
TENT4B	2.00471e-20	0.511282	0.697	0.993	1.83311e-16
ZC3HAV1	7.36856e-11	0.511275	0.647	0.874	6.73781e-07
TMEM184C	5.70067e-39	0.511168	0.648	0.988	5.21269e-35
PTPA	9.54434e-53	0.511112	0.408	0.667	8.72735e-49
UBE3A	9.43414e-21	0.511101	0.583	0.822	8.62657e-17
INTS8	7.69695e-22	0.511093	0.508	0.679	7.0381e-18
CCDC50	1.58003e-45	0.511005	0.573	0.908	1.44478e-41
SYNJ1	1.33897e-13	0.510952	0.687	0.963	1.22436e-09
ZNF438	7.64605e-26	0.510704	0.683	0.994	6.99155e-22
FKBP15	5.16673e-21	0.510604	0.67	0.921	4.72446e-17
ABCF2	3.5697e-68	0.510388	0.482	0.834	3.26413e-64
RNF169	6.57305e-09	0.510215	0.709	0.954	6.0104e-05
FASTK	2.09469e-69	0.51019	0.282	0.646	1.91539e-65
FTH1	2.67145e-20	0.509856	0.566	0.76	2.44277e-16
CEP112	1.47332e-46	0.509838	0.593	0.908	1.34721e-42
B4GALT4	4.76177e-46	0.509818	0.544	0.929	4.35416e-42
SMIM19	2.64526e-49	0.509746	0.474	0.741	2.41882e-45
TOM1L2	6.91247e-12	0.509656	0.618	0.962	6.32076e-08
SLC16A11	1.07335e-19	0.509655	0.328	0.35	9.81471e-16
NUP188	2.31223e-34	0.509322	0.532	0.737	2.1143e-30
GMEB1	6.32676e-59	0.509271	0.384	0.724	5.78519e-55
ITGAV	9.07719e-32	0.509139	0.679	0.99	8.30018e-28
UQCRC1	1.24123e-53	0.508241	0.414	0.696	1.13498e-49
NLRC5	1.77416e-28	0.508051	0.629	0.97	1.62229e-24
ZNF268	3.49441e-32	0.507972	0.604	0.965	3.19529e-28
PHYKPL	3.27478e-44	0.507811	0.55	0.825	2.99446e-40
VPS45	5.47324e-25	0.50707	0.63	0.941	5.00473e-21
PKIB	3.9663e-12	0.50693	0.728	0.983	3.62679e-08
PKIA	3.48478e-29	0.50677	0.585	0.963	3.18649e-25
MAP2K5	1.89295e-19	0.50673	0.75	1	1.73091e-15
ACBD6	1.79402e-19	0.506671	0.684	0.975	1.64046e-15
PSIP1	5.30753e-28	0.506458	0.549	0.802	4.85321e-24
ACOT8	3.85768e-45	0.506005	0.404	0.64	3.52746e-41
TBCB	2.94312e-55	0.505912	0.394	0.671	2.69119e-51
LAMB2	2.11195e-76	0.505868	0.193	0.436	1.93116e-72
AASS	1.0441e-31	0.505864	0.573	0.83	9.54726e-28
DNAJB4	7.98119e-52	0.505751	0.565	0.938	7.298e-48
TBC1D4	1.10643e-17	0.505555	0.711	0.984	1.01172e-13
RIC1	3.66118e-20	0.505523	0.658	0.977	3.34778e-16
MTRF1	1.51256e-42	0.505196	0.632	0.975	1.38308e-38
TMEM39A	2.3197e-34	0.504915	0.539	0.813	2.12113e-30
RNF4	9.92331e-34	0.504451	0.581	0.878	9.07388e-30
LYN	9.96852e-09	0.50429	0.745	0.976	9.11522e-05
TMTC1	5.54837e-09	0.503579	0.685	0.998	5.07343e-05
CNOT9	5.93242e-34	0.503308	0.518	0.787	5.4246e-30
EPB41L3	6.34445e-18	0.502422	0.634	0.935	5.80137e-14
CLASP2	2.45818e-10	0.502295	0.721	0.996	2.24776e-06
VWA8	1.25604e-08	0.502191	0.749	0.996	0.000114852
TRMT61B	1.96422e-47	0.501695	0.495	0.881	1.79608e-43
ENPP2	2.58454e-19	0.501584	0.688	0.982	2.3633e-15
LGALSL	1.71659e-47	0.501555	0.422	0.674	1.56965e-43
DMTF1	3.01796e-25	0.501062	0.61	0.945	2.75962e-21
DSE	1.7376e-33	0.501054	0.639	0.949	1.58886e-29
PNPT1	2.9571e-31	0.500786	0.587	0.903	2.70397e-27
RABGAP1	7.24015e-25	0.500344	0.738	0.997	6.62039e-21
TMCO4	5.16729e-34	0.500269	0.641	0.967	4.72497e-30
LRPPRC	2.53598e-35	0.500254	0.568	0.851	2.3189e-31
ALDH6A1	2.74287e-27	0.500078	0.496	0.735	2.50808e-23
CCDC28B	5.18375e-37	-0.500037	0.441	0.659	4.74002e-33
CHMP5	2.64627e-42	-0.500051	0.433	0.635	2.41975e-38
ZSWIM8	4.44461e-45	-0.500451	0.288	0.483	4.06415e-41
ZNF622	2.31342e-30	-0.500654	0.396	0.504	2.11539e-26
ATG101	1.0966e-33	-0.500657	0.391	0.526	1.00273e-29
EFHD1	8.53304e-25	-0.500697	0.56	0.896	7.80261e-21
ZNF75A	1.12976e-43	-0.50145	0.406	0.581	1.03305e-39
KDELR3	2.08824e-59	-0.501525	0.342	0.63	1.90949e-55
HYOU1	9.26632e-49	-0.50173	0.352	0.605	8.47312e-45
AIF1	5.30599e-29	-0.502182	0.413	0.537	4.8518e-25
HSPA8	1.11394e-30	-0.502301	0.386	0.539	1.01859e-26
NTHL1	1.39413e-38	-0.502704	0.453	0.64	1.27479e-34
PDZRN3	3.04889e-35	-0.502939	0.543	0.912	2.78791e-31
TWSG1	4.25799e-35	-0.503761	0.517	0.798	3.89351e-31
EMC6	7.94705e-26	-0.504119	0.327	0.395	7.26679e-22
FADS3	1.11627e-40	-0.504368	0.561	0.89	1.02072e-36
ATP23	5.11024e-38	-0.50483	0.356	0.517	4.67281e-34
ECHS1	1.54733e-40	-0.505038	0.356	0.544	1.41487e-36
DHRS4	1.47026e-40	-0.506523	0.394	0.566	1.34441e-36
AGER	1.06256e-47	-0.50654	0.352	0.592	9.71603e-44
LRWD1	2.30186e-47	-0.506853	0.421	0.686	2.10482e-43
MAPRE1	1.42492e-29	-0.507314	0.551	0.807	1.30295e-25
CNP	1.43259e-33	-0.507828	0.361	0.496	1.30996e-29
B3GLCT	4.67592e-46	-0.507974	0.545	0.889	4.27566e-42
AKIRIN1	6.86336e-46	-0.51063	0.403	0.652	6.27586e-42
TMEM160	1.90409e-40	-0.510799	0.461	0.688	1.7411e-36
ZC3H12A	1.44093e-53	-0.511312	0.397	0.655	1.31759e-49
PRKAR1B	7.07137e-45	-0.512284	0.53	0.911	6.46606e-41
NDUFS2	1.059e-52	-0.512316	0.361	0.585	9.68354e-49
NUBP1	2.50344e-56	-0.512492	0.506	0.809	2.28915e-52
LAMP2	7.329e-22	-0.512551	0.525	0.687	6.70164e-18
GRAMD4	7.45674e-50	-0.512653	0.486	0.75	6.81844e-46
HOXA6	1.11031e-65	-0.513825	0.163	0.295	1.01527e-61
NFKBIL1	1.61092e-28	-0.514219	0.385	0.471	1.47303e-24
POLR2D	9.70301e-36	-0.514754	0.58	0.871	8.87243e-32
CNOT8	2.10928e-42	-0.514844	0.4	0.604	1.92872e-38
CNN2	2.99041e-66	-0.514938	0.376	0.673	2.73444e-62
ALKBH7	4.9323e-63	-0.514957	0.221	0.461	4.5101e-59
TMEM254	1.18641e-34	-0.515025	0.486	0.65	1.08485e-30
GALT	1.26042e-42	-0.51625	0.367	0.583	1.15253e-38
VWA5A	9.39421e-53	-0.517769	0.502	0.824	8.59007e-49
NEDD8	8.50648e-24	-0.517961	0.439	0.515	7.77833e-20
CPNE9	1.49126e-71	-0.518257	0.432	0.748	1.36361e-67
MRPL33	1.1222e-30	-0.518638	0.557	0.811	1.02614e-26
ENC1	9.09198e-27	-0.518692	0.469	0.63	8.31371e-23
CALR	2.1529e-34	-0.519019	0.458	0.627	1.96861e-30
NUDT15	1.13456e-29	-0.519274	0.532	0.768	1.03744e-25
DDIT3	2.31581e-34	-0.520268	0.285	0.389	2.11758e-30
ABRACL	9.55748e-25	-0.521174	0.535	0.702	8.73936e-21
ABCD1	7.96239e-59	-0.522399	0.457	0.778	7.28081e-55
KCTD2	1.56634e-59	-0.523286	0.456	0.781	1.43226e-55
NKIRAS2	8.16533e-41	-0.523558	0.415	0.594	7.46637e-37
SNRPG	3.12989e-34	-0.52428	0.488	0.646	2.86197e-30
LIMD2	1.73553e-31	-0.525112	0.391	0.535	1.58697e-27
ALKBH5	4.74898e-85	-0.52548	0.236	0.593	4.34247e-81
LAP3	4.44224e-34	-0.525692	0.403	0.563	4.06198e-30
PSMB8	8.1878e-35	-0.525783	0.415	0.571	7.48692e-31
PIGV	2.78685e-52	-0.525887	0.39	0.631	2.5483e-48
WAS	3.39154e-16	-0.525944	0.538	0.664	3.10123e-12
TRAPPC4	4.0857e-19	-0.526205	0.449	0.479	3.73596e-15
ACOT9	5.65728e-22	-0.526769	0.544	0.717	5.17301e-18
NDUFA5	5.90666e-45	-0.527124	0.461	0.718	5.40105e-41
COL18A1	1.05865e-38	-0.527136	0.434	0.605	9.68027e-35
ND6	6.32574e-24	-0.527466	0.324	0.34	5.78426e-20
THAP5	7.90952e-48	-0.527526	0.423	0.67	7.23246e-44
MVP	2.05795e-60	-0.527539	0.434	0.738	1.88179e-56
DMPK	1.19157e-39	-0.527632	0.3	0.45	1.08957e-35
FHL1	3.15793e-63	-0.529165	0.297	0.616	2.88761e-59
RPS4X	1.91739e-47	-0.529258	0.331	0.557	1.75327e-43
FAM199X	4.05238e-42	-0.529395	0.476	0.709	3.7055e-38
PNPO	1.33398e-32	-0.529643	0.435	0.612	1.2198e-28
MPC2	8.25483e-67	-0.529754	0.465	0.841	7.54822e-63
UCK1	1.39287e-47	-0.529883	0.438	0.695	1.27364e-43
FSBP	3.88204e-59	-0.530157	0.187	0.365	3.54974e-55
SERPINF1	4.58181e-32	-0.53036	0.415	0.589	4.1896e-28
TXLNA	2.44533e-39	-0.530375	0.327	0.454	2.23601e-35
GABARAPL2	7.30203e-24	-0.530455	0.478	0.586	6.67698e-20
CRCP	1.66866e-51	-0.530627	0.451	0.703	1.52583e-47
GPD1	1.7705e-35	-0.530897	0.293	0.418	1.61894e-31
MYO18A	1.55171e-59	-0.531896	0.364	0.704	1.41888e-55
H2AZ2	2.89057e-46	-0.532464	0.41	0.629	2.64314e-42
CHMP6	6.23108e-55	-0.533191	0.433	0.762	5.6977e-51
BSG	5.43168e-21	-0.533604	0.477	0.593	4.96673e-17
SEC22C	3.7825e-63	-0.534428	0.409	0.69	3.45872e-59
BANF1	4.47893e-62	-0.534577	0.365	0.604	4.09553e-58
DYRK2	2.39212e-27	-0.534609	0.397	0.479	2.18735e-23
VAMP2	2.46733e-32	-0.535072	0.365	0.478	2.25612e-28
NDUFA4	2.05236e-39	-0.535411	0.388	0.574	1.87668e-35
NEU1	3.35477e-49	-0.535566	0.417	0.659	3.0676e-45
DDX24	7.18726e-65	-0.535706	0.203	0.429	6.57203e-61
ZNF454	3.07905e-28	-0.53647	0.254	0.355	2.81548e-24
MAGEH1	5.34079e-33	-0.537225	0.317	0.425	4.88362e-29
FKBP3	6.63347e-33	-0.537838	0.38	0.558	6.06565e-29
PALMD	9.88154e-44	-0.537856	0.463	0.742	9.03568e-40
SOD1	1.88644e-40	-0.538176	0.301	0.41	1.72496e-36
BAP1	2.30674e-58	-0.538812	0.385	0.646	2.10928e-54
YJEFN3	8.19028e-26	-0.539306	0.388	0.438	7.48919e-22
ZFP2	1.56808e-57	-0.539631	0.237	0.448	1.43385e-53
POLR2L	3.01222e-66	-0.539665	0.395	0.666	2.75438e-62
ATP6AP1	2.43909e-25	-0.539942	0.517	0.672	2.2303e-21
PRRG2	3.06702e-42	-0.540822	0.31	0.455	2.80448e-38
COQ8A	1.12566e-49	-0.541233	0.371	0.63	1.0293e-45
ISG20L2	2.78524e-46	-0.541876	0.292	0.476	2.54682e-42
LRRC57	4.28892e-50	-0.542439	0.413	0.638	3.92178e-46
TIMM29	2.18811e-31	-0.542447	0.306	0.471	2.00081e-27
NEURL2	3.8348e-33	-0.542499	0.402	0.528	3.50654e-29
CYB561A3	3.07793e-21	-0.542854	0.452	0.589	2.81446e-17
PSMG2	3.62024e-61	-0.542872	0.528	0.788	3.31035e-57
RPS6	7.93679e-30	-0.542963	0.447	0.593	7.2574e-26
YIPF3	4.7904e-55	-0.543387	0.4	0.645	4.38034e-51
PXMP2	4.8326e-37	-0.543807	0.519	0.736	4.41893e-33
TTI1	2.79661e-45	-0.54415	0.361	0.565	2.55722e-41
PDIA6	6.30772e-33	-0.544801	0.463	0.633	5.76778e-29
SRP72	3.1703e-24	-0.545515	0.467	0.6	2.89892e-20
RPL13	4.75625e-33	-0.545555	0.388	0.568	4.34912e-29
WIZ	7.46312e-44	-0.545613	0.48	0.775	6.82427e-40
SELENOF	8.66198e-20	-0.545849	0.579	0.759	7.92052e-16
MIA	5.20873e-95	-0.546319	0.322	0.697	4.76287e-91
ODC1	2.04577e-56	-0.546527	0.379	0.639	1.87065e-52
DCLRE1A	5.09959e-51	-0.546877	0.505	0.807	4.66306e-47
TXN	1.30765e-37	-0.547305	0.428	0.624	1.19572e-33
DUSP11	1.2341e-40	-0.547881	0.396	0.583	1.12846e-36
ADAR	8.44688e-19	-0.547925	0.574	0.714	7.72383e-15
ZBTB33	1.15069e-71	-0.547965	0.361	0.716	1.05219e-67
ATOX1	1.69485e-17	-0.548243	0.574	0.753	1.54977e-13
TSSC4	7.92343e-44	-0.548248	0.426	0.637	7.24519e-40
ABI3	1.02579e-46	-0.548805	0.56	0.84	9.3798e-43
ZDHHC12	4.41232e-41	-0.549532	0.403	0.598	4.03463e-37
VEGFA	2.58875e-95	-0.549777	0.161	0.365	2.36715e-91
CDK18	1.28646e-35	-0.551716	0.364	0.518	1.17634e-31
C8H9orf64	5.07833e-38	-0.551845	0.539	0.764	4.64362e-34
DDOST	4.66385e-45	-0.551965	0.433	0.688	4.26462e-41
FRK	1.47914e-39	-0.552007	0.571	0.971	1.35252e-35
RNF44	2.79746e-34	-0.552041	0.433	0.649	2.558e-30
CYB5A	6.04831e-35	-0.552135	0.461	0.687	5.53058e-31
TRAPPC1	7.92041e-37	-0.552427	0.309	0.483	7.24242e-33
RPL14	1.35239e-31	-0.552463	0.439	0.619	1.23663e-27
TRMT6	5.97801e-56	-0.556621	0.252	0.471	5.46629e-52
PSME2	3.30268e-58	-0.557021	0.441	0.728	3.01997e-54
RPAP1	6.12351e-80	-0.558429	0.242	0.544	5.59934e-76
TMEM120B	7.01008e-54	-0.559244	0.508	0.864	6.41002e-50
PCK2	1.44931e-32	-0.55934	0.276	0.388	1.32525e-28
HSPA5	2.73608e-41	-0.559393	0.374	0.569	2.50188e-37
DHX58	1.03505e-36	-0.55968	0.373	0.56	9.4645e-33
ZNF423	1.1616e-23	-0.559893	0.597	0.934	1.06217e-19
RDH5	1.21921e-47	-0.560156	0.427	0.638	1.11484e-43
ACP5	1.14578e-29	-0.560495	0.469	0.596	1.0477e-25
ERGIC3	3.7674e-72	-0.561559	0.385	0.686	3.44491e-68
BLOC1S4	5.18295e-30	-0.561607	0.407	0.545	4.73929e-26
PGAP3	3.55493e-55	-0.563191	0.292	0.499	3.25063e-51
POLR2C	2.76179e-38	-0.56369	0.281	0.418	2.52538e-34
ADRB2	1.24916e-62	-0.565033	0.295	0.573	1.14223e-58
ZNF583	1.10492e-48	-0.565382	0.37	0.547	1.01034e-44
PARK7	9.16752e-41	-0.565592	0.39	0.557	8.38278e-37
C1H3orf38	2.70322e-47	-0.566836	0.428	0.679	2.47182e-43
LMNA	1.70443e-28	-0.567782	0.463	0.612	1.55853e-24
RABEPK	8.02575e-45	-0.569504	0.498	0.78	7.33875e-41
ANKEF1	5.40023e-54	-0.570309	0.185	0.367	4.93797e-50
C1R	7.04303e-50	-0.571207	0.315	0.543	6.44015e-46
CDR2	8.74803e-38	-0.571394	0.565	0.811	7.9992e-34
ZNF330	2.99209e-29	-0.572292	0.492	0.742	2.73597e-25
ZBTB7B	5.85085e-49	-0.572302	0.385	0.662	5.35001e-45
SNRNP27	1.60373e-35	-0.572377	0.335	0.444	1.46645e-31
NDUFA3	1.63298e-21	-0.572741	0.484	0.645	1.4932e-17
ZNF41	6.7207e-56	-0.572949	0.355	0.643	6.14541e-52
THUMPD2	4.13333e-57	-0.573	0.494	0.79	3.77952e-53
TBCC	8.43983e-30	-0.573012	0.252	0.375	7.71738e-26
CIDEA	9.19633e-54	-0.573178	0.416	0.654	8.40913e-50
GMFG	4.88585e-30	-0.574767	0.464	0.626	4.46762e-26
PSMG4	3.12181e-38	-0.574956	0.251	0.41	2.85458e-34
FAM162A	2.32026e-41	-0.575752	0.441	0.663	2.12164e-37
ASGR2	6.25226e-67	-0.576007	0.309	0.627	5.71707e-63
CAPN15	1.0007e-38	-0.57736	0.371	0.525	9.1504e-35
HACL1	2.51902e-26	-0.577545	0.508	0.728	2.30339e-22
CFP	6.18267e-25	-0.577657	0.555	0.674	5.65343e-21
OCEL1	8.73203e-51	-0.57811	0.492	0.763	7.98457e-47
CEP70	2.93558e-53	-0.578585	0.535	0.836	2.6843e-49
FUNDC2	1.08686e-22	-0.578642	0.501	0.598	9.93828e-19
USP21	1.51737e-49	-0.579449	0.354	0.534	1.38748e-45
PRPF8	1.53849e-40	-0.580718	0.457	0.717	1.4068e-36
NDUFC1	4.95378e-56	-0.580798	0.297	0.525	4.52974e-52
GLYCTK	7.8198e-39	-0.581283	0.329	0.477	7.15043e-35
BUD23	4.02125e-35	-0.581533	0.324	0.45	3.67703e-31
EMC10	6.36594e-38	-0.581652	0.423	0.616	5.82101e-34
C10H15orf61	1.61559e-73	-0.581712	0.358	0.632	1.4773e-69
RHBDD3	3.72081e-78	-0.582463	0.207	0.456	3.40231e-74
RPL39	5.272e-35	-0.58284	0.33	0.468	4.82071e-31
NEK4	5.67687e-32	-0.582958	0.461	0.743	5.19093e-28
FAM241B	2.46809e-47	-0.583511	0.352	0.555	2.25683e-43
NDUFAB1	4.06808e-24	-0.584073	0.532	0.736	3.71986e-20
SSNA1	3.13164e-31	-0.584253	0.359	0.46	2.86357e-27
LAMTOR1	5.87952e-26	-0.584428	0.434	0.562	5.37623e-22
TPRN	4.03107e-73	-0.585475	0.236	0.541	3.68601e-69
TMX1	1.07392e-33	-0.585541	0.449	0.595	9.81994e-30
HOXC8	1.94923e-29	-0.585575	0.292	0.363	1.78237e-25
NDUFS1	3.4086e-60	-0.586185	0.428	0.735	3.11683e-56
CIB2	1.88682e-40	-0.58637	0.431	0.645	1.72531e-36
USF2	3.42158e-52	-0.58638	0.355	0.622	3.1287e-48
ZNF784	6.06047e-63	-0.586385	0.334	0.619	5.5417e-59
SCRN2	3.6736e-47	-0.587023	0.362	0.568	3.35914e-43
PPM1G	1.79244e-44	-0.587068	0.462	0.72	1.639e-40
ABCD2	4.76237e-33	-0.587615	0.519	0.733	4.35471e-29
TTC9C	7.63849e-37	-0.587633	0.458	0.673	6.98464e-33
THBS3	1.13383e-85	-0.587918	0.121	0.338	1.03678e-81
BoLA	2.95141e-33	-0.588025	0.24	0.318	2.69877e-29
FBXO44	1.02565e-52	-0.588956	0.342	0.57	9.37854e-49
POP1	1.25607e-52	-0.589029	0.406	0.719	1.14855e-48
TAB1	1.93326e-43	-0.590768	0.551	0.872	1.76777e-39
TMEM129	7.70314e-72	-0.590914	0.372	0.723	7.04375e-68
KLHL25	4.19187e-40	-0.590915	0.507	0.849	3.83305e-36
SMCR8	1.91741e-72	-0.591242	0.348	0.729	1.75328e-68
ST13	6.49101e-49	-0.592581	0.435	0.694	5.93538e-45
MBD4	5.1658e-44	-0.593729	0.411	0.644	4.72361e-40
TMEM258	1.62687e-30	-0.595018	0.457	0.647	1.48761e-26
NDUFV3	5.13148e-60	-0.595549	0.446	0.744	4.69222e-56
MPV17L2	2.22651e-51	-0.596094	0.35	0.582	2.03593e-47
C20H5orf22	8.4711e-36	-0.596417	0.481	0.699	7.74597e-32
VDAC3	3.59461e-28	-0.596888	0.428	0.594	3.28691e-24
TIMM10	7.66856e-33	-0.596962	0.433	0.644	7.01214e-29
ASAP3	4.75169e-26	-0.597221	0.56	0.811	4.34495e-22
HRAS	3.73705e-22	-0.597471	0.34	0.367	3.41716e-18
H2AJ	4.65005e-39	-0.598558	0.327	0.459	4.25201e-35
TSPAN17	7.08488e-49	-0.598844	0.41	0.678	6.47842e-45
CALM3	8.32138e-32	-0.598995	0.409	0.584	7.60907e-28
MAP1LC3B	7.48969e-17	-0.60001	0.489	0.558	6.84858e-13
GMPPB	4.01722e-42	-0.600358	0.361	0.553	3.67334e-38
MRPL23	3.38884e-41	-0.600498	0.346	0.505	3.09875e-37
CHCHD6	1.25539e-46	-0.60076	0.547	0.826	1.14793e-42
PRKAB1	1.82694e-39	-0.601306	0.372	0.584	1.67056e-35
TSEN34	3.65069e-43	-0.602134	0.315	0.454	3.33819e-39
MTX1	1.55976e-60	-0.602324	0.334	0.66	1.42625e-56
CCDC106	2.77476e-51	-0.602595	0.419	0.656	2.53724e-47
CPSF4	1.497e-57	-0.603566	0.248	0.454	1.36886e-53
CHCHD2	1.16726e-22	-0.603582	0.407	0.46	1.06735e-18
DNAJA3	2.93824e-46	-0.604629	0.578	0.848	2.68673e-42
INTS2	2.5279e-48	-0.604806	0.464	0.771	2.31151e-44
ANGPTL1	1.87796e-40	-0.605088	0.478	0.778	1.71721e-36
UBL4A	2.85476e-33	-0.605772	0.508	0.659	2.61039e-29
SMN2	6.07767e-56	-0.606328	0.555	0.879	5.55742e-52
TUBB4B	1.59271e-35	-0.606617	0.336	0.432	1.45637e-31
GTF2A2	8.24501e-48	-0.606802	0.476	0.771	7.53924e-44
RPL37A	1.75256e-33	-0.607161	0.407	0.563	1.60254e-29
EID2	1.31558e-66	-0.607295	0.201	0.414	1.20296e-62
DEGS1	1.1643e-23	-0.607747	0.504	0.678	1.06463e-19
IFI30	7.77657e-30	-0.607787	0.44	0.595	7.11089e-26
GTF2H4	1.98304e-45	-0.608104	0.395	0.611	1.81329e-41
SPCS3	2.03905e-28	-0.608152	0.465	0.641	1.86451e-24
EFS	7.48504e-65	-0.608403	0.152	0.327	6.84432e-61
ARSA	5.89582e-33	-0.60941	0.477	0.652	5.39114e-29
COPS9	1.49209e-44	-0.609618	0.321	0.51	1.36436e-40
DNASE2	6.18644e-26	-0.610059	0.469	0.605	5.65688e-22
CCDC167	2.55995e-28	-0.611029	0.463	0.611	2.34082e-24
RNF187	1.31941e-29	-0.611748	0.475	0.606	1.20646e-25
TOMM40	1.11117e-50	-0.612707	0.492	0.783	1.01605e-46
GCSH	3.22118e-22	-0.614098	0.483	0.672	2.94545e-18
PSMD5	7.38157e-47	-0.614467	0.458	0.721	6.74971e-43
RPS25	1.9785e-26	-0.614796	0.464	0.571	1.80914e-22
STAC3	4.1635e-81	-0.615056	0.38	0.762	3.80711e-77
DYNC2I1	6.54792e-71	-0.615146	0.273	0.607	5.98741e-67
RSBN1	2.14137e-22	-0.615265	0.554	0.733	1.95806e-18
HERC5	2.44068e-43	-0.615748	0.438	0.647	2.23175e-39
COPS6	2.45485e-33	-0.616055	0.335	0.451	2.24472e-29
HP	6.10211e-21	-0.617366	0.328	0.356	5.57977e-17
CEP250	4.46539e-35	-0.617608	0.444	0.621	4.08316e-31
ANAPC15	5.34009e-48	-0.617794	0.304	0.508	4.88298e-44
TINAGL1	1.87398e-51	-0.618984	0.408	0.72	1.71357e-47
METTL22	2.15968e-80	-0.61916	0.462	0.777	1.97481e-76
ITPKC	5.93591e-33	-0.620712	0.483	0.643	5.42779e-29
GNAS	9.58198e-45	-0.621334	0.267	0.475	8.76176e-41
COX8A	2.47527e-32	-0.622263	0.359	0.445	2.26339e-28
KIAA2013	6.03769e-54	-0.622577	0.484	0.803	5.52086e-50
DDX58	1.06802e-34	-0.622691	0.411	0.558	9.766e-31
C18H19orf12	4.66603e-30	-0.623323	0.413	0.499	4.26662e-26
ZNF175	1.52696e-64	-0.623443	0.435	0.694	1.39625e-60
ZKSCAN1	2.91027e-45	-0.623744	0.407	0.638	2.66115e-41
CYB561D1	1.93669e-44	-0.623919	0.383	0.619	1.77091e-40
GLI4	1.37039e-37	-0.624239	0.554	0.831	1.25308e-33
HSPH1	5.87603e-73	-0.624755	0.318	0.624	5.37304e-69
HSPD1	1.02262e-25	-0.625126	0.456	0.57	9.35085e-22
RAB29	8.38493e-32	-0.625439	0.374	0.517	7.66718e-28
PIGO	5.70022e-60	-0.626239	0.431	0.712	5.21228e-56
TMBIM1	2.36108e-45	-0.626347	0.307	0.459	2.15897e-41
SSB	1.38617e-47	-0.627502	0.432	0.665	1.26751e-43
LENG1	3.5761e-52	-0.62896	0.248	0.41	3.26999e-48
APIP	9.73117e-26	-0.629309	0.532	0.712	8.89818e-22
NDUFV1	3.30018e-45	-0.629906	0.407	0.576	3.01769e-41
MIF	2.65134e-53	-0.630254	0.31	0.517	2.42439e-49
OAS1Y	9.35165e-34	-0.630258	0.388	0.566	8.55115e-30
ZNF281	1.18168e-61	-0.630978	0.298	0.564	1.08052e-57
PRXL2B	7.80858e-67	-0.631807	0.411	0.692	7.14016e-63
BCAP31	6.63442e-36	-0.631938	0.481	0.719	6.06652e-32
PLCD3	5.2256e-78	-0.632229	0.34	0.691	4.77829e-74
MRPL27	7.11823e-61	-0.632382	0.35	0.621	6.50891e-57
MAOB	2.53756e-25	-0.633021	0.574	0.845	2.32034e-21
PLXND1	8.81405e-19	-0.634222	0.567	0.801	8.05956e-15
ATP5PD	1.84642e-26	-0.634308	0.451	0.566	1.68836e-22
NOM1	2.57389e-58	-0.63453	0.327	0.582	2.35356e-54
HTRA1	4.42184e-20	-0.635072	0.577	0.741	4.04333e-16
ARL2	2.93665e-33	-0.635077	0.431	0.635	2.68527e-29
RPL35A	1.81936e-34	-0.635372	0.407	0.57	1.66363e-30
SNX17	4.56327e-40	-0.635384	0.475	0.666	4.17265e-36
SLC2A3	4.93098e-39	-0.635471	0.432	0.598	4.50889e-35
CTSF	1.37372e-25	-0.635496	0.371	0.46	1.25613e-21
ELOB	1.28329e-19	-0.635592	0.533	0.651	1.17344e-15
NIFK	6.25131e-77	-0.635821	0.389	0.696	5.71619e-73
ERCC4	8.91591e-55	-0.636094	0.429	0.745	8.15271e-51
NANS	2.99569e-46	-0.637729	0.472	0.709	2.73926e-42
CYP26B1	7.51862e-72	-0.637776	0.269	0.572	6.87502e-68
ZNF398	1.52608e-54	-0.6379	0.507	0.823	1.39544e-50
IL17RE	7.76363e-32	-0.637973	0.161	0.189	7.09906e-28
TMEM18	2.19248e-47	-0.638446	0.422	0.681	2.00481e-43
ARL3	2.29511e-30	-0.639735	0.547	0.861	2.09865e-26
RPL29	2.88437e-34	-0.640022	0.378	0.516	2.63747e-30
INTS3	5.12607e-61	-0.640315	0.401	0.653	4.68728e-57
RPL10A	9.27269e-42	-0.640396	0.379	0.58	8.47894e-38
MGP	4.37043e-31	-0.640584	0.397	0.521	3.99632e-27
DBR1	5.17725e-32	-0.640606	0.386	0.542	4.73407e-28
BRI3	3.19121e-26	-0.640607	0.335	0.43	2.91804e-22
HAUS1	1.63875e-37	-0.641549	0.474	0.685	1.49847e-33
IFIT5	7.40532e-27	-0.642114	0.475	0.565	6.77142e-23
TMEM147	2.77121e-62	-0.642705	0.237	0.427	2.534e-58
THUMPD1	5.70473e-37	-0.643126	0.251	0.397	5.2164e-33
SLC25A11	2.24422e-31	-0.643293	0.451	0.63	2.05212e-27
TMEM251	9.91722e-31	-0.643436	0.429	0.562	9.06831e-27
CD68	5.69381e-30	-0.643668	0.443	0.599	5.20642e-26
GTF2F1	2.40469e-53	-0.643941	0.329	0.544	2.19885e-49
ARMCX3	1.25745e-32	-0.644451	0.429	0.614	1.14981e-28
RNF40	6.95257e-42	-0.644912	0.417	0.647	6.35743e-38
P2RX6	1.39333e-29	-0.645143	0.365	0.549	1.27406e-25
MDH2	5.44154e-34	-0.645417	0.433	0.55	4.97574e-30
ZBTB40	2.11379e-19	-0.647	0.475	0.61	1.93285e-15
GAPDH	2.65967e-50	-0.647113	0.359	0.601	2.432e-46
OGN	8.40707e-64	-0.648046	0.297	0.555	7.68742e-60
PCGF2	4.28987e-36	-0.648217	0.496	0.708	3.92266e-32
ZNF248	1.84097e-31	-0.648315	0.361	0.453	1.68338e-27
REX1BD	8.82397e-45	-0.649473	0.408	0.627	8.06864e-41
ABHD4	6.90676e-33	-0.650174	0.468	0.648	6.31554e-29
TMEM138	1.53029e-60	-0.651411	0.331	0.563	1.39929e-56
TMEM86A	2.98967e-29	-0.652551	0.374	0.507	2.73375e-25
FAM53C	2.44846e-32	-0.652793	0.307	0.391	2.23887e-28
TMCO1	6.25729e-38	-0.652827	0.481	0.697	5.72167e-34
PSMA7	6.14579e-65	-0.653923	0.31	0.602	5.61971e-61
POLR3GL	5.37688e-49	-0.654734	0.304	0.51	4.91662e-45
HOMER2	8.162e-71	-0.654826	0.502	0.839	7.46334e-67
PTGES2	3.5015e-86	-0.655013	0.396	0.81	3.20177e-82
CNPY4	7.14187e-67	-0.656007	0.33	0.628	6.53053e-63
DHRS7	2.33919e-32	-0.656844	0.425	0.598	2.13896e-28
DUSP23	2.723e-43	-0.657254	0.4	0.58	2.48991e-39
MAPK7	1.35289e-40	-0.658303	0.379	0.553	1.23709e-36
DPH2	5.99047e-44	-0.658443	0.471	0.743	5.47768e-40
COX4I1	8.82866e-49	-0.658903	0.274	0.492	8.07293e-45
TRIM2	2.6916e-48	-0.659318	0.51	0.891	2.4612e-44
SMCO4	1.94638e-31	-0.659898	0.283	0.3	1.77977e-27
POLG2	5.07957e-38	-0.660055	0.543	0.836	4.64476e-34
RPS13	1.26458e-25	-0.660247	0.441	0.533	1.15633e-21
SPEF2	3.01467e-52	-0.660612	0.187	0.361	2.75661e-48
UVSSA	1.09939e-68	-0.661147	0.217	0.48	1.00528e-64
TAF1D	2.96121e-42	-0.661826	0.317	0.503	2.70773e-38
HPS4	1.52767e-63	-0.661984	0.404	0.746	1.3969e-59
TMUB2	4.16834e-34	-0.662172	0.432	0.591	3.81153e-30
TFDP1	1.67194e-28	-0.662821	0.483	0.648	1.52882e-24
RAB8A	2.04832e-34	-0.663966	0.336	0.465	1.87298e-30
CLSTN1	4.46926e-32	-0.665691	0.583	0.824	4.08669e-28
BCCIP	1.32196e-55	-0.66609	0.453	0.749	1.2088e-51
[truncated: 749 more rows]

## Sheet: IMC_SAT_GO
ONTOLOGY	ID	Description	setSize	enrichmentScore	NES	pvalue	p.adjust	qvalue	rank	leading_edge	core_enrichment
BP	GO:0009952	anterior/posterior pattern specification	4	0.869129	1.98401	0.000827815	0.000827815	0.0488279	369	tags=100%, list=13%, signal=87%	POGLUT1/BMP4/TP53/TGFBR1
BP	GO:0060411	cardiac septum morphogenesis	4	0.869129	1.98401	0.000827815	0.000827815	0.0488279	369	tags=100%, list=13%, signal=87%	HEYL/BMP4/TP53/TGFBR1
BP	GO:0050679	positive regulation of epithelial cell proliferation	8	0.643128	1.97959	0.00303227	0.00303227	0.105473	511	tags=75%, list=18%, signal=61%	PPP1R16B/BMP4/TGFBR1/XBP1/PRKCA/AGTR1
BP	GO:0003007	heart morphogenesis	7	0.662103	1.91678	0.00497297	0.00497297	0.137926	369	tags=71%, list=13%, signal=62%	HEYL/EDN1/BMP4/TP53/TGFBR1
BP	GO:1901653	cellular response to peptide	17	0.438067	1.84098	0.0125494	0.0125494	0.224487	511	tags=53%, list=18%, signal=44%	PIK3R2/GPR173/PIP4K2C/FYN/EDN1/TP53/XBP1/IGF1R/AGTR1
BP	GO:0003206	cardiac chamber morphogenesis	5	0.729544	1.82813	0.00753769	0.00753769	0.167354	369	tags=80%, list=13%, signal=70%	HEYL/BMP4/TP53/TGFBR1
BP	GO:0003279	cardiac septum development	5	0.7239	1.81399	0.00879397	0.00879397	0.176522	369	tags=80%, list=13%, signal=70%	HEYL/BMP4/TP53/TGFBR1
BP	GO:0048646	anatomical structure formation involved in morphogenesis	44	0.303062	1.80377	0.00689845	0.00689845	0.162713	599	tags=43%, list=21%, signal=34%	RIPOR2/POGLUT1/PPP1R16B/HEYL/MMP2/ANPEP/EDN1/BMP4/TP53/TGFBR1/SBNO2/XBP1/SMAD1/PRKCA/ANGPT1/AGTR1/C1GALT1/PPP3R1/PTGIS
BP	GO:0032508	DNA duplex unwinding	4	0.789172	1.80149	0.0057947	0.0057947	0.145124	592	tags=100%, list=21%, signal=79%	RUVBL2/MCM9/RFC3/ERCC3
BP	GO:0001938	positive regulation of endothelial cell proliferation	7	0.616811	1.78566	0.0127568	0.0127568	0.224487	511	tags=71%, list=18%, signal=59%	PPP1R16B/BMP4/TGFBR1/PRKCA/AGTR1
BP	GO:0035282	segmentation	3	0.875627	1.77468	0.00466059	0.00466059	0.137926	350	tags=100%, list=13%, signal=88%	POGLUT1/BMP4/TP53
BP	GO:0060485	mesenchyme development	13	0.470856	1.77313	0.0166629	0.0166629	0.242432	1109	tags=85%, list=40%, signal=51%	POGLUT1/HEYL/EDN1/BMP4/TGFBR1/PPP3R1/EDNRB/APLF/TGFB2/MEF2C/ACVR1
BP	GO:0006493	protein O-linked glycosylation	3	0.873118	1.76959	0.00466059	0.00466059	0.137926	357	tags=100%, list=13%, signal=87%	POGLUT1/EOGT/POMGNT2
BP	GO:0002088	lens development in camera-type eye	3	0.868817	1.76087	0.00506586	0.00506586	0.137926	369	tags=100%, list=13%, signal=87%	TMOD1/BMP4/TGFBR1
BP	GO:0003197	endocardial cushion development	3	0.868817	1.76087	0.00506586	0.00506586	0.137926	369	tags=100%, list=13%, signal=87%	HEYL/BMP4/TGFBR1
BP	GO:0003281	ventricular septum development	3	0.868817	1.76087	0.00506586	0.00506586	0.137926	369	tags=100%, list=13%, signal=87%	HEYL/BMP4/TGFBR1
BP	GO:0060037	pharyngeal system development	3	0.868817	1.76087	0.00506586	0.00506586	0.137926	369	tags=100%, list=13%, signal=87%	EDN1/BMP4/TGFBR1
BP	GO:0060412	ventricular septum morphogenesis	3	0.868817	1.76087	0.00506586	0.00506586	0.137926	369	tags=100%, list=13%, signal=87%	HEYL/BMP4/TGFBR1
BP	GO:0043550	regulation of lipid kinase activity	3	0.861649	1.74635	0.00628166	0.00628166	0.154842	389	tags=100%, list=14%, signal=86%	CISH/PIP4K2C/SOCS2
BP	GO:0046847	filopodium assembly	5	0.683349	1.71237	0.0177973	0.0177973	0.2447	585	tags=80%, list=21%, signal=63%	RIPOR2/PPP1R16B/TGFBR1/MYO10
BP	GO:0051489	regulation of filopodium assembly	5	0.683349	1.71237	0.0177973	0.0177973	0.2447	585	tags=80%, list=21%, signal=63%	RIPOR2/PPP1R16B/TGFBR1/MYO10
BP	GO:0061448	connective tissue development	11	0.484917	1.69551	0.0253023	0.0253023	0.2955	659	tags=64%, list=24%, signal=49%	BGN/EDN1/BMP4/TGFBR1/XBP1/SMAD1/ANXA6
BP	GO:0061614	miRNA transcription	3	0.830108	1.68242	0.0119554	0.0119554	0.21887	477	tags=100%, list=17%, signal=83%	BMP4/TP53/SMAD1
BP	GO:1902893	regulation of miRNA transcription	3	0.830108	1.68242	0.0119554	0.0119554	0.21887	477	tags=100%, list=17%, signal=83%	BMP4/TP53/SMAD1
BP	GO:1902895	positive regulation of miRNA transcription	3	0.830108	1.68242	0.0119554	0.0119554	0.21887	477	tags=100%, list=17%, signal=83%	BMP4/TP53/SMAD1
BP	GO:0003205	cardiac chamber development	6	0.619782	1.67862	0.0269868	0.0269868	0.301248	369	tags=67%, list=13%, signal=58%	HEYL/BMP4/TP53/TGFBR1
BP	GO:0048514	blood vessel morphogenesis	35	0.304129	1.67404	0.0242518	0.0242518	0.291085	599	tags=46%, list=21%, signal=36%	LOX/WARS2/PPP1R16B/MMP2/ANPEP/EDN1/BMP4/TGFBR1/XBP1/SMAD1/PRKCA/ANGPT1/AGTR1/C1GALT1/PPP3R1/PTGIS
BP	GO:0003015	heart process	9	0.514595	1.67013	0.0275049	0.0275049	0.304257	687	tags=67%, list=25%, signal=50%	FYN/EDN1/SLC8A1/ZNHIT1/DNM1L/EDNRB
BP	GO:0072359	circulatory system development	52	0.263739	1.65875	0.017192	0.017192	0.242432	546	tags=38%, list=20%, signal=32%	LOX/POGLUT1/WARS2/PPP1R16B/HEYL/MMP2/ANPEP/GJA4/EDN1/BMP4/TP53/TGFBR1/NXN/XBP1/SMAD1/PRKCA/ANGPT1/AGTR1/C1GALT1/PPP3R1
BP	GO:0002043	blood vessel endothelial cell proliferation involved in sprouting angiogenesis	3	0.817921	1.65772	0.0147923	0.0147923	0.236264	511	tags=100%, list=18%, signal=82%	PPP1R16B/BMP4/AGTR1
BP	GO:0007204	positive regulation of cytosolic calcium ion concentration	3	0.817921	1.65772	0.0147923	0.0147923	0.236264	511	tags=100%, list=18%, signal=82%	EDN1/SLC8A1/AGTR1
BP	GO:0010862	positive regulation of pathway-restricted SMAD protein phosphorylation	3	0.816487	1.65481	0.0147923	0.0147923	0.236264	515	tags=100%, list=18%, signal=82%	BMP4/TGFBR1/ACVR2A
BP	GO:0060393	regulation of pathway-restricted SMAD protein phosphorylation	3	0.816487	1.65481	0.0147923	0.0147923	0.236264	515	tags=100%, list=18%, signal=82%	BMP4/TGFBR1/ACVR2A
BP	GO:0048762	mesenchymal cell differentiation	12	0.452766	1.64232	0.0348471	0.0348471	0.32735	1109	tags=83%, list=40%, signal=50%	HEYL/EDN1/BMP4/TGFBR1/PPP3R1/EDNRB/APLF/TGFB2/MEF2C/ACVR1
BP	GO:0032392	DNA geometric change	5	0.649465	1.62747	0.0328727	0.0328727	0.324803	592	tags=80%, list=21%, signal=63%	RUVBL2/MCM9/RFC3/ERCC3
BP	GO:0071103	DNA conformation change	5	0.649465	1.62747	0.0328727	0.0328727	0.324803	592	tags=80%, list=21%, signal=63%	RUVBL2/MCM9/RFC3/ERCC3
BP	GO:0002040	sprouting angiogenesis	8	0.52648	1.62054	0.0379034	0.0379034	0.33614	511	tags=62%, list=18%, signal=51%	PPP1R16B/BMP4/SMAD1/ANGPT1/AGTR1
BP	GO:0003151	outflow tract morphogenesis	4	0.703362	1.60561	0.0324917	0.0324917	0.324803	347	tags=75%, list=12%, signal=66%	HEYL/EDN1/BMP4
BP	GO:0030307	positive regulation of cell growth	4	0.702395	1.6034	0.0333195	0.0333195	0.325011	369	tags=75%, list=13%, signal=65%	EXOSC2/EDN1/TGFBR1
BP	GO:0033002	muscle cell proliferation	13	0.424407	1.59821	0.042558	0.042558	0.354642	1096	tags=85%, list=39%, signal=52%	EDN1/BMP4/TGFBR1/SMAD1/ANGPT1/APOD/PRKG1/IL18/TGFB2/MEF2C/IGFBP5
BP	GO:0001568	blood vessel development	41	0.274282	1.59756	0.0333605	0.0333605	0.325011	599	tags=41%, list=21%, signal=33%	LOX/WARS2/PPP1R16B/MMP2/ANPEP/GJA4/EDN1/BMP4/TGFBR1/XBP1/SMAD1/PRKCA/ANGPT1/AGTR1/C1GALT1/PPP3R1/PTGIS
BP	GO:0071375	cellular response to peptide hormone stimulus	14	0.410096	1.58868	0.0472603	0.0472603	0.37361	655	tags=57%, list=23%, signal=44%	PIK3R2/GPR173/PIP4K2C/EDN1/XBP1/IGF1R/AGTR1/BCAR3
BP	GO:0003231	cardiac ventricle development	4	0.69309	1.58216	0.0384934	0.0384934	0.33853	369	tags=75%, list=13%, signal=65%	HEYL/BMP4/TGFBR1
BP	GO:0016049	cell growth	17	0.375666	1.57874	0.0483384	0.0483384	0.377496	389	tags=41%, list=14%, signal=36%	EXOSC2/ALCAM/NAIF1/EDN1/TP53/TGFBR1/SOCS2
BP	GO:0001525	angiogenesis	30	0.300763	1.5684	0.046371	0.046371	0.371267	599	tags=47%, list=21%, signal=37%	PPP1R16B/MMP2/ANPEP/EDN1/BMP4/TGFBR1/XBP1/SMAD1/PRKCA/ANGPT1/AGTR1/C1GALT1/PPP3R1/PTGIS
BP	GO:0001944	vasculature development	42	0.264318	1.55492	0.0423338	0.0423338	0.354642	599	tags=40%, list=21%, signal=32%	LOX/WARS2/PPP1R16B/MMP2/ANPEP/GJA4/EDN1/BMP4/TGFBR1/XBP1/SMAD1/PRKCA/ANGPT1/AGTR1/C1GALT1/PPP3R1/PTGIS
BP	GO:0030202	heparin metabolic process	3	0.754839	1.52987	0.0441743	0.0441743	0.360963	687	tags=100%, list=25%, signal=75%	GLCE/ANGPT1/EDNRB
BP	GO:0042310	vasoconstriction	3	0.754839	1.52987	0.0441743	0.0441743	0.360963	687	tags=100%, list=25%, signal=75%	EDN1/AGTR1/EDNRB
BP	GO:0086100	endothelin receptor signaling pathway	3	0.754839	1.52987	0.0441743	0.0441743	0.360963	687	tags=100%, list=25%, signal=75%	EDN1/BCAR3/EDNRB
BP	GO:1990868	response to chemokine	3	0.744833	1.50959	0.0494428	0.0494428	0.379367	303	tags=67%, list=11%, signal=59%	RIPOR2/EDN1
BP	GO:1990869	cellular response to chemokine	3	0.744833	1.50959	0.0494428	0.0494428	0.379367	303	tags=67%, list=11%, signal=59%	RIPOR2/EDN1
BP	GO:0050789	regulation of biological process	436	-0.171918	-1.39191	0.0272758	0.0272758	0.302793	526	tags=23%, list=19%, signal=23%	GATM/MYD88/LGR4/TYROBP/TCTA/TMED9/CLIC1/XRCC3/HINT2/SDHAF2/VDAC2/NUDT16/TARBP2/CHRNE/FADD/C1QB/SLC25A5/C1QBP/NPR2/FGL1/GAMT/METTL18/PHPT1/PTMA/PDCL/ABT1/MPV17/A2M/RRS1/NAA10/MLF1/MGARP/CRYAB/MVK/SETD6/DPT/ROMO1/INTU/FGL2/PPIA/HOMER1/TMEM106A/RPS3/PTRH2/TAF12/TBC1D7/PRDX1/UBE2S/DDIT4/UXT/SFRP5/S100B/TUBB/ADIG/OAZ1/KRT10/ZDHHC5/SCAND1/PRDX5/IL2RG/DPY30/IFI6/MANF/PEBP1/PLIN5/EDF1/CRIPT/MAMSTR/EIF2B1…
BP	GO:0065007	biological regulation	462	-0.174489	-1.42082	0.0178209	0.0178209	0.2447	554	tags=25%, list=20%, signal=24%	PCNA/SLC25A22/KLHL21/DGAT1/JUNB/GATM/MYD88/CLPTM1L/LGR4/TYROBP/TCTA/TMED9/CLIC1/XRCC3/HINT2/SDHAF2/VDAC2/NUDT16/TARBP2/CHRNE/FADD/C1QB/SLC25A5/C1QBP/NPR2/FGL1/GAMT/METTL18/PHPT1/PTMA/PDCL/ABT1/MPV17/A2M/RRS1/NAA10/MLF1/MGARP/CRYAB/MVK/SETD6/DPT/ROMO1/INTU/FGL2/PPIA/HOMER1/TMEM106A/RPS3/PEX19/PTRH2/TAF12/TBC1D7/PRDX1/UBE2S/DDIT4/UXT/SFRP5/S100B/TUBB/ADIG/OAZ1/KRT10/DPM2/ZDHHC5/SCAND1/PRDX5/IL2RG/D…
BP	GO:0044260	cellular macromolecule metabolic process	194	-0.200653	-1.45826	0.0353548	0.0353548	0.32735	783	tags=36%, list=28%, signal=28%	GAPDH/PSMA7/DPH2/POLG2/RPS13/UVSSA/TFDP1/BCCIP/EIF3K/RMI1/RPS15/CLU/MRPL55/KLHDC2/MRPS30/PIGW/MRPL4/EIF2B2/RPL26/ACTR8/MRPL17/LDLR/MRPL58/OSTC/EEF2KMT/PCNA/MRPS16/RPS27L/XRCC3/NUDT16/FAAP20/TARBP2/C1QBP/MRPL30/METTL18/MRPL11/TUFM/MRPL57/MPV17/RPL27/METTL2A/SETD6/FAU/APEX2/MRPL49/TMEM106A/RPS3/MRPL34/UBE2S/S100B/MRPL18/DPM2/TRMT5/MRPL20/NDUFA7/CTSV/ADIPOQ/SERP1/UBE2C/MIF4GD/CDC26/PPP1R3B/VWA1/EXOS…
BP	GO:0060255	regulation of macromolecule metabolic process	225	-0.198364	-1.47736	0.0290533	0.0290533	0.308312	410	tags=20%, list=15%, signal=19%	ABT1/MPV17/A2M/CRYAB/SETD6/FGL2/PPIA/TMEM106A/RPS3/PTRH2/TAF12/TBC1D7/UBE2S/DDIT4/UXT/SFRP5/S100B/OAZ1/SCAND1/PRDX5/DPY30/IFI6/PEBP1/EDF1/MAMSTR/ZNF567/ADIPOQ/SERP1/ISG15/PI16/CEBPB/MED11/MIF4GD/PPP1R3B/PSMC4/BRF2/SVBP/EXOSC3/PSENEN/APOA1/COA3/MLST8/AQP1/POMC/PDE12
BP	GO:0048518	positive regulation of biological process	253	-0.196714	-1.4909	0.0205388	0.0205388	0.26928	526	tags=25%, list=19%, signal=22%	GATM/MYD88/LGR4/TYROBP/TMED9/CLIC1/XRCC3/NUDT16/TARBP2/FADD/C1QB/SLC25A5/C1QBP/PHPT1/PDCL/MGARP/ROMO1/INTU/FGL2/PPIA/HOMER1/TMEM106A/RPS3/TAF12/TBC1D7/UBE2S/DDIT4/S100B/ADIG/OAZ1/KRT10/ZDHHC5/SCAND1/IL2RG/DPY30/PLIN5/EDF1/MAMSTR/EIF2B1/ADIPOQ/SERP1/SLC25A4/ISG15/RRAGA/CEBPB/CD320/MIF4GD/PSMC4/SVBP/EXOSC3/CDK4/PSENEN/MAP10/FITM2/APOA1/COA3/MLST8/AQP1/BNIP3/POMC/PDE12/TGM2
BP	GO:0009059	macromolecule biosynthetic process	207	-0.203497	-1.49604	0.0251306	0.0251306	0.2955	789	tags=38%, list=28%, signal=30%	GTF2F1/GAPDH/POLR3GL/MAPK7/DPH2/POLG2/RPS13/TAF1D/TFDP1/POLR3K/EIF3K/RPS15/CLU/MED21/MRPL55/JMJD6/MRPS30/PIGW/MRPL4/HINT1/EIF2B2/RPL26/S100A10/MRPL17/MRPL58/OSTC/PCNA/JUNB/LGR4/MRPS16/RPS27L/FAAP20/TARBP2/FADD/C1QBP/MRPL30/METTL18/MRPL11/TUFM/ABT1/MRPL57/RPL27/MLF1/CRYAB/SETD6/FAU/MRPL49/POLR1D/PPIA/TMEM106A/RPS3/TAF12/MRPL34/UXT/SFRP5/S100B/MED29/MRPL18/POLR2I/DPM2/SCAND1/PRDX5/MRPL20/NDUFA7/EDF…
BP	GO:0012501	programmed cell death	101	-0.23421	-1.50204	0.0490635	0.0490635	0.378311	783	tags=41%, list=28%, signal=30%	GAPDH/MAPK7/TRIM2/TFDP1/CLU/FSTL1/CRIP1/CYCS/TMEM219/ATAD3A/HINT1/RPL26/LAMTOR5/PYCARD/PDCD5/EMC4/HMOX1/GADD45G/CLPTM1L/HINT2/VDAC2/FADD/SLC25A5/C1QBP/VDAC1/PTMA/CRYAB/PPIA/RPS3/DDIT4/CIDEC/PRDX5/PDCL3/IFI6/ADIPOQ/RRAGA/C9H6orf120/TNFAIP8L2/AQP1/BNIP3/TGM2
BP	GO:0016070	RNA metabolic process	165	-0.212812	-1.50519	0.0309797	0.0309797	0.316937	772	tags=37%, list=28%, signal=28%	POLR3GL/MAPK7/TAF1D/TFDP1/POLR3K/RPS15/CLU/UTP23/MED21/SNU13/JMJD6/TOE1/YRDC/HINT1/RPL26/SNRPB/S100A10/PPIE/CSTF2/PCNA/JUNB/LGR4/NUDT16/TARBP2/FADD/SNRPD2/C1QBP/METTL18/ABT1/RPL27/MLF1/CRYAB/METTL2A/SETD6/GEMIN8/POLR1D/PPIA/RPS3/TAF12/UXT/SFRP5/MED29/POLR2I/TRMT5/SCAND1/PRDX5/SNRPC/LSM8/EDF1/POP7/MAMSTR/ZNF567/ADIPOQ/POLR2J/CEBPB/MED11/GEMIN6/BRF2/POLR2F/POMC/PDE12
BP	GO:0019538	protein metabolic process	290	-0.196953	-1.51794	0.0126477	0.0126477	0.224487	688	tags=31%, list=25%, signal=26%	JMJD6/KLHDC2/PLK4/MRPS30/PIGW/MRPL4/HINT1/EIF2B2/RPL26/LAMTOR5/PYCARD/S100A10/ABHD10/KIT/MRPL17/LDLR/MRPL58/PPIE/OSTC/PDCD5/EEF2KMT/PFDN2/KLHL21/MRPS16/RPS27L/HINT2/SDHAF2/TARBP2/UBXN6/FADD/C1QBP/MRPL30/NPR2/METTL18/PHPT1/DDA1/MRPL11/TUFM/MRPL57/A2M/RPL27/NAA10/SETD6/FAU/MRPL49/FGL2/FBXL12/PPIA/TMEM106A/RPS3/QPCT/TAF12/TBC1D7/MRPL34/UBE2S/DDIT4/S100B/MRPL18/OAZ1/DPM2/BLOC1S1/PRDX5/MRPL20/PRSS23/I…
BP	GO:0034645	cellular macromolecule biosynthetic process	89	-0.244381	-1.52022	0.0483548	0.0483548	0.377496	822	tags=46%, list=29%, signal=34%	MRPL27/RPL10A/GAPDH/DPH2/RPS13/EIF3K/RPS15/MRPL55/MRPS30/PIGW/MRPL4/EIF2B2/RPL26/MRPL17/MRPL58/OSTC/MRPS16/RPS27L/TARBP2/C1QBP/MRPL30/METTL18/MRPL11/TUFM/MRPL57/RPL27/FAU/MRPL49/TMEM106A/RPS3/MRPL34/S100B/MRPL18/DPM2/MRPL20/NDUFA7/SERP1/MIF4GD/VWA1/APOA1/COA3
BP	GO:0019083	viral transcription	3	-0.769534	-1.52798	0.0481167	0.0481167	0.377496	647	tags=100%, list=23%, signal=77%	HMOX1/TARBP2
BP	GO:0051171	regulation of nitrogen compound metabolic process	203	-0.208687	-1.52806	0.0186506	0.0186506	0.252755	410	tags=21%, list=15%, signal=19%	ABT1/MPV17/A2M/CRYAB/SETD6/FGL2/PPIA/TMEM106A/RPS3/TAF12/TBC1D7/UBE2S/DDIT4/UXT/SFRP5/S100B/OAZ1/SCAND1/PRDX5/IFI6/PEBP1/EDF1/MAMSTR/ZNF567/ADIPOQ/SERP1/ISG15/PI16/CEBPB/MED11/MIF4GD/PSMC4/BRF2/SVBP/EXOSC3/PSENEN/APOA1/COA3/MLST8/AQP1/POMC/PDE12
BP	GO:0050790	regulation of catalytic activity	110	-0.235485	-1.53907	0.0360435	0.0360435	0.32735	287	tags=20%, list=10%, signal=19%	TBC1D7/UBE2S/S100B/OAZ1/DPM2/PRDX5/IFI6/PEBP1/PLIN5/CALML4/EIF2B1/ADIPOQ/ATP5IF1/PI16/PPP1R1B/PPP1R3B/SVBP/PSENEN/APOA1/MLST8/AQP1/TGM2
BP	GO:0032731	positive regulation of interleukin-1 beta production	3	-0.778136	-1.54506	0.0425951	0.0425951	0.354642	623	tags=100%, list=22%, signal=78%	MYD88/TMEM106A
BP	GO:0032732	positive regulation of interleukin-1 production	3	-0.778136	-1.54506	0.0425951	0.0425951	0.354642	623	tags=100%, list=22%, signal=78%	MYD88/TMEM106A
BP	GO:0050766	positive regulation of phagocytosis	3	-0.778136	-1.54506	0.0425951	0.0425951	0.354642	623	tags=100%, list=22%, signal=78%	IL2RG/APOA1
BP	GO:0019222	regulation of metabolic process	250	-0.204177	-1.54512	0.0122276	0.0122276	0.222551	410	tags=20%, list=15%, signal=19%	ABT1/MPV17/A2M/CRYAB/SETD6/ROMO1/FGL2/PPIA/TMEM106A/RPS3/PTRH2/TAF12/TBC1D7/UBE2S/DDIT4/UXT/SFRP5/S100B/OAZ1/SCAND1/PRDX5/DPY30/IFI6/PEBP1/PLIN5/EDF1/MAMSTR/ZNF567/ADIPOQ/SERP1/SLC25A4/ISG15/RRAGA/PI16/CEBPB/MED11/MIF4GD/PPP1R3B/PSMC4/BRF2/SVBP/EXOSC3/PSENEN/FITM2/APOA1/COA3/MLST8/AQP1/BNIP3/POMC/PDE12
BP	GO:0034446	substrate adhesion-dependent cell spreading	3	-0.778495	-1.54577	0.0422007	0.0422007	0.354642	622	tags=100%, list=22%, signal=78%	C1QBP/APOA1
BP	GO:1900024	regulation of substrate adhesion-dependent cell spreading	3	-0.778495	-1.54577	0.0422007	0.0422007	0.354642	622	tags=100%, list=22%, signal=78%	C1QBP/APOA1
BP	GO:1900026	positive regulation of substrate adhesion-dependent cell spreading	3	-0.778495	-1.54577	0.0422007	0.0422007	0.354642	622	tags=100%, list=22%, signal=78%	C1QBP/APOA1
BP	GO:0034113	heterotypic cell-cell adhesion	3	-0.780817	-1.55039	0.0406232	0.0406232	0.349373	155	tags=100%, list=6%, signal=95%	ADIPOQ/APOA1
BP	GO:0034114	regulation of heterotypic cell-cell adhesion	3	-0.780817	-1.55039	0.0406232	0.0406232	0.349373	155	tags=100%, list=6%, signal=95%	ADIPOQ/APOA1
BP	GO:0034115	negative regulation of heterotypic cell-cell adhesion	3	-0.780817	-1.55039	0.0406232	0.0406232	0.349373	155	tags=100%, list=6%, signal=95%	ADIPOQ/APOA1
BP	GO:0070587	regulation of cell-cell adhesion involved in gastrulation	3	-0.780817	-1.55039	0.0406232	0.0406232	0.349373	155	tags=100%, list=6%, signal=95%	ADIPOQ/APOA1
BP	GO:0008219	cell death	107	-0.238693	-1.55065	0.03343	0.03343	0.325011	783	tags=40%, list=28%, signal=30%	GAPDH/MAPK7/TRIM2/TFDP1/CLU/FSTL1/CRIP1/CYCS/TMEM219/ATAD3A/HINT1/RPL26/LAMTOR5/PYCARD/PDCD5/EMC4/HMOX1/GADD45G/CLPTM1L/HINT2/VDAC2/FADD/SLC25A5/C1QBP/VDAC1/PTMA/CRYAB/PPIA/RPS3/EMP3/DDIT4/CIDEC/PRDX5/PDCL3/IFI6/ADIPOQ/RRAGA/C9H6orf120/TNFAIP8L2/AQP1/BNIP3/PDE12/TGM2
BP	GO:0065009	regulation of molecular function	135	-0.228695	-1.55937	0.0261333	0.0261333	0.297287	353	tags=22%, list=13%, signal=20%	FGL2/PPIA/HOMER1/RPS3/PEX19/TAF12/TBC1D7/UBE2S/SFRP5/S100B/OAZ1/DPM2/PRDX5/IFI6/PEBP1/PLIN5/EDF1/CALML4/EIF2B1/ADIPOQ/ATP5IF1/PI16/PPP1R1B/PPP1R3B/SVBP/PSENEN/APOA1/MLST8/AQP1/TGM2
BP	GO:0006915	apoptotic process	98	-0.245527	-1.56205	0.0346089	0.0346089	0.327323	783	tags=42%, list=28%, signal=31%	GAPDH/MAPK7/TRIM2/TFDP1/CLU/FSTL1/CRIP1/CYCS/TMEM219/ATAD3A/HINT1/RPL26/LAMTOR5/PYCARD/PDCD5/EMC4/HMOX1/GADD45G/CLPTM1L/HINT2/VDAC2/FADD/SLC25A5/C1QBP/VDAC1/PTMA/CRYAB/PPIA/RPS3/DDIT4/CIDEC/PRDX5/PDCL3/IFI6/ADIPOQ/RRAGA/C9H6orf120/TNFAIP8L2/AQP1/BNIP3/TGM2
BP	GO:0006139	nucleobase-containing compound metabolic process	237	-0.208093	-1.56209	0.0113859	0.0113859	0.214722	789	tags=37%, list=28%, signal=29%	GTF2F1/GAPDH/POLR3GL/MAPK7/POLG2/UVSSA/TAF1D/TFDP1/BCCIP/ATP5F1C/POLR3K/RMI1/RPS15/CLU/UTP23/MED21/SNU13/JMJD6/TOE1/YRDC/HINT1/RPL26/SNRPB/ADAL/ACTR8/S100A10/AK1/TALDO1/PPIE/CSTF2/PCNA/JUNB/LGR4/IMPDH1/XRCC3/GMPR2/NUDT16/FAAP20/TARBP2/FADD/SNRPD2/C1QBP/NPR2/METTL18/ABT1/MPV17/RPL27/MLF1/CRYAB/METTL2A/MVK/SETD6/APEX2/GEMIN8/POLR1D/PPIA/RPS3/TAF12/DDIT4/UXT/SFRP5/MED29/POLR2I/TRMT5/SCAND1/PRDX5/GAL…
BP	GO:0005976	polysaccharide metabolic process	3	-0.789688	-1.568	0.0362848	0.0362848	0.32735	93	tags=67%, list=3%, signal=65%	PPP1R3B/POMC
BP	GO:0005977	glycogen metabolic process	3	-0.789688	-1.568	0.0362848	0.0362848	0.32735	93	tags=67%, list=3%, signal=65%	PPP1R3B/POMC
BP	GO:0006073	cellular glucan metabolic process	3	-0.789688	-1.568	0.0362848	0.0362848	0.32735	93	tags=67%, list=3%, signal=65%	PPP1R3B/POMC
BP	GO:0006112	energy reserve metabolic process	3	-0.789688	-1.568	0.0362848	0.0362848	0.32735	93	tags=67%, list=3%, signal=65%	PPP1R3B/POMC
BP	GO:0032881	regulation of polysaccharide metabolic process	3	-0.789688	-1.568	0.0362848	0.0362848	0.32735	93	tags=67%, list=3%, signal=65%	PPP1R3B/POMC
BP	GO:0044042	glucan metabolic process	3	-0.789688	-1.568	0.0362848	0.0362848	0.32735	93	tags=67%, list=3%, signal=65%	PPP1R3B/POMC
BP	GO:0044264	cellular polysaccharide metabolic process	3	-0.789688	-1.568	0.0362848	0.0362848	0.32735	93	tags=67%, list=3%, signal=65%	PPP1R3B/POMC
BP	GO:0070873	regulation of glycogen metabolic process	3	-0.789688	-1.568	0.0362848	0.0362848	0.32735	93	tags=67%, list=3%, signal=65%	PPP1R3B/POMC
BP	GO:0015986	proton motive force-driven ATP synthesis	4	-0.708139	-1.56896	0.0442769	0.0442769	0.360963	819	tags=100%, list=29%, signal=71%	ATP5F1C/ATP5F1D/ATP5PF
BP	GO:0009057	macromolecule catabolic process	66	-0.271686	-1.57475	0.0402914	0.0402914	0.349373	261	tags=15%, list=9%, signal=14%	UBE2S/OAZ1/CTSV/UBE2C/CDC26/PPP1R3B/PSMC4/BNIP3/PDE12/UCHL1
BP	GO:0045087	innate immune response	39	-0.31594	-1.57684	0.0490149	0.0490149	0.378311	669	tags=51%, list=24%, signal=40%	MIF/GAPDH/POLR3K/ATAD3A/HEXIM1/PYCARD/MYD88/LGR4/TYROBP/FADD/C1QB/C1QBP/S100A12/TMEM106A/PRDX1/ZDHHC5/IFI6/ISG15/TNFAIP8L2/PDE12
BP	GO:0080090	regulation of primary metabolic process	209	-0.21555	-1.58675	0.0110518	0.0110518	0.212257	410	tags=21%, list=15%, signal=19%	ABT1/MPV17/A2M/CRYAB/SETD6/FGL2/PPIA/RPS3/TAF12/TBC1D7/UBE2S/DDIT4/UXT/SFRP5/S100B/OAZ1/SCAND1/PRDX5/IFI6/PEBP1/PLIN5/EDF1/MAMSTR/ZNF567/ADIPOQ/SERP1/ISG15/PI16/CEBPB/MED11/MIF4GD/PPP1R3B/PSMC4/BRF2/SVBP/EXOSC3/PSENEN/FITM2/APOA1/COA3/MLST8/AQP1/POMC/PDE12
BP	GO:0006996	organelle organization	193	-0.218866	-1.58939	0.0115752	0.0115752	0.215726	629	tags=31%, list=23%, signal=26%	ATP6AP2/PYCARD/S100A10/KIT/PDLIM4/PDCD5/EMC4/COX14/PFDN2/PCNA/TOMM20/FITM1/TMED9/XRCC3/VDAC2/SLC25A5/C1QBP/EMC7/PHPT1/MPV17/NDUFC2/RRS1/NAA10/MGARP/TIMM17B/NDUFA6/INTU/EXOC8/MYL12A/NDUFA1/PEX19/NDUFB11/GDAP1/TBC1D7/UBE2S/UXT/TUBB/BCS1L/CIDEC/IFI6/TMEM223/PLIN5/CRIPT/SLC25A4/NDUFB5/ATP5F1D/UBE2C/TUBG1/NDUFB9/NDUFA2/CDC26/MAP10/FITM2/TUBG2/APOA1/COA3/MLST8/AQP1/BNIP3/TOMM5
BP	GO:0050728	negative regulation of inflammatory response	5	-0.658254	-1.5901	0.0472546	0.0472546	0.37361	593	tags=80%, list=21%, signal=63%	LDLR/MVK/ADIPOQ/APOA1
BP	GO:0010884	positive regulation of lipid storage	3	-0.801247	-1.59095	0.0281996	0.0281996	0.306944	177	tags=100%, list=6%, signal=94%	PLIN5/FITM2
BP	GO:0038202	TORC1 signaling	3	-0.807109	-1.60259	0.02465	0.02465	0.292301	136	tags=67%, list=5%, signal=63%	RRAGA/MLST8
BP	GO:0010950	positive regulation of endopeptidase activity	5	-0.663558	-1.60291	0.0428544	0.0428544	0.355854	944	tags=100%, list=34%, signal=66%	PYCARD/PDCD5/FADD/PSENEN
BP	GO:0034389	lipid droplet organization	6	-0.617412	-1.60328	0.0488956	0.0488956	0.378311	714	tags=83%, list=26%, signal=62%	PLIN2/FITM1/CIDEC/PLIN5/FITM2
BP	GO:0070586	cell-cell adhesion involved in gastrulation	4	-0.727142	-1.61106	0.033836	0.033836	0.326847	766	tags=100%, list=27%, signal=73%	RIC8A/ADIPOQ/APOA1
BP	GO:0044085	cellular component biogenesis	177	-0.225139	-1.61268	0.0107061	0.0107061	0.208135	525	tags=28%, list=19%, signal=24%	MYD88/FITM1/FDX2/NUDT16/PSMG1/TARBP2/FADD/SNRPD2/C1QBP/METTL18/NDUFC2/RRS1/RPL27/NDUFA6/INTU/GEMIN8/HOMER1/RPS3/NDUFA1/PEX19/NDUFB11/EMP3/TBC1D7/UBE2S/TUBB/BCS1L/KRT10/SNRPC/PSMG3/TMEM223/POP7/ATP5IF1/KCTD5/ISG15/NDUFB5/ATP5F1D/UBE2C/NDUFB9/NDUFA2/GEMIN6/THSD1/BRF2/MAP10/FITM2/COA6/APOA1/COA3/MLST8/TGM2
BP	GO:0046483	heterocycle metabolic process	244	-0.214327	-1.61631	0.00657254	0.00657254	0.158273	789	tags=37%, list=28%, signal=29%	GTF2F1/GAPDH/POLR3GL/MAPK7/POLG2/UVSSA/TAF1D/TFDP1/BCCIP/ATP5F1C/POLR3K/RMI1/RPS15/CLU/UTP23/MED21/SNU13/JMJD6/TOE1/YRDC/HINT1/RPL26/SNRPB/ADAL/ACTR8/S100A10/AK1/TALDO1/PPIE/CSTF2/PCNA/JUNB/LGR4/IMPDH1/XRCC3/GMPR2/NUDT16/FAAP20/TARBP2/FADD/SNRPD2/C1QBP/NPR2/METTL18/ABT1/MPV17/RPL27/MLF1/CRYAB/METTL2A/MVK/SETD6/APEX2/GEMIN8/POLR1D/PPIA/RPS3/MMACHC/TAF12/DDIT4/UXT/SFRP5/MED29/POLR2I/TRMT5/SCAND1/PR…
BP	GO:0071840	cellular component organization or biogenesis	334	-0.205914	-1.61642	0.00375279	0.00375279	0.118669	753	tags=36%, list=27%, signal=30%	RAB8A/BCCIP/EIF3K/RIC8A/PFN1/RPS15/CLU/UTP23/PLIN2/MED21/EMC8/SNU13/JMJD6/NPC2/TIMM22/PLK4/ATAD3A/RPL26/CRYZ/SNRPB/LAMTOR5/ACTR8/ATP6AP2/PYCARD/S100A10/KIT/PDLIM4/LDLR/MRPL58/PDCD5/EMC4/COX14/PFDN2/PCNA/NCDN/TOMM20/MYD88/CLPTM1L/FITM1/TMED9/XRCC3/FDX2/VDAC2/NUDT16/PSMG1/TARBP2/FADD/C1QB/SLC25A5/SNRPD2/C1QBP/EMC7/METTL18/PHPT1/PDCL/MPV17/NDUFC2/RRS1/RPL27/NAA10/MGARP/TIMM17B/NDUFA6/INTU/GEMIN8/EXO…
BP	GO:0072207	metanephric epithelium development	3	-0.815412	-1.61908	0.0209032	0.0209032	0.26928	519	tags=100%, list=19%, signal=82%	ADIPOQ/AQP1
BP	GO:0072224	metanephric glomerulus development	3	-0.815412	-1.61908	0.0209032	0.0209032	0.26928	519	tags=100%, list=19%, signal=82%	ADIPOQ/AQP1
BP	GO:0072243	metanephric nephron epithelium development	3	-0.815412	-1.61908	0.0209032	0.0209032	0.26928	519	tags=100%, list=19%, signal=82%	ADIPOQ/AQP1
BP	GO:0006605	protein targeting	15	-0.441865	-1.62033	0.0470796	0.0470796	0.37361	684	tags=60%, list=24%, signal=46%	TIMM22/PDCD5/TOMM20/MGARP/TIMM17B/PEX19/GDAP1/SRP14/TOMM5
BP	GO:0030099	myeloid cell differentiation	21	-0.39479	-1.62189	0.045298	0.045298	0.365481	613	tags=48%, list=22%, signal=37%	KIT/JUNB/TCTA/FADD/SLC25A5/ADIPOQ/ATP5IF1/ISG15/CEBPB/JAGN1
BP	GO:0009201	ribonucleoside triphosphate biosynthetic process	8	-0.56252	-1.62545	0.0456825	0.0456825	0.367635	122	tags=75%, list=4%, signal=72%	UCK1/ATP5PD/ATP5F1C/ATP5F1D/ATP5PF/DMAC2L
BP	GO:0044419	biological process involved in interspecies interaction between organisms	67	-0.279946	-1.62931	0.029957	0.029957	0.313699	687	tags=39%, list=25%, signal=30%	NPC2/ATAD3A/HEXIM1/PYCARD/HMOX1/MYD88/LGR4/TYROBP/TARBP2/FADD/C1QB/C1QBP/ROMO1/FGL2/S100A12/TMEM106A/PRDX1/DDIT4/ZDHHC5/IFI6/ISG15/CEBPB/TNFAIP8L2/AQP1/JAGN1/PDE12
BP	GO:0019915	lipid storage	8	-0.563922	-1.6295	0.0449396	0.0449396	0.363526	177	tags=88%, list=6%, signal=82%	ZC3H12A/ALKBH7/PLIN2/FITM1/PLIN5/FITM2/APOA1
BP	GO:0042742	defense response to bacterium	8	-0.564121	-1.63008	0.0447539	0.0447539	0.362962	525	tags=62%, list=19%, signal=51%	MYD88/ROMO1/ISG15/CEBPB/AQP1
BP	GO:0051656	establishment of organelle localization	13	-0.468614	-1.63049	0.0478245	0.0478245	0.377118	725	tags=62%, list=26%, signal=46%	RPS15/KIT/TMED9/LIN7A/RRS1/MGARP/S100A12/BLOC1S1
BP	GO:0051241	negative regulation of multicellular organismal process	36	-0.334507	-1.63256	0.0373183	0.0373183	0.332837	623	tags=42%, list=22%, signal=33%	PYCARD/LDLR/LGR4/TCTA/SDHAF2/C1QBP/FGL1/FGL2/S100B/ADIPOQ/PI16/CEBPB/SVBP/APOA1/POMC
BP	GO:0006725	cellular aromatic compound metabolic process	249	-0.215957	-1.63421	0.00484027	0.00484027	0.137926	789	tags=38%, list=28%, signal=30%	GTF2F1/GAPDH/POLR3GL/MAPK7/POLG2/UVSSA/TAF1D/TFDP1/BCCIP/ATP5F1C/POLR3K/RMI1/RPS15/CLU/UTP23/MED21/DDT/SNU13/JMJD6/TOE1/YRDC/HINT1/RPL26/SNRPB/ADAL/ACTR8/S100A10/AK1/PON2/TALDO1/PPIE/CSTF2/PCNA/JUNB/LGR4/IMPDH1/XRCC3/GMPR2/NUDT16/FAAP20/TARBP2/FADD/SNRPD2/C1QBP/NPR2/METTL18/ABT1/MPV17/RPL27/MLF1/CRYAB/METTL2A/MVK/SETD6/THAP4/APEX2/GEMIN8/POLR1D/PPIA/RPS3/MMACHC/TAF12/DDIT4/UXT/SFRP5/MED29/POLR2I/…
BP	GO:0031929	TOR signaling	9	-0.541426	-1.63435	0.0442641	0.0442641	0.360963	287	tags=44%, list=10%, signal=40%	TBC1D7/DDIT4/RRAGA/MLST8
BP	GO:0032006	regulation of TOR signaling	9	-0.541426	-1.63435	0.0442641	0.0442641	0.360963	287	tags=44%, list=10%, signal=40%	TBC1D7/DDIT4/RRAGA/MLST8
BP	GO:0097345	mitochondrial outer membrane permeabilization	3	-0.823297	-1.63473	0.0171564	0.0171564	0.242432	497	tags=100%, list=18%, signal=82%	SLC25A5/BNIP3
BP	GO:1902110	positive regulation of mitochondrial membrane permeability involved in apoptotic process	3	-0.823297	-1.63473	0.0171564	0.0171564	0.242432	497	tags=100%, list=18%, signal=82%	SLC25A5/BNIP3
BP	GO:1902686	mitochondrial outer membrane permeabilization involved in programmed cell death	3	-0.823297	-1.63473	0.0171564	0.0171564	0.242432	497	tags=100%, list=18%, signal=82%	SLC25A5/BNIP3
BP	GO:0009260	ribonucleotide biosynthetic process	12	-0.482498	-1.63572	0.0487849	0.0487849	0.378311	819	tags=67%, list=29%, signal=47%	ATP5PD/ATP5F1C/AK1/IMPDH1/NPR2/ATP5F1D/ATP5PF/DMAC2L
BP	GO:0046390	ribose phosphate biosynthetic process	12	-0.482498	-1.63572	0.0487849	0.0487849	0.378311	819	tags=67%, list=29%, signal=47%	ATP5PD/ATP5F1C/AK1/IMPDH1/NPR2/ATP5F1D/ATP5PF/DMAC2L
BP	GO:0032611	interleukin-1 beta production	5	-0.678771	-1.63966	0.0342453	0.0342453	0.326847	623	tags=80%, list=22%, signal=62%	PYCARD/MYD88/TMEM106A/APOA1
BP	GO:0032612	interleukin-1 production	5	-0.678771	-1.63966	0.0342453	0.0342453	0.326847	623	tags=80%, list=22%, signal=62%	PYCARD/MYD88/TMEM106A/APOA1
BP	GO:0032651	regulation of interleukin-1 beta production	5	-0.678771	-1.63966	0.0342453	0.0342453	0.326847	623	tags=80%, list=22%, signal=62%	PYCARD/MYD88/TMEM106A/APOA1
BP	GO:0032652	regulation of interleukin-1 production	5	-0.678771	-1.63966	0.0342453	0.0342453	0.326847	623	tags=80%, list=22%, signal=62%	PYCARD/MYD88/TMEM106A/APOA1
BP	GO:0002832	negative regulation of response to biotic stimulus	5	-0.68059	-1.64405	0.0330974	0.0330974	0.324803	481	tags=80%, list=17%, signal=66%	TARBP2/C1QBP/FGL2/ISG15
BP	GO:0050776	regulation of immune response	36	-0.336924	-1.64435	0.0352181	0.0352181	0.32735	659	tags=47%, list=24%, signal=37%	EIF2B2/HEXIM1/KIT/MYD88/LGR4/TYROBP/FADD/C1QB/C1QBP/FGL1/PHPT1/FGL2/S100B/ZDHHC5/EIF2B1/ISG15/EXOSC3
BP	GO:0019432	triglyceride biosynthetic process	5	-0.681223	-1.64558	0.0325234	0.0325234	0.324803	593	tags=80%, list=21%, signal=63%	LDLR/DGAT1/PLIN5/FITM2
BP	GO:0050687	negative regulation of defense response to virus	3	-0.829032	-1.64612	0.0155788	0.0155788	0.240144	481	tags=100%, list=17%, signal=83%	C1QBP/FGL2
BP	GO:0016043	cellular component organization	313	-0.211644	-1.64866	0.00259802	0.00259802	0.0941144	753	tags=36%, list=27%, signal=29%	RAB8A/BCCIP/EIF3K/RIC8A/PFN1/CLU/PLIN2/MED21/EMC8/SNU13/JMJD6/NPC2/TIMM22/PLK4/ATAD3A/CRYZ/SNRPB/LAMTOR5/ACTR8/ATP6AP2/PYCARD/S100A10/KIT/PDLIM4/LDLR/MRPL58/PDCD5/EMC4/COX14/PFDN2/PCNA/NCDN/TOMM20/MYD88/CLPTM1L/FITM1/TMED9/XRCC3/FDX2/VDAC2/PSMG1/TARBP2/FADD/C1QB/SLC25A5/SNRPD2/C1QBP/EMC7/PHPT1/PDCL/MPV17/NDUFC2/RRS1/NAA10/MGARP/TIMM17B/NDUFA6/INTU/GEMIN8/EXOC8/HOMER1/MYL12A/RPS3/NDUFA1/PEX19/NDUF…
BP	GO:0006109	regulation of carbohydrate metabolic process	10	-0.524024	-1.64988	0.0458432	0.0458432	0.367983	256	tags=40%, list=9%, signal=36%	DDIT4/ADIPOQ/PPP1R3B/POMC
BP	GO:0031347	regulation of defense response	31	-0.354443	-1.65051	0.0347898	0.0347898	0.32735	647	tags=48%, list=23%, signal=38%	HEXIM1/LDLR/MYD88/LGR4/TYROBP/TARBP2/FADD/C1QBP/MVK/SETD6/FGL2/ZDHHC5/ADIPOQ/ISG15/APOA1
BP	GO:0090407	organophosphate biosynthetic process	31	-0.354727	-1.65184	0.03446	0.03446	0.327237	668	tags=45%, list=24%, signal=35%	PIGW/AK1/DOLK/IMPDH1/BPNT1/NPR2/MVK/GPAM/DPM2/AGPAT4/ATP5F1D/ATP5PF/DMAC2L/APOA1
BP	GO:0050873	brown fat cell differentiation	5	-0.684832	-1.6543	0.0308016	0.0308016	0.316148	235	tags=60%, list=8%, signal=55%	ADIG/ADIPOQ/ARL4A
BP	GO:0044092	negative regulation of molecular function	55	-0.299942	-1.65441	0.0285322	0.0285322	0.306944	439	tags=33%, list=16%, signal=28%	PHPT1/A2M/SETD6/PPIA/PEX19/SFRP5/S100B/OAZ1/PRDX5/IFI6/PEBP1/PLIN5/ADIPOQ/ATP5IF1/PI16/PPP1R1B/APOA1/AQP1
BP	GO:0010466	negative regulation of peptidase activity	12	-0.488165	-1.65493	0.0446445	0.0446445	0.362962	405	tags=50%, list=15%, signal=43%	A2M/PRDX5/IFI6/PEBP1/PI16/AQP1
BP	GO:1901564	organonitrogen compound metabolic process	351	-0.209484	-1.65518	0.00186741	0.00186741	0.0779465	688	tags=32%, list=25%, signal=28%	JMJD6/KLHDC2/GSS/PLK4/MRPS30/PIGW/MRPL4/HINT1/EIF2B2/RPL26/LAMTOR5/PYCARD/S100A10/ABHD10/KIT/AK1/MRPL17/LDLR/MRPL58/TALDO1/PPIE/OSTC/PDCD5/EEF2KMT/PFDN2/KLHL21/GATM/MRPS16/IMPDH1/RPS27L/HINT2/SDHAF2/GMPR2/NUDT16/TARBP2/UBXN6/FADD/C1QBP/MRPL30/NPR2/GAMT/METTL18/PHPT1/DDA1/MRPL11/TUFM/MRPL57/A2M/RPL27/NAA10/MVK/SETD6/THAP4/FAU/MRPL49/FGL2/FBXL12/PPIA/ASNSD1/TMEM106A/SERINC2/RPS3/MMACHC/QPCT/TAF12/T…
BP	GO:0006862	nucleotide transport	3	-0.835125	-1.65822	0.0134096	0.0134096	0.224487	464	tags=100%, list=17%, signal=83%	SLC25A25/SLC25A4
BP	GO:0015865	purine nucleotide transport	3	-0.835125	-1.65822	0.0134096	0.0134096	0.224487	464	tags=100%, list=17%, signal=83%	SLC25A25/SLC25A4
BP	GO:0015867	ATP transport	3	-0.835125	-1.65822	0.0134096	0.0134096	0.224487	464	tags=100%, list=17%, signal=83%	SLC25A25/SLC25A4
BP	GO:0015868	purine ribonucleotide transport	3	-0.835125	-1.65822	0.0134096	0.0134096	0.224487	464	tags=100%, list=17%, signal=83%	SLC25A25/SLC25A4
BP	GO:0051503	adenine nucleotide transport	3	-0.835125	-1.65822	0.0134096	0.0134096	0.224487	464	tags=100%, list=17%, signal=83%	SLC25A25/SLC25A4
BP	GO:0032720	negative regulation of tumor necrosis factor production	3	-0.83537	-1.6587	0.0134096	0.0134096	0.224487	155	tags=67%, list=6%, signal=63%	ADIPOQ/POMC
BP	GO:1903556	negative regulation of tumor necrosis factor superfamily cytokine production	3	-0.83537	-1.6587	0.0134096	0.0134096	0.224487	155	tags=67%, list=6%, signal=63%	ADIPOQ/POMC
BP	GO:0051345	positive regulation of hydrolase activity	23	-0.390641	-1.65883	0.0382458	0.0382458	0.338219	623	tags=48%, list=22%, signal=37%	PYCARD/S100A10/PDCD5/PCNA/FADD/FGL2/TBC1D7/PLIN5/SVBP/PSENEN/TGM2
BP	GO:0098660	inorganic ion transmembrane transport	41	-0.327468	-1.66109	0.0305622	0.0305622	0.314975	819	tags=51%, list=29%, signal=37%	ATP5PD/SLC25A11/TMCO1/COX4I1/ATP5F1C/ATP6AP2/COX5A/SLC25A22/CLIC1/ATP5F1A/SLC25A5/ATP5MF/SMDT1/ATP5MC1/SLC25A4/ATP5MC3/ATP5F1D/KCNMB1/ATP5PF/DMAC2L/AQP1
BP	GO:0002376	immune system process	104	-0.25745	-1.662	0.0173418	0.0173418	0.243449	525	tags=31%, list=19%, signal=26%	MYD88/LGR4/TYROBP/TCTA/BLA-DQB/FADD/C1QB/SLC25A5/C1QBP/FGL1/PHPT1/ROMO1/FGL2/PPIA/S100A12/TMEM106A/PRDX1/S100B/ZDHHC5/IFI6/CTSV/EIF2B1/ADIPOQ/ATP5IF1/ISG15/CEBPB/CD320/EXOSC3/TNFAIP8L2/APOA1/JAGN1/PDE12
BP	GO:0070979	protein K11-linked ubiquitination	6	-0.640459	-1.66313	0.035303	0.035303	0.32735	261	tags=67%, list=9%, signal=61%	UBE2S/UBE2C/CDC26/ANAPC13
BP	GO:0006753	nucleoside phosphate metabolic process	37	-0.338257	-1.66449	0.030586	0.030586	0.314975	819	tags=51%, list=29%, signal=37%	ATP5PD/ARL2/GAPDH/ATP5F1C/HINT1/ADAL/AK1/TALDO1/IMPDH1/GMPR2/NUDT16/NPR2/MVK/DDIT4/GALK1/ATP5F1D/ATP5PF/DMAC2L/FITM2
BP	GO:0009144	purine nucleoside triphosphate metabolic process	18	-0.426052	-1.66508	0.0378378	0.0378378	0.33614	919	tags=67%, list=33%, signal=45%	NDUFS1/ATP5PD/ARL2/GAPDH/ATP5F1C/AK1/NUDT16/DDIT4/GALK1/ATP5F1D/ATP5PF/DMAC2L
BP	GO:0098662	inorganic cation transmembrane transport	37	-0.338992	-1.66811	0.0296201	0.0296201	0.313265	819	tags=51%, list=29%, signal=37%	ATP5PD/TMCO1/COX4I1/ATP5F1C/ATP6AP2/COX5A/SLC25A22/ATP5F1A/SLC25A5/ATP5MF/SMDT1/ATP5MC1/SLC25A4/ATP5MC3/ATP5F1D/KCNMB1/ATP5PF/DMAC2L/AQP1
BP	GO:0006304	DNA modification	4	-0.752975	-1.6683	0.0214617	0.0214617	0.26928	65	tags=100%, list=2%, signal=98%	ALKBH3/EXOSC3/ALKBH2
BP	GO:0019080	viral gene expression	5	-0.690818	-1.66876	0.0279319	0.0279319	0.306944	868	tags=100%, list=31%, signal=69%	SSB/HEXIM1/HMOX1/TARBP2
BP	GO:0043170	macromolecule metabolic process	446	-0.206039	-1.67242	0.00045254	0.00045254	0.0329462	773	tags=35%, list=28%, signal=30%	PSMA7/POLR3GL/MAPK7/DPH2/POLG2/RPS13/UVSSA/TAF1D/TFDP1/BCCIP/POLR3K/EIF3K/RMI1/RPS15/CLU/UTP23/MED21/MRPL55/PSKH1/SNU13/JMJD6/KLHDC2/TOE1/PLK4/MRPS30/PIGW/YRDC/MRPL4/HINT1/EIF2B2/RPL26/SNRPB/LAMTOR5/ACTR8/PYCARD/S100A10/ABHD10/KIT/MRPL17/LDLR/MRPL58/PPIE/OSTC/PDCD5/CSTF2/EEF2KMT/PFDN2/PCNA/KLHL21/JUNB/MYD88/LGR4/MRPS16/RPS27L/XRCC3/HINT2/SDHAF2/NUDT16/FAAP20/TARBP2/UBXN6/FADD/SNRPD2/C1QBP/MRPL30/…
BP	GO:0006909	phagocytosis	14	-0.468074	-1.67552	0.035746	0.035746	0.32735	623	tags=50%, list=22%, signal=39%	PYCARD/LDLR/TYROBP/IL2RG/ADIPOQ/APOA1/TGM2
BP	GO:1901360	organic cyclic compound metabolic process	263	-0.22029	-1.67643	0.00289785	0.00289785	0.103089	789	tags=38%, list=28%, signal=30%	GTF2F1/GAPDH/POLR3GL/MAPK7/POLG2/UVSSA/TAF1D/TFDP1/BCCIP/ATP5F1C/POLR3K/RMI1/RPS15/CLU/UTP23/MED21/DDT/SNU13/JMJD6/NPC2/TOE1/YRDC/HINT1/RPL26/SNRPB/ADAL/ACTR8/S100A10/AK1/LDLR/TALDO1/PPIE/CSTF2/PCNA/JUNB/LGR4/IMPDH1/XRCC3/HINT2/GMPR2/NUDT16/FAAP20/TARBP2/FADD/SNRPD2/C1QBP/NPR2/METTL18/LSS/ABT1/MPV17/RPL27/MLF1/CRYAB/METTL2A/MVK/SETD6/THAP4/FDXR/APEX2/GEMIN8/POLR1D/PPIA/RPS3/MMACHC/TAF12/DDIT4/UXT…
BP	GO:0009607	response to biotic stimulus	65	-0.291973	-1.68306	0.0234503	0.0234503	0.284542	789	tags=45%, list=28%, signal=33%	GTF2F1/GAPDH/TMCO1/POLR3K/NPC2/ATAD3A/HEXIM1/PYCARD/MYD88/LGR4/TYROBP/TARBP2/FADD/C1QB/C1QBP/ROMO1/FGL2/S100A12/TMEM106A/PRDX1/DDIT4/ZDHHC5/IFI6/ISG15/CEBPB/TNFAIP8L2/AQP1/JAGN1/PDE12
BP	GO:0002252	immune effector process	27	-0.377394	-1.68419	0.0316689	0.0316689	0.322933	623	tags=44%, list=22%, signal=35%	PYCARD/KIT/FADD/C1QB/C1QBP/FGL2/S100A12/PRDX1/S100B/EXOSC3/APOA1/JAGN1
BP	GO:0006120	mitochondrial electron transport, NADH to ubiquinone	7	-0.613065	-1.68772	0.0284545	0.0284545	0.306944	1086	tags=100%, list=39%, signal=61%	PARK7/NDUFAB1/NDUFS1/NDUFC2/NDUFA7/NDUFB9
BP	GO:0009205	purine ribonucleoside triphosphate metabolic process	16	-0.449771	-1.68835	0.032839	0.032839	0.324803	919	tags=69%, list=33%, signal=46%	NDUFS1/ATP5PD/ARL2/GAPDH/ATP5F1C/AK1/DDIT4/GALK1/ATP5F1D/ATP5PF/DMAC2L
BP	GO:0046034	ATP metabolic process	16	-0.449771	-1.68835	0.032839	0.032839	0.324803	919	tags=69%, list=33%, signal=46%	NDUFS1/ATP5PD/ARL2/GAPDH/ATP5F1C/AK1/DDIT4/GALK1/ATP5F1D/ATP5PF/DMAC2L
BP	GO:0002443	leukocyte mediated immunity	15	-0.462146	-1.6947	0.0329204	0.0329204	0.324803	613	tags=53%, list=22%, signal=42%	KIT/FADD/C1QB/C1QBP/S100A12/PRDX1/EXOSC3/JAGN1
BP	GO:0022607	cellular component assembly	154	-0.242641	-1.696	0.0070579	0.0070579	0.164888	525	tags=29%, list=19%, signal=25%	MYD88/FITM1/FDX2/PSMG1/TARBP2/FADD/SNRPD2/C1QBP/NDUFC2/RRS1/NDUFA6/INTU/GEMIN8/HOMER1/RPS3/NDUFA1/NDUFB11/EMP3/TBC1D7/UBE2S/TUBB/BCS1L/KRT10/SNRPC/PSMG3/TMEM223/ATP5IF1/KCTD5/ISG15/NDUFB5/ATP5F1D/UBE2C/NDUFB9/NDUFA2/GEMIN6/THSD1/BRF2/MAP10/FITM2/COA6/APOA1/COA3/MLST8/TGM2
BP	GO:0072655	establishment of protein localization to mitochondrion	11	-0.521736	-1.70934	0.0344952	0.0344952	0.327237	684	tags=73%, list=24%, signal=55%	TOMM40/TIMM22/PDCD5/TOMM20/MGARP/TIMM17B/GDAP1/TOMM5
BP	GO:0009117	nucleotide metabolic process	36	-0.350667	-1.71143	0.0248788	0.0248788	0.293901	819	tags=53%, list=29%, signal=38%	ATP5PD/ARL2/GAPDH/ATP5F1C/HINT1/ADAL/AK1/TALDO1/IMPDH1/GMPR2/NUDT16/NPR2/MVK/DDIT4/GALK1/ATP5F1D/ATP5PF/DMAC2L/FITM2
BP	GO:0002683	negative regulation of immune system process	23	-0.404274	-1.71673	0.0288968	0.0288968	0.307695	593	tags=52%, list=21%, signal=41%	LDLR/LGR4/TCTA/FADD/C1QBP/FGL1/PHPT1/FGL2/ADIPOQ/ISG15/CEBPB/APOA1
BP	GO:0006754	ATP biosynthetic process	6	-0.66138	-1.71746	0.0254861	0.0254861	0.2955	122	tags=83%, list=4%, signal=80%	ATP5PD/ATP5F1C/ATP5F1D/ATP5PF/DMAC2L
BP	GO:0009145	purine nucleoside triphosphate biosynthetic process	6	-0.66138	-1.71746	0.0254861	0.0254861	0.2955	122	tags=83%, list=4%, signal=80%	ATP5PD/ATP5F1C/ATP5F1D/ATP5PF/DMAC2L
BP	GO:0009206	purine ribonucleoside triphosphate biosynthetic process	6	-0.66138	-1.71746	0.0254861	0.0254861	0.2955	122	tags=83%, list=4%, signal=80%	ATP5PD/ATP5F1C/ATP5F1D/ATP5PF/DMAC2L
BP	GO:0045834	positive regulation of lipid metabolic process	5	-0.712564	-1.72129	0.0195141	0.0195141	0.257876	177	tags=80%, list=6%, signal=75%	LDLR/PLIN5/ADIPOQ/APOA1
BP	GO:0001816	cytokine production	31	-0.369658	-1.72137	0.0245672	0.0245672	0.292301	623	tags=42%, list=22%, signal=33%	PYCARD/KIT/MYD88/LGR4/FADD/C1QBP/TMEM106A/S100B/ADIPOQ/ISG15/CEBPB/APOA1/POMC
BP	GO:0001817	regulation of cytokine production	31	-0.369658	-1.72137	0.0245672	0.0245672	0.292301	623	tags=42%, list=22%, signal=33%	PYCARD/KIT/MYD88/LGR4/FADD/C1QBP/TMEM106A/S100B/ADIPOQ/ISG15/CEBPB/APOA1/POMC
BP	GO:1901576	organic substance biosynthetic process	284	-0.224972	-1.73023	0.000717189	0.000717189	0.04582	830	tags=41%, list=30%, signal=32%	APIP/PRXL2B/MRPL27/ATP5PD/RPL10A/SLC25A11/GTF2F1/MDH2/GAPDH/POLR3GL/PTGES2/MAPK7/DPH2/POLG2/RPS13/TAF1D/TFDP1/ATP5F1C/POLR3K/EIF3K/RPS15/CLU/MED21/MRPL55/DDT/JMJD6/GSS/MRPS30/PIGW/MRPL4/HINT1/EIF2B2/RPL26/S100A10/AK1/MRPL17/DOLK/LDLR/MRPL58/OSTC/PCNA/DGAT1/JUNB/ACSM1/GATM/LGR4/MRPS16/IMPDH1/RPS27L/BPNT1/HINT2/FAAP20/TARBP2/FADD/C1QBP/MRPL30/NPR2/GAMT/METTL18/MRPL11/LSS/TUFM/ABT1/MRPL57/RPL27/MLF1…
BP	GO:0043467	regulation of generation of precursor metabolites and energy	12	-0.512011	-1.73577	0.0284428	0.0284428	0.306944	256	tags=33%, list=9%, signal=30%	DDIT4/PPP1R3B/POMC/PDE12
BP	GO:0044238	primary metabolic process	539	-0.210371	-1.73581	0.000220702	0.000220702	0.020321	792	tags=36%, list=28%, signal=32%	SLC25A11/GTF2F1/MDH2/GAPDH/ABHD4/PSMA7/POLR3GL/PTGES2/MAPK7/DPH2/POLG2/RPS13/UVSSA/TAF1D/TFDP1/BCCIP/ATP5F1C/POLR3K/EIF3K/RMI1/RPS15/CLU/UTP23/MED21/MRPL55/PSKH1/SNU13/JMJD6/NPC2/KLHDC2/TOE1/PLK4/MRPS30/PRDX6/PIGW/YRDC/MRPL4/HINT1/EIF2B2/RPL26/SNRPB/ADAL/LAMTOR5/ACTR8/PYCARD/S100A10/ABHD10/KIT/PPIP5K1/AK1/MRPL17/DOLK/LDLR/MRPL58/TALDO1/PPIE/OSTC/PDCD5/CSTF2/SDHD/EEF2KMT/PFDN2/PCNA/KLHL21/DGAT1/JU…
BP	GO:0060761	negative regulation of response to cytokine stimulus	5	-0.719448	-1.73792	0.0168357	0.0168357	0.242432	155	tags=80%, list=6%, signal=76%	MAPK7/ADIPOQ/ISG15/APOA1
BP	GO:0098655	monoatomic cation transmembrane transport	38	-0.350494	-1.73869	0.0193879	0.0193879	0.257876	819	tags=53%, list=29%, signal=38%	ATP5PD/TMCO1/COX4I1/ATP5F1C/ATP6AP2/COX5A/SLC25A22/ATP5F1A/SLC25A5/ATP5MF/SMDT1/HOMER1/ATP5MC1/SLC25A4/ATP5MC3/ATP5F1D/KCNMB1/ATP5PF/DMAC2L/AQP1
BP	GO:1990542	mitochondrial transmembrane transport	7	-0.633184	-1.7431	0.0215734	0.0215734	0.26928	464	tags=71%, list=17%, signal=60%	SLC25A5/SMDT1/TIMM17B/MRPL18/SLC25A4
BP	GO:0043207	response to external biotic stimulus	62	-0.305897	-1.74329	0.0151606	0.0151606	0.236888	525	tags=34%, list=19%, signal=28%	MYD88/LGR4/TYROBP/TARBP2/FADD/C1QB/C1QBP/ROMO1/FGL2/S100A12/TMEM106A/PRDX1/DDIT4/ZDHHC5/IFI6/ISG15/CEBPB/TNFAIP8L2/AQP1/JAGN1/PDE12
BP	GO:0051707	response to other organism	62	-0.305897	-1.74329	0.0151606	0.0151606	0.236888	525	tags=34%, list=19%, signal=28%	MYD88/LGR4/TYROBP/TARBP2/FADD/C1QB/C1QBP/ROMO1/FGL2/S100A12/TMEM106A/PRDX1/DDIT4/ZDHHC5/IFI6/ISG15/CEBPB/TNFAIP8L2/AQP1/JAGN1/PDE12
BP	GO:0010675	regulation of cellular carbohydrate metabolic process	8	-0.603673	-1.74437	0.0265552	0.0265552	0.298568	256	tags=50%, list=9%, signal=46%	DDIT4/ADIPOQ/PPP1R3B/POMC
BP	GO:0044249	cellular biosynthetic process	272	-0.228319	-1.74458	0.000842257	0.000842257	0.0488279	772	tags=39%, list=28%, signal=31%	POLR3GL/PTGES2/MAPK7/DPH2/POLG2/RPS13/TAF1D/TFDP1/ATP5F1C/POLR3K/EIF3K/RPS15/CLU/MED21/MRPL55/DDT/JMJD6/GSS/MRPS30/PIGW/MRPL4/HINT1/EIF2B2/RPL26/S100A10/AK1/MRPL17/LDLR/MRPL58/OSTC/PCNA/DGAT1/JUNB/ACSM1/GATM/LGR4/MRPS16/IMPDH1/RPS27L/BPNT1/FAAP20/TARBP2/FADD/C1QBP/MRPL30/NPR2/GAMT/METTL18/MRPL11/LSS/TUFM/ABT1/MRPL57/RPL27/MLF1/CRYAB/MVK/SETD6/FAU/MRPL49/POLR1D/PPIA/ASNSD1/TMEM106A/RPS3/TAF12/GPAM…
BP	GO:0009058	biosynthetic process	289	-0.226757	-1.74691	0.000835921	0.000835921	0.0488279	792	tags=41%, list=28%, signal=33%	APIP/PRXL2B/MRPL27/ATP5PD/RPL10A/SLC25A11/GTF2F1/MDH2/GAPDH/POLR3GL/PTGES2/MAPK7/DPH2/POLG2/RPS13/TAF1D/TFDP1/ATP5F1C/POLR3K/EIF3K/RPS15/CLU/MED21/MRPL55/DDT/JMJD6/GSS/MRPS30/PIGW/MRPL4/HINT1/EIF2B2/RPL26/S100A10/AK1/MRPL17/DOLK/LDLR/MRPL58/OSTC/PCNA/DGAT1/JUNB/ACSM1/GATM/LGR4/MRPS16/IMPDH1/RPS27L/BPNT1/HINT2/FAAP20/TARBP2/FADD/C1QBP/MRPL30/NPR2/GAMT/METTL18/MRPL11/LSS/TUFM/ABT1/MRPL57/RPL27/MLF1…
BP	GO:0007005	mitochondrion organization	63	-0.305446	-1.74785	0.0151288	0.0151288	0.236888	580	tags=38%, list=21%, signal=31%	PDCD5/COX14/TOMM20/VDAC2/SLC25A5/MPV17/NDUFC2/MGARP/TIMM17B/NDUFA6/NDUFA1/NDUFB11/GDAP1/BCS1L/IFI6/TMEM223/SLC25A4/NDUFB5/ATP5F1D/NDUFB9/NDUFA2/COA3/BNIP3/TOMM5
BP	GO:0019935	cyclic-nucleotide-mediated signaling	5	-0.723928	-1.74874	0.0158791	0.0158791	0.240144	28	tags=60%, list=1%, signal=60%	GNAS/AQP1/POMC
BP	GO:0070585	protein localization to mitochondrion	13	-0.503883	-1.75321	0.0266091	0.0266091	0.298568	684	tags=62%, list=24%, signal=47%	TIMM22/PDCD5/TOMM20/MGARP/TIMM17B/GDAP1/ISG15/TOMM5
BP	GO:0044237	cellular metabolic process	509	-0.214698	-1.76243	0.000111247	0.000111247	0.0176085	789	tags=37%, list=28%, signal=33%	GTF2F1/MDH2/GAPDH/ABHD4/PSMA7/POLR3GL/PTGES2/MAPK7/DPH2/POLG2/RPS13/UVSSA/TAF1D/TFDP1/RAB8A/BCCIP/ATP5F1C/POLR3K/EIF3K/RMI1/RPS15/CLU/UTP23/MED21/MRPL55/DDT/HAGH/PSKH1/SNU13/JMJD6/KLHDC2/GSS/TOE1/PLK4/MRPS30/PIGW/YRDC/MRPL4/HINT1/EIF2B2/RPL26/CRYZ/SNRPB/ADAL/ACTR8/S100A10/ABHD10/KIT/PPIP5K1/AK1/MRPL17/DOLK/LDLR/PON2/MRPL58/TALDO1/PPIE/OSTC/CSTF2/SDHD/EEF2KMT/PCNA/DGAT1/JUNB/ACSM1/GATM/LGR4/MRPS16…
BP	GO:0033617	mitochondrial cytochrome c oxidase assembly	4	-0.798494	-1.76915	0.00850735	0.00850735	0.176522	567	tags=100%, list=20%, signal=80%	BCS1L/TMEM223/COA3
BP	GO:0019079	viral genome replication	6	-0.68332	-1.77443	0.0160468	0.0160468	0.240359	481	tags=67%, list=17%, signal=55%	TARBP2/PPIA/ISG15/PDE12
BP	GO:0071704	organic substance metabolic process	572	-0.214414	-1.7799	0.000109673	0.000109673	0.0176085	792	tags=37%, list=28%, signal=33%	SLC25A11/GTF2F1/MDH2/GAPDH/ABHD4/PSMA7/POLR3GL/PTGES2/MAPK7/DPH2/POLG2/RPS13/UVSSA/TAF1D/TFDP1/BCCIP/ATP5F1C/POLR3K/DHPS/EIF3K/RMI1/RPS15/CLU/UTP23/MED21/MRPL55/DDT/HAGH/PSKH1/SNU13/JMJD6/NPC2/KLHDC2/GSS/TOE1/PLK4/MRPS30/PRDX6/PIGW/YRDC/MRPL4/HINT1/EIF2B2/RPL26/SNRPB/ADAL/LAMTOR5/ACTR8/PYCARD/S100A10/ABHD10/KIT/PPIP5K1/AK1/MRPL17/DOLK/LDLR/MRPL58/TALDO1/PPIE/OSTC/PDCD5/CSTF2/EEF2KMT/PFDN2/PCNA/KL…
BP	GO:1905952	regulation of lipid localization	10	-0.566843	-1.78469	0.0189194	0.0189194	0.255292	177	tags=40%, list=6%, signal=38%	PLIN5/ADIPOQ/FITM2/APOA1
BP	GO:0010257	NADH dehydrogenase complex assembly	18	-0.457448	-1.78778	0.0193548	0.0193548	0.257876	406	tags=89%, list=15%, signal=76%	NDUFA10/TMEM186/NDUFS2/NDUFA5/NDUFA3/NDUFC1/NDUFAB1/NDUFS1/NDUFC2/NDUFA6/NDUFA1/NDUFB11/BCS1L/NDUFB5/NDUFB9/NDUFA2
BP	GO:0032981	mitochondrial respiratory chain complex I assembly	18	-0.457448	-1.78778	0.0193548	0.0193548	0.257876	406	tags=89%, list=15%, signal=76%	NDUFA10/TMEM186/NDUFS2/NDUFA5/NDUFA3/NDUFC1/NDUFAB1/NDUFS1/NDUFC2/NDUFA6/NDUFA1/NDUFB11/BCS1L/NDUFB5/NDUFB9/NDUFA2
BP	GO:0006626	protein targeting to mitochondrion	10	-0.568001	-1.78834	0.0185556	0.0185556	0.252755	684	tags=80%, list=24%, signal=61%	TOMM40/TIMM22/PDCD5/TOMM20/MGARP/TIMM17B/GDAP1/TOMM5
BP	GO:0001960	negative regulation of cytokine-mediated signaling pathway	4	-0.81289	-1.80105	0.00618716	0.00618716	0.153723	155	tags=75%, list=6%, signal=71%	ADIPOQ/ISG15/APOA1
BP	GO:0052548	regulation of endopeptidase activity	17	-0.469651	-1.80383	0.0185998	0.0185998	0.252755	640	tags=59%, list=23%, signal=46%	LAMTOR5/PYCARD/PDCD5/FADD/A2M/PRDX5/IFI6/PEBP1/PSENEN/AQP1
BP	GO:0006955	immune response	66	-0.31143	-1.80512	0.0104074	0.0104074	0.203628	669	tags=42%, list=24%, signal=33%	ATAD3A/EIF2B2/HEXIM1/PYCARD/KIT/MYD88/LGR4/TYROBP/BLA-DQB/FADD/C1QB/C1QBP/FGL1/PHPT1/ROMO1/FGL2/S100A12/TMEM106A/PRDX1/S100B/ZDHHC5/IFI6/EIF2B1/ISG15/EXOSC3/TNFAIP8L2/APOA1/PDE12
BP	GO:0045069	regulation of viral genome replication	5	-0.748887	-1.80903	0.00956572	0.00956572	0.18953	481	tags=80%, list=17%, signal=66%	TARBP2/PPIA/ISG15/PDE12
BP	GO:0009259	ribonucleotide metabolic process	28	-0.401287	-1.81135	0.0152098	0.0152098	0.236888	819	tags=57%, list=29%, signal=41%	ATP5PD/ARL2/GAPDH/ATP5F1C/HINT1/AK1/IMPDH1/GMPR2/NPR2/MVK/DDIT4/GALK1/ATP5F1D/ATP5PF/DMAC2L/FITM2
BP	GO:0019693	ribose phosphate metabolic process	28	-0.401287	-1.81135	0.0152098	0.0152098	0.236888	819	tags=57%, list=29%, signal=41%	ATP5PD/ARL2/GAPDH/ATP5F1C/HINT1/AK1/IMPDH1/GMPR2/NPR2/MVK/DDIT4/GALK1/ATP5F1D/ATP5PF/DMAC2L/FITM2
BP	GO:0034220	monoatomic ion transmembrane transport	45	-0.346723	-1.81336	0.011577	0.011577	0.215726	1028	tags=64%, list=37%, signal=41%	VAMP2/NDUFA4/ATP6AP1/ADRB2/PARK7/VDAC3/ATP5PD/TMCO1/COX4I1/ATP5F1C/ATP6AP2/COX5A/SLC25A22/CLIC1/VDAC2/ATP5F1A/SLC25A5/VDAC1/ATP5MF/SMDT1/HOMER1/ATP5MC1/SLC25A4/ATP5MC3/ATP5F1D/KCNMB1/ATP5PF/DMAC2L/AQP1
BP	GO:0001818	negative regulation of cytokine production	12	-0.535342	-1.81486	0.0178218	0.0178218	0.2447	623	tags=58%, list=22%, signal=46%	PYCARD/LGR4/C1QBP/S100B/ADIPOQ/APOA1/POMC
BP	GO:0055085	transmembrane transport	69	-0.310557	-1.81876	0.00842323	0.00842323	0.176522	819	tags=62%, list=29%, signal=45%	VAMP2/NDUFA4/ATP6AP1/CYB561A3/HSPA5/ADRB2/PARK7/VDAC3/ATP5PD/SLC2A3/SLC25A11/TMCO1/COX4I1/ATP5F1C/TIMM22/ATP6AP2/GJC1/COX5A/SLC25A22/SLC22A17/CLIC1/VDAC2/ATP5F1A/SLC25A5/VDAC1/SLC25A25/ATP5MF/MPV17/SMDT1/TIMM17B/HOMER1/MRPL18/ATP5MC1/SLC2A8/ADIPOQ/SLC25A4/ATP5MC3/ATP5F1D/SLC35B1/KCNMB1/ATP5PF/DMAC2L/AQP1
BP	GO:1903900	regulation of viral life cycle	7	-0.662084	-1.82266	0.0141343	0.0141343	0.231663	568	tags=71%, list=20%, signal=57%	HMOX1/TARBP2/PPIA/ISG15/PDE12
BP	GO:0032640	tumor necrosis factor production	5	-0.75463	-1.8229	0.00880046	0.00880046	0.176522	472	tags=80%, list=17%, signal=67%	FADD/TMEM106A/ADIPOQ/POMC
BP	GO:0032680	regulation of tumor necrosis factor production	5	-0.75463	-1.8229	0.00880046	0.00880046	0.176522	472	tags=80%, list=17%, signal=67%	FADD/TMEM106A/ADIPOQ/POMC
BP	GO:0071706	tumor necrosis factor superfamily cytokine production	5	-0.75463	-1.8229	0.00880046	0.00880046	0.176522	472	tags=80%, list=17%, signal=67%	FADD/TMEM106A/ADIPOQ/POMC
BP	GO:1903555	regulation of tumor necrosis factor superfamily cytokine production	5	-0.75463	-1.8229	0.00880046	0.00880046	0.176522	472	tags=80%, list=17%, signal=67%	FADD/TMEM106A/ADIPOQ/POMC
BP	GO:1905954	positive regulation of lipid localization	9	-0.604064	-1.82343	0.014017	0.014017	0.231663	177	tags=44%, list=6%, signal=42%	PLIN5/ADIPOQ/FITM2/APOA1
BP	GO:0006812	monoatomic cation transport	44	-0.351314	-1.82601	0.0112888	0.0112888	0.214181	566	tags=39%, list=20%, signal=31%	COX5A/SLC25A22/SLC22A17/ATP5F1A/SLC25A5/ATP5MF/SMDT1/HOMER1/ATP5MC1/SLC25A4/ATP5MC3/ATP5F1D/KCNMB1/ATP5PF/DMAC2L/AQP1/TF
BP	GO:0044271	cellular nitrogen compound biosynthetic process	204	-0.249339	-1.82655	0.00100163	0.00100163	0.0559932	789	tags=42%, list=28%, signal=32%	RPL10A/GTF2F1/GAPDH/POLR3GL/MAPK7/DPH2/POLG2/RPS13/TAF1D/TFDP1/ATP5F1C/POLR3K/EIF3K/RPS15/CLU/MED21/MRPL55/JMJD6/GSS/MRPS30/MRPL4/HINT1/EIF2B2/RPL26/S100A10/AK1/MRPL17/MRPL58/PCNA/JUNB/LGR4/MRPS16/IMPDH1/RPS27L/FAAP20/TARBP2/FADD/C1QBP/MRPL30/NPR2/METTL18/MRPL11/TUFM/ABT1/MRPL57/RPL27/MLF1/CRYAB/SETD6/FAU/MRPL49/POLR1D/PPIA/RPS3/TAF12/MRPL34/UXT/SFRP5/S100B/MED29/MRPL18/POLR2I/OAZ1/SCAND1/PRDX5/M…
BP	GO:0032102	negative regulation of response to external stimulus	13	-0.52547	-1.82831	0.0170802	0.0170802	0.242432	593	tags=62%, list=21%, signal=49%	LDLR/TARBP2/C1QBP/MVK/FGL2/ADIPOQ/ISG15/APOA1
BP	GO:0006807	nitrogen compound metabolic process	487	-0.224225	-1.83261	0.00011207	0.00011207	0.0176085	773	tags=37%, list=28%, signal=32%	PSMA7/POLR3GL/MAPK7/DPH2/POLG2/RPS13/UVSSA/TAF1D/TFDP1/BCCIP/ATP5F1C/POLR3K/DHPS/EIF3K/RMI1/RPS15/CLU/UTP23/MED21/MRPL55/PSKH1/SNU13/JMJD6/KLHDC2/GSS/TOE1/PLK4/MRPS30/PIGW/YRDC/MRPL4/HINT1/EIF2B2/RPL26/SNRPB/ADAL/LAMTOR5/ACTR8/PYCARD/S100A10/ABHD10/KIT/AK1/MRPL17/LDLR/MRPL58/TALDO1/PPIE/OSTC/PDCD5/CSTF2/EEF2KMT/PFDN2/PCNA/KLHL21/JUNB/GATM/LGR4/MRPS16/IMPDH1/RPS27L/XRCC3/HINT2/SDHAF2/GMPR2/NUDT16/…
BP	GO:0034641	cellular nitrogen compound metabolic process	296	-0.237415	-1.8352	0.000238124	0.000238124	0.0212986	772	tags=39%, list=28%, signal=31%	POLR3GL/MAPK7/DPH2/POLG2/RPS13/UVSSA/TAF1D/TFDP1/BCCIP/ATP5F1C/POLR3K/EIF3K/RMI1/RPS15/CLU/UTP23/MED21/MRPL55/SNU13/JMJD6/GSS/TOE1/MRPS30/YRDC/MRPL4/HINT1/EIF2B2/RPL26/SNRPB/ADAL/ACTR8/S100A10/AK1/MRPL17/MRPL58/TALDO1/PPIE/CSTF2/PCNA/JUNB/LGR4/MRPS16/IMPDH1/RPS27L/XRCC3/GMPR2/NUDT16/FAAP20/TARBP2/FADD/SNRPD2/C1QBP/MRPL30/NPR2/METTL18/MRPL11/TUFM/ABT1/MRPL57/MPV17/RPL27/MLF1/CRYAB/METTL2A/MVK/SETD…
BP	GO:0006839	mitochondrial transport	19	-0.461263	-1.84113	0.0165803	0.0165803	0.242432	580	tags=58%, list=21%, signal=46%	TIMM22/PDCD5/TOMM20/VDAC2/SLC25A5/MGARP/TIMM17B/GDAP1/SLC25A4/BNIP3/TOMM5
BP	GO:0006164	purine nucleotide biosynthetic process	10	-0.587693	-1.85034	0.0130981	0.0130981	0.224487	819	tags=80%, list=29%, signal=57%	ATP5PD/ATP5F1C/AK1/IMPDH1/NPR2/ATP5F1D/ATP5PF/DMAC2L
BP	GO:0072522	purine-containing compound biosynthetic process	10	-0.587693	-1.85034	0.0130981	0.0130981	0.224487	819	tags=80%, list=29%, signal=57%	ATP5PD/ATP5F1C/AK1/IMPDH1/NPR2/ATP5F1D/ATP5PF/DMAC2L
BP	GO:0051180	vitamin transport	3	-0.932975	-1.85251	0.000985999	0.000985999	0.0559932	191	tags=100%, list=7%, signal=93%	CD320/APOA1
BP	GO:0006508	proteolysis	84	-0.302592	-1.85985	0.0040311	0.0040311	0.126195	289	tags=20%, list=10%, signal=19%	TAF12/UBE2S/PRDX5/PRSS23/IFI6/PEBP1/ENPEP/CTSV/PI16/UBE2C/CDC26/PSMC4/SVBP/PSENEN/AQP1/TGM2/UCHL1
BP	GO:0051179	localization	256	-0.245454	-1.86143	0.00036346	0.00036346	0.0284455	640	tags=34%, list=23%, signal=29%	LAMTOR5/MAL2/ATP6AP2/PYCARD/S100A10/KIT/UNC50/LDLR/CLDN15/PDCD5/GJC1/EMC4/COX5A/MFSD5/NXT1/SLC25A22/KLHL21/SLC22A17/TOMM20/AP5B1/CLPTM1L/FITM1/TYROBP/TMED9/CLIC1/VDAC2/LIN7A/ATP5F1A/UBXN6/AP2M1/SLC25A5/VDAC1/SLC25A25/ATP5MF/EMC7/AP2S1/TSPO/MPV17/RRS1/SMDT1/MGARP/CRYAB/TIMM17B/INTU/EXOC8/COG8/HOMER1/S100A12/PEX19/GDAP1/TOMM6/MRPL18/ATP5MC1/CIDEC/OAZ1/ZDHHC5/BLOC1S1/IL2RG/DPY30/TIMM8B/SLC2A8/PLIN5/…
BP	GO:0050792	regulation of viral process	8	-0.645443	-1.86506	0.0107707	0.0107707	0.208135	647	tags=75%, list=23%, signal=58%	HEXIM1/HMOX1/TARBP2/PPIA/ISG15/PDE12
BP	GO:0065003	protein-containing complex assembly	104	-0.289404	-1.86828	0.00332963	0.00332963	0.108578	490	tags=31%, list=18%, signal=26%	PSMG1/TARBP2/FADD/SNRPD2/NDUFC2/RRS1/NDUFA6/GEMIN8/HOMER1/RPS3/NDUFA1/NDUFB11/UBE2S/BCS1L/KRT10/SNRPC/PSMG3/TMEM223/ATP5IF1/KCTD5/ISG15/NDUFB5/ATP5F1D/UBE2C/NDUFB9/NDUFA2/GEMIN6/BRF2/COA6/COA3/MLST8/TGM2
BP	GO:0030162	regulation of proteolysis	31	-0.403157	-1.87736	0.00824402	0.00824402	0.176467	640	tags=48%, list=23%, signal=38%	LAMTOR5/PYCARD/S100A10/PDCD5/FADD/A2M/FGL2/PRDX5/IFI6/PEBP1/PI16/PSMC4/SVBP/PSENEN/AQP1
BP	GO:0043086	negative regulation of catalytic activity	39	-0.377393	-1.88355	0.00736825	0.00736825	0.16684	439	tags=38%, list=16%, signal=33%	PHPT1/A2M/PPIA/S100B/OAZ1/PRDX5/IFI6/PEBP1/PLIN5/ADIPOQ/ATP5IF1/PI16/PPP1R1B/APOA1/AQP1
BP	GO:0006810	transport	218	-0.255308	-1.8915	0.000617589	0.000617589	0.04203	634	tags=34%, list=23%, signal=29%	MAL2/ATP6AP2/PYCARD/S100A10/KIT/LDLR/CLDN15/PDCD5/GJC1/COX5A/MFSD5/NXT1/SLC25A22/SLC22A17/TOMM20/AP5B1/CLPTM1L/TYROBP/TMED9/CLIC1/VDAC2/LIN7A/ATP5F1A/UBXN6/AP2M1/SLC25A5/VDAC1/SLC25A25/ATP5MF/AP2S1/TSPO/MPV17/SMDT1/MGARP/CRYAB/TIMM17B/INTU/EXOC8/COG8/HOMER1/S100A12/PEX19/GDAP1/TOMM6/MRPL18/ATP5MC1/CIDEC/OAZ1/ZDHHC5/BLOC1S1/IL2RG/DPY30/TIMM8B/SLC2A8/ADIPOQ/SERP1/SLC25A4/ATP5MC3/ATP5F1D/CD320/SLC35…
BP	GO:1901566	organonitrogen compound biosynthetic process	118	-0.286258	-1.89771	0.00258609	0.00258609	0.0941144	830	tags=48%, list=30%, signal=35%	APIP/MRPL27/ATP5PD/RPL10A/GAPDH/DPH2/RPS13/ATP5F1C/EIF3K/RPS15/MRPL55/GSS/MRPS30/PIGW/MRPL4/EIF2B2/RPL26/AK1/MRPL17/MRPL58/OSTC/GATM/MRPS16/IMPDH1/RPS27L/TARBP2/C1QBP/MRPL30/NPR2/GAMT/METTL18/MRPL11/TUFM/MRPL57/RPL27/FAU/MRPL49/ASNSD1/TMEM106A/RPS3/MRPL34/S100B/MRPL18/OAZ1/DPM2/MRPL20/NDUFA7/SERP1/ATP5IF1/ATP5F1D/MIF4GD/ATP5PF/DMAC2L/VWA1/APOA1/COA3/PYCR3
BP	GO:0043933	protein-containing complex organization	112	-0.289318	-1.89796	0.00330487	0.00330487	0.108578	490	tags=30%, list=18%, signal=26%	PSMG1/TARBP2/FADD/SNRPD2/NDUFC2/RRS1/NDUFA6/GEMIN8/HOMER1/RPS3/NDUFA1/NDUFB11/UBE2S/DDIT4/BCS1L/KRT10/SNRPC/PSMG3/TMEM223/ATP5IF1/KCTD5/ISG15/NDUFB5/ATP5F1D/UBE2C/NDUFB9/NDUFA2/GEMIN6/BRF2/COA6/APOA1/COA3/MLST8/TGM2
BP	GO:0010467	gene expression	254	-0.250569	-1.89955	0.000363064	0.000363064	0.0284455	789	tags=41%, list=28%, signal=32%	GTF2F1/GAPDH/POLR3GL/MAPK7/DPH2/RPS13/TAF1D/TFDP1/POLR3K/EIF3K/RPS15/CLU/UTP23/MED21/MRPL55/SNU13/JMJD6/TOE1/MRPS30/YRDC/MRPL4/HINT1/EIF2B2/RPL26/SNRPB/PYCARD/S100A10/KIT/MRPL17/LDLR/MRPL58/PPIE/PDCD5/CSTF2/PCNA/JUNB/MYD88/LGR4/MRPS16/RPS27L/NUDT16/TARBP2/FADD/SNRPD2/C1QBP/MRPL30/METTL18/MRPL11/TUFM/ABT1/MRPL57/RPL27/NAA10/MLF1/CRYAB/METTL2A/SETD6/FAU/MRPL49/GEMIN8/POLR1D/PPIA/TMEM106A/RPS3/PTRH2…
BP	GO:0006163	purine nucleotide metabolic process	30	-0.412523	-1.9024	0.00828638	0.00828638	0.176467	819	tags=60%, list=29%, signal=43%	ATP5PD/ARL2/GAPDH/ATP5F1C/HINT1/AK1/TALDO1/IMPDH1/GMPR2/NUDT16/NPR2/MVK/DDIT4/GALK1/ATP5F1D/ATP5PF/DMAC2L/FITM2
BP	GO:0072521	purine-containing compound metabolic process	30	-0.412523	-1.9024	0.00828638	0.00828638	0.176467	819	tags=60%, list=29%, signal=43%	ATP5PD/ARL2/GAPDH/ATP5F1C/HINT1/AK1/TALDO1/IMPDH1/GMPR2/NUDT16/NPR2/MVK/DDIT4/GALK1/ATP5F1D/ATP5PF/DMAC2L/FITM2
BP	GO:0033108	mitochondrial respiratory chain complex assembly	23	-0.451828	-1.91866	0.00849907	0.00849907	0.176522	406	tags=43%, list=15%, signal=37%	NDUFC2/NDUFA6/NDUFA1/NDUFB11/BCS1L/TMEM223/NDUFB5/NDUFB9/NDUFA2/COA3
BP	GO:0017004	cytochrome complex assembly	6	-0.742104	-1.92708	0.00415329	0.00415329	0.128733	250	tags=83%, list=9%, signal=76%	COX14/BCS1L/TMEM223/COA6/COA3
BP	GO:0045862	positive regulation of proteolysis	13	-0.55426	-1.92848	0.00827041	0.00827041	0.176467	721	tags=69%, list=26%, signal=52%	CLU/PYCARD/S100A10/PDCD5/FADD/FGL2/PSMC4/SVBP/PSENEN
BP	GO:0051234	establishment of localization	228	-0.258154	-1.9286	0.000490858	0.000490858	0.0349237	634	tags=35%, list=23%, signal=29%	MAL2/ATP6AP2/PYCARD/S100A10/KIT/LDLR/CLDN15/PDCD5/GJC1/EMC4/COX5A/MFSD5/NXT1/SLC25A22/SLC22A17/TOMM20/AP5B1/CLPTM1L/TYROBP/TMED9/CLIC1/VDAC2/LIN7A/ATP5F1A/UBXN6/AP2M1/SLC25A5/VDAC1/SLC25A25/ATP5MF/EMC7/AP2S1/TSPO/MPV17/RRS1/SMDT1/MGARP/CRYAB/TIMM17B/INTU/EXOC8/COG8/HOMER1/S100A12/PEX19/GDAP1/TOMM6/MRPL18/ATP5MC1/CIDEC/OAZ1/ZDHHC5/BLOC1S1/IL2RG/DPY30/TIMM8B/SLC2A8/CRIPT/ADIPOQ/SERP1/SLC25A4/ATP5MC…
BP	GO:0008152	metabolic process	609	-0.231084	-1.92905	0.000108838	0.000108838	0.0176085	773	tags=37%, list=28%, signal=34%	PSMA7/POLR3GL/PTGES2/MAPK7/DPH2/POLG2/RPS13/UVSSA/TAF1D/TFDP1/RAB8A/BCCIP/ATP5F1C/POLR3K/DHPS/EIF3K/RMI1/RPS15/CLU/UTP23/MED21/MRPL55/DDT/HAGH/PSKH1/SNU13/JMJD6/NPC2/KLHDC2/GSS/TOE1/PLK4/MRPS30/PRDX6/PIGW/YRDC/MRPL4/HINT1/EIF2B2/RPL26/CRYZ/SNRPB/ADAL/LAMTOR5/ACTR8/PYCARD/S100A10/ABHD10/KIT/PPIP5K1/AK1/MRPL17/DOLK/LDLR/PON2/MRPL58/TALDO1/PPIE/OSTC/PDCD5/CSTF2/SDHD/EEF2KMT/PFDN2/PCNA/KLHL21/DGAT1/J…
BP	GO:0009152	purine ribonucleotide biosynthetic process	9	-0.639454	-1.93026	0.00553301	0.00553301	0.141558	819	tags=89%, list=29%, signal=63%	ATP5PD/ATP5F1C/AK1/IMPDH1/NPR2/ATP5F1D/ATP5PF/DMAC2L
BP	GO:0006811	monoatomic ion transport	51	-0.356916	-1.93335	0.00446291	0.00446291	0.135643	629	tags=43%, list=23%, signal=34%	ATP6AP2/CLDN15/COX5A/SLC25A22/SLC22A17/CLIC1/VDAC2/ATP5F1A/SLC25A5/VDAC1/ATP5MF/SMDT1/HOMER1/ATP5MC1/SLC25A4/ATP5MC3/ATP5F1D/KCNMB1/ATP5PF/DMAC2L/AQP1/TF
BP	GO:0010952	positive regulation of peptidase activity	7	-0.703969	-1.93797	0.00427748	0.00427748	0.131282	623	tags=86%, list=22%, signal=67%	PYCARD/PDCD5/FADD/FGL2/SVBP/PSENEN
BP	GO:0008535	respiratory chain complex IV assembly	5	-0.803341	-1.94057	0.00325234	0.00325234	0.108314	250	tags=100%, list=9%, signal=91%	BCS1L/TMEM223/COA6/COA3
BP	GO:0043603	amide metabolic process	80	-0.322688	-1.95868	0.00232019	0.00232019	0.0896716	822	tags=52%, list=29%, signal=38%	MRPL27/RPL10A/GAPDH/ABHD4/DPH2/RPS13/EIF3K/RPS15/MRPL55/GSS/MRPS30/MRPL4/EIF2B2/RPL26/MRPL17/MRPL58/MRPS16/RPS27L/TARBP2/C1QBP/MRPL30/METTL18/MRPL11/TUFM/MRPL57/RPL27/MVK/FAU/MRPL49/RPS3/MRPL34/S100B/MRPL18/MRPL20/NDUFA7/CTSV/SERP1/MIF4GD/VWA1/PSENEN/FITM2/COA3
BP	GO:0009150	purine ribonucleotide metabolic process	25	-0.458726	-2.00172	0.00506671	0.00506671	0.137926	819	tags=64%, list=29%, signal=46%	ATP5PD/ARL2/GAPDH/ATP5F1C/HINT1/AK1/IMPDH1/GMPR2/NPR2/MVK/DDIT4/GALK1/ATP5F1D/ATP5PF/DMAC2L/FITM2
BP	GO:0050764	regulation of phagocytosis	7	-0.732603	-2.01679	0.00260368	0.00260368	0.0941144	213	tags=57%, list=8%, signal=53%	IL2RG/ADIPOQ/APOA1/TGM2
BP	GO:0051336	regulation of hydrolase activity	43	-0.395647	-2.03795	0.00299826	0.00299826	0.105462	640	tags=49%, list=23%, signal=38%	LAMTOR5/PYCARD/S100A10/PDCD5/PCNA/FADD/A2M/FGL2/TBC1D7/PRDX5/IFI6/PEBP1/PLIN5/ATP5IF1/PI16/SVBP/PSENEN/APOA1/MLST8/AQP1/TGM2
BP	GO:0043604	amide biosynthetic process	67	-0.351103	-2.04345	0.00177962	0.00177962	0.0779465	822	tags=55%, list=29%, signal=40%	MRPL27/RPL10A/GAPDH/DPH2/RPS13/EIF3K/RPS15/MRPL55/GSS/MRPS30/MRPL4/EIF2B2/RPL26/MRPL17/MRPL58/MRPS16/RPS27L/TARBP2/C1QBP/MRPL30/METTL18/MRPL11/TUFM/MRPL57/RPL27/FAU/MRPL49/RPS3/MRPL34/S100B/MRPL18/MRPL20/NDUFA7/SERP1/MIF4GD/VWA1/COA3
BP	GO:0022904	respiratory electron transport chain	16	-0.545116	-2.04626	0.00353107	0.00353107	0.11396	961	tags=81%, list=34%, signal=54%	PARK7/NDUFAB1/NDUFS1/COX8A/POLG2/SDHAF2/NDUFC2/COX7A2/UQCR11/COX7A1/NDUFA7/NDUFB9/COA6
BP	GO:0031348	negative regulation of defense response	10	-0.651194	-2.05027	0.00200109	0.00200109	0.079479	593	tags=80%, list=21%, signal=63%	LDLR/TARBP2/C1QBP/MVK/FGL2/ADIPOQ/ISG15/APOA1
BP	GO:0006412	translation	64	-0.358934	-2.06071	0.00149678	0.00149678	0.0703854	822	tags=66%, list=29%, signal=47%	RPS6/RPL13/RPL14/RPL39/MPV17L2/RPL37A/MRPL27/RPL10A/GAPDH/DPH2/RPS13/EIF3K/RPS15/MRPL55/MRPS30/MRPL4/EIF2B2/RPL26/MRPL17/MRPL58/MRPS16/RPS27L/TARBP2/C1QBP/MRPL30/METTL18/MRPL11/TUFM/MRPL57/RPL27/FAU/MRPL49/RPS3/MRPL34/S100B/MRPL18/MRPL20/NDUFA7/SERP1/MIF4GD/VWA1/COA3
BP	GO:0031122	cytoplasmic microtubule organization	5	-0.855938	-2.06762	0.000382629	0.000382629	0.0292153	166	tags=80%, list=6%, signal=75%	CRIPT/TUBG1/MAP10/TUBG2
BP	GO:0043043	peptide biosynthetic process	66	-0.357403	-2.07159	0.00148677	0.00148677	0.0703854	822	tags=56%, list=29%, signal=41%	MRPL27/RPL10A/GAPDH/DPH2/RPS13/EIF3K/RPS15/MRPL55/GSS/MRPS30/MRPL4/EIF2B2/RPL26/MRPL17/MRPL58/MRPS16/RPS27L/TARBP2/C1QBP/MRPL30/METTL18/MRPL11/TUFM/MRPL57/RPL27/FAU/MRPL49/RPS3/MRPL34/S100B/MRPL18/MRPL20/NDUFA7/SERP1/MIF4GD/VWA1/COA3
BP	GO:0006952	defense response	68	-0.355165	-2.07362	0.00132979	0.00132979	0.0682214	669	tags=46%, list=24%, signal=36%	ATAD3A/HEXIM1/PYCARD/KIT/LDLR/MYD88/LGR4/TYROBP/TARBP2/FADD/C1QB/C1QBP/MVK/SETD6/ROMO1/FGL2/S100A12/TMEM106A/PRDX1/DDIT4/S100B/ZDHHC5/IFI6/ADIPOQ/ISG15/CEBPB/TNFAIP8L2/APOA1/AQP1/JAGN1/PDE12
BP	GO:0098542	defense response to other organism	51	-0.383068	-2.07501	0.00153894	0.00153894	0.0703854	525	tags=41%, list=19%, signal=34%	MYD88/LGR4/TYROBP/TARBP2/FADD/C1QB/C1QBP/ROMO1/FGL2/S100A12/TMEM106A/PRDX1/DDIT4/ZDHHC5/IFI6/ISG15/CEBPB/TNFAIP8L2/AQP1/JAGN1/PDE12
BP	GO:0019646	aerobic electron transport chain	12	-0.614168	-2.08209	0.00360036	0.00360036	0.11501	1086	tags=100%, list=39%, signal=61%	PARK7/NDUFAB1/NDUFS1/COX8A/SDHAF2/NDUFC2/COX7A2/UQCR11/COX7A1/NDUFA7/NDUFB9
BP	GO:0022900	electron transport chain	19	-0.526386	-2.10107	0.00310881	0.00310881	0.105585	961	tags=79%, list=34%, signal=52%	PARK7/NDUFAB1/NDUFS1/COX8A/POLG2/FDX2/SDHAF2/NDUFC2/FDXR/COX7A2/UQCR11/COX7A1/NDUFA7/NDUFB9/COA6
BP	GO:0051346	negative regulation of hydrolase activity	18	-0.540316	-2.11165	0.00261552	0.00261552	0.0941144	214	tags=44%, list=8%, signal=41%	PRDX5/IFI6/PEBP1/PLIN5/ATP5IF1/PI16/APOA1/AQP1
BP	GO:0006518	peptide metabolic process	70	-0.359925	-2.11776	0.00117492	0.00117492	0.0641028	822	tags=56%, list=29%, signal=40%	MRPL27/RPL10A/GAPDH/DPH2/RPS13/EIF3K/RPS15/MRPL55/GSS/MRPS30/MRPL4/EIF2B2/RPL26/MRPL17/MRPL58/MRPS16/RPS27L/TARBP2/C1QBP/MRPL30/METTL18/MRPL11/TUFM/MRPL57/RPL27/FAU/MRPL49/RPS3/MRPL34/S100B/MRPL18/MRPL20/NDUFA7/CTSV/SERP1/MIF4GD/VWA1/PSENEN/COA3
BP	GO:0052547	regulation of peptidase activity	20	-0.5296	-2.14694	0.00242089	0.00242089	0.0924226	640	tags=65%, list=23%, signal=50%	LAMTOR5/PYCARD/PDCD5/FADD/A2M/FGL2/PRDX5/IFI6/PEBP1/PI16/SVBP/PSENEN/AQP1
BP	GO:0042773	ATP synthesis coupled electron transport	13	-0.619475	-2.15539	0.00143833	0.00143833	0.0703552	961	tags=92%, list=34%, signal=61%	PARK7/NDUFAB1/NDUFS1/COX8A/SDHAF2/NDUFC2/COX7A2/UQCR11/COX7A1/NDUFA7/NDUFB9/COA6
BP	GO:0042775	mitochondrial ATP synthesis coupled electron transport	13	-0.619475	-2.15539	0.00143833	0.00143833	0.0703552	961	tags=92%, list=34%, signal=61%	PARK7/NDUFAB1/NDUFS1/COX8A/SDHAF2/NDUFC2/COX7A2/UQCR11/COX7A1/NDUFA7/NDUFB9/COA6
BP	GO:1902600	proton transmembrane transport	20	-0.569518	-2.30876	0.000691683	0.000691683	0.0454886	1027	tags=90%, list=37%, signal=57%	NDUFA4/ATP6AP1/PARK7/ATP5PD/COX4I1/ATP5F1C/ATP6AP2/COX5A/SLC25A22/ATP5F1A/SLC25A5/ATP5MF/ATP5MC1/SLC25A4/ATP5MC3/ATP5F1D/ATP5PF/DMAC2L
BP	GO:0015980	energy derivation by oxidation of organic compounds	30	-0.528976	-2.43944	0.000331455	0.000331455	0.027608	961	tags=80%, list=34%, signal=53%	PARK7/NDUFAB1/NDUFS1/COX8A/ATP5PD/ARL2/MDH2/POLG2/ATP5F1C/SDHD/SDHAF2/COX6B1/NDUFC2/COX7A2/UQCR11/BLOC1S1/COX7A1/NDUFA7/ATP5F1D/NDUFB9/PPP1R3B/COA6/POMC/PDE12
BP	GO:0006091	generation of precursor metabolites and energy	41	-0.482851	-2.44927	0.000158353	0.000158353	0.0176085	961	tags=73%, list=34%, signal=49%	PARK7/NDUFAB1/NDUFS1/COX8A/ATP5PD/ARL2/MDH2/GAPDH/POLG2/ATP5F1C/TALDO1/SDHD/FDX2/SDHAF2/COX6B1/NDUFC2/FDXR/COX7A2/DDIT4/UQCR11/BLOC1S1/GALK1/COX7A1/NDUFA7/ATP5F1D/NDUFB9/PPP1R3B/COA6/POMC/PDE12
BP	GO:0006119	oxidative phosphorylation	18	-0.633843	-2.47716	0.000174368	0.000174368	0.0176085	961	tags=94%, list=34%, signal=62%	PARK7/NDUFAB1/NDUFS1/COX8A/ATP5PD/ATP5F1C/SDHAF2/COX6B1/NDUFC2/COX7A2/UQCR11/COX7A1/NDUFA7/ATP5F1D/NDUFB9/COA6/PDE12
BP	GO:0045333	cellular respiration	26	-0.569284	-2.51521	0.000168265	0.000168265	0.0176085	961	tags=85%, list=34%, signal=56%	PARK7/NDUFAB1/NDUFS1/COX8A/ATP5PD/ARL2/MDH2/POLG2/ATP5F1C/SDHD/SDHAF2/COX6B1/NDUFC2/COX7A2/UQCR11/BLOC1S1/COX7A1/NDUFA7/ATP5F1D/NDUFB9/COA6/PDE12
BP	GO:0009060	aerobic respiration	22	-0.638604	-2.67341	0.000170213	0.000170213	0.0176085	961	tags=95%, list=34%, signal=63%	PARK7/NDUFAB1/NDUFS1/COX8A/ATP5PD/ARL2/MDH2/ATP5F1C/SDHD/SDHAF2/COX6B1/NDUFC2/COX7A2/UQCR11/BLOC1S1/COX7A1/NDUFA7/ATP5F1D/NDUFB9/COA6/PDE12
CC	GO:0098858	actin-based cell projection	8	0.563518	1.73455	0.0175439	0.0175439	0.2447	808	tags=75%, list=29%, signal=53%	RIPOR2/ITGA3/ELMOD3/ANGPT1/MYO10/MTM1
CC	GO:0001750	photoreceptor outer segment	3	0.82724	1.67661	0.012766	0.012766	0.224487	485	tags=100%, list=17%, signal=83%	VCAN/GNA11/PRKCA
CC	GO:0016363	nuclear matrix	4	0.722123	1.64843	0.0233858	0.0233858	0.284542	779	tags=100%, list=28%, signal=72%	RUVBL2/TP53/ERCC8/PHB2
CC	GO:0097731	9+0 non-motile cilium	6	0.598845	1.62192	0.0371866	0.0371866	0.33261	485	tags=67%, list=17%, signal=55%	VCAN/CETN2/GNA11/PRKCA
CC	GO:0097733	photoreceptor cell cilium	6	0.598845	1.62192	0.0371866	0.0371866	0.33261	485	tags=67%, list=17%, signal=55%	VCAN/CETN2/GNA11/PRKCA
CC	GO:0005634	nucleus	360	-0.180358	-1.42943	0.0242685	0.0242685	0.291085	505	tags=23%, list=18%, signal=21%	CLIC1/XRCC3/SDHAF2/NUDT16/PSMG1/FAAP20/TARBP2/CACYBP/UBXN6/PSMB6/SNRPD2/C1QBP/METTL18/PHPT1/PTMA/RRS1/SMDT1/RPL27/H2AZ1/HNRNPH2/NAA10/MLF1/RPP25L/CRYAB/SETD6/THAP4/APEX2/GEMIN8/PPIA/RPS3/RPL3/PEX19/MRFAP1L1/CCDC59/GRPEL1/TAF12/PRDX1/TXNDC9/UBE2S/UXT/S100B/TUBB/CIDEC/POLR2I/ADIG/C15H11orf71/TRMT5/SCAND1/PRDX5/SNRPC/DPY30/PRSS23/NMRAL1/LSM8/GINS1/EDF1/POP7/ZNF567/KCTD5/POLR2J/NDUFB5/ARL4A/CEBPB/UBE…
CC	GO:0005685	U1 snRNP	3	-0.768817	-1.52656	0.0483139	0.0483139	0.377496	649	tags=100%, list=23%, signal=77%	SNRPD2/SNRPC
CC	GO:0031984	organelle subcompartment	75	-0.270905	-1.61908	0.030569	0.030569	0.314975	1132	tags=63%, list=41%, signal=38%	TMEM39A/DSE/EMC6/FADS3/ZC3H12A/GABARAPL2/SEC22C/ATP6AP1/DDOST/HSPA5/RDH5/PGAP3/EMC10/TMX1/TMEM129/TMEM258/DEGS1/GNAS/CYP26B1/TMEM147/TMCO1/EMC8/PSKH1/MGST1/PIGW/ATP6AP2/DOLK/EMC4/HMOX1/CLPTM1L/TMED9/EMC7/LSS/RPL27/SSR2/KRTCAP2/TMEM208/DPM2/SSR4/AGPAT4/DPY30/SERP1/SCD/CNIH1/PSENEN/FITM2/UCHL1
CC	GO:0000152	nuclear ubiquitin ligase complex	7	-0.588257	-1.61942	0.0470523	0.0470523	0.37361	261	tags=57%, list=9%, signal=52%	UBE2S/UBE2C/CDC26/ANAPC13
CC	GO:0005680	anaphase-promoting complex	7	-0.588257	-1.61942	0.0470523	0.0470523	0.37361	261	tags=57%, list=9%, signal=52%	UBE2S/UBE2C/CDC26/ANAPC13
CC	GO:0000323	lytic vacuole	29	-0.357919	-1.62886	0.0418055	0.0418055	0.354642	1069	tags=72%, list=38%, signal=45%	CALR/VAMP2/NEU1/CYB561A3/LAMTOR1/IFI30/ARSA/DNASE2/BRI3/NPC2/PRDX6/LAMTOR5/ATP6AP2/LDLR/UBXN6/VMA21/CRYAB/EPDR1/BLOC1S1/CTSV/RRAGA
CC	GO:0005764	lysosome	29	-0.357919	-1.62886	0.0418055	0.0418055	0.354642	1069	tags=72%, list=38%, signal=45%	CALR/VAMP2/NEU1/CYB561A3/LAMTOR1/IFI30/ARSA/DNASE2/BRI3/NPC2/PRDX6/LAMTOR5/ATP6AP2/LDLR/UBXN6/VMA21/CRYAB/EPDR1/BLOC1S1/CTSV/RRAGA
CC	GO:1904115	axon cytoplasm	4	-0.7384	-1.63601	0.0280356	0.0280356	0.306944	391	tags=75%, list=14%, signal=65%	MGARP/BLOC1S1/PPP1R1B
CC	GO:0099513	polymeric cytoskeletal fiber	28	-0.36309	-1.63893	0.0421193	0.0421193	0.354642	227	tags=25%, list=8%, signal=23%	KRT10/SERP1/DNAL4/TUBG1/MAP10/TUBG2/DYNLRB2
CC	GO:0005751	mitochondrial respiratory chain complex IV	6	-0.634015	-1.6464	0.0394563	0.0394563	0.345025	1027	tags=100%, list=37%, signal=63%	COX8A/COX4I1/COX5B/COX7A2/COX7A1
CC	GO:0045171	intercellular bridge	7	-0.600784	-1.65391	0.0384973	0.0384973	0.33853	251	tags=43%, list=9%, signal=39%	TUBB/TRIM45/PYCR3
CC	GO:0005757	mitochondrial permeability transition pore complex	3	-0.835125	-1.65822	0.0134096	0.0134096	0.224487	464	tags=100%, list=17%, signal=83%	VDAC1/SLC25A4
CC	GO:0034719	SMN-Sm protein complex	5	-0.687948	-1.66183	0.0286971	0.0286971	0.307426	876	tags=100%, list=31%, signal=69%	SNRPB/SNRPD2/GEMIN8/GEMIN6
CC	GO:0046540	U4/U6 x U5 tri-snRNP complex	4	-0.752599	-1.66747	0.0218484	0.0218484	0.26928	695	tags=100%, list=25%, signal=75%	SNRPB/SNRPD2/LSM8
CC	GO:0071005	U2-type precatalytic spliceosome	4	-0.752599	-1.66747	0.0218484	0.0218484	0.26928	695	tags=100%, list=25%, signal=75%	SNRPB/SNRPD2/LSM8
CC	GO:0071011	precatalytic spliceosome	4	-0.752599	-1.66747	0.0218484	0.0218484	0.26928	695	tags=100%, list=25%, signal=75%	SNRPB/SNRPD2/LSM8
CC	GO:0097526	spliceosomal tri-snRNP complex	4	-0.752599	-1.66747	0.0218484	0.0218484	0.26928	695	tags=100%, list=25%, signal=75%	SNRPB/SNRPD2/LSM8
CC	GO:0005783	endoplasmic reticulum	105	-0.258033	-1.67069	0.0166021	0.0166021	0.242432	983	tags=52%, list=35%, signal=35%	DDOST/TRAPPC1/HSPA5/RDH5/PGAP3/PARK7/EMC10/TMX1/TMEM129/TMEM258/DEGS1/ARSA/C18H19orf12/PRXL2B/CYP26B1/TMEM147/TMCO1/PTGES2/CLU/EMC8/PSKH1/NPC2/MGST1/PIGW/ATP6AP2/PYCARD/DBI/DOLK/EMC4/HMOX1/CLPTM1L/TMED9/PSMG1/EMC7/C24H18orf32/LSS/RPL27/SSR2/KRTCAP2/TRAPPC5/TMEM208/CIDEC/DPM2/SSR4/PDCL3/AGPAT4/MANF/ADIPOQ/SERP1/SCD/CNIH1/PSENEN/FITM2/JAGN1/UCHL1
CC	GO:0045263	proton-transporting ATP synthase complex, coupling factor F(o)	3	-0.842294	-1.67245	0.0112404	0.0112404	0.214181	444	tags=100%, list=16%, signal=84%	ATP5PF/DMAC2L
CC	GO:0046930	pore complex	5	-0.693491	-1.67521	0.0262101	0.0262101	0.297287	497	tags=100%, list=18%, signal=82%	VDAC2/SLC25A5/VDAC1/SLC25A4
CC	GO:0005773	vacuole	36	-0.344463	-1.68115	0.0297254	0.0297254	0.31332	1069	tags=72%, list=38%, signal=45%	CALR/GABARAPL2/VAMP2/NEU1/CYB561A3/LAMTOR1/MAP1LC3B/IFI30/ARSA/DNASE2/BRI3/TMEM138/NPC2/PRDX6/LAMTOR5/ATP6AP2/LDLR/SLC22A17/UBXN6/VMA21/CRYAB/EPDR1/TMEM208/BLOC1S1/CTSV/RRAGA
CC	GO:0005576	extracellular region	82	-0.276019	-1.68491	0.0164716	0.0164716	0.242432	505	tags=45%, list=18%, signal=38%	HTRA1/MGP/OGN/CNPY4/TUFT1/CLU/FSTL1/NPC2/RBP4/LTBP2/LDLR/PON2/CLIC1/SDF2/C1QB/ELN/C1QBP/FGL1/CRYAB/DPT/AOC3/PPIA/QPCT/EPDR1/KRT10/PRSS23/CKB/CTSV/ADIPOQ/ISG15/C9H6orf120/VWA1/SVBP/APOA1/AQP1/TF/TGM2
CC	GO:0000313	organellar ribosome	28	-0.374536	-1.69059	0.0305867	0.0305867	0.314975	748	tags=57%, list=27%, signal=42%	MRPS33/MRPL55/MRPL4/MRPL17/MRPL58/MRPS16/MRPL30/MRPL11/MRPL57/MRPL49/MRPL34/MRPL18/MRPL20/NDUFA7/MRPL24/MRPL50
CC	GO:0005761	mitochondrial ribosome	28	-0.374536	-1.69059	0.0305867	0.0305867	0.314975	748	tags=57%, list=27%, signal=42%	MRPS33/MRPL55/MRPL4/MRPL17/MRPL58/MRPS16/MRPL30/MRPL11/MRPL57/MRPL49/MRPL34/MRPL18/MRPL20/NDUFA7/MRPL24/MRPL50
CC	GO:0005759	mitochondrial matrix	64	-0.294643	-1.6916	0.0208053	0.0208053	0.26928	785	tags=48%, list=28%, signal=36%	MDH2/POLG2/MRPS33/MRPL55/HAGH/ATAD3A/MRPL4/GADD45GIP1/MRPL17/MRPL58/ACSM1/MRPS16/XRCC3/FDX2/SDHAF2/C1QBP/PPM1K/MRPL30/MRPL11/TUFM/MRPL57/MRPL49/MRPL34/MRPL18/TRMT5/BLOC1S1/MRPL20/NDUFA7/MRPL24/MRPL50/PDE12
CC	GO:0044391	ribosomal subunit	31	-0.366051	-1.70457	0.0270404	0.0270404	0.301248	899	tags=65%, list=32%, signal=44%	MPV17L2/RPL37A/MRPL27/MRPS33/RPS15/MRPL55/MRPL4/MRPL17/MRPL58/MRPS16/MRPL30/MRPL11/MRPL57/RPL27/MRPL49/MRPL34/MRPL18/MRPL20/MRPL24/MRPL50
CC	GO:0005741	mitochondrial outer membrane	18	-0.437646	-1.71039	0.028422	0.028422	0.306944	497	tags=44%, list=18%, signal=37%	VDAC2/VDAC1/MGARP/GDAP1/TOMM6/GPAM/BNIP3/TOMM5
CC	GO:0033177	proton-transporting two-sector ATPase complex, proton-transporting domain	4	-0.776264	-1.7199	0.0141145	0.0141145	0.231663	629	tags=100%, list=23%, signal=78%	ATP5MF/ATP5PF/DMAC2L
CC	GO:0030532	small nuclear ribonucleoprotein complex	7	-0.628073	-1.72903	0.0228752	0.0228752	0.280829	695	tags=86%, list=25%, signal=65%	SNU13/SNRPB/HEXIM1/SNRPD2/SNRPC/LSM8
CC	GO:0031974	membrane-enclosed lumen	259	-0.228229	-1.73338	0.00157385	0.00157385	0.0703854	766	tags=39%, list=27%, signal=31%	MAPK7/COX4I1/POLG2/TAF1D/TFDP1/MRPS33/POLR3K/CLU/UTP23/MRPL55/HAGH/PSKH1/SNU13/COMMD5/JMJD6/KLHDC2/TOE1/PLK4/ATAD3A/MRPL4/HINT1/ABHD14B/RPL26/MIX23/GADD45GIP1/PDLIM4/MRPL17/MRPL58/CSTF2/NXT1/PCNA/JUNB/ACSM1/GATM/MRPS16/XRCC3/FDX2/SDHAF2/NUDT16/PSMG1/TARBP2/CACYBP/PSMB6/C1QBP/PPM1K/MRPL30/METTL18/PHPT1/PTMA/MRPL11/TUFM/MRPL57/RRS1/SMDT1/RPL27/HNRNPH2/NAA10/MRPL49/GEMIN8/RPS3/RPL3/PEX19/GRPEL1/EPDR…
CC	GO:0043233	organelle lumen	259	-0.228229	-1.73338	0.00157385	0.00157385	0.0703854	766	tags=39%, list=27%, signal=31%	MAPK7/COX4I1/POLG2/TAF1D/TFDP1/MRPS33/POLR3K/CLU/UTP23/MRPL55/HAGH/PSKH1/SNU13/COMMD5/JMJD6/KLHDC2/TOE1/PLK4/ATAD3A/MRPL4/HINT1/ABHD14B/RPL26/MIX23/GADD45GIP1/PDLIM4/MRPL17/MRPL58/CSTF2/NXT1/PCNA/JUNB/ACSM1/GATM/MRPS16/XRCC3/FDX2/SDHAF2/NUDT16/PSMG1/TARBP2/CACYBP/PSMB6/C1QBP/PPM1K/MRPL30/METTL18/PHPT1/PTMA/MRPL11/TUFM/MRPL57/RRS1/SMDT1/RPL27/HNRNPH2/NAA10/MRPL49/GEMIN8/RPS3/RPL3/PEX19/GRPEL1/EPDR…
CC	GO:0070013	intracellular organelle lumen	259	-0.228229	-1.73338	0.00157385	0.00157385	0.0703854	766	tags=39%, list=27%, signal=31%	MAPK7/COX4I1/POLG2/TAF1D/TFDP1/MRPS33/POLR3K/CLU/UTP23/MRPL55/HAGH/PSKH1/SNU13/COMMD5/JMJD6/KLHDC2/TOE1/PLK4/ATAD3A/MRPL4/HINT1/ABHD14B/RPL26/MIX23/GADD45GIP1/PDLIM4/MRPL17/MRPL58/CSTF2/NXT1/PCNA/JUNB/ACSM1/GATM/MRPS16/XRCC3/FDX2/SDHAF2/NUDT16/PSMG1/TARBP2/CACYBP/PSMB6/C1QBP/PPM1K/MRPL30/METTL18/PHPT1/PTMA/MRPL11/TUFM/MRPL57/RRS1/SMDT1/RPL27/HNRNPH2/NAA10/MRPL49/GEMIN8/RPS3/RPL3/PEX19/GRPEL1/EPDR…
CC	GO:0000315	organellar large ribosomal subunit	22	-0.415426	-1.73911	0.0258723	0.0258723	0.297287	709	tags=59%, list=25%, signal=44%	MRPL55/MRPL4/MRPL17/MRPL58/MRPL30/MRPL11/MRPL57/MRPL49/MRPL34/MRPL18/MRPL20/MRPL24/MRPL50
CC	GO:0005762	mitochondrial large ribosomal subunit	22	-0.415426	-1.73911	0.0258723	0.0258723	0.297287	709	tags=59%, list=25%, signal=44%	MRPL55/MRPL4/MRPL17/MRPL58/MRPL30/MRPL11/MRPL57/MRPL49/MRPL34/MRPL18/MRPL20/MRPL24/MRPL50
CC	GO:0016020	membrane	464	-0.217619	-1.77255	0.000112714	0.000112714	0.0176085	822	tags=40%, list=29%, signal=34%	MRPL27/MAOB/ATP5PD/HTRA1/ARL2/SNX17/SLC2A3/CYP26B1/TMEM18/ARL3/BRI3/TMEM147/SLC25A11/MDH2/GAPDH/TMEM138/TMEM86A/TMCO1/PTGES2/COX4I1/SMCO4/TMUB2/RAB8A/ATP5F1C/MRPS33/RIC8A/NDUFS6/CLU/PLIN2/EMC8/MRPL55/HSPA2/PSKH1/KLHDC2/TIMM22/MGST1/PLK4/MRPS30/CYCS/TMEM219/ATAD3A/PIGW/YRDC/MRPL4/CLTB/RABAC1/RPL26/LAMTOR5/MAL2/ATP6AP2/S100A10/PPIP5K1/UNC50/PDLIM4/MRPL17/DOLK/LDLR/PON2/CLDN15/MRPL58/GJC1/SDHD/EMC4/…
CC	GO:0005665	RNA polymerase II, core complex	5	-0.73447	-1.77421	0.013392	0.013392	0.224487	236	tags=100%, list=8%, signal=92%	POLR2C/POLR2I/POLR2J/POLR2F
CC	GO:0043228	non-membrane-bounded organelle	238	-0.239159	-1.7972	0.0013459	0.0013459	0.0682214	761	tags=39%, list=27%, signal=31%	POLG2/UVSSA/TAF1D/RAB8A/BCCIP/MRPS33/POLR3K/PFN1/RPS15/UTP23/PLIN2/MRPL55/HSPA2/PSKH1/SNU13/JMJD6/TOE1/PLK4/ATAD3A/MRPL4/ABHD14B/RPL26/GADD45GIP1/PDLIM4/MRPL17/MRPL58/PCNA/KLHL21/MRPS16/XRCC3/SDHAF2/NUDT16/RPL7A/FAAP20/UBXN6/SLC25A5/C1QBP/RSPH3/MRPL30/METTL18/C24H18orf32/MRPL11/LSS/TUFM/MRPL57/RRS1/RPL27/H2AZ1/NAA10/MLF1/FAU/MRPL49/INTU/HOMER1/S100A12/MYL12A/RPS3/RPL3/TAF12/TBC1D7/TXNDC9/MRPL34/U…
CC	GO:0043232	intracellular non-membrane-bounded organelle	238	-0.239159	-1.7972	0.0013459	0.0013459	0.0682214	761	tags=39%, list=27%, signal=31%	POLG2/UVSSA/TAF1D/RAB8A/BCCIP/MRPS33/POLR3K/PFN1/RPS15/UTP23/PLIN2/MRPL55/HSPA2/PSKH1/SNU13/JMJD6/TOE1/PLK4/ATAD3A/MRPL4/ABHD14B/RPL26/GADD45GIP1/PDLIM4/MRPL17/MRPL58/PCNA/KLHL21/MRPS16/XRCC3/SDHAF2/NUDT16/RPL7A/FAAP20/UBXN6/SLC25A5/C1QBP/RSPH3/MRPL30/METTL18/C24H18orf32/MRPL11/LSS/TUFM/MRPL57/RRS1/RPL27/H2AZ1/NAA10/MLF1/FAU/MRPL49/INTU/HOMER1/S100A12/MYL12A/RPS3/RPL3/TAF12/TBC1D7/TXNDC9/MRPL34/U…
CC	GO:0005819	spindle	25	-0.412287	-1.79908	0.0165513	0.0165513	0.242432	875	tags=60%, list=31%, signal=42%	TUBB4B/ARL3/HAUS1/TAF1D/BCCIP/HSPA2/KLHL21/SLC25A5/RPS3/UXT/TUBB/TUBG1/MAP10/TUBG2/PYCR3
CC	GO:0005874	microtubule	23	-0.426644	-1.81172	0.0158083	0.0158083	0.240144	154	tags=26%, list=6%, signal=25%	SERP1/DNAL4/TUBG1/MAP10/TUBG2/DYNLRB2
CC	GO:0097525	spliceosomal snRNP complex	5	-0.752869	-1.81865	0.00880046	0.00880046	0.176522	695	tags=100%, list=25%, signal=75%	SNRPB/SNRPD2/SNRPC/LSM8
CC	GO:0015934	large ribosomal subunit	24	-0.427415	-1.83758	0.0135731	0.0135731	0.226016	899	tags=71%, list=32%, signal=48%	MPV17L2/RPL37A/MRPL27/MRPL55/MRPL4/MRPL17/MRPL58/MRPL30/MRPL11/MRPL57/RPL27/MRPL49/MRPL34/MRPL18/MRPL20/MRPL24/MRPL50
CC	GO:0005730	nucleolus	56	-0.333939	-1.8523	0.00667881	0.00667881	0.159605	757	tags=48%, list=27%, signal=36%	TAF1D/POLR3K/UTP23/SNU13/JMJD6/TOE1/PLK4/ABHD14B/RPL26/SDHAF2/NUDT16/C1QBP/METTL18/RRS1/RPL27/NAA10/RPS3/RPL3/POLR2I/EDF1/POP7/ARL4A/MIF4GD/SCD/EXOSC3/ALKBH2/SURF6
CC	GO:0042175	nuclear outer membrane-endoplasmic reticulum membrane network	66	-0.320438	-1.85733	0.00787987	0.00787987	0.173719	1132	tags=68%, list=41%, signal=42%	TMEM39A/DSE/EMC6/FADS3/ZC3H12A/GABARAPL2/SEC22C/ATP6AP1/DDOST/HSPA5/RDH5/PGAP3/EMC10/TMX1/TMEM129/TMEM258/DEGS1/CYP26B1/TMEM147/TMCO1/EMC8/PSKH1/MGST1/PIGW/ATP6AP2/DOLK/EMC4/HMOX1/CLPTM1L/TMED9/EMC7/LSS/RPL27/SSR2/KRTCAP2/TMEM208/DPM2/SSR4/AGPAT4/SERP1/SCD/CNIH1/PSENEN/FITM2/UCHL1
CC	GO:0005881	cytoplasmic microtubule	9	-0.622782	-1.87993	0.00885282	0.00885282	0.176522	154	tags=44%, list=6%, signal=42%	SERP1/TUBG1/MAP10/TUBG2
CC	GO:0031970	organelle envelope lumen	14	-0.525774	-1.88206	0.0103148	0.0103148	0.203086	961	tags=86%, list=34%, signal=57%	PARK7/NDUFS1/TIMM10/ARL2/MIX23/GATM/CACYBP/TUBB/BLOC1S1/TIMM8B/TIMM8A/COA6
CC	GO:0120114	Sm-like protein family complex	10	-0.607465	-1.91259	0.00691286	0.00691286	0.162713	695	tags=90%, list=25%, signal=68%	SMN2/SNU13/SNRPB/HEXIM1/SNRPD2/GEMIN8/SNRPC/LSM8/GEMIN6
CC	GO:0045277	respiratory chain complex IV	9	-0.638431	-1.92717	0.00553301	0.00553301	0.141558	845	tags=100%, list=30%, signal=70%	COX8A/COX4I1/COX5A/COX6B1/COX5B/COX7A2/COX7A1/COA6
CC	GO:0005758	mitochondrial intermembrane space	11	-0.592131	-1.93997	0.00740473	0.00740473	0.16684	961	tags=91%, list=34%, signal=60%	PARK7/NDUFS1/TIMM10/ARL2/MIX23/GATM/BLOC1S1/TIMM8B/TIMM8A/COA6
CC	GO:0005789	endoplasmic reticulum membrane	65	-0.3378	-1.94722	0.00313667	0.00313667	0.105585	1132	tags=69%, list=41%, signal=42%	TMEM39A/DSE/EMC6/FADS3/ZC3H12A/GABARAPL2/SEC22C/ATP6AP1/DDOST/HSPA5/RDH5/PGAP3/EMC10/TMX1/TMEM129/TMEM258/DEGS1/CYP26B1/TMEM147/TMCO1/EMC8/PSKH1/MGST1/PIGW/ATP6AP2/DOLK/EMC4/HMOX1/CLPTM1L/TMED9/EMC7/LSS/RPL27/SSR2/KRTCAP2/TMEM208/DPM2/SSR4/AGPAT4/SERP1/SCD/CNIH1/PSENEN/FITM2/UCHL1
CC	GO:0098827	endoplasmic reticulum subcompartment	65	-0.3378	-1.94722	0.00313667	0.00313667	0.105585	1132	tags=69%, list=41%, signal=42%	TMEM39A/DSE/EMC6/FADS3/ZC3H12A/GABARAPL2/SEC22C/ATP6AP1/DDOST/HSPA5/RDH5/PGAP3/EMC10/TMX1/TMEM129/TMEM258/DEGS1/CYP26B1/TMEM147/TMCO1/EMC8/PSKH1/MGST1/PIGW/ATP6AP2/DOLK/EMC4/HMOX1/CLPTM1L/TMED9/EMC7/LSS/RPL27/SSR2/KRTCAP2/TMEM208/DPM2/SSR4/AGPAT4/SERP1/SCD/CNIH1/PSENEN/FITM2/UCHL1
CC	GO:1904949	ATPase complex	14	-0.564126	-2.01935	0.00551307	0.00551307	0.141558	819	tags=79%, list=29%, signal=56%	ATP5PD/ATP5F1C/ATP6AP2/ATP5F1A/ATP5MF/ATP5MC1/ATP5IF1/ATP5MC3/ATP5F1D/ATP5PF/DMAC2L
CC	GO:0005747	mitochondrial respiratory chain complex I	19	-0.508651	-2.03028	0.00535406	0.00535406	0.141558	1086	tags=89%, list=39%, signal=55%	NDUFS2/NDUFA5/NDUFA3/NDUFC1/NDUFAB1/NDUFS1/NDUFV3/NDUFV1/NDUFS6/NDUFC2/NDUFA6/NDUFA1/NDUFB11/NDUFA7/NDUFB5/NDUFB9/NDUFA2
CC	GO:0030964	NADH dehydrogenase complex	19	-0.508651	-2.03028	0.00535406	0.00535406	0.141558	1086	tags=89%, list=39%, signal=55%	NDUFS2/NDUFA5/NDUFA3/NDUFC1/NDUFAB1/NDUFS1/NDUFV3/NDUFV1/NDUFS6/NDUFC2/NDUFA6/NDUFA1/NDUFB11/NDUFA7/NDUFB5/NDUFB9/NDUFA2
CC	GO:0045271	respiratory chain complex I	19	-0.508651	-2.03028	0.00535406	0.00535406	0.141558	1086	tags=89%, list=39%, signal=55%	NDUFS2/NDUFA5/NDUFA3/NDUFC1/NDUFAB1/NDUFS1/NDUFV3/NDUFV1/NDUFS6/NDUFC2/NDUFA6/NDUFA1/NDUFB11/NDUFA7/NDUFB5/NDUFB9/NDUFA2
CC	GO:0070069	cytochrome complex	10	-0.645877	-2.03353	0.00254684	0.00254684	0.0941144	845	tags=90%, list=30%, signal=63%	COX8A/COX4I1/COX5A/COX6B1/COX5B/COX7A2/UQCR11/COX7A1/COA6
CC	GO:0005840	ribosome	38	-0.416535	-2.0663	0.00224323	0.00224323	0.0877811	748	tags=68%, list=27%, signal=51%	MPV17L2/RPL37A/MRPL27/MRPS33/RPS15/MRPL55/MRPL4/GADD45GIP1/MRPL17/MRPL58/MRPS16/RPL7A/MRPL30/MRPL11/MRPL57/RPL27/FAU/MRPL49/MRPL34/MRPL18/RPL22L1/MRPL20/NDUFA7/MRPL24/VWA1/MRPL50
CC	GO:0005737	cytoplasm	685	-0.247927	-2.08845	0.0001074	0.0001074	0.0176085	934	tags=45%, list=33%, signal=40%	NDUFC1/GLYCTK/BUD23/EMC10/NDUFAB1/SSNA1/LAMTOR1/TMX1/NDUFS1/PPM1G/TMEM129/TMEM258/NDUFV3/MPV17L2/TIMM10/MAP1LC3B/GMPPB/CHCHD6/CCDC106/SMN2/TUBB4B/RPL37A/DEGS1/IFI30/ARSA/COPS9/DNASE2/TOMM40/GCSH/COPS6/GNAS/COX8A/C18H19orf12/SSB/APIP/NDUFV1/MIF/PRXL2B/MRPL27/MAOB/ATP5PD/HTRA1/ARL2/SNX17/NIFK/CYP26B1/TMEM18/ARL3/BRI3/TMEM147/SLC25A11/MDH2/GAPDH/TMEM138/TMCO1/PSMA7/PTGES2/MAPK7/COX4I1/TRIM2/POLG2/TA…
CC	GO:1990351	transporter complex	28	-0.471751	-2.12941	0.00200568	0.00200568	0.079479	967	tags=93%, list=35%, signal=61%	NDUFA10/PTPA/NDUFS2/NDUFA5/ERGIC3/NDUFA3/NDUFC1/NDUFAB1/NDUFS1/NDUFV3/TIMM10/NDUFV1/NDUFS6/HSPA2/CLIC1/NDUFC2/SMDT1/NDUFA6/NDUFA1/NDUFB11/UQCR11/NDUFA7/NDUFB5/TIMM8A/NDUFB9/NDUFA2
CC	GO:0005753	mitochondrial proton-transporting ATP synthase complex	9	-0.709411	-2.14143	0.00184434	0.00184434	0.0779465	819	tags=100%, list=29%, signal=71%	ATP5F1C/ATP5F1A/ATP5MF/ATP5MC1/ATP5IF1/ATP5MC3/ATP5F1D/ATP5PF
CC	GO:0043227	membrane-bounded organelle	715	-0.256696	-2.16719	0.000107032	0.000107032	0.0176085	700	tags=35%, list=25%, signal=35%	HAGH/PSKH1/SNU13/COMMD5/JMJD6/NPC2/KLHDC2/TIMM22/MGST1/TOE1/PLK4/MRPS30/PRDX6/ATAD3A/PIGW/YRDC/MRPL4/CLTB/HINT1/RABAC1/ABHD14B/RPL26/SNRPB/HEXIM1/LAMTOR5/MIX23/ATP6AP2/GADD45GIP1/PYCARD/S100A10/ABHD10/UNC50/PDLIM4/FSTL3/DBI/MRPL17/DOLK/LDLR/MRPL58/PPIE/CSTF2/SDHD/EMC4/HMOX1/COX14/COX5A/PFDN2/NXT1/PCNA/SLC25A22/NCDN/SLC22A17/TOMM20/JUNB/ACSM1/GATM/MYD88/CLPTM1L/MRPS16/IMPDH1/TMED9/CLIC1/XRCC3/FDX2…
CC	GO:0043231	intracellular membrane-bounded organelle	697	-0.259079	-2.18311	0.0001074	0.0001074	0.0176085	700	tags=35%, list=25%, signal=35%	HAGH/PSKH1/SNU13/COMMD5/JMJD6/NPC2/KLHDC2/TIMM22/MGST1/TOE1/PLK4/MRPS30/PRDX6/ATAD3A/PIGW/YRDC/MRPL4/CLTB/HINT1/RABAC1/ABHD14B/RPL26/SNRPB/HEXIM1/LAMTOR5/MIX23/ATP6AP2/GADD45GIP1/PYCARD/S100A10/ABHD10/UNC50/PDLIM4/FSTL3/DBI/MRPL17/DOLK/LDLR/MRPL58/PPIE/CSTF2/SDHD/EMC4/HMOX1/COX14/COX5A/PFDN2/NXT1/PCNA/SLC25A22/NCDN/SLC22A17/JUNB/ACSM1/GATM/MYD88/CLPTM1L/MRPS16/IMPDH1/TMED9/CLIC1/XRCC3/FDX2/HINT2/…
CC	GO:1990204	oxidoreductase complex	25	-0.501699	-2.18924	0.00135112	0.00135112	0.0682214	1086	tags=88%, list=39%, signal=54%	NDUFS2/NDUFA5/GPD1/NDUFA3/NDUFC1/NDUFAB1/NDUFS1/NDUFV3/GCSH/NDUFV1/NDUFS6/SDHD/GMPR2/NDUFC2/NDUFA6/NDUFA1/NDUFB11/UQCR11/NDUFA7/NDUFB5/NDUFB9/NDUFA2
CC	GO:1902495	transmembrane transporter complex	24	-0.514682	-2.21276	0.00118765	0.00118765	0.0641028	1199	tags=96%, list=43%, signal=55%	NDUFA10/PTPA/NDUFS2/NDUFA5/NDUFA3/NDUFC1/NDUFAB1/NDUFS1/NDUFV3/NDUFV1/NDUFS6/HSPA2/CLIC1/NDUFC2/SMDT1/NDUFA6/NDUFA1/NDUFB11/UQCR11/NDUFA7/NDUFB5/NDUFB9/NDUFA2
CC	GO:0043229	intracellular organelle	750	-0.261806	-2.21901	0.000106587	0.000106587	0.0176085	700	tags=35%, list=25%, signal=36%	HAGH/HSPA2/PSKH1/SNU13/COMMD5/JMJD6/NPC2/KLHDC2/TIMM22/MGST1/TOE1/PLK4/MRPS30/PRDX6/ATAD3A/PIGW/YRDC/MRPL4/CLTB/HINT1/RABAC1/ABHD14B/RPL26/SNRPB/HEXIM1/LAMTOR5/MIX23/ATP6AP2/GADD45GIP1/PYCARD/S100A10/ABHD10/UNC50/PDLIM4/FSTL3/DBI/MRPL17/DOLK/LDLR/MRPL58/PPIE/CSTF2/SDHD/EMC4/HMOX1/COX14/COX5A/PFDN2/NXT1/PCNA/SLC25A22/KLHL21/NCDN/SLC22A17/JUNB/ACSM1/GATM/MYD88/CLPTM1L/MRPS16/IMPDH1/TMED9/CLIC1/XRCC…
CC	GO:1902494	catalytic complex	138	-0.326031	-2.23169	0.000133103	0.000133103	0.0176085	582	tags=38%, list=21%, signal=31%	PPIE/SDHD/COX5A/PCNA/KLHL21/GMPR2/ATP5F1A/TARBP2/CACYBP/FADD/PSMB6/COX6B1/SNRPD2/ATP5MF/DDA1/COX5B/NDUFC2/NDUFA6/PFKFB1/NDUFA1/NDUFB11/TAF12/COX7A2/UBE2S/ATP5MC1/UQCR11/POLR2I/DPM2/DPY30/COX7A1/NDUFA7/POP7/ATP5IF1/POLR2J/DNAL4/NDUFB5/ATP5MC3/ATP5F1D/PSMD8/UBE2C/NDUFB9/ATP5PF/DMAC2L/NDUFA2/CDC26/ANAPC13/PSMC4/EXOSC3/PSENEN/COA6/DYNLRB2/POLR2F
CC	GO:0043226	organelle	763	-0.263315	-2.23332	0.000106406	0.000106406	0.0176085	700	tags=35%, list=25%, signal=36%	HAGH/HSPA2/PSKH1/SNU13/COMMD5/JMJD6/NPC2/KLHDC2/TIMM22/MGST1/TOE1/PLK4/MRPS30/PRDX6/ATAD3A/PIGW/YRDC/MRPL4/CLTB/HINT1/RABAC1/ABHD14B/RPL26/SNRPB/HEXIM1/LAMTOR5/MIX23/ATP6AP2/GADD45GIP1/PYCARD/S100A10/ABHD10/UNC50/PDLIM4/FSTL3/DBI/MRPL17/DOLK/LDLR/MRPL58/PPIE/CSTF2/SDHD/EMC4/HMOX1/COX14/COX5A/PFDN2/NXT1/PCNA/SLC25A22/KLHL21/NCDN/SLC22A17/TOMM20/JUNB/ACSM1/GATM/MYD88/CLPTM1L/MRPS16/IMPDH1/TMED9/CLI…
CC	GO:0045259	proton-transporting ATP synthase complex	10	-0.71699	-2.25743	0.000545752	0.000545752	0.0379665	484	tags=100%, list=17%, signal=83%	ATP5F1C/ATP5F1A/ATP5MF/ATP5MC1/ATP5IF1/ATP5MC3/ATP5F1D/ATP5PF/DMAC2L
CC	GO:1990904	ribonucleoprotein complex	58	-0.405128	-2.26361	0.000303905	0.000303905	0.0264273	748	tags=59%, list=27%, signal=44%	MRPS33/EIF3K/RPS15/UTP23/MRPL55/SNU13/MRPL4/SNRPB/HEXIM1/GADD45GIP1/MRPL17/MRPL58/PPIE/MRPS16/RPL7A/TARBP2/SNRPD2/MRPL30/MRPL11/MRPL57/RPL27/HNRNPH2/FAU/MRPL49/RPS3/MRPL34/MRPL18/RPL22L1/SNRPC/MRPL20/LSM8/POP7/MRPL24/MRPL50
CC	GO:0031090	organelle membrane	287	-0.301438	-2.3204	0.000119546	0.000119546	0.0176085	983	tags=56%, list=35%, signal=40%	DDOST/RPL14/TMEM120B/HSPA5/RDH5/ERGIC3/PGAP3/RABEPK/NDUFA3/FAM162A/NDUFC1/EMC10/NDUFAB1/LAMTOR1/TMX1/NDUFS1/TMEM129/TMEM258/NDUFV3/MPV17L2/TIMM10/MAP1LC3B/CHCHD6/DEGS1/TOMM40/GNAS/COX8A/C18H19orf12/NDUFV1/MRPL27/MAOB/ATP5PD/SNX17/CYP26B1/TMEM18/ARL3/BRI3/TMEM147/SLC25A11/GAPDH/TMEM138/TMCO1/COX4I1/RAB8A/ATP5F1C/MRPS33/NDUFS6/CLU/EMC8/MRPL55/PSKH1/KLHDC2/TIMM22/MGST1/MRPS30/ATAD3A/PIGW/MRPL4/CLTB/…
CC	GO:0016469	proton-transporting two-sector ATPase complex	11	-0.709921	-2.32588	0.000180603	0.000180603	0.0176426	819	tags=100%, list=29%, signal=71%	ATP5F1C/ATP6AP2/ATP5F1A/ATP5MF/ATP5MC1/ATP5IF1/ATP5MC3/ATP5F1D/ATP5PF/DMAC2L
CC	GO:0005746	mitochondrial respirasome	27	-0.541723	-2.41753	0.000335121	0.000335121	0.027608	1086	tags=93%, list=39%, signal=57%	NDUFS2/NDUFA5/NDUFA4/NDUFA3/NDUFC1/NDUFAB1/NDUFS1/NDUFV3/COX8A/NDUFV1/COX4I1/NDUFS6/SDHD/COX5B/NDUFC2/NDUFA6/NDUFA1/NDUFB11/COX7A2/UQCR11/COX7A1/NDUFA7/NDUFB5/NDUFB9/NDUFA2
CC	GO:0032991	protein-containing complex	325	-0.311445	-2.43611	0.000117855	0.000117855	0.0176085	1037	tags=59%, list=37%, signal=42%	CRCP/GPD1/H2AZ2/VAMP2/NDUFA4/SOD1/BAP1/POLR2L/PSMG2/RPS6/DDOST/PSME2/RPAP1/HSPA5/ERGIC3/POLR2C/ADRB2/NDUFA3/NDUFC1/EMC10/NDUFAB1/LAMTOR1/NDUFS1/TMEM258/NDUFV3/MPV17L2/VDAC3/TIMM10/H2AJ/CHCHD6/CPSF4/SMN2/RPL37A/COPS9/GCSH/PSMD5/ANAPC15/COX8A/HSPH1/SSB/NDUFV1/MRPL27/ATP5PD/SNX17/HAUS1/GTF2F1/GAPDH/PSMA7/DPH2/COX4I1/POLG2/TAF1D/TFDP1/ATP5F1C/MRPS33/POLR3K/EIF3K/RPS15/NDUFS6/CLU/UTP23/EMC8/MRPL55/HSP…
CC	GO:0070469	respirasome	32	-0.537433	-2.53343	0.000163854	0.000163854	0.0176085	1086	tags=91%, list=39%, signal=56%	NDUFS2/NDUFA5/NDUFA4/NDUFA3/NDUFC1/NDUFAB1/NDUFS1/NDUFV3/COX8A/NDUFV1/COX4I1/NDUFS6/CYCS/SDHD/COX5A/COX6B1/COX5B/NDUFC2/NDUFA6/NDUFA1/NDUFB11/COX7A2/UQCR11/COX7A1/NDUFA7/NDUFB5/NDUFB9/NDUFA2/COA6
CC	GO:0098803	respiratory chain complex	30	-0.552196	-2.54652	0.000165728	0.000165728	0.0176085	1086	tags=93%, list=39%, signal=58%	NDUFS2/NDUFA5/NDUFA4/NDUFA3/NDUFC1/NDUFAB1/NDUFS1/NDUFV3/COX8A/NDUFV1/COX4I1/NDUFS6/SDHD/COX5A/COX6B1/COX5B/NDUFC2/NDUFA6/NDUFA1/NDUFB11/COX7A2/UQCR11/COX7A1/NDUFA7/NDUFB5/NDUFB9/NDUFA2/COA6
CC	GO:0031967	organelle envelope	166	-0.374348	-2.65121	0.000128849	0.000128849	0.0176085	961	tags=63%, list=34%, signal=44%	PARK7/NDUFA3/FAM162A/NDUFC1/NDUFAB1/NDUFS1/NDUFV3/MPV17L2/TIMM10/MAP1LC3B/CHCHD6/DEGS1/TOMM40/COX8A/C18H19orf12/NDUFV1/MRPL27/MAOB/ATP5PD/ARL2/TMEM18/SLC25A11/COX4I1/ATP5F1C/MRPS33/NDUFS6/CLU/MRPL55/KLHDC2/TIMM22/MGST1/MRPS30/ATAD3A/MRPL4/MIX23/UNC50/MRPL17/MRPL58/SDHD/COX14/COX5A/SLC25A22/GATM/MRPS16/CLIC1/VDAC2/ATP5F1A/CACYBP/COX6B1/SLC25A5/VDAC1/MRPL30/SLC25A25/ATP5MF/TSPO/MRPL11/COX5B/TUFM/MR…
CC	GO:0031975	envelope	166	-0.374348	-2.65121	0.000128849	0.000128849	0.0176085	961	tags=63%, list=34%, signal=44%	PARK7/NDUFA3/FAM162A/NDUFC1/NDUFAB1/NDUFS1/NDUFV3/MPV17L2/TIMM10/MAP1LC3B/CHCHD6/DEGS1/TOMM40/COX8A/C18H19orf12/NDUFV1/MRPL27/MAOB/ATP5PD/ARL2/TMEM18/SLC25A11/COX4I1/ATP5F1C/MRPS33/NDUFS6/CLU/MRPL55/KLHDC2/TIMM22/MGST1/MRPS30/ATAD3A/MRPL4/MIX23/UNC50/MRPL17/MRPL58/SDHD/COX14/COX5A/SLC25A22/GATM/MRPS16/CLIC1/VDAC2/ATP5F1A/CACYBP/COX6B1/SLC25A5/VDAC1/MRPL30/SLC25A25/ATP5MF/TSPO/MRPL11/COX5B/TUFM/MR…
CC	GO:0005739	mitochondrion	219	-0.360722	-2.675	0.000123396	0.000123396	0.0176085	900	tags=56%, list=32%, signal=41%	NDUFV3/MPV17L2/TIMM10/MAP1LC3B/CHCHD6/DEGS1/TOMM40/GCSH/COX8A/C18H19orf12/NDUFV1/MRPL27/MAOB/ATP5PD/ARL2/SLC25A11/MDH2/COX4I1/POLG2/ATP5F1C/MRPS33/NDUFS6/CLU/MRPL55/HAGH/TIMM22/MGST1/MRPS30/ATAD3A/YRDC/MRPL4/MIX23/GADD45GIP1/PYCARD/ABHD10/MRPL17/MRPL58/SDHD/COX14/COX5A/PFDN2/SLC25A22/ACSM1/GATM/MRPS16/CLIC1/XRCC3/FDX2/HINT2/SDHAF2/VDAC2/NIT1/ATP5F1A/COX6B1/SLC25A5/C1QBP/VDAC1/PPM1K/MRPL30/SLC25A2…
CC	GO:0019866	organelle inner membrane	114	-0.41173	-2.7104	0.000136968	0.000136968	0.0176085	934	tags=67%, list=33%, signal=46%	NDUFC1/NDUFAB1/NDUFS1/NDUFV3/MPV17L2/TIMM10/CHCHD6/TOMM40/COX8A/NDUFV1/MRPL27/ATP5PD/SLC25A11/COX4I1/ATP5F1C/MRPS33/NDUFS6/CLU/MRPL55/TIMM22/MRPS30/ATAD3A/MRPL4/UNC50/MRPL17/MRPL58/SDHD/COX5A/SLC25A22/GATM/MRPS16/ATP5F1A/COX6B1/MRPL30/SLC25A25/ATP5MF/MRPL11/COX5B/TUFM/MRPL57/MPV17/NDUFC2/SMDT1/MGARP/TIMM17B/NDUFA6/FDXR/MRPL49/RPS3/NDUFA1/NDUFB11/COX7A2/MRPL34/MRPL18/ATP5MC1/UQCR11/TIMM8B/MRPL20/C…
CC	GO:0098796	membrane protein complex	90	-0.443195	-2.76351	0.000143	0.000143	0.0176085	951	tags=71%, list=34%, signal=48%	NDUFA3/NDUFC1/EMC10/NDUFAB1/LAMTOR1/NDUFS1/TMEM258/NDUFV3/VDAC3/TIMM10/CHCHD6/COX8A/NDUFV1/ATP5PD/COX4I1/ATP5F1C/NDUFS6/EMC8/HSPA2/TIMM22/CLTB/LAMTOR5/ATP6AP2/S100A10/GJC1/SDHD/EMC4/COX5A/AP5B1/CLIC1/VDAC2/ATP5F1A/COX6B1/SLC25A5/VDAC1/ATP5MF/EMC7/AP2S1/COX5B/NDUFC2/SMDT1/TIMM17B/NDUFA6/NDUFA1/NDUFB11/TOMM6/COX7A2/ATP5MC1/UQCR11/DPM2/COX7A1/NDUFA7/SLC25A4/ATP5IF1/NDUFB5/ATP5MC3/ATP5F1D/NDUFB9/ATP5…
CC	GO:0005743	mitochondrial inner membrane	109	-0.43011	-2.80835	0.000137684	0.000137684	0.0176085	934	tags=69%, list=33%, signal=48%	NDUFC1/NDUFAB1/NDUFS1/NDUFV3/MPV17L2/TIMM10/CHCHD6/TOMM40/COX8A/NDUFV1/MRPL27/ATP5PD/SLC25A11/COX4I1/ATP5F1C/MRPS33/NDUFS6/CLU/MRPL55/TIMM22/MRPS30/ATAD3A/MRPL4/MRPL17/MRPL58/SDHD/COX5A/SLC25A22/GATM/MRPS16/ATP5F1A/COX6B1/MRPL30/SLC25A25/ATP5MF/MRPL11/COX5B/TUFM/MRPL57/MPV17/NDUFC2/SMDT1/MGARP/TIMM17B/NDUFA6/FDXR/MRPL49/RPS3/NDUFA1/NDUFB11/COX7A2/MRPL34/MRPL18/ATP5MC1/UQCR11/TIMM8B/MRPL20/COX7A1/…
CC	GO:0031966	mitochondrial membrane	134	-0.421522	-2.87139	0.000133298	0.000133298	0.0176085	951	tags=68%, list=34%, signal=47%	NDUFA3/FAM162A/NDUFC1/NDUFAB1/NDUFS1/NDUFV3/MPV17L2/TIMM10/MAP1LC3B/CHCHD6/DEGS1/TOMM40/COX8A/C18H19orf12/NDUFV1/MRPL27/MAOB/ATP5PD/SLC25A11/COX4I1/ATP5F1C/MRPS33/NDUFS6/CLU/MRPL55/TIMM22/MGST1/MRPS30/ATAD3A/MRPL4/MRPL17/MRPL58/SDHD/COX14/COX5A/SLC25A22/GATM/MRPS16/VDAC2/ATP5F1A/COX6B1/VDAC1/MRPL30/SLC25A25/ATP5MF/TSPO/MRPL11/COX5B/TUFM/MRPL57/MPV17/NDUFC2/SMDT1/MGARP/TIMM17B/NDUFA6/FDXR/MRPL49/R…
CC	GO:0098800	inner mitochondrial membrane protein complex	42	-0.562324	-2.87328	0.000158303	0.000158303	0.0176085	951	tags=86%, list=34%, signal=57%	NDUFA3/NDUFC1/NDUFAB1/NDUFS1/NDUFV3/TIMM10/CHCHD6/COX8A/NDUFV1/ATP5PD/COX4I1/ATP5F1C/NDUFS6/TIMM22/SDHD/ATP5F1A/ATP5MF/COX5B/NDUFC2/SMDT1/TIMM17B/NDUFA6/NDUFA1/NDUFB11/COX7A2/ATP5MC1/UQCR11/COX7A1/NDUFA7/ATP5IF1/NDUFB5/ATP5MC3/ATP5F1D/NDUFB9/ATP5PF/NDUFA2
CC	GO:0005740	mitochondrial envelope	141	-0.426864	-2.93567	0.000132644	0.000132644	0.0176085	961	tags=69%, list=34%, signal=48%	PARK7/NDUFA3/FAM162A/NDUFC1/NDUFAB1/NDUFS1/NDUFV3/MPV17L2/TIMM10/MAP1LC3B/CHCHD6/DEGS1/TOMM40/COX8A/C18H19orf12/NDUFV1/MRPL27/MAOB/ATP5PD/ARL2/SLC25A11/COX4I1/ATP5F1C/MRPS33/NDUFS6/CLU/MRPL55/TIMM22/MGST1/MRPS30/ATAD3A/MRPL4/MIX23/MRPL17/MRPL58/SDHD/COX14/COX5A/SLC25A22/GATM/MRPS16/VDAC2/ATP5F1A/COX6B1/SLC25A5/VDAC1/MRPL30/SLC25A25/ATP5MF/TSPO/MRPL11/COX5B/TUFM/MRPL57/MPV17/NDUFC2/SMDT1/MGARP/TIM…
CC	GO:0098798	mitochondrial protein-containing complex	78	-0.488722	-2.95174	0.000145012	0.000145012	0.0176085	951	tags=77%, list=34%, signal=52%	NDUFA3/NDUFC1/NDUFAB1/NDUFS1/NDUFV3/MPV17L2/TIMM10/CHCHD6/COX8A/NDUFV1/MRPL27/ATP5PD/COX4I1/POLG2/ATP5F1C/MRPS33/NDUFS6/MRPL55/TIMM22/MRPL4/MRPL17/MRPL58/SDHD/MRPS16/ATP5F1A/SLC25A5/VDAC1/MRPL30/ATP5MF/MRPL11/COX5B/MRPL57/NDUFC2/SMDT1/TIMM17B/NDUFA6/MRPL49/NDUFA1/NDUFB11/TOMM6/COX7A2/MRPL34/MRPL18/ATP5MC1/UQCR11/MRPL20/COX7A1/NDUFA7/SLC25A4/ATP5IF1/NDUFB5/ATP5MC3/ATP5F1D/TIMM8A/NDUFB9/ATP5PF/MRPL…
MF	GO:0016757	glycosyltransferase activity	13	0.57631	2.17025	0.0018014	0.0018014	0.0779465	608	tags=69%, list=22%, signal=54%	B4GALT3/POGLUT1/EOGT/GLT8D2/POMGNT2/MGAT4A/C1GALT1/ST8SIA4/UMPS
MF	GO:0008194	UDP-glycosyltransferase activity	7	0.73996	2.14217	0.000432432	0.000432432	0.0322319	503	tags=86%, list=18%, signal=70%	B4GALT3/POGLUT1/EOGT/GLT8D2/POMGNT2/MGAT4A
MF	GO:0016758	hexosyltransferase activity	9	0.590295	1.91582	0.00654879	0.00654879	0.158273	539	tags=67%, list=19%, signal=54%	B4GALT3/POGLUT1/EOGT/POMGNT2/MGAT4A/C1GALT1
MF	GO:1901981	phosphatidylinositol phosphate binding	9	0.526371	1.70835	0.0240122	0.0240122	0.290235	920	tags=78%, list=33%, signal=52%	PLCB1/RNF34/PLA2G4A/PLEKHA8/MYO10/PLCD1/ARRB1
MF	GO:0005126	cytokine receptor binding	6	0.622927	1.68714	0.0263493	0.0263493	0.297788	430	tags=67%, list=15%, signal=57%	RASL11B/TRIP6/TGFBR1/IL34
MF	GO:0005096	GTPase activator activity	6	0.610334	1.65303	0.0299618	0.0299618	0.313699	1092	tags=100%, list=39%, signal=61%	RGS16/PLCB1/ARHGAP15/TBCD/FLCN/LLGL1
MF	GO:0004386	helicase activity	3	0.765591	1.55166	0.0350557	0.0350557	0.32735	657	tags=100%, list=24%, signal=77%	RFC3/ERCC3/DHX30
MF	GO:0003824	catalytic activity	350	-0.177232	-1.39979	0.0318479	0.0318479	0.323703	702	tags=30%, list=25%, signal=26%	DDT/HAGH/PSKH1/JMJD6/GSS/MGST1/TOE1/PLK4/CYCS/PRDX6/ATAD3A/PIGW/YRDC/HINT1/ABHD14B/CRYZ/ADAL/ABHD10/KIT/PPIP5K1/AK1/DOLK/PON2/MRPL58/TALDO1/PPIE/EEF2KMT/HMOX1/COX5A/PCNA/KLHL21/DGAT1/NUDT14/ACSM1/GATM/FITM1/XRCC3/FDX2/HINT2/GMPR2/NUDT16/NIT1/PSMB6/PPM1K/NPR2/GAMT/METTL18/PHPT1/LSS/TUFM/NAA10/METTL2A/MVK/SETD6/BCAT2/THAP4/FDXR/APEX2/AOC3/FGL2/PPIA/ASNSD1/IAH1/PFKFB1/RPS3/MMACHC/QPCT/PRDX1/COX7A2/G…
MF	GO:0005488	binding	644	-0.167606	-1.40653	0.0142518	0.0142518	0.232373	817	tags=35%, list=29%, signal=32%	HTRA1/ARL2/RPL35A/SNX17/SLC2A3/CYP26B1/TMEM18/ARL3/MGP/TMEM147/GTF2F1/MDH2/GAPDH/OGN/TMCO1/PSMA7/PTGES2/MAPK7/DPH2/TRIM2/POLG2/UVSSA/TAF1D/TFDP1/RAB8A/ATP5F1C/POLR3K/DHPS/EIF3K/TUFT1/RMI1/RPS15/CLU/FSTL1/HAGH/HSPA2/PSKH1/SNU13/CRIP1/JMJD6/NPC2/GSS/RBP4/TOE1/PLK4/CYCS/ATAD3A/YRDC/LTBP2/DOHH/CLTB/HINT1/EIF2B2/RPL26/CRYZ/SNRPB/ADAL/HEXIM1/ACTR8/NOL12/PYCARD/S100A10/KIT/PPIP5K1/AK1/UNC50/PDLIM4/GRPEL…
MF	GO:1901363	heterocyclic compound binding	275	-0.185673	-1.42179	0.0339899	0.0339899	0.326847	837	tags=38%, list=30%, signal=29%	HSPH1/SSB/NDUFV1/ARL2/RPL35A/CYP26B1/TMEM18/ARL3/GTF2F1/GAPDH/PTGES2/MAPK7/POLG2/TAF1D/TFDP1/RAB8A/POLR3K/EIF3K/RMI1/RPS15/HSPA2/PSKH1/SNU13/JMJD6/GSS/TOE1/PLK4/CYCS/ATAD3A/YRDC/HINT1/EIF2B2/RPL26/CRYZ/SNRPB/HEXIM1/ACTR8/NOL12/KIT/PPIP5K1/AK1/UNC50/MRPL58/PPIE/PDCD5/SDHD/PCNA/ACSM1/IMPDH1/XRCC3/HINT2/VDAC2/NUDT16/TARBP2/C1QBP/VDAC1/NPR2/TUFM/ABT1/RRS1/HNRNPH2/MLF1/MVK/THAP4/FDXR/KIF3C/APEX2/POLR1…
MF	GO:0097159	organic cyclic compound binding	280	-0.186089	-1.42681	0.0329974	0.0329974	0.324803	837	tags=38%, list=30%, signal=29%	HSPH1/SSB/NDUFV1/ARL2/RPL35A/CYP26B1/TMEM18/ARL3/GTF2F1/GAPDH/PTGES2/MAPK7/POLG2/TAF1D/TFDP1/RAB8A/POLR3K/EIF3K/RMI1/RPS15/HSPA2/PSKH1/SNU13/JMJD6/NPC2/GSS/TOE1/PLK4/CYCS/ATAD3A/YRDC/HINT1/EIF2B2/RPL26/CRYZ/SNRPB/HEXIM1/ACTR8/NOL12/KIT/PPIP5K1/AK1/UNC50/MRPL58/PPIE/PDCD5/SDHD/PCNA/ACSM1/IMPDH1/XRCC3/HINT2/VDAC2/NUDT16/TARBP2/C1QBP/VDAC1/NPR2/TUFM/ABT1/RRS1/HNRNPH2/MLF1/MVK/THAP4/FDXR/KIF3C/APEX2/…
MF	GO:0015144	carbohydrate transmembrane transporter activity	3	-0.780176	-1.54911	0.0410176	0.0410176	0.351799	191	tags=100%, list=7%, signal=93%	SLC2A8/AQP1
MF	GO:0016755	aminoacyltransferase activity	3	-0.784173	-1.55705	0.0388484	0.0388484	0.34066	294	tags=67%, list=11%, signal=60%	QPCT/TGM2
MF	GO:0016769	transferase activity, transferring nitrogenous groups	5	-0.662922	-1.60137	0.0436197	0.0436197	0.360963	375	tags=60%, list=13%, signal=52%	BCAT2/KYAT3/ETNPPL
MF	GO:0019888	protein phosphatase regulator activity	3	-0.81824	-1.62469	0.0195228	0.0195228	0.257876	110	tags=100%, list=4%, signal=96%	PPP1R1B/PPP1R3B
MF	GO:0016811	hydrolase activity, acting on carbon-nitrogen (but not peptide) bonds, in linear amides	5	-0.672645	-1.62486	0.036541	0.036541	0.328715	660	tags=80%, list=24%, signal=61%	HINT1/HINT2/NIT1/TGM2
MF	GO:0003899	DNA-directed 5'-3' RNA polymerase activity	3	-0.825898	-1.6399	0.015776	0.015776	0.240144	144	tags=67%, list=5%, signal=63%	POLR2J/POLR2F
MF	GO:0034062	5'-3' RNA polymerase activity	3	-0.825898	-1.6399	0.015776	0.015776	0.240144	144	tags=67%, list=5%, signal=63%	POLR2J/POLR2F
MF	GO:0097747	RNA polymerase activity	3	-0.825898	-1.6399	0.015776	0.015776	0.240144	144	tags=67%, list=5%, signal=63%	POLR2J/POLR2F
MF	GO:0008483	transaminase activity	4	-0.742188	-1.6444	0.0261021	0.0261021	0.297287	375	tags=75%, list=13%, signal=65%	BCAT2/KYAT3/ETNPPL
MF	GO:0004857	enzyme inhibitor activity	16	-0.439428	-1.64953	0.0400777	0.0400777	0.349373	405	tags=44%, list=15%, signal=38%	A2M/S100B/OAZ1/PRDX5/PEBP1/PI16/PPP1R1B
MF	GO:0015453	oxidoreduction-driven active transmembrane transporter activity	7	-0.613065	-1.68772	0.0284545	0.0284545	0.306944	1086	tags=100%, list=39%, signal=61%	CYB561A3/NDUFAB1/NDUFS1/NDUFV1/COX4I1/COX5A
MF	GO:0008324	monoatomic cation transmembrane transporter activity	18	-0.431901	-1.68794	0.0322581	0.0322581	0.324803	819	tags=61%, list=29%, signal=43%	ATP5PD/TMCO1/COX4I1/ATP5F1C/COX5A/SLC25A22/ATP5MC1/ATP5MC3/ATP5F1D/ATP5PF/AQP1
MF	GO:0022890	inorganic cation transmembrane transporter activity	18	-0.431901	-1.68794	0.0322581	0.0322581	0.324803	819	tags=61%, list=29%, signal=43%	ATP5PD/TMCO1/COX4I1/ATP5F1C/COX5A/SLC25A22/ATP5MC1/ATP5MC3/ATP5F1D/ATP5PF/AQP1
MF	GO:0004866	endopeptidase inhibitor activity	3	-0.856272	-1.70021	0.00828239	0.00828239	0.176467	405	tags=100%, list=15%, signal=86%	PRDX5/PEBP1
MF	GO:0016746	acyltransferase activity	26	-0.389856	-1.72246	0.0287733	0.0287733	0.307426	294	tags=50%, list=11%, signal=45%	PRDX6/PIGW/ABHD14B/DGAT1/NAA10/QPCT/GPAM/ZDHHC5/AGPAT4/FASN/GLYAT/TGM2/GAT
MF	GO:0003723	RNA binding	60	-0.306978	-1.73391	0.0167144	0.0167144	0.242432	882	tags=53%, list=32%, signal=37%	CPSF4/SMN2/TUBB4B/SSB/RPL35A/EIF3K/RPS15/SNU13/JMJD6/TOE1/YRDC/RPL26/SNRPB/HEXIM1/NOL12/UNC50/PPIE/NUDT16/TARBP2/C1QBP/RRS1/HNRNPH2/RPS3/MRPL18/MTHFSD/SNRPC/MRPL20/POP7/MIF4GD/SRP14/MRPL24/RBM7
MF	GO:0016747	acyltransferase activity, transferring groups other than amino-acyl groups	22	-0.414911	-1.73695	0.0260426	0.0260426	0.297287	267	tags=32%, list=10%, signal=29%	GPAM/ZDHHC5/AGPAT4/FASN/GLYAT/TGM2/GAT
MF	GO:0016504	peptidase activator activity	3	-0.87491	-1.73722	0.00492999	0.00492999	0.137926	353	tags=100%, list=13%, signal=87%	SVBP/PSENEN
MF	GO:0015075	monoatomic ion transmembrane transporter activity	23	-0.413121	-1.7543	0.0232874	0.0232874	0.284542	819	tags=61%, list=29%, signal=43%	ATP5PD/TMCO1/COX4I1/ATP5F1C/COX5A/SLC25A22/CLIC1/CHRNE/VDAC1/ATP5MC1/ATP5MC3/ATP5F1D/ATP5PF/AQP1
MF	GO:0005216	monoatomic ion channel activity	10	-0.562198	-1.77007	0.0218301	0.0218301	0.26928	819	tags=80%, list=29%, signal=57%	ATP5PD/TMCO1/ATP5F1C/CLIC1/CHRNE/VDAC1/ATP5F1D/AQP1
MF	GO:0015399	primary active transmembrane transporter activity	8	-0.613285	-1.77214	0.0215413	0.0215413	0.26928	1086	tags=100%, list=39%, signal=61%	CYB561A3/NDUFAB1/NDUFS1/NDUFV1/COX4I1/COX5A/TOMM20
MF	GO:0016810	hydrolase activity, acting on carbon-nitrogen (but not peptide) bonds	6	-0.68292	-1.77339	0.0160468	0.0160468	0.240359	660	tags=83%, list=24%, signal=64%	HINT1/ADAL/HINT2/NIT1/TGM2
MF	GO:0030545	signaling receptor regulator activity	15	-0.484726	-1.77751	0.0212389	0.0212389	0.26928	194	tags=33%, list=7%, signal=31%	MANF/ADIPOQ/CD320/APOA1/POMC
MF	GO:0030546	signaling receptor activator activity	15	-0.484726	-1.77751	0.0212389	0.0212389	0.26928	194	tags=33%, list=7%, signal=31%	MANF/ADIPOQ/CD320/APOA1/POMC
MF	GO:0048018	receptor ligand activity	15	-0.484726	-1.77751	0.0212389	0.0212389	0.26928	194	tags=33%, list=7%, signal=31%	MANF/ADIPOQ/CD320/APOA1/POMC
MF	GO:0016874	ligase activity	11	-0.543011	-1.77904	0.0213112	0.0213112	0.26928	819	tags=64%, list=29%, signal=45%	ATP5PD/ATP5F1C/GSS/ACSM1/ASNSD1/ATP5F1D/UCHL1
MF	GO:0005506	iron ion binding	8	-0.626137	-1.80928	0.0168988	0.0168988	0.242432	92	tags=38%, list=3%, signal=36%	SCD/ALKBH2/TF
MF	GO:0042802	identical protein binding	107	-0.279512	-1.81583	0.00483492	0.00483492	0.137926	785	tags=46%, list=28%, signal=34%	MDH2/PSMA7/POLG2/TAF1D/DHPS/TUFT1/GSS/PLK4/CRYZ/HEXIM1/NOL12/PYCARD/S100A10/PDLIM4/GRPEL2/LDLR/PON2/PCNA/NUDT14/TYROBP/NUDT16/TARBP2/CACYBP/FADD/C1QB/NPR2/CRYAB/MVK/IAH1/MMACHC/GRPEL1/EPDR1/PRDX1/S100B/DPY30/NMRAL1/PLIN5/EIF2B1/KYAT3/ADIPOQ/ATP5IF1/DNAL4/CEBPB/TUBG1/TIMM8A/MIF4GD/APOA1/AQP1/BNIP3
MF	GO:0022836	gated channel activity	4	-0.820724	-1.81841	0.00560712	0.00560712	0.141558	505	tags=100%, list=18%, signal=82%	CHRNE/VDAC1/AQP1
MF	GO:0022839	monoatomic ion gated channel activity	4	-0.820724	-1.81841	0.00560712	0.00560712	0.141558	505	tags=100%, list=18%, signal=82%	CHRNE/VDAC1/AQP1
MF	GO:0030170	pyridoxal phosphate binding	5	-0.758592	-1.83247	0.00746126	0.00746126	0.16684	158	tags=60%, list=6%, signal=57%	KYAT3/ACCS/ETNPPL
MF	GO:0070279	vitamin B6 binding	5	-0.758592	-1.83247	0.00746126	0.00746126	0.16684	158	tags=60%, list=6%, signal=57%	KYAT3/ACCS/ETNPPL
MF	GO:0098772	molecular function regulator activity	75	-0.311422	-1.86123	0.00555799	0.00555799	0.141558	253	tags=24%, list=9%, signal=22%	S100B/OAZ1/DPM2/PRDX5/MANF/DNAJA2/PEBP1/ADIPOQ/ATP5IF1/PI16/CD320/PPP1R1B/PPP1R3B/SVBP/PSENEN/APOA1/MLST8/POMC
MF	GO:0030414	peptidase inhibitor activity	4	-0.856579	-1.89785	0.00193349	0.00193349	0.0786082	405	tags=100%, list=15%, signal=86%	PRDX5/PEBP1/PI16
MF	GO:0061135	endopeptidase regulator activity	4	-0.856579	-1.89785	0.00193349	0.00193349	0.0786082	405	tags=100%, list=15%, signal=86%	PRDX5/PEBP1/PSENEN
MF	GO:0015267	channel activity	13	-0.563911	-1.96206	0.00737145	0.00737145	0.16684	897	tags=85%, list=32%, signal=58%	VDAC3/ATP5PD/TMCO1/ATP5F1C/CLIC1/VDAC2/CHRNE/VDAC1/MPV17/ATP5F1D/AQP1
MF	GO:0022803	passive transmembrane transporter activity	13	-0.563911	-1.96206	0.00737145	0.00737145	0.16684	897	tags=85%, list=32%, signal=58%	VDAC3/ATP5PD/TMCO1/ATP5F1C/CLIC1/VDAC2/CHRNE/VDAC1/MPV17/ATP5F1D/AQP1
MF	GO:0019842	vitamin binding	12	-0.583903	-1.97949	0.00648065	0.00648065	0.158273	330	tags=50%, list=12%, signal=44%	S100G/MMACHC/KYAT3/FASN/ACCS/ETNPPL
MF	GO:0015078	proton transmembrane transporter activity	10	-0.653246	-2.05673	0.00181917	0.00181917	0.0779465	819	tags=90%, list=29%, signal=64%	ATP5PD/COX4I1/ATP5F1C/COX5A/SLC25A22/ATP5MC1/ATP5MC3/ATP5F1D/ATP5PF
MF	GO:0005215	transporter activity	50	-0.421642	-2.27009	0.000154392	0.000154392	0.0176085	925	tags=68%, list=33%, signal=46%	NDUFAB1/NDUFS1/VDAC3/NDUFV1/ATP5PD/SLC2A3/SLC25A11/TMCO1/COX4I1/ATP5F1C/NPC2/RBP4/COX5A/MFSD5/SLC25A22/SLC22A17/TOMM20/CLPTM1L/CLIC1/VDAC2/CHRNE/SLC25A5/VDAC1/MPV17/TIMM17B/ATP5MC1/SLC2A8/SLC25A4/ATP5MC3/ATP5F1D/SLC35B1/ATP5PF/APOA1/AQP1
MF	GO:0003735	structural constituent of ribosome	18	-0.588277	-2.29908	0.000697472	0.000697472	0.0454886	1071	tags=94%, list=38%, signal=59%	MRPL33/RPS6/RPL39/RPL37A/RPL10A/MRPL55/MRPS30/MRPS16/MRPL30/MRPL11/MRPL57/FAU/MRPL34/MRPL18/NDUFA7/MRPL24/VWA1
MF	GO:0022857	transmembrane transporter activity	44	-0.45224	-2.35059	0.000156789	0.000156789	0.0176085	925	tags=70%, list=33%, signal=48%	NDUFAB1/NDUFS1/VDAC3/NDUFV1/ATP5PD/SLC2A3/SLC25A11/TMCO1/COX4I1/ATP5F1C/RBP4/COX5A/MFSD5/SLC25A22/SLC22A17/TOMM20/CLIC1/VDAC2/CHRNE/SLC25A5/VDAC1/MPV17/TIMM17B/ATP5MC1/SLC2A8/SLC25A4/ATP5MC3/ATP5F1D/SLC35B1/ATP5PF/AQP1
MF	GO:0005198	structural molecule activity	31	-0.505006	-2.35163	0.000824402	0.000824402	0.0488279	1071	tags=87%, list=38%, signal=54%	MRPL33/H2AZ2/RPS6/RPL39/H2AJ/TUBB4B/RPL37A/RPL10A/MRPL55/MRPS30/CLTB/CLDN15/MRPS16/ELN/MRPL30/MRPL11/MRPL57/H2AZ1/CRYAB/FAU/MRPL34/MRPL18/KRT10/NDUFA7/ATP5IF1/MRPL24/VWA1
MF	GO:0061134	peptidase regulator activity	7	-0.857502	-2.36063	0.000185977	0.000185977	0.0176426	405	tags=100%, list=15%, signal=86%	FGL2/PRDX5/PEBP1/PI16/SVBP/PSENEN

## Sheet: IMC_SAT_REVIGO_Input
Activated			Suppressed
ID	NES		ID	NES
GO:0009952	1.98401		GO:0050789	-1.39191
GO:0060411	1.98401		GO:0065007	-1.42082
GO:0050679	1.97959		GO:0044260	-1.45826
GO:0003007	1.91678		GO:0060255	-1.47736
GO:1901653	1.84098		GO:0048518	-1.4909
GO:0003206	1.82813		GO:0009059	-1.49604
GO:0003279	1.81399		GO:0012501	-1.50204
GO:0048646	1.80377		GO:0016070	-1.50519
GO:0032508	1.80149		GO:0019538	-1.51794
GO:0001938	1.78566		GO:0034645	-1.52022
GO:0035282	1.77468		GO:0019083	-1.52798
GO:0060485	1.77313		GO:0051171	-1.52806
GO:0006493	1.76959		GO:0050790	-1.53907
GO:0002088	1.76087		GO:0032731	-1.54506
GO:0003197	1.76087		GO:0032732	-1.54506
GO:0003281	1.76087		GO:0050766	-1.54506
GO:0060037	1.76087		GO:0019222	-1.54512
GO:0060412	1.76087		GO:0034446	-1.54577
GO:0043550	1.74635		GO:1900024	-1.54577
GO:0046847	1.71237		GO:1900026	-1.54577
GO:0051489	1.71237		GO:0034113	-1.55039
GO:0061448	1.69551		GO:0034114	-1.55039
GO:0061614	1.68242		GO:0034115	-1.55039
GO:1902893	1.68242		GO:0070587	-1.55039
GO:1902895	1.68242		GO:0008219	-1.55065
GO:0003205	1.67862		GO:0065009	-1.55937
GO:0048514	1.67404		GO:0006915	-1.56205
GO:0003015	1.67013		GO:0006139	-1.56209
GO:0072359	1.65875		GO:0005976	-1.568
GO:0002043	1.65772		GO:0005977	-1.568
GO:0007204	1.65772		GO:0006073	-1.568
GO:0010862	1.65481		GO:0006112	-1.568
GO:0060393	1.65481		GO:0032881	-1.568
GO:0048762	1.64232		GO:0044042	-1.568
GO:0032392	1.62747		GO:0044264	-1.568
GO:0071103	1.62747		GO:0070873	-1.568
GO:0002040	1.62054		GO:0015986	-1.56896
GO:0003151	1.60561		GO:0009057	-1.57475
GO:0030307	1.6034		GO:0045087	-1.57684
GO:0033002	1.59821		GO:0080090	-1.58675
GO:0001568	1.59756		GO:0006996	-1.58939
GO:0071375	1.58868		GO:0050728	-1.5901
GO:0003231	1.58216		GO:0010884	-1.59095
GO:0016049	1.57874		GO:0038202	-1.60259
GO:0001525	1.5684		GO:0010950	-1.60291
GO:0001944	1.55492		GO:0034389	-1.60328
GO:0030202	1.52987		GO:0070586	-1.61106
GO:0042310	1.52987		GO:0044085	-1.61268
GO:0086100	1.52987		GO:0046483	-1.61631
GO:1990868	1.50959		GO:0071840	-1.61642
GO:1990869	1.50959		GO:0072207	-1.61908
			GO:0072224	-1.61908
			GO:0072243	-1.61908
			GO:0006605	-1.62033
			GO:0030099	-1.62189
			GO:0009201	-1.62545
			GO:0044419	-1.62931
			GO:0019915	-1.6295
			GO:0042742	-1.63008
			GO:0051656	-1.63049
			GO:0051241	-1.63256
			GO:0006725	-1.63421
			GO:0031929	-1.63435
			GO:0032006	-1.63435
			GO:0097345	-1.63473
			GO:1902110	-1.63473
			GO:1902686	-1.63473
			GO:0009260	-1.63572
			GO:0046390	-1.63572
			GO:0032611	-1.63966
			GO:0032612	-1.63966
			GO:0032651	-1.63966
			GO:0032652	-1.63966
			GO:0002832	-1.64405
			GO:0050776	-1.64435
			GO:0019432	-1.64558
			GO:0050687	-1.64612
			GO:0016043	-1.64866
			GO:0006109	-1.64988
			GO:0031347	-1.65051
			GO:0090407	-1.65184
			GO:0050873	-1.6543
			GO:0044092	-1.65441
			GO:0010466	-1.65493
			GO:1901564	-1.65518
			GO:0006862	-1.65822
			GO:0015865	-1.65822
			GO:0015867	-1.65822
			GO:0015868	-1.65822
			GO:0051503	-1.65822
			GO:0032720	-1.6587
			GO:1903556	-1.6587
			GO:0051345	-1.65883
			GO:0098660	-1.66109
			GO:0002376	-1.662
			GO:0070979	-1.66313
			GO:0006753	-1.66449
			GO:0009144	-1.66508
			GO:0098662	-1.66811
			GO:0006304	-1.6683
			GO:0019080	-1.66876
			GO:0043170	-1.67242
			GO:0006909	-1.67552
			GO:1901360	-1.67643
			GO:0009607	-1.68306
			GO:0002252	-1.68419
			GO:0006120	-1.68772
			GO:0009205	-1.68835
			GO:0046034	-1.68835
			GO:0002443	-1.6947
			GO:0022607	-1.696
			GO:0072655	-1.70934
			GO:0009117	-1.71143
			GO:0002683	-1.71673
			GO:0006754	-1.71746
			GO:0009145	-1.71746
			GO:0009206	-1.71746
			GO:0045834	-1.72129
			GO:0001816	-1.72137
			GO:0001817	-1.72137
			GO:1901576	-1.73023
			GO:0043467	-1.73577
			GO:0044238	-1.73581
			GO:0060761	-1.73792
			GO:0098655	-1.73869
			GO:1990542	-1.7431
			GO:0043207	-1.74329
			GO:0051707	-1.74329
			GO:0010675	-1.74437
			GO:0044249	-1.74458
			GO:0009058	-1.74691
			GO:0007005	-1.74785
			GO:0019935	-1.74874
			GO:0070585	-1.75321
			GO:0044237	-1.76243
			GO:0033617	-1.76915
			GO:0019079	-1.77443
			GO:0071704	-1.7799
			GO:1905952	-1.78469
			GO:0010257	-1.78778
			GO:0032981	-1.78778
			GO:0006626	-1.78834
			GO:0001960	-1.80105
			GO:0052548	-1.80383
			GO:0006955	-1.80512
			GO:0045069	-1.80903
			GO:0009259	-1.81135
			GO:0019693	-1.81135
			GO:0034220	-1.81336
			GO:0001818	-1.81486
			GO:0055085	-1.81876
			GO:1903900	-1.82266
			GO:0032640	-1.8229
			GO:0032680	-1.8229
			GO:0071706	-1.8229
			GO:1903555	-1.8229
			GO:1905954	-1.82343
			GO:0006812	-1.82601
			GO:0044271	-1.82655
			GO:0032102	-1.82831
			GO:0006807	-1.83261
			GO:0034641	-1.8352
			GO:0006839	-1.84113
			GO:0006164	-1.85034
			GO:0072522	-1.85034
			GO:0051180	-1.85251
			GO:0006508	-1.85985
			GO:0051179	-1.86143
			GO:0050792	-1.86506
			GO:0065003	-1.86828
			GO:0030162	-1.87736
			GO:0043086	-1.88355
			GO:0006810	-1.8915
			GO:1901566	-1.89771
			GO:0043933	-1.89796
			GO:0010467	-1.89955
			GO:0006163	-1.9024
			GO:0072521	-1.9024
			GO:0033108	-1.91866
			GO:0017004	-1.92708
			GO:0045862	-1.92848
			GO:0051234	-1.9286
			GO:0008152	-1.92905
			GO:0009152	-1.93026
			GO:0006811	-1.93335
			GO:0010952	-1.93797
			GO:0008535	-1.94057
			GO:0043603	-1.95868
			GO:0009150	-2.00172
			GO:0050764	-2.01679
			GO:0051336	-2.03795
			GO:0043604	-2.04345
			GO:0022904	-2.04626
			GO:0031348	-2.05027
			GO:0006412	-2.06071
			GO:0031122	-2.06762
			GO:0043043	-2.07159
			GO:0006952	-2.07362
			GO:0098542	-2.07501
			GO:0019646	-2.08209
			GO:0022900	-2.10107
			GO:0051346	-2.11165
			GO:0006518	-2.11776
			GO:0052547	-2.14694
			GO:0042773	-2.15539
			GO:0042775	-2.15539
			GO:1902600	-2.30876
			GO:0015980	-2.43944
			GO:0006091	-2.44927
			GO:0006119	-2.47716
			GO:0045333	-2.51521
			GO:0009060	-2.67341

## Sheet: IMC_SAT_REVIGO_Output
Activated				Suppressed
TermID	Name	Value		TermID	Name	Value
GO:0009952	anterior/posterior pattern specification	1.98401		GO:0006091	generation of precursor metabolites and energy	-2.44927
GO:0050679	positive regulation of epithelial cell proliferation	1.97959		GO:0015980	energy derivation by oxidation of organic compounds	-2.43944
GO:0003007	heart morphogenesis	1.91678		GO:1902600	proton transmembrane transport	-2.30876
GO:1901653	cellular response to peptide	1.84098		GO:0006518	peptide metabolic process	-2.11776
GO:0032508	DNA duplex unwinding	1.80149		GO:0098542	defense response to other organism	-2.07501
GO:0006493	protein O-linked glycosylation	1.76959		GO:0043043	peptide biosynthetic process	-2.07159
GO:0060037	pharyngeal system development	1.76087		GO:0031122	cytoplasmic microtubule organization	-2.06762
GO:0043550	regulation of lipid kinase activity	1.74635		GO:0006412	translation	-2.06071
GO:0046847	filopodium assembly	1.71237		GO:0031348	negative regulation of defense response	-2.05027
GO:0051489	regulation of filopodium assembly	1.71237		GO:0043604	amide biosynthetic process	-2.04345
GO:0061614	miRNA transcription	1.68242		GO:0051336	regulation of hydrolase activity	-2.03795
GO:1902895	positive regulation of miRNA transcription	1.68242		GO:0050764	regulation of phagocytosis	-2.01679
GO:0003015	heart process	1.67013		GO:0009150	purine ribonucleotide metabolic process	-2.00172
GO:0007204	positive regulation of cytosolic calcium ion concentration	1.65772		GO:0043603	amide metabolic process	-1.95868
GO:0030307	positive regulation of cell growth	1.6034		GO:0017004	cytochrome complex assembly	-1.92708
GO:0033002	muscle cell proliferation	1.59821		GO:0072521	purine-containing compound metabolic process	-1.9024
GO:0071375	cellular response to peptide hormone stimulus	1.58868		GO:0043933	protein-containing complex organization	-1.89796
GO:0016049	cell growth	1.57874		GO:0030162	regulation of proteolysis	-1.87736
GO:0086100	endothelin receptor signaling pathway	1.52987		GO:0050792	regulation of viral process	-1.86506
				GO:0051179	localization	-1.86143
				GO:0051180	vitamin transport	-1.85251
				GO:0006839	mitochondrial transport	-1.84113
				GO:0032640	tumor necrosis factor production	-1.8229
				GO:1903900	regulation of viral life cycle	-1.82266
				GO:0019079	viral genome replication	-1.77443
				GO:0044237	cellular metabolic process	-1.76243
				GO:0007005	mitochondrion organization	-1.74785
				GO:0009058	biosynthetic process	-1.74691
				GO:0043467	regulation of generation of precursor metabolites and energy	-1.73577
				GO:0001816	cytokine production	-1.72137
				GO:0001817	regulation of cytokine production	-1.72137
				GO:0045834	positive regulation of lipid metabolic process	-1.72129
				GO:0002683	negative regulation of immune system process	-1.71673
				GO:0002252	immune effector process	-1.68419
				GO:0009607	response to biotic stimulus	-1.68306
				GO:0006909	phagocytosis	-1.67552
				GO:0006304	DNA modification	-1.6683
				GO:0070979	protein K11-linked ubiquitination	-1.66313
				GO:0002376	immune system process	-1.662
				GO:0051503	adenine nucleotide transport	-1.65822
				GO:0050873	brown fat cell differentiation	-1.6543
				GO:0006109	regulation of carbohydrate metabolic process	-1.64988
				GO:0019432	triglyceride biosynthetic process	-1.64558
				GO:0031929	TOR signaling	-1.63435
				GO:0032006	regulation of TOR signaling	-1.63435
				GO:0051656	establishment of organelle localization	-1.63049
				GO:0019915	lipid storage	-1.6295
				GO:0044419	biological process involved in interspecies interaction between organisms	-1.62931
				GO:0030099	myeloid cell differentiation	-1.62189
				GO:0006605	protein targeting	-1.62033
				GO:0072224	metanephric glomerulus development	-1.61908
				GO:0071840	cellular component organization or biogenesis	-1.61642
				GO:0008152	metabolic process	-1.61631
				GO:0070586	cell-cell adhesion involved in gastrulation	-1.61106
				GO:0034389	lipid droplet organization	-1.60328
				GO:0038202	TORC1 signaling	-1.60259
				GO:0080090	regulation of primary metabolic process	-1.58675
				GO:0009057	macromolecule catabolic process	-1.57475
				GO:0005976	polysaccharide metabolic process	-1.568
				GO:0070873	regulation of glycogen metabolic process	-1.568
				GO:0006139	nucleobase-containing compound metabolic process	-1.56209
				GO:0006915	apoptotic process	-1.56205
				GO:0065009	regulation of molecular function	-1.55937
				GO:0008219	cell death	-1.55065
				GO:0070587	regulation of cell-cell adhesion involved in gastrulation	-1.55039
				GO:0019222	regulation of metabolic process	-1.52806
				GO:0019538	protein metabolic process	-1.51794
				GO:0048518	positive regulation of biological process	-1.4909
				GO:0065007	biological regulation	-1.42082
				GO:0050789	regulation of biological process	-1.39191

## Sheet: IMC_VAT_SCKvNK_DEG
	p_val	avg_log2FC	pct.1	pct.2	p_val_adj
C29H11orf98	2.65e-08	4.02178	0.355	0.445	0.000242518
SMIM10	9.11e-07	2.65274	0.48	0.398	0.00832689
AQP1	6.51e-08	2.14862	0.405	0.49	0.000595593
MRPL2	3.82e-07	2.03667	0.322	0.382	0.00349677
MRPL12	2.8e-29	1.8971	0.502	0.742	2.56e-25
MMP23	1.25e-11	1.84904	0.607	0.725	1.14e-07
PTPMT1	3.42e-29	1.77927	0.373	0.602	3.12e-25
ZMYND19	1.1e-12	1.71326	0.482	0.65	1e-08
CEP131	3.43e-07	1.64539	0.541	0.673	0.00313982
LHX6	3.74e-26	1.61987	0.656	0.897	3.42e-22
NEURL2	6.63e-09	1.61148	0.459	0.583	6.06e-05
MED22	1.39e-07	1.57847	0.328	0.43	0.00127088
SNAI1	9.01e-12	1.48491	0.555	0.775	8.24e-08
NMRAL1	2.69e-09	1.45197	0.478	0.627	2.46e-05
CCDC167	2.16e-41	1.4488	0.348	0.61	1.97e-37
PPAN	1.38e-09	1.43855	0.534	0.69	1.26e-05
TUBGCP6	1.86e-08	1.43427	0.6	0.726	0.000170195
RHOU	1.11e-15	1.41396	0.445	0.618	1.01e-11
SKIV2L	2.83e-11	1.36905	0.466	0.613	2.59e-07
WDR83	1.79e-18	1.35056	0.492	0.725	1.64e-14
RPUSD1	1.54e-16	1.31111	0.388	0.494	1.41e-12
FSTL3	2.99e-14	1.28809	0.465	0.652	2.74e-10
SYMPK	3.49e-17	1.27428	0.486	0.701	3.19e-13
AARSD1.1	3.84e-20	1.24664	0.522	0.723	3.51e-16
COL16A1	3.83e-21	1.23757	0.646	0.87	3.5e-17
SURF1	4.07e-12	1.2373	0.412	0.539	3.72e-08
WDR89	5.63e-10	1.23097	0.748	0.904	5.15e-06
RIPOR2	2.93e-11	1.23007	0.81	0.988	2.68e-07
HDDC3	1.09e-06	1.22731	0.67	0.577	0.00997326
CAMTA1	9.8e-08	1.21816	0.708	0.851	0.000895959
MAP4K2	9.13e-18	1.21231	0.608	0.823	8.35e-14
HIGD2A	4.3e-09	1.21228	0.47	0.562	3.93e-05
FAS	4.95e-11	1.20694	0.827	0.92	4.53e-07
TRIM45	1.51e-07	1.20282	0.487	0.639	0.00137768
ECSCR	5.82e-08	1.20012	0.493	0.61	0.000532559
THBS3	5.08e-27	1.19541	0.352	0.519	4.64e-23
MUS81	4.89e-08	1.1925	0.388	0.475	0.000447026
PSMC4	3.86e-09	1.1925	0.473	0.586	3.53e-05
NUDCD1	1.96e-09	1.19128	0.771	0.883	1.79e-05
PABPC4	1.91e-07	1.18308	0.448	0.554	0.00174837
BBIP1	6e-09	1.17717	0.586	0.742	5.49e-05
C4A	1.67e-14	1.16823	0.549	0.744	1.52e-10
MECR	9.02e-14	1.16632	0.539	0.722	8.25e-10
RARG	1.73e-10	1.16121	0.503	0.664	1.59e-06
SLC26A10	3.59e-27	1.15864	0.627	0.849	3.28e-23
DXO	2.04e-07	1.15185	0.616	0.743	0.00186722
PRICKLE3	4.56e-06	1.1474	0.439	0.521	0.0416844
ZNF575	1.44e-13	1.14691	0.31	0.417	1.32e-09
MLLT6	3.71e-10	1.13738	0.652	0.859	3.39e-06
EFEMP2	3.82e-07	1.13676	0.503	0.609	0.00349463
PFKL	1.66e-08	1.13525	0.582	0.724	0.000151429
C9H6orf163	1.02e-08	1.13506	0.716	0.841	9.34e-05
EGLN2	1.26e-06	1.12479	0.501	0.644	0.0115252
NDOR1	5.95e-07	1.11523	0.655	0.776	0.00543891
TSPAN11	2.57e-23	1.11254	0.731	0.938	2.35e-19
ATP8A1	1.8e-18	1.10071	0.838	0.956	1.64e-14
TGFB1I1	1.72e-29	1.09986	0.461	0.735	1.57e-25
CUEDC2	3.33e-06	1.09603	0.524	0.628	0.0304445
COG1	1.12e-09	1.08883	0.497	0.63	1.02e-05
FAM110D	8.04e-15	1.08047	0.393	0.542	7.35e-11
SLC25A29	2.74e-06	1.07889	0.704	0.867	0.0250681
LRCH4	2.35e-12	1.07551	0.635	0.825	2.15e-08
SOX18	1.77e-12	1.07502	0.629	0.818	1.62e-08
SGF29	1.93e-16	1.07149	0.652	0.848	1.76e-12
MRPL43	8.64e-08	1.05915	0.503	0.655	0.000789737
ALG12	5.15e-09	1.04303	0.534	0.69	4.71e-05
MAN2C1	5.7e-10	1.04049	0.65	0.797	5.21e-06
LONP1	8.15e-10	1.03551	0.552	0.691	7.45e-06
CLTRN	2.09e-16	1.03414	0.661	0.864	1.91e-12
CHMP7	3.58e-20	1.03186	0.448	0.648	3.28e-16
CERK	1.62e-21	1.02708	0.579	0.833	1.48e-17
ZNF366	2.67e-10	1.02706	0.8	0.952	2.44e-06
GK5	9.94e-08	1.0145	0.785	0.938	0.000908679
SLC12A4	2.05e-21	1.0074	0.479	0.69	1.88e-17
DUT	3.79e-06	1.00568	0.484	0.598	0.0346515
BMI1	2.03e-07	1.00282	0.488	0.6	0.00185267
MIER3	4.54e-16	0.99287	0.609	0.802	4.15e-12
SLC25A25	3.63e-07	0.987013	0.644	0.758	0.00332027
KCND1	1.5e-11	0.984286	0.556	0.699	1.37e-07
P3H3	3.78e-06	0.982225	0.47	0.55	0.0345253
VARS2	3.85e-09	0.980293	0.484	0.597	3.52e-05
QTRT2	2.94e-06	0.976369	0.667	0.793	0.0268895
FIZ1	5.13e-10	0.975968	0.394	0.548	4.7e-06
PLEKHA4	2.01e-11	0.972982	0.682	0.803	1.84e-07
TCTN1	1.66e-15	0.972684	0.65	0.795	1.52e-11
GFUS	3.99e-08	0.960197	0.51	0.642	0.000365125
STRAP	7e-13	0.951856	0.699	0.845	6.4e-09
NOC2L	4.34e-07	0.9511	0.522	0.635	0.00397066
CST6	1.78e-07	0.942688	0.536	0.657	0.00162761
TKFC	2.19e-06	0.942359	0.608	0.726	0.0200269
ZNF182	1.21e-06	0.933447	0.75	0.842	0.0110193
MFSD13A	3.91e-10	0.931124	0.58	0.741	3.57e-06
RPS6KB2	2.6e-11	0.928019	0.464	0.612	2.37e-07
ZNF569	1.79e-16	0.925907	0.586	0.759	1.63e-12
RARA	1.25e-21	0.919446	0.502	0.707	1.14e-17
SLC13A3	6.36e-22	0.917523	0.576	0.756	5.81e-18
SMPD4	5.78e-14	0.916543	0.581	0.763	5.29e-10
MAP1A	3.81e-07	0.915243	0.561	0.728	0.00348715
MUL1	2.46e-06	0.915202	0.41	0.496	0.0224631
ZNF18	1.17e-14	0.915117	0.687	0.824	1.07e-10
PLXNA3	1.02e-12	0.910769	0.612	0.842	9.32e-09
KLHL36	1.22e-10	0.9103	0.635	0.781	1.12e-06
MBD3	1.38e-11	0.904381	0.599	0.787	1.27e-07
NXPE3	1.33e-25	0.90353	0.665	0.888	1.22e-21
SCARF2	3.89e-14	0.900415	0.59	0.784	3.56e-10
GRAP	7.14e-07	0.898925	0.643	0.801	0.006525
NUF2	4.04e-06	0.898196	0.678	0.818	0.0369587
ENGASE	1.37e-07	0.896125	0.478	0.601	0.00125129
ADA	7.52e-07	0.892575	0.712	0.88	0.00687981
FUNDC2	9.94e-07	0.89057	0.493	0.607	0.00909013
WDR18	7.68e-07	0.887774	0.463	0.588	0.00702101
PRKD2	4.59e-14	0.885471	0.72	0.867	4.2e-10
WDR24	4.57e-11	0.883925	0.597	0.753	4.18e-07
HESX1	4.34e-23	0.879918	0.752	0.945	3.97e-19
LSM4	6.54e-07	0.878235	0.524	0.614	0.00598326
ARFGAP1	1.83e-18	0.873686	0.563	0.768	1.67e-14
ASL	1.19e-12	0.872488	0.573	0.738	1.09e-08
SLC2A8	5.53e-10	0.866301	0.492	0.638	5.05e-06
TPST1	1.36e-06	0.862881	0.856	0.941	0.0124549
GPRC5C	1.31e-28	0.860178	0.702	0.886	1.2e-24
ATP8B2	1.89e-16	0.857758	0.69	0.886	1.72e-12
METTL26	1.17e-15	0.857084	0.542	0.749	1.07e-11
TPGS1	1.68e-25	0.854806	0.529	0.753	1.54e-21
ZBTB25	4.56e-10	0.852612	0.829	0.928	4.17e-06
UBA6	1.08e-06	0.848493	0.836	0.923	0.00992048
MMP28	9.68e-12	0.848219	0.528	0.679	8.85e-08
ACTA2	3.99e-13	0.842739	0.748	0.934	3.65e-09
GLMP	1.06e-08	0.842207	0.435	0.569	9.73e-05
DDX19B	9.45e-21	0.839616	0.668	0.874	8.64e-17
EIF4E3	4.85e-11	0.838258	0.778	0.886	4.43e-07
NUP43	5.89e-11	0.837105	0.797	0.9	5.39e-07
AMZ2	3.09e-09	0.829369	0.399	0.506	2.82e-05
CIZ1	2.03e-09	0.828346	0.606	0.763	1.86e-05
SPON2	2.09e-18	0.827654	0.563	0.751	1.91e-14
ARPC5L	9.34e-07	0.827155	0.629	0.735	0.00854204
NOP53	2.29e-06	0.825555	0.487	0.612	0.0209189
GLI4	2.51e-25	0.823446	0.735	0.92	2.29e-21
STRADB	9.33e-17	0.823396	0.534	0.703	8.53e-13
SEMA4D	4.78e-28	0.821418	0.71	0.925	4.37e-24
RFXAP	4.2e-15	0.820096	0.633	0.765	3.84e-11
AP4B1	9.34e-07	0.819715	0.603	0.694	0.0085395
MRPS15	3.2e-11	0.818886	0.582	0.73	2.93e-07
NOS3	1.21e-09	0.817886	0.669	0.792	1.1e-05
MTA2	6.56e-10	0.817826	0.622	0.812	5.99e-06
RAD23A	3.52e-17	0.817329	0.525	0.704	3.21e-13
C7H19orf67	3.12e-11	0.813982	0.663	0.842	2.86e-07
MORC2	2.07e-06	0.812025	0.77	0.872	0.0189359
RXRB	1.05e-07	0.808859	0.549	0.686	0.000963483
PLD2	2.13e-14	0.808024	0.582	0.756	1.95e-10
NOL4L	5.13e-20	0.807216	0.817	0.934	4.69e-16
SCO1	2.15e-11	0.804988	0.634	0.779	1.97e-07
SEPTIN5	5e-06	0.803841	0.556	0.651	0.0457011
PPP1R9A	4.58e-07	0.803132	0.756	0.941	0.00418419
TRAF6	3.22e-06	0.803101	0.692	0.817	0.0294886
ST3GAL3	1.36e-17	0.802918	0.824	0.956	1.24e-13
ZNF70	2.45e-16	0.802601	0.71	0.858	2.24e-12
ALPK3	3.89e-12	0.799228	0.735	0.957	3.56e-08
TP53RK	3.14e-07	0.798921	0.542	0.674	0.00286814
PLXNB2	2.52e-13	0.797844	0.564	0.775	2.3e-09
PPP1R21	6.09e-34	0.791795	0.76	0.941	5.57e-30
MTHFD2L	2.45e-07	0.790952	0.795	0.98	0.00223852
LTBP1	1.93e-08	0.790617	0.707	0.92	0.000176502
GRK4	2.87e-14	0.790383	0.757	0.913	2.62e-10
PRR14	1.97e-08	0.790147	0.584	0.698	0.000179801
SLC35E4	2.05e-09	0.789811	0.676	0.805	1.87e-05
SP110	2.63e-07	0.789778	0.758	0.871	0.00240911
ZFAND4	1.06e-08	0.789622	0.725	0.857	9.69e-05
SLA	2.87e-07	0.788446	0.869	0.935	0.00262085
GLRX5	1.56e-20	0.787323	0.483	0.695	1.43e-16
ANKRD13D	8.62e-09	0.785826	0.658	0.819	7.89e-05
DCTN5	1.64e-12	0.785819	0.718	0.862	1.5e-08
METTL22	1.39e-06	0.783896	0.639	0.742	0.0127233
ADPRS	1.97e-12	0.783585	0.514	0.7	1.8e-08
STEEP1	1.1e-18	0.782502	0.578	0.795	1.01e-14
TRAPPC13	2.14e-12	0.78196	0.775	0.923	1.96e-08
TTC8	1.1e-29	0.781715	0.82	0.945	1.01e-25
SNX14	1.48e-19	0.78167	0.686	0.893	1.36e-15
LMF1	1.37e-18	0.780359	0.739	0.906	1.26e-14
FAAH	6.49e-28	0.77886	0.655	0.856	5.93e-24
MINDY1	1.28e-07	0.778411	0.452	0.563	0.00116913
GTSE1	4.32e-08	0.777461	0.673	0.81	0.000394749
AIP	2.43e-09	0.776755	0.747	0.893	2.22e-05
POMK	1.39e-14	0.774698	0.544	0.726	1.27e-10
PRAF2	3.15e-11	0.773576	0.502	0.652	2.88e-07
MKS1	2.79e-16	0.773533	0.583	0.78	2.55e-12
BCL7C	7.2e-14	0.768627	0.61	0.78	6.58e-10
PRDM15	5.51e-12	0.768399	0.737	0.89	5.04e-08
ARPIN	3.32e-20	0.767703	0.592	0.753	3.03e-16
OTULINL	1.03e-07	0.767382	0.714	0.858	0.000941549
LTBP2	4.87e-14	0.767271	0.68	0.853	4.45e-10
PLBD2	1.3e-13	0.766756	0.566	0.78	1.19e-09
ZNF674	3.31e-11	0.766684	0.819	0.905	3.03e-07
TBCA	3.79e-12	0.766321	0.865	0.98	3.47e-08
MRPS11	4.65e-12	0.764494	0.551	0.7	4.26e-08
ABCB10	3.09e-17	0.76399	0.746	0.88	2.83e-13
SATB1	7.56e-13	0.763026	0.795	0.936	6.91e-09
SESN2	1.47e-09	0.761249	0.602	0.761	1.35e-05
CCNYL1	2.75e-19	0.76098	0.773	0.951	2.51e-15
PDK3	3.7e-09	0.75996	0.783	0.896	3.39e-05
KBTBD2	1.36e-09	0.759745	0.685	0.789	1.25e-05
MRPL48	6e-16	0.758467	0.816	0.942	5.49e-12
ATG4A	4.82e-17	0.755348	0.603	0.774	4.41e-13
BTBD19	4.06e-06	0.755052	0.612	0.69	0.0371453
FGD6	3.95e-08	0.754895	0.777	0.899	0.000361057
YJEFN3	1.07e-10	0.754674	0.408	0.541	9.81e-07
BACH1	4.1e-07	0.752673	0.821	0.917	0.00374815
AP2M1	2.37e-11	0.751209	0.616	0.473	2.17e-07
RFX1	4.94e-22	0.750767	0.753	0.949	4.52e-18
PLBD1	3.75e-08	0.749949	0.799	0.906	0.000342831
ARSG	1.55e-31	0.748329	0.724	0.932	1.42e-27
DEXI	1.55e-10	0.746927	0.627	0.741	1.41e-06
ABCB6	1.46e-07	0.744955	0.534	0.663	0.00133395
ATPAF1	6.37e-24	0.744774	0.698	0.89	5.82e-20
ITGA5	3.47e-12	0.743738	0.661	0.848	3.17e-08
BCAS4	5.36e-21	0.74293	0.71	0.915	4.9e-17
FBXL6	1.09e-07	0.741966	0.463	0.555	0.000999864
TOLLIP	8.59e-10	0.74096	0.508	0.635	7.86e-06
RUVBL1	3.34e-09	0.73759	0.454	0.61	3.05e-05
ZMAT5	2.53e-13	0.735845	0.767	0.902	2.31e-09
CD320	2.62e-31	0.734655	0.422	0.691	2.39e-27
GTPBP8	2.26e-19	0.732502	0.829	0.972	2.07e-15
TM6SF1	1.98e-07	0.73232	0.688	0.82	0.00180628
PRXL2B	5.26e-09	0.731744	0.528	0.676	4.81e-05
DNAJC5	4.9e-14	0.731579	0.575	0.744	4.48e-10
EFEMP1	1.37e-09	0.729935	0.818	0.897	1.26e-05
TIMM50	5.71e-09	0.729171	0.487	0.623	5.22e-05
LRRC24	1.88e-11	0.726315	0.661	0.819	1.72e-07
MOV10	5.27e-07	0.726083	0.756	0.894	0.00481694
LRRC45	5.18e-08	0.72533	0.469	0.596	0.000473527
SAP30BP	4.59e-10	0.72317	0.684	0.845	4.19e-06
HP	4.57e-24	0.722986	0.333	0.488	4.18e-20
TOR1B	5.61e-15	0.721457	0.583	0.747	5.13e-11
NAPG	2.79e-06	0.72143	0.519	0.663	0.0255429
CGRRF1	2.22e-06	0.721306	0.608	0.722	0.0203454
RAB40C	3.7e-11	0.719471	0.566	0.733	3.39e-07
MOB2	3e-16	0.717772	0.741	0.938	2.74e-12
DEDD	1.07e-16	0.716879	0.696	0.878	9.83e-13
MAP3K11	5.86e-11	0.715613	0.656	0.825	5.36e-07
MAST3	2.82e-21	0.714102	0.673	0.893	2.58e-17
FDX2	6.21e-19	0.713508	0.513	0.713	5.68e-15
GRK2	3.27e-07	0.711382	0.571	0.705	0.00299363
PROSER2	9.17e-11	0.708281	0.793	0.873	8.38e-07
MBNL3	4.7e-28	0.70788	0.778	0.918	4.3e-24
RABGAP1L	5.66e-32	0.706557	0.795	0.943	5.17e-28
SNX12	1.53e-12	0.705632	0.767	0.864	1.4e-08
ST6GALNAC6	8.01e-16	0.70556	0.668	0.859	7.32e-12
DPYSL3	1.16e-09	0.705059	0.737	0.884	1.06e-05
DYRK1B	2.28e-07	0.704908	0.682	0.862	0.00208676
LMOD1	5.99e-11	0.704875	0.825	0.918	5.47e-07
AKNA	1.43e-19	0.703179	0.705	0.893	1.31e-15
KMT5A	9.33e-09	0.702074	0.69	0.853	8.53e-05
RAB20	2.13e-08	0.701873	0.563	0.678	0.000194581
LYRM4	3.37e-14	0.700016	0.758	0.936	3.08e-10
PARP10	6.53e-19	0.700001	0.531	0.752	5.97e-15
AFAP1L2	1.05e-17	0.699824	0.524	0.731	9.64e-14
TRAF1	2.99e-28	0.696392	0.584	0.822	2.73e-24
ZDHHC14	1.1e-09	0.696325	0.82	0.989	1.01e-05
CSK	3.7e-13	0.696198	0.596	0.827	3.38e-09
TNKS1BP1	3.01e-10	0.695546	0.667	0.843	2.75e-06
B3GNT3	2.83e-09	0.694656	0.722	0.88	2.59e-05
SHE	2.82e-14	0.693815	0.71	0.88	2.58e-10
ZDHHC6	4.95e-09	0.693397	0.496	0.599	4.52e-05
COL12A1	1.44e-09	0.691613	0.724	0.833	1.32e-05
UBXN11	2.34e-09	0.690302	0.665	0.786	2.14e-05
ING5	2.54e-12	0.690207	0.587	0.741	2.32e-08
DLL1	9.91e-12	0.689373	0.75	0.95	9.06e-08
STK25	1.1e-21	0.686675	0.53	0.742	1.01e-17
BID	1.04e-18	0.685559	0.502	0.709	9.48e-15
TERF2	3.35e-12	0.685203	0.677	0.882	3.06e-08
RAB31	9.96e-08	0.684213	0.915	0.974	0.000910719
SH2D3C	2.99e-07	0.683893	0.654	0.85	0.00273082
DZIP3	5.7e-46	0.68292	0.688	0.917	5.21e-42
NSUN2	1.82e-09	0.679948	0.854	0.922	1.66e-05
JAK3	2.55e-08	0.677597	0.667	0.818	0.000232762
MYL9	3.55e-06	0.676424	0.433	0.529	0.0324554
ASS1	1.16e-12	0.676406	0.604	0.725	1.06e-08
UCP2	3.51e-11	0.675977	0.731	0.904	3.21e-07
AGTRAP	2.28e-06	0.675891	0.538	0.677	0.0208113
FAM234A	1.09e-09	0.674679	0.644	0.795	1e-05
FADS3	2.76e-06	0.674099	0.788	0.844	0.0252039
UFD1	6.96e-07	0.673938	0.659	0.786	0.00636857
PLCB2	1.55e-07	0.673086	0.702	0.88	0.00141919
SKA3	3.93e-18	0.672149	0.592	0.793	3.59e-14
BRAP	4.1e-32	0.671593	0.795	0.959	3.75e-28
SIPA1	4.2e-07	0.670923	0.524	0.682	0.00384317
ARHGEF3	3.04e-09	0.67037	0.886	0.991	2.78e-05
CHD2.1	1.33e-09	0.66933	0.804	0.92	1.21e-05
PLCD1	3.17e-10	0.666634	0.53	0.697	2.9e-06
AUP1	5.78e-14	0.664218	0.572	0.754	5.28e-10
SERPINB6	2.47e-19	0.664002	0.56	0.733	2.26e-15
SLC39A8	4.25e-17	0.663218	0.78	0.966	3.89e-13
HEBP1	1.52e-11	0.661292	0.72	0.877	1.39e-07
PPP1R16B	9.29e-07	0.661277	0.884	0.971	0.00849909
SMPD2	4.25e-09	0.660976	0.491	0.604	3.89e-05
GPR107	3.23e-12	0.660957	0.842	0.963	2.95e-08
ALS2	1.59e-08	0.660718	0.738	0.871	0.000145107
KLHDC4	3.79e-10	0.660692	0.631	0.807	3.46e-06
WDR25	2.18e-19	0.660111	0.818	0.979	1.99e-15
TSPAN12	6.53e-10	0.659873	0.693	0.785	5.97e-06
MLF2	1.79e-17	0.659417	0.463	0.639	1.64e-13
SARAF	2.33e-07	0.659075	0.497	0.62	0.00213477
CARNMT1	8.15e-30	0.658662	0.771	0.908	7.45e-26
MAPK12	4.68e-12	0.658631	0.506	0.659	4.28e-08
METTL9	6.07e-23	0.657801	0.747	0.916	5.55e-19
SELENOO	2.21e-11	0.657774	0.702	0.886	2.02e-07
SSX2IP	1.73e-14	0.657404	0.869	0.941	1.58e-10
ZFP69	4.66e-16	0.6568	0.692	0.868	4.27e-12
ITGA2B	4.26e-22	0.656196	0.679	0.898	3.9e-18
INTS14	2.16e-08	0.655636	0.725	0.846	0.000197277
SNX15	4.74e-07	0.655489	0.782	0.861	0.0043331
SERPINB8	2.44e-12	0.65534	0.673	0.795	2.23e-08
GPAA1	2.01e-07	0.65348	0.694	0.79	0.00183478
UBXN6	1.36e-06	0.650827	0.641	0.781	0.0124658
CAMTA2	5.6e-17	0.649792	0.661	0.855	5.12e-13
SP2	3e-09	0.649331	0.718	0.838	2.75e-05
SNRNP48	7.69e-07	0.648246	0.583	0.72	0.0070336
FAM98A	5.82e-17	0.645494	0.588	0.754	5.32e-13
ANXA3	4.63e-14	0.645477	0.872	0.917	4.23e-10
WDR3	3.6e-15	0.645056	0.622	0.788	3.29e-11
TRPM4	2.17e-13	0.644553	0.725	0.871	1.98e-09
ACYP2	8.79e-07	0.644286	0.833	0.988	0.00804016
SYNCRIP	2.02e-06	0.643994	0.637	0.742	0.0184785
PDE4A	2.24e-08	0.642097	0.638	0.797	0.000205174
AIDA	4.23e-15	0.641198	0.825	0.955	3.87e-11
VSIG2	2.34e-14	0.641125	0.717	0.845	2.14e-10
TOM1	2.29e-12	0.64052	0.767	0.907	2.09e-08
ANKH	1.41e-16	0.639445	0.867	0.978	1.29e-12
GNA15	1.68e-15	0.63885	0.747	0.906	1.53e-11
PITPNA	1.64e-26	0.638454	0.818	0.946	1.5e-22
FBXO22	4.11e-08	0.637446	0.586	0.708	0.00037537
BCL2L1	2e-11	0.636468	0.761	0.933	1.82e-07
RMND1	4.31e-09	0.63632	0.877	0.953	3.94e-05
TBC1D10A	1.23e-10	0.635132	0.591	0.763	1.13e-06
RNF126	3.14e-12	0.633133	0.535	0.697	2.87e-08
RILPL2	3.09e-15	0.632178	0.683	0.876	2.83e-11
SMUG1	6.48e-09	0.63181	0.607	0.721	5.92e-05
TSKS	6.24e-08	0.631511	0.323	0.442	0.000570966
TNIK	1.03e-23	0.630662	0.716	0.922	9.42e-20
CACNA2D1	3.36e-14	0.629427	0.856	0.993	3.07e-10
DEDD2	2.67e-08	0.629397	0.693	0.806	0.000244141
TP53BP2	7.14e-09	0.62893	0.811	0.9	6.53e-05
TBL1X	1.12e-06	0.62733	0.846	0.989	0.0102292
TTLL12	2.35e-06	0.627296	0.675	0.807	0.0215079
HIVEP2	2.94e-09	0.627075	0.687	0.844	2.69e-05
MAML1	3.05e-11	0.626558	0.891	0.995	2.79e-07
PTPN4	3.53e-13	0.625898	0.767	0.89	3.23e-09
FAM20B	1.25e-07	0.625397	0.836	0.881	0.00114741
DERA	3.24e-08	0.624756	0.852	0.967	0.000296183
MYO10	4.14e-20	0.624522	0.816	0.964	3.79e-16
GCN1	4.98e-12	0.624202	0.707	0.859	4.55e-08
SLC9A1	1.17e-06	0.623958	0.68	0.817	0.0106563
VPS18	3.49e-16	0.623906	0.562	0.755	3.19e-12
ACSS1	2.73e-09	0.621087	0.81	0.893	2.5e-05
ARMC7	3.55e-08	0.619491	0.693	0.8	0.000325069
ZNF84	5.11e-07	0.619162	0.479	0.586	0.00467322
ELMO2	8.9e-20	0.619058	0.738	0.898	8.14e-16
B4GALT4	2.9e-11	0.619003	0.827	0.909	2.65e-07
MTX3	3.72e-08	0.618529	0.833	0.9	0.000340125
SNAPC3	3.38e-11	0.616742	0.843	0.933	3.09e-07
DELE1	2.59e-09	0.616575	0.588	0.719	2.37e-05
RNF25	1.96e-10	0.616195	0.491	0.64	1.79e-06
SIMC1	8.64e-19	0.614874	0.845	0.967	7.9e-15
MRPS9	2.6e-19	0.614848	0.744	0.915	2.38e-15
G3BP1	3.2e-22	0.61479	0.593	0.813	2.92e-18
U2AF1	3.15e-08	0.614605	0.463	0.614	0.000288043
SLIT3	8.07e-11	0.613666	0.829	0.998	7.37e-07
TBC1D8B	2.51e-13	0.613079	0.94	0.964	2.3e-09
RASSF5	9.27e-08	0.611823	0.758	0.866	0.00084787
PPFIA1	1.17e-11	0.611729	0.767	0.931	1.07e-07
VEGFB	1.18e-16	0.611716	0.39	0.546	1.08e-12
ERCC3	5.28e-10	0.611531	0.795	0.897	4.82e-06
CFAP54	3.65e-13	0.61081	0.626	0.79	3.34e-09
CRYL1	2.91e-07	0.608753	0.707	0.856	0.00265921
CNNM2	1.48e-24	0.607815	0.875	0.991	1.36e-20
RAB3D	1.1e-22	0.606345	0.665	0.852	1e-18
MET	9.64e-21	0.605799	0.775	0.91	8.81e-17
CADPS2	1.84e-06	0.605691	0.838	0.984	0.0168447
MLF1	3.3e-07	0.604152	0.741	0.85	0.00302047
ELF4	3.62e-15	0.604121	0.769	0.963	3.31e-11
UQCRC1	5.89e-09	0.602916	0.571	0.714	5.39e-05
STAU2	5.43e-13	0.60278	0.848	0.974	4.97e-09
SH3BP5	2.67e-07	0.60152	0.824	0.97	0.00243691
PUS7	5.07e-09	0.601231	0.75	0.897	4.63e-05
RAPGEF3	2.02e-06	0.601015	0.562	0.719	0.0184572
DCUN1D2	1.42e-06	0.599846	0.805	0.874	0.0129444
TAB2	2.18e-06	0.59863	0.946	0.989	0.0198894
PITPNM2	1.47e-20	0.598311	0.822	0.971	1.34e-16
POMGNT1	1.12e-08	0.597637	0.485	0.587	0.000102584
PLEKHG3	1.32e-14	0.597135	0.721	0.872	1.21e-10
JAZF1	2.47e-08	0.596535	0.876	0.997	0.000225639
HS1BP3	2.59e-16	0.594381	0.626	0.811	2.37e-12
HOMER3	2.18e-07	0.594029	0.844	0.932	0.00199573
TRAK2	3.42e-09	0.5938	0.782	0.94	3.13e-05
QSOX2	2.02e-14	0.593104	0.651	0.811	1.84e-10
MRPL47	3.05e-06	0.592547	0.659	0.76	0.027859
ARMH3	1.33e-06	0.592091	0.89	0.996	0.0121242
TPST2	1.34e-09	0.592052	0.829	0.961	1.22e-05
ARHGEF25	1.26e-12	0.591848	0.731	0.906	1.15e-08
IMPA1	2.41e-16	0.591649	0.727	0.921	2.2e-12
KLHL26	4.93e-06	0.591196	0.717	0.834	0.0450965
EIF3B	1.26e-08	0.591037	0.546	0.7	0.000115487
UBP1	3.8e-11	0.590892	0.878	0.998	3.48e-07
DYNC2I2	1.72e-07	0.590689	0.622	0.737	0.00157128
ARPC1B	1.83e-06	0.590142	0.869	0.938	0.016709
AAGAB	2.38e-22	0.588783	0.896	0.986	2.17e-18
MTUS2	1.15e-25	0.588148	0.539	0.717	1.06e-21
ASPSCR1	1.35e-09	0.58811	0.658	0.801	1.23e-05
LIMK2	5.15e-12	0.587527	0.801	0.922	4.71e-08
ENTPD1	2.53e-09	0.587314	0.819	0.986	2.31e-05
RHEB	5.92e-23	0.58677	0.758	0.923	5.42e-19
SESN3	3.6e-10	0.586721	0.929	0.995	3.29e-06
WDR75	1.11e-15	0.586622	0.693	0.868	1.02e-11
TIPRL	2.58e-22	0.586128	0.884	0.979	2.36e-18
SYPL1	1.9e-16	0.586016	0.744	0.898	1.74e-12
KPTN	1.88e-07	0.585851	0.437	0.543	0.00171685
RNF150	3.44e-10	0.585772	0.833	0.988	3.14e-06
ATP10A	4.49e-16	0.585205	0.778	0.949	4.1e-12
GMDS	2.83e-20	0.582872	0.89	0.995	2.59e-16
YES1	1.05e-09	0.581291	0.867	0.943	9.64e-06
PALD1	6.32e-10	0.581244	0.846	0.941	5.78e-06
SSH1	4.91e-16	0.580498	0.892	0.985	4.49e-12
PDPR	2.52e-08	0.580144	0.899	0.973	0.000230826
MIGA2	7.98e-08	0.579973	0.775	0.819	0.000730037
DCAF10	2.04e-18	0.579347	0.876	0.99	1.86e-14
PEX13	1.12e-17	0.578928	0.818	0.979	1.02e-13
ADGRG6	5.49e-25	0.578529	0.745	0.93	5.02e-21
POLR3C	4.43e-16	0.578269	0.576	0.797	4.05e-12
TWNK	8.61e-07	0.57754	0.756	0.827	0.00787458
NSUN5	1.35e-08	0.576665	0.291	0.361	0.000123795
CEP250	9.72e-08	0.575702	0.735	0.829	0.000888809
EPHX2	5.58e-08	0.575501	0.718	0.823	0.000510296
MAP2K4	1.39e-14	0.574137	0.829	0.979	1.27e-10
AXIN1	3.19e-10	0.573529	0.642	0.785	2.92e-06
ABLIM3	8.28e-08	0.572471	0.931	1	0.000757121
FOXS1	5.03e-09	0.572011	0.516	0.654	4.6e-05
WASHC5	2.85e-10	0.571528	0.695	0.874	2.61e-06
PCGF3	3.77e-18	0.571304	0.841	0.961	3.45e-14
MAP3K2	7.35e-17	0.57122	0.905	0.98	6.72e-13
EVA1C	7.93e-17	0.570486	0.773	0.979	7.25e-13
TRMT11	2.68e-20	0.570294	0.723	0.912	2.45e-16
XAF1	7.04e-08	0.570171	0.697	0.849	0.000643373
PHF8	2.75e-15	0.569605	0.758	0.93	2.52e-11
SUGP1	6e-13	0.568648	0.689	0.829	5.48e-09
PXK	6.73e-12	0.568412	0.813	0.939	6.15e-08
MRPL17	8.28e-09	0.567281	0.7	0.613	7.57e-05
PPP2R5E	7.54e-09	0.566776	0.928	0.989	6.89e-05
BREH1	9.57e-07	0.566602	0.875	0.941	0.00874956
EIF3F	6.18e-09	0.566602	0.507	0.601	5.65e-05
NR2F2	7.06e-11	0.565613	0.769	0.872	6.45e-07
MROH1	8.8e-15	0.565157	0.851	0.981	8.05e-11
TLR6	1.47e-10	0.564713	0.798	0.943	1.34e-06
PDCL3	2.41e-07	0.564662	0.503	0.63	0.00220569
ATXN10	9.64e-11	0.564385	0.764	0.951	8.82e-07
CRLF3	7.1e-17	0.563932	0.814	0.987	6.49e-13
MACROD1	4.8e-14	0.562469	0.657	0.816	4.39e-10
RNF2	1.11e-14	0.561759	0.799	0.956	1.01e-10
GBA	6.94e-11	0.561508	0.653	0.794	6.35e-07
PSTPIP2	5.75e-11	0.561173	0.797	0.919	5.26e-07
NEXN	1.23e-12	0.560019	0.399	0.566	1.12e-08
CCDC61	6.07e-28	0.559494	0.582	0.82	5.55e-24
YIF1B	1.93e-08	0.558993	0.63	0.768	0.000176443
ARHGAP4	1e-09	0.55859	0.667	0.823	9.18e-06
ERP44	2.98e-12	0.558115	0.862	0.991	2.72e-08
SENP1	6.64e-17	0.558111	0.912	0.965	6.07e-13
SLC26A6	3.08e-09	0.557152	0.66	0.811	2.82e-05
TOM1L2	2.01e-16	0.556048	0.815	0.987	1.84e-12
HCRTR1	2.03e-10	0.55594	0.554	0.726	1.86e-06
FAR2	1.63e-08	0.555909	0.848	0.945	0.000149091
VAPA	3.33e-07	0.554705	0.711	0.833	0.00304755
SPRING1	7.43e-25	0.554467	0.442	0.712	6.8e-21
HNRNPLL	3.57e-07	0.553896	0.813	0.939	0.00326271
ADAMTS15	5.64e-11	0.553508	0.531	0.638	5.16e-07
NLRC5	1.63e-14	0.552731	0.915	0.991	1.49e-10
RTCA	1.56e-13	0.550839	0.822	0.878	1.43e-09
SCLT1	4.24e-16	0.550463	0.932	0.981	3.88e-12
RUBCN	5.8e-08	0.55031	0.833	0.931	0.000530481
CLK3	6.92e-07	0.550126	0.741	0.88	0.00633051
RRP1	1.43e-10	0.547978	0.574	0.708	1.31e-06
UBOX5	8.66e-42	0.547875	0.738	0.934	7.92e-38
AGO4	6.36e-11	0.547569	0.895	0.988	5.81e-07
TBP	4.01e-20	0.547395	0.58	0.809	3.67e-16
CPEB3	1.79e-16	0.54719	0.837	0.993	1.64e-12
GPD2	6.63e-08	0.547007	0.866	0.975	0.00060632
CTDP1	5.03e-13	0.546638	0.594	0.77	4.6e-09
EIF4ENIF1	1.09e-09	0.545906	0.829	0.933	9.94e-06
SEC24A	8.65e-31	0.545687	0.796	0.955	7.91e-27
DGCR6L	4.72e-18	0.544629	0.416	0.583	4.32e-14
ACSL6	2.03e-10	0.544601	0.784	0.903	1.85e-06
D2HGDH	6.73e-14	0.543554	0.639	0.797	6.16e-10
TNPO3	1.87e-19	0.543537	0.742	0.924	1.71e-15
BTBD1	1.23e-07	0.542853	0.844	0.95	0.00112824
ANAPC1	2.81e-20	0.542037	0.911	0.973	2.57e-16
CTPS2	1.35e-11	0.541384	0.629	0.777	1.23e-07
UBE2G1	5.45e-11	0.541163	0.887	0.986	4.98e-07
MKNK1	7.33e-07	0.541041	0.712	0.837	0.00669914
CRY1	2.24e-31	0.540542	0.863	0.972	2.04e-27
AP1G2	1.8e-09	0.540188	0.671	0.843	1.64e-05
FAM214B	4.79e-06	0.540139	0.55	0.668	0.0438247
GOLPH3	3.25e-09	0.539846	0.906	0.995	2.97e-05
ATXN7	5.33e-11	0.539782	0.818	0.967	4.87e-07
ZFAND6	6.64e-09	0.538802	0.86	0.969	6.07e-05
CCDC25	1.28e-07	0.538558	0.687	0.805	0.00116839
HGSNAT	2.44e-07	0.538525	0.899	0.98	0.00222983
FKBP8	1.17e-12	0.53848	0.544	0.73	1.07e-08
NADK2	7.2e-20	0.538409	0.845	0.93	6.58e-16
PRCC	1.37e-23	0.538338	0.654	0.856	1.25e-19
USP39	4.73e-19	0.538043	0.736	0.873	4.32e-15
FBXO42	8.94e-17	0.537699	0.865	0.99	8.17e-13
PREP	2.66e-14	0.537417	0.849	0.958	2.44e-10
DYRK2	1.02e-06	0.537185	0.592	0.698	0.00929945
NFX1	1.07e-06	0.537163	0.734	0.864	0.00981861
ITFG2	2.42e-12	0.536541	0.599	0.804	2.21e-08
PITRM1	3.42e-12	0.536247	0.526	0.684	3.13e-08
POLR2E	2.38e-07	0.536103	0.61	0.741	0.00217265
KCTD10	6.34e-07	0.535755	0.625	0.785	0.00579913
JADE2	1.37e-16	0.535579	0.626	0.868	1.25e-12
HSD17B7	4.12e-10	0.535551	0.779	0.884	3.77e-06
TAF1A	1.37e-09	0.535499	0.75	0.878	1.25e-05
BAG6	5.05e-06	0.535425	0.548	0.625	0.0461341
RCAN1	1.04e-07	0.535012	0.835	0.985	0.000950933
MECOM	1.25e-07	0.533941	0.876	0.962	0.00114632
POGZ	8.36e-21	0.533767	0.744	0.929	7.64e-17
TGFBR1	1.61e-09	0.53308	0.905	0.998	1.47e-05
INPP5K	1.57e-06	0.5316	0.675	0.789	0.0143964
VPS37B	1.82e-16	0.531292	0.752	0.896	1.66e-12
TRMT44	3.76e-06	0.530733	0.6	0.71	0.034361
VSIR	6.31e-18	0.530237	0.829	0.979	5.77e-14
SERINC2	9.57e-09	0.529803	0.537	0.67	8.75e-05
PDLIM4	3.75e-11	0.528584	0.639	0.811	3.43e-07
LPCAT2	2.06e-10	0.528354	0.735	0.942	1.89e-06
FANCL	1.32e-10	0.528156	0.882	0.943	1.21e-06
SOBP	5.31e-23	0.527447	0.685	0.877	4.86e-19
KATNA1	2.63e-13	0.527399	0.766	0.908	2.4e-09
CHTF8	1.76e-10	0.527313	0.682	0.79	1.61e-06
DNAL1	1.29e-22	0.527258	0.863	0.943	1.18e-18
INPP5A	2.36e-07	0.526787	0.837	0.979	0.00215816
KHDRBS3	2.54e-20	0.526751	0.681	0.862	2.32e-16
NR1H3	3.37e-06	0.525824	0.597	0.721	0.0308595
PIK3R3	2.99e-09	0.525155	0.807	0.997	2.73e-05
MZT1	1.31e-07	0.523695	0.594	0.717	0.00119769
KIAA0319L	1.84e-18	0.523187	0.887	0.982	1.68e-14
ACVR2A	3.6e-17	0.522447	0.916	0.984	3.29e-13
ITM2C	3.6e-12	0.522236	0.679	0.811	3.29e-08
SKI	2.29e-08	0.521514	0.804	0.978	0.000209693
TARS2	2.69e-06	0.520891	0.646	0.754	0.0246229
TRAF3IP1	1.22e-09	0.520509	0.7	0.813	1.12e-05
PDLIM5	3.36e-06	0.520141	0.853	0.989	0.030686
EIPR1	1.46e-14	0.520127	0.632	0.823	1.33e-10
ZC3HAV1	2.73e-08	0.520084	0.824	0.957	0.000249407
MCRIP2	3.82e-18	0.519443	0.625	0.809	3.49e-14
MFN2	1.13e-11	0.519326	0.782	0.897	1.03e-07
HOMER1	1.03e-13	0.519061	0.605	0.778	9.4e-10
FAM171A1	9.74e-07	0.518761	0.854	0.984	0.00890905
DTX1	2.38e-14	0.518244	0.718	0.882	2.18e-10
WDR37	1.22e-22	0.518129	0.758	0.914	1.12e-18
ADSS2	5.36e-09	0.517836	0.808	0.9	4.9e-05
ZNF438	4.77e-16	0.517014	0.93	0.999	4.36e-12
MKRN2	5.43e-06	0.516831	0.666	0.739	0.0496598
MATN2	8.86e-19	0.51683	0.758	0.903	8.1e-15
VNN2	1.13e-06	0.516443	0.754	0.932	0.010326
VPS37A	7e-08	0.515867	0.856	0.932	0.000639841
BLVRA	2.87e-07	0.515863	0.799	0.888	0.00262247
GLB1L	2.82e-06	0.515526	0.586	0.682	0.0257981
JCAD	6.09e-26	0.515389	0.656	0.913	5.57e-22
RNF123	2.68e-16	0.514714	0.437	0.619	2.45e-12
MITD1	7.86e-25	0.514395	0.69	0.902	7.19e-21
RUVBL2	4.33e-06	0.514304	0.592	0.736	0.0395669
RASGRP4	1.11e-07	0.51396	0.759	0.899	0.00101466
ARHGEF11	1.79e-31	0.51355	0.742	0.955	1.63e-27
SNX8	3.33e-22	0.51355	0.73	0.94	3.05e-18
DMTF1	7.85e-21	0.513447	0.793	0.958	7.18e-17
LZTR1	4.67e-08	0.512668	0.645	0.807	0.000427468
TBPL1	2.06e-19	0.512311	0.813	0.967	1.89e-15
ILF2	1.16e-06	0.51133	0.637	0.776	0.0106469
LTBR	1.4e-10	0.510879	0.566	0.715	1.28e-06
FAM199X	1.57e-10	0.510781	0.775	0.824	1.44e-06
PPP1R16A	4.52e-09	0.510311	0.781	0.901	4.13e-05
MAPRE3	1.4e-13	0.510254	0.82	0.921	1.28e-09
RBFA	3.86e-08	0.510064	0.578	0.688	0.0003534
ITPRID2	2.11e-07	0.50986	0.621	0.791	0.00193074
ZNF524	4.27e-09	0.509382	0.778	0.868	3.9e-05
SMARCA4	3.45e-13	0.509336	0.777	0.929	3.15e-09
UGP2	2.59e-07	0.508738	0.828	0.957	0.00236615
NACC2	1.14e-14	0.508589	0.788	0.94	1.04e-10
RHOBTB2	6.36e-13	0.507152	0.745	0.876	5.82e-09
SHQ1	1.67e-14	0.507146	0.887	0.962	1.53e-10
SPPL3	6.8e-18	0.507113	0.878	0.998	6.22e-14
RAB12	6.74e-14	0.506207	0.71	0.848	6.16e-10
MCU	5.33e-14	0.506143	0.89	1	4.87e-10
HDAC2	7.26e-08	0.505029	0.772	0.877	0.000664109
DENND4B	5.54e-11	0.504525	0.838	0.95	5.06e-07
ZNF451	3.11e-15	0.50451	0.8	0.938	2.85e-11
MED24	1.86e-14	0.50345	0.573	0.737	1.7e-10
NUDT15	1.5e-06	0.503326	0.828	0.811	0.0137236
HGH1	9.66e-09	0.503168	0.518	0.661	8.83e-05
PHC2	1.92e-16	0.50315	0.563	0.768	1.76e-12
NTAN1	8.42e-18	0.503096	0.685	0.849	7.7e-14
TXLNG	7.72e-33	0.502859	0.778	0.921	7.06e-29
TP53BP1	5.59e-10	0.502742	0.683	0.838	5.11e-06
TAX1BP3	3.13e-06	0.502644	0.448	0.545	0.0286182
KIAA0753	1.98e-17	0.501637	0.571	0.727	1.81e-13
LAMA2	2.17e-08	0.501599	0.866	0.975	0.000198739
ARID5A	1.43e-07	-0.500949	0.64	0.772	0.00131094
PNPT1	2.07e-13	-0.502013	0.833	0.92	1.89e-09
DCK	7.7e-08	-0.50321	0.468	0.585	0.000704347
EXD2	9.07e-17	-0.503482	0.573	0.735	8.29e-13
KMT2D	2.3e-06	-0.504245	0.522	0.615	0.021021
HAUS7	3.34e-17	-0.511873	0.623	0.803	3.05e-13
PDGFRL	1.77e-10	-0.513415	0.711	0.582	1.61e-06
EIF4E	5.24e-07	-0.517683	0.775	0.848	0.00479512
UTP15	1.08e-14	-0.52308	0.708	0.827	9.9e-11
HCFC1	4.84e-16	-0.528566	0.612	0.749	4.42e-12
GGA3	1.1e-14	-0.535339	0.521	0.675	1e-10
FKBP3	2.31e-08	-0.537565	0.399	0.477	0.000211173
TMSB15A	5.99e-17	-0.549278	0.518	0.372	5.47e-13
DDX59	1.09e-10	-0.549869	0.513	0.652	9.97e-07
C24H18orf32	4.19e-06	-0.552448	0.516	0.424	0.0383271
LAMP2	7.12e-07	-0.552869	0.608	0.699	0.00650939
ABCB8	1.07e-06	-0.553046	0.679	0.762	0.0097551
PDE12	2.8e-10	-0.554077	0.52	0.403	2.56e-06
UGGT2	2.69e-08	-0.561784	0.746	0.822	0.000246226
ASF1A	3.24e-10	-0.572172	0.924	0.805	2.96e-06
MGST3	2.98e-06	-0.579043	0.62	0.462	0.0272193
GPM6B	1.34e-12	-0.582478	0.925	0.957	1.23e-08
COX14	2.99e-06	-0.583579	0.517	0.443	0.0273818
CDC123	7.04e-07	-0.584434	0.789	0.842	0.00644151
UBD	1.66e-08	-0.588317	0.656	0.553	0.00015148
BTG2	2.5e-06	-0.589682	0.659	0.572	0.0228578
BMP2	1.21e-07	-0.593505	0.773	0.848	0.0011069
QPCTL	2.19e-07	-0.595054	0.604	0.498	0.00199947
ZBTB49	3.95e-09	-0.596956	0.608	0.731	3.62e-05
KCTD13	2.83e-11	-0.604407	0.79	0.91	2.59e-07
TUBB	2.12e-06	-0.605815	0.598	0.481	0.0193542
TRIM23	1.04e-08	-0.624259	0.742	0.829	9.5e-05
BACE1	2.53e-08	-0.624532	0.747	0.844	0.000230903
S100G	6.83e-11	-0.626175	0.483	0.336	6.25e-07
MDP1	8.25e-07	-0.631935	0.493	0.565	0.00753974
ENSA	9.67e-12	-0.633755	0.588	0.445	8.84e-08
ISG15	1.98e-07	-0.634363	0.559	0.457	0.00180968
CRTAP	4.63e-14	-0.637596	0.672	0.819	4.23e-10
PCK1	1.94e-14	-0.642585	0.516	0.4	1.78e-10
GPR146	2.29e-07	-0.643353	0.443	0.541	0.0020972
OGN	5.62e-21	-0.648473	0.625	0.457	5.14e-17
POLR2G	1.59e-06	-0.649108	0.51	0.6	0.0145014
MRPS18C	1.1e-07	-0.659651	0.743	0.837	0.00101013
CMBL	1.73e-07	-0.661284	0.463	0.567	0.00158269
PTCD2	2.59e-08	-0.663617	0.673	0.784	0.00023676
SRP19	9.22e-07	-0.667776	0.697	0.802	0.0084313
SARS2	7.23e-07	-0.673937	0.55	0.662	0.0066135
PNLDC1	7.55e-15	-0.675546	0.708	0.569	6.91e-11
NANS	1.88e-15	-0.684922	0.543	0.738	1.72e-11
GINS1	2.95e-07	-0.690354	0.761	0.844	0.00270062
HOXA4	1.34e-06	-0.695394	0.564	0.485	0.0122598
MRPS25	8.65e-13	-0.705822	0.664	0.778	7.91e-09
MTO1	4.8e-10	-0.708872	0.859	0.939	4.39e-06
CCDC22	4.47e-08	-0.712868	0.646	0.77	0.000409144
ERLEC1	2.36e-08	-0.719876	0.498	0.623	0.00021582
PPP1R3E	1.73e-06	-0.722417	0.627	0.527	0.0158154
ITGA7	1.66e-09	-0.725266	0.686	0.736	1.52e-05
LDLR	3.35e-06	-0.726092	0.602	0.711	0.0305909
CBY1	2.75e-15	-0.730691	0.579	0.742	2.52e-11
PEX3	1.58e-21	-0.73187	0.718	0.523	1.45e-17
AGBL5	6.88e-08	-0.733264	0.38	0.49	0.000628948
URB1	1.9e-10	-0.733359	0.612	0.753	1.74e-06
WDR5B	4.96e-06	-0.734409	0.531	0.45	0.0453978
ACOT8	1.73e-11	-0.734649	0.618	0.743	1.59e-07
EGR1	5.41e-10	-0.745077	0.549	0.418	4.95e-06
TRIB1	1.56e-16	-0.756024	0.663	0.469	1.42e-12
NRBP2	5.72e-09	-0.75846	0.673	0.537	5.23e-05
DSN1	1.65e-13	-0.759618	0.631	0.758	1.51e-09
TIMM8B	4.95e-06	-0.760184	0.43	0.335	0.0452469
PCBP1	7.3e-10	-0.7655	0.658	0.813	6.68e-06
GNAS	1.74e-07	-0.774954	0.559	0.442	0.00159268
POLR1E	1.02e-07	-0.777578	0.597	0.765	0.000934346
FGL2	4.35e-16	-0.783521	0.689	0.511	3.98e-12
SFXN3	2.5e-06	-0.796602	0.681	0.774	0.0228317
SLC25A5	1.3e-09	-0.801298	0.71	0.611	1.19e-05
SEPTIN8	1.43e-10	-0.80249	0.748	0.876	1.31e-06
LZTS1	3.73e-06	-0.80586	0.871	0.745	0.0340919
ZNF22	5.44e-09	-0.811463	0.585	0.461	4.97e-05
COL6A2	2.66e-09	-0.81249	0.702	0.534	2.44e-05
CSTF2T	2.58e-09	-0.81375	0.517	0.435	2.36e-05
C15H11orf71	2.29e-13	-0.831713	0.497	0.39	2.09e-09
RAD1	1.86e-08	-0.837091	0.528	0.651	0.000169623
RUSC1	4.98e-11	-0.838507	0.618	0.759	4.56e-07
THRSP	2.2e-06	-0.841699	0.497	0.383	0.0201421
RABGGTA	3.48e-14	-0.857003	0.524	0.697	3.18e-10
GUSB	6.31e-12	-0.857922	0.58	0.73	5.77e-08
TCAIM	7.61e-11	-0.858584	0.755	0.794	6.96e-07
EIF2B1	4.51e-08	-0.866541	0.529	0.64	0.000412381
RHBDD3	2.75e-14	-0.869242	0.424	0.579	2.51e-10
ABHD1	1.12e-08	-0.87208	0.422	0.529	0.000102444
PCYT2	1.02e-08	-0.876099	0.701	0.841	9.36e-05
SPRYD7	2.04e-10	-0.877573	0.531	0.641	1.87e-06
ZNF383	6.21e-13	-0.878251	0.741	0.656	5.68e-09
ACVR1C	7.23e-11	-0.887531	0.807	0.627	6.61e-07
EMG1	3.25e-10	-0.904728	0.384	0.514	2.98e-06
PHLDB3	1.13e-16	-0.910661	0.391	0.52	1.03e-12
ZDHHC8	4.15e-12	-0.911609	0.597	0.473	3.79e-08
HES1	2.75e-20	-0.912493	0.737	0.533	2.51e-16
HOXD4	2.6e-07	-0.915314	0.692	0.569	0.00237424
LYSMD1	1.36e-20	-0.924165	0.72	0.889	1.25e-16
CCDC34	2.33e-27	-0.924485	0.55	0.792	2.13e-23
CEBPB	6.62e-14	-0.924551	0.707	0.557	6.06e-10
RRP7	6.74e-11	-0.940055	0.442	0.561	6.16e-07
CPNE5	1.91e-16	-0.946226	0.575	0.757	1.75e-12
BLCAP	1.16e-07	-0.947551	0.55	0.442	0.00106065
PACRGL	3.61e-13	-0.966917	0.614	0.488	3.3e-09
ITGA3	2.54e-13	-0.968514	0.776	0.855	2.32e-09
OSGEPL1	1.89e-07	-0.978604	0.42	0.51	0.0017282
YARS2	1.18e-06	-1.00698	0.572	0.486	0.0107855
AOC3	3.19e-17	-1.01671	0.591	0.413	2.92e-13
ZNF112	8.46e-21	-1.03808	0.623	0.822	7.74e-17
LIMK1	1.2e-06	-1.03823	0.65	0.779	0.0110031
TUBG1	1.06e-07	-1.05808	0.797	0.71	0.000971835
COL8A1	1.34e-07	-1.071	0.864	0.759	0.00122266
COQ10A	4.07e-06	-1.08068	0.384	0.454	0.0371869
TSPAN6	3.9e-06	-1.10069	0.471	0.562	0.0356571
DDIT4	4.78e-10	-1.10345	0.604	0.447	4.37e-06
TIMM9	2e-10	-1.10988	0.609	0.735	1.83e-06
DYNLRB2	1.2e-16	-1.12076	0.42	0.595	1.1e-12
TBXA2R	5.93e-07	-1.12626	0.699	0.638	0.00542417
SIRT6	7.85e-14	-1.12882	0.614	0.792	7.18e-10
LYRM1	1.34e-16	-1.13283	0.558	0.7	1.22e-12
KYAT3	3.18e-09	-1.14608	0.444	0.572	2.91e-05
TRAPPC4	2.23e-15	-1.17418	0.616	0.457	2.04e-11
ZNF622	5.1e-06	-1.19628	0.479	0.567	0.0466614
HOXC4	2.74e-14	-1.20578	0.664	0.517	2.5e-10
RNF180	1.78e-21	-1.21763	0.712	0.813	1.63e-17
BNIP3	3.25e-11	-1.27994	0.432	0.599	2.97e-07
KRT10	1.2e-12	-1.28312	0.69	0.548	1.09e-08
MRTO4	3.36e-07	-1.28881	0.389	0.475	0.00306824
GET4	1.84e-10	-1.38041	0.584	0.472	1.68e-06
PLAG1	3.52e-15	-1.39831	0.722	0.582	3.21e-11
SNAPC5	5.1e-09	-1.40037	0.645	0.544	4.67e-05
TMEM126B	3.3e-17	-1.40397	0.324	0.464	3.02e-13
PEX11A	7.35e-08	-1.40536	0.619	0.532	0.000672104
ARMCX1	2.38e-06	-1.40712	0.339	0.297	0.0217554
TRIAP1	7.66e-08	-1.52829	0.383	0.349	0.000700491
B3GNT9	1.93e-17	-1.58486	0.792	0.626	1.77e-13
IBA57	5.5e-22	-1.63373	0.486	0.699	5.03e-18
SPIN2	3.71e-16	-1.63458	0.625	0.493	3.4e-12
PYCR2	6.7e-13	-1.64631	0.386	0.507	6.13e-09
GDPD3	5.09e-09	-1.70344	0.505	0.629	4.65e-05
GAT	1.37e-10	-1.71651	0.661	0.557	1.25e-06
C1H3orf33	1.67e-08	-1.80861	0.591	0.771	0.000153128
LYSMD4	5.59e-07	-1.80939	0.641	0.566	0.00510956
HOXB8	3.4e-16	-1.87715	0.31	0.274	3.11e-12
ZNF471	1.26e-07	-2.14423	0.514	0.682	0.00114814
ZNF248	4.7e-20	-2.14619	0.387	0.568	4.3e-16
MACROH2A2	2.21e-22	-2.51404	0.523	0.375	2.02e-18

## Sheet: IMC_VAT_GO
ONTOLOGY	ID	Description	setSize	enrichmentScore	NES	pvalue	p.adjust	qvalue	rank	leading_edge	core_enrichment
BP	GO:0032940	secretion by cell	9	0.595718	1.8568	0.00803674	0.00803674	0.53868	162	tags=44%, list=8%, signal=41%	AQP1/EXOC8/PFKL/CLTRN
BP	GO:0002790	peptide secretion	3	0.917274	1.85225	0.00117901	0.00117901	0.283584	162	tags=100%, list=8%, signal=92%	AQP1/PFKL/CLTRN
BP	GO:0009914	hormone transport	3	0.917274	1.85225	0.00117901	0.00117901	0.283584	162	tags=100%, list=8%, signal=92%	AQP1/PFKL/CLTRN
BP	GO:0015833	peptide transport	3	0.917274	1.85225	0.00117901	0.00117901	0.283584	162	tags=100%, list=8%, signal=92%	AQP1/PFKL/CLTRN
BP	GO:0030072	peptide hormone secretion	3	0.917274	1.85225	0.00117901	0.00117901	0.283584	162	tags=100%, list=8%, signal=92%	AQP1/PFKL/CLTRN
BP	GO:0042886	amide transport	3	0.917274	1.85225	0.00117901	0.00117901	0.283584	162	tags=100%, list=8%, signal=92%	AQP1/PFKL/CLTRN
BP	GO:0046879	hormone secretion	3	0.917274	1.85225	0.00117901	0.00117901	0.283584	162	tags=100%, list=8%, signal=92%	AQP1/PFKL/CLTRN
BP	GO:0023061	signal release	4	0.806988	1.82646	0.00369362	0.00369362	0.53868	162	tags=75%, list=8%, signal=69%	AQP1/PFKL/CLTRN
BP	GO:0006959	humoral immune response	3	0.901665	1.82074	0.00137552	0.00137552	0.300771	192	tags=100%, list=10%, signal=90%	C4A/BMI1/CFB
BP	GO:0002250	adaptive immune response	5	0.724479	1.79431	0.00657132	0.00657132	0.53868	534	tags=100%, list=28%, signal=72%	C4A/ZC3H12A/CD3E/TRAF6/CSK
BP	GO:0140352	export from cell	10	0.551724	1.78682	0.0139101	0.0139101	0.608328	162	tags=40%, list=8%, signal=37%	AQP1/EXOC8/PFKL/CLTRN
BP	GO:1903322	positive regulation of protein modification by small protein conjugation or removal	4	0.759873	1.71983	0.00991446	0.00991446	0.53868	209	tags=75%, list=11%, signal=67%	TBC1D7/BMI1/ZC3H12A
BP	GO:0048592	eye morphogenesis	3	0.850254	1.71692	0.00746709	0.00746709	0.53868	18	tags=67%, list=1%, signal=66%	AQP1/GNAT1
BP	GO:0002252	immune effector process	12	0.492704	1.70889	0.026649	0.026649	0.772264	380	tags=58%, list=20%, signal=47%	C4A/CUEDC2/CFB/APOA1/ZC3H12A/TRAF6/LFNG
BP	GO:0010817	regulation of hormone levels	5	0.669771	1.65882	0.0237727	0.0237727	0.753529	162	tags=60%, list=8%, signal=55%	AQP1/PFKL/CLTRN
BP	GO:0002367	cytokine production involved in immune response	3	0.82102	1.65789	0.0133622	0.0133622	0.608328	347	tags=100%, list=18%, signal=82%	CUEDC2/APOA1/TRAF6
BP	GO:0002460	adaptive immune response based on somatic recombination of immune receptors built from immunoglobulin superfamily domains	3	0.82102	1.65789	0.0133622	0.0133622	0.608328	347	tags=100%, list=18%, signal=82%	C4A/ZC3H12A/TRAF6
BP	GO:0002718	regulation of cytokine production involved in immune response	3	0.82102	1.65789	0.0133622	0.0133622	0.608328	347	tags=100%, list=18%, signal=82%	CUEDC2/APOA1/TRAF6
BP	GO:0046903	secretion	12	0.468336	1.62437	0.041958	0.041958	0.912363	162	tags=33%, list=8%, signal=31%	AQP1/EXOC8/PFKL/CLTRN
BP	GO:1902116	negative regulation of organelle assembly	3	0.793847	1.60302	0.0224013	0.0224013	0.752225	56	tags=67%, list=3%, signal=65%	TBC1D7/CHMP4A
BP	GO:0007600	sensory perception	8	0.532804	1.59117	0.0480366	0.0480366	0.927691	249	tags=50%, list=13%, signal=44%	AQP1/GNAT1/RIPOR2/GRAP
BP	GO:0034219	carbohydrate transmembrane transport	3	0.787721	1.59065	0.0263313	0.0263313	0.772264	411	tags=100%, list=21%, signal=79%	AQP1/SLC2A8/SESN2
BP	GO:0071356	cellular response to tumor necrosis factor	5	0.635157	1.57309	0.0429068	0.0429068	0.912363	209	tags=60%, list=11%, signal=54%	FAS/APOA1/ZC3H12A
BP	GO:0006955	immune response	46	0.279535	1.5712	0.0415462	0.0415462	0.912363	534	tags=43%, list=28%, signal=32%	POLR3H/GPR108/FAS/CHID1/C4A/CUEDC2/BMI1/CFB/APOA1/ZC3H12A/MX1/TKFC/CD3E/TRAF6/LFNG/IFNAR2/TOLLIP/PHPT1/FLOT1/CSK
BP	GO:0002698	negative regulation of immune effector process	4	0.687333	1.55565	0.0439347	0.0439347	0.912363	209	tags=75%, list=11%, signal=67%	CUEDC2/APOA1/ZC3H12A
BP	GO:0048017	inositol lipid-mediated signaling	4	0.684539	1.54932	0.0466563	0.0466563	0.912363	610	tags=100%, list=32%, signal=68%	PLD2/PIK3R2/GATA3/PPP1R16B
BP	GO:0051046	regulation of secretion	4	0.682979	1.54579	0.0482115	0.0482115	0.927691	123	tags=50%, list=6%, signal=47%	AQP1/PFKL
BP	GO:0051180	vitamin transport	3	0.764828	1.54442	0.03989	0.03989	0.912363	455	tags=100%, list=24%, signal=76%	APOA1/SLC2A8/CD320
BP	GO:0050779	RNA destabilization	3	0.758065	1.53076	0.0436235	0.0436235	0.912363	468	tags=100%, list=24%, signal=76%	DXO/ZC3H12A/MOV10
BP	GO:0062014	negative regulation of small molecule metabolic process	4	-0.681936	-1.55847	0.0464829	0.0464829	0.912363	616	tags=100%, list=32%, signal=68%	MST1/DDIT4/SNAI2
BP	GO:0048863	stem cell differentiation	5	-0.62003	-1.56015	0.0457557	0.0457557	0.912363	219	tags=60%, list=11%, signal=53%	HES1/SETD6/SNAI2
BP	GO:0043473	pigmentation	3	-0.768344	-1.56111	0.035816	0.035816	0.904236	99	tags=100%, list=5%, signal=95%	SNAI2/POMC
BP	GO:0045926	negative regulation of growth	5	-0.624768	-1.57208	0.0432712	0.0432712	0.912363	365	tags=80%, list=19%, signal=65%	HYAL1/CDKN2D/GNAS/NAIF1
BP	GO:0019722	calcium-mediated signaling	3	-0.776147	-1.57697	0.0315425	0.0315425	0.815786	97	tags=67%, list=5%, signal=63%	POMC/RGN
BP	GO:0000381	regulation of alternative mRNA splicing, via spliceosome	3	-0.776275	-1.57723	0.0315425	0.0315425	0.815786	434	tags=100%, list=23%, signal=78%	EIF4A3/RBM8A
BP	GO:0048024	regulation of mRNA splicing, via spliceosome	3	-0.776275	-1.57723	0.0315425	0.0315425	0.815786	434	tags=100%, list=23%, signal=78%	EIF4A3/RBM8A
BP	GO:1903578	regulation of ATP metabolic process	3	-0.777315	-1.57934	0.031339	0.031339	0.815786	432	tags=100%, list=22%, signal=78%	PPARGC1A/DDIT4
BP	GO:0007049	cell cycle	59	-0.247031	-1.58209	0.0294448	0.0294448	0.814052	528	tags=44%, list=27%, signal=33%	TUBB/HMG20B/ENSA/CCND2/MCM7/RPL26/CDK12/HYAL1/KLHL9/CDKN2D/SBDS/SLC25A5/IRF1/KLHDC3/HES1/ENTR1/BLCAP/NPR2/ANAPC16/NUDT16/CETN2/BCCIP/CDC26/PTGS2/SPIN2/MAP10
BP	GO:1901888	regulation of cell junction assembly	3	-0.782195	-1.58925	0.028897	0.028897	0.814052	99	tags=100%, list=5%, signal=95%	SNAI2/APOD
BP	GO:0045892	negative regulation of DNA-templated transcription	20	-0.357786	-1.59612	0.0454841	0.0454841	0.912363	284	tags=45%, list=15%, signal=39%	ZNF22/CRYAB/IRF1/HES1/CEBPB/ZBTB6/CXXC5/EID2/SNAI2
BP	GO:1902679	negative regulation of RNA biosynthetic process	20	-0.357786	-1.59612	0.0454841	0.0454841	0.912363	284	tags=45%, list=15%, signal=39%	ZNF22/CRYAB/IRF1/HES1/CEBPB/ZBTB6/CXXC5/EID2/SNAI2
BP	GO:1903507	negative regulation of nucleic acid-templated transcription	20	-0.357786	-1.59612	0.0454841	0.0454841	0.912363	284	tags=45%, list=15%, signal=39%	ZNF22/CRYAB/IRF1/HES1/CEBPB/ZBTB6/CXXC5/EID2/SNAI2
BP	GO:1902229	regulation of intrinsic apoptotic signaling pathway in response to DNA damage	3	-0.786681	-1.59837	0.0262515	0.0262515	0.772264	414	tags=100%, list=22%, signal=79%	CDKN2D/SNAI2
BP	GO:0007167	enzyme-linked receptor protein signaling pathway	27	-0.321503	-1.59872	0.0432018	0.0432018	0.912363	380	tags=41%, list=20%, signal=33%	RASL11B/F3/FGF1/IFT20/HES1/ANGPT2/NPR2/DDIT4/ASPN/EID2/APOD
BP	GO:0045833	negative regulation of lipid metabolic process	3	-0.787155	-1.59933	0.0258445	0.0258445	0.772264	99	tags=100%, list=5%, signal=95%	SNAI2/APOD
BP	GO:0034470	ncRNA processing	18	-0.376352	-1.60464	0.0409836	0.0409836	0.912363	531	tags=56%, list=28%, signal=41%	PUS3/GON7/SARS2/RPL26/EIF4A3/SBDS/NUDT16/ZBTB8OS/TRMT6/PRKRA
BP	GO:0007596	blood coagulation	8	-0.524346	-1.60584	0.0433137	0.0433137	0.912363	319	tags=62%, list=17%, signal=52%	F3/GNAS/TFPI2/PROCR/KLKB1
BP	GO:0007599	hemostasis	8	-0.524346	-1.60584	0.0433137	0.0433137	0.912363	319	tags=62%, list=17%, signal=52%	F3/GNAS/TFPI2/PROCR/KLKB1
BP	GO:0050817	coagulation	8	-0.524346	-1.60584	0.0433137	0.0433137	0.912363	319	tags=62%, list=17%, signal=52%	F3/GNAS/TFPI2/PROCR/KLKB1
BP	GO:0008202	steroid metabolic process	9	-0.500306	-1.60991	0.044598	0.044598	0.912363	689	tags=89%, list=36%, signal=57%	HINT2/SMPD1/CYP51A1/IDI1/LDLR/EGR1/FGF1/SNAI2
BP	GO:0000122	negative regulation of transcription by RNA polymerase II	14	-0.417038	-1.61082	0.0423269	0.0423269	0.912363	284	tags=50%, list=15%, signal=43%	ZNF22/HES1/CEBPB/ZBTB6/CXXC5/EID2/SNAI2
BP	GO:0051241	negative regulation of multicellular organismal process	29	-0.318716	-1.62447	0.0369641	0.0369641	0.907229	369	tags=41%, list=19%, signal=34%	LDLR/GNAS/FGL2/IRF1/HES1/ANGPT2/CEBPB/TBXA2R/SNAI2/POMC/KLKB1/APOD
BP	GO:0019953	sexual reproduction	14	-0.424976	-1.64148	0.0364662	0.0364662	0.904236	271	tags=43%, list=14%, signal=37%	HSPA2/IFT20/NPR2/CETN2/PTGS2/SPIN2
BP	GO:0002065	columnar/cuboidal epithelial cell differentiation	4	-0.720979	-1.64769	0.0255039	0.0255039	0.772264	541	tags=100%, list=28%, signal=72%	TUBB/HES1/CEBPB
BP	GO:0051726	regulation of cell cycle	33	-0.312372	-1.65653	0.0264386	0.0264386	0.772264	414	tags=42%, list=22%, signal=34%	RPL26/CDK12/HYAL1/KLHL9/CDKN2D/IRF1/HES1/NPR2/NUDT16/CETN2/CDC26/PTGS2/SPIN2/MAP10
BP	GO:0006022	aminoglycan metabolic process	4	-0.725664	-1.6584	0.0228301	0.0228301	0.752225	532	tags=100%, list=28%, signal=73%	HYAL1/ITIH3/XYLT2
BP	GO:0030203	glycosaminoglycan metabolic process	4	-0.725664	-1.6584	0.0228301	0.0228301	0.752225	532	tags=100%, list=28%, signal=73%	HYAL1/ITIH3/XYLT2
BP	GO:1903510	mucopolysaccharide metabolic process	4	-0.725664	-1.6584	0.0228301	0.0228301	0.752225	532	tags=100%, list=28%, signal=73%	HYAL1/ITIH3/XYLT2
BP	GO:0050810	regulation of steroid biosynthetic process	3	-0.825182	-1.6766	0.00956451	0.00956451	0.53868	340	tags=100%, list=18%, signal=82%	FGF1/SNAI2
BP	GO:0032602	chemokine production	3	-0.825182	-1.6766	0.00956451	0.00956451	0.53868	340	tags=100%, list=18%, signal=82%	SNAI2/APOD
BP	GO:0032642	regulation of chemokine production	3	-0.825182	-1.6766	0.00956451	0.00956451	0.53868	340	tags=100%, list=18%, signal=82%	SNAI2/APOD
BP	GO:0032465	regulation of cytokinesis	3	-0.829344	-1.68505	0.00915751	0.00915751	0.53868	332	tags=100%, list=17%, signal=83%	CETN2/MAP10
BP	GO:0021700	developmental maturation	5	-0.672917	-1.69323	0.021118	0.021118	0.752225	634	tags=100%, list=33%, signal=67%	CDH5/HES1/NPR2/PTGS2
BP	GO:0010640	regulation of platelet-derived growth factor receptor signaling pathway	3	-0.836108	-1.6988	0.00814001	0.00814001	0.53868	319	tags=100%, list=17%, signal=84%	IFT20/APOD
BP	GO:0048008	platelet-derived growth factor receptor signaling pathway	3	-0.836108	-1.6988	0.00814001	0.00814001	0.53868	319	tags=100%, list=17%, signal=84%	IFT20/APOD
BP	GO:0010721	negative regulation of cell development	6	-0.626314	-1.70366	0.0219735	0.0219735	0.752225	369	tags=83%, list=19%, signal=68%	LDLR/FGL2/IRF1/HES1/NPR2
BP	GO:0051253	negative regulation of RNA metabolic process	22	-0.37079	-1.71018	0.0270508	0.0270508	0.774575	284	tags=45%, list=15%, signal=39%	ZNF22/CRYAB/IRF1/HES1/CEBPB/ZBTB6/NUDT16/CXXC5/EID2/SNAI2
BP	GO:0050890	cognition	6	-0.630802	-1.71587	0.0203151	0.0203151	0.740351	477	tags=83%, list=25%, signal=63%	CCND2/RIC8A/LDLR/GNAS/IFT20
BP	GO:0007611	learning or memory	4	-0.754295	-1.72383	0.0121349	0.0121349	0.608328	477	tags=100%, list=25%, signal=75%	RIC8A/LDLR/IFT20
BP	GO:0008637	apoptotic mitochondrial changes	3	-0.850156	-1.72734	0.00569801	0.00569801	0.53868	292	tags=100%, list=15%, signal=85%	NAIF1/BNIP3
BP	GO:1902108	regulation of mitochondrial membrane permeability involved in apoptotic process	3	-0.850156	-1.72734	0.00569801	0.00569801	0.53868	292	tags=100%, list=15%, signal=85%	NAIF1/BNIP3
BP	GO:0071695	anatomical structure maturation	4	-0.760541	-1.73811	0.0100782	0.0100782	0.53868	465	tags=100%, list=24%, signal=76%	HES1/NPR2/PTGS2
BP	GO:0006694	steroid biosynthetic process	6	-0.644607	-1.75342	0.0151327	0.0151327	0.616916	689	tags=100%, list=36%, signal=64%	CYP51A1/IDI1/EGR1/FGF1/SNAI2
BP	GO:0050684	regulation of mRNA processing	4	-0.771473	-1.76309	0.00925545	0.00925545	0.53868	444	tags=100%, list=23%, signal=77%	MAGOH/EIF4A3/RBM8A
BP	GO:0003006	developmental process involved in reproduction	13	-0.471876	-1.77126	0.0190374	0.0190374	0.726331	271	tags=46%, list=14%, signal=40%	HSPA2/IFT20/CEBPB/NPR2/CETN2/PTGS2
BP	GO:0000184	nuclear-transcribed mRNA catabolic process, nonsense-mediated decay	4	-0.776679	-1.77499	0.00781571	0.00781571	0.53868	434	tags=100%, list=23%, signal=78%	EIF4A3/RBM8A/MAGOHB
BP	GO:0045724	positive regulation of cilium assembly	3	-0.878772	-1.78548	0.0038665	0.0038665	0.53868	237	tags=100%, list=12%, signal=88%	ENTR1/DYNLL1
BP	GO:0006383	transcription by RNA polymerase III	6	-0.658012	-1.78988	0.0126451	0.0126451	0.608328	57	tags=33%, list=3%, signal=32%	SNAPC5/BRF2
BP	GO:0008630	intrinsic apoptotic signaling pathway in response to DNA damage	4	-0.78709	-1.79878	0.0061703	0.0061703	0.53868	414	tags=100%, list=22%, signal=79%	CDKN2D/DDIT4/SNAI2
BP	GO:0048469	cell maturation	3	-0.888137	-1.80451	0.0022385	0.0022385	0.448583	219	tags=100%, list=11%, signal=89%	NPR2/PTGS2
BP	GO:0045934	negative regulation of nucleobase-containing compound metabolic process	24	-0.384376	-1.82925	0.0139104	0.0139104	0.608328	284	tags=46%, list=15%, signal=40%	ZNF22/CRYAB/IRF1/HES1/CEBPB/ZBTB6/NUDT16/CXXC5/DDIT4/EID2/SNAI2
BP	GO:0051028	mRNA transport	6	-0.677087	-1.84177	0.00953566	0.00953566	0.53868	434	tags=83%, list=23%, signal=65%	MAGOH/EIF4A3/RBM8A/CETN2/MAGOHB
BP	GO:0019216	regulation of lipid metabolic process	14	-0.483648	-1.8681	0.00868244	0.00868244	0.53868	632	tags=79%, list=33%, signal=53%	FITM2/PLIN5/LACTB/CTDNEP1/PCK1/LDLR/EGR1/FGF1/DNAJC19/SNAI2/APOD
BP	GO:0006979	response to oxidative stress	22	-0.411065	-1.89593	0.00967671	0.00967671	0.53868	168	tags=32%, list=9%, signal=29%	GPX8/LIAS/PRKRA/PTGS2/APOD/PYCR2/BRF2
BP	GO:0046890	regulation of lipid biosynthetic process	9	-0.591252	-1.90256	0.00607203	0.00607203	0.53868	632	tags=89%, list=33%, signal=60%	FITM2/PLIN5/CTDNEP1/PCK1/LDLR/EGR1/FGF1/SNAI2
BP	GO:0032504	multicellular organism reproduction	13	-0.523812	-1.96621	0.00513369	0.00513369	0.53868	340	tags=77%, list=18%, signal=64%	STRBP/CTDNEP1/CXADR/EGR1/HSPA2/IFT20/NPR2/CETN2/PTGS2/SPIN2
BP	GO:0048609	multicellular organismal reproductive process	13	-0.523812	-1.96621	0.00513369	0.00513369	0.53868	340	tags=77%, list=18%, signal=64%	STRBP/CTDNEP1/CXADR/EGR1/HSPA2/IFT20/NPR2/CETN2/PTGS2/SPIN2
BP	GO:0007276	gamete generation	11	-0.577048	-2.0241	0.00275307	0.00275307	0.47299	271	tags=82%, list=14%, signal=71%	STRBP/CTDNEP1/CXADR/HSPA2/IFT20/NPR2/CETN2/PTGS2/SPIN2
CC	GO:0030894	replisome	3	0.920395	1.85856	0.000982511	0.000982511	0.283584	156	tags=100%, list=8%, signal=92%	POLD2/POLA2/POLD1
CC	GO:0043596	nuclear replication fork	3	0.920395	1.85856	0.000982511	0.000982511	0.283584	156	tags=100%, list=8%, signal=92%	POLD2/POLA2/POLD1
CC	GO:0043601	nuclear replisome	3	0.920395	1.85856	0.000982511	0.000982511	0.283584	156	tags=100%, list=8%, signal=92%	POLD2/POLA2/POLD1
CC	GO:0000315	organellar large ribosomal subunit	13	0.509036	1.82224	0.0138915	0.0138915	0.608328	149	tags=38%, list=8%, signal=36%	MRPL2/MRPL12/MRPL55/MRPL35/MRPL43
CC	GO:0005762	mitochondrial large ribosomal subunit	13	0.509036	1.82224	0.0138915	0.0138915	0.608328	149	tags=38%, list=8%, signal=36%	MRPL2/MRPL12/MRPL55/MRPL35/MRPL43
CC	GO:0042575	DNA polymerase complex	4	0.800433	1.81162	0.00447123	0.00447123	0.53868	156	tags=75%, list=8%, signal=69%	POLD2/POLA2/POLD1
CC	GO:0015934	large ribosomal subunit	14	0.484775	1.7858	0.0190918	0.0190918	0.726331	149	tags=36%, list=8%, signal=33%	MRPL2/MRPL12/MRPL55/MRPL35/MRPL43
CC	GO:0005925	focal adhesion	7	0.626265	1.77034	0.0146464	0.0146464	0.612813	568	tags=86%, list=30%, signal=61%	TRIP6/RHOU/ANXA6/ITGA5/PIK3R2/THSD1
CC	GO:0030055	cell-substrate junction	7	0.626265	1.77034	0.0146464	0.0146464	0.612813	568	tags=86%, list=30%, signal=61%	TRIP6/RHOU/ANXA6/ITGA5/PIK3R2/THSD1
CC	GO:0005657	replication fork	4	0.77349	1.75064	0.00758165	0.00758165	0.53868	156	tags=75%, list=8%, signal=69%	POLD2/POLA2/POLD1
CC	GO:0031253	cell projection membrane	9	0.555447	1.73127	0.0193264	0.0193264	0.726331	162	tags=44%, list=8%, signal=41%	AQP1/GNAT1/RIPOR2/CLTRN
CC	GO:0030667	secretory granule membrane	4	0.762624	1.72605	0.00972006	0.00972006	0.53868	460	tags=100%, list=24%, signal=76%	AQP1/ATP8A1/ANXA6/DNAJC5
CC	GO:0030054	cell junction	40	0.318399	1.7088	0.0200182	0.0200182	0.740351	568	tags=50%, list=30%, signal=36%	GID8/TRIP6/RHOU/C4A/ABHD17A/GRAP/ADA/ARPC5L/SEPTIN5/ANXA6/TBC1D24/ITGA5/DNAJC5/LIN7C/EIF3I/GRK2/PIK3R2/FLOT1/CSK/THSD1
CC	GO:0098862	cluster of actin-based cell projections	4	0.750105	1.69772	0.0124417	0.0124417	0.608328	162	tags=75%, list=8%, signal=69%	AQP1/RIPOR2/CLTRN
CC	GO:0005759	mitochondrial matrix	50	0.282615	1.62733	0.0308686	0.0308686	0.815786	615	tags=52%, list=32%, signal=36%	MRPL2/MRPL12/MRPL55/ERAL1/MRPL35/ALKBH7/MRPL43/LONP1/TFB2M/MAIP1/ALDH4A1/MTIF2/CLPP/MRPS15/ADPRS/MRPS11/TST/MRPL48/MRPS16/GADD45GIP1/FDX2/MRPS10/MRPS17/SIRT5/DHX30/XRCC3
CC	GO:0016324	apical plasma membrane	4	0.695995	1.57525	0.0379082	0.0379082	0.912363	85	tags=50%, list=4%, signal=48%	AQP1/RIPOR2
CC	GO:0042583	chromaffin granule	3	0.762227	1.53917	0.040283	0.040283	0.912363	460	tags=100%, list=24%, signal=76%	ATP8A1/ANXA6/DNAJC5
CC	GO:0042584	chromaffin granule membrane	3	0.762227	1.53917	0.040283	0.040283	0.912363	460	tags=100%, list=24%, signal=76%	ATP8A1/ANXA6/DNAJC5
CC	GO:0071006	U2-type catalytic step 1 spliceosome	3	-0.789802	-1.60471	0.0238095	0.0238095	0.753529	408	tags=100%, list=21%, signal=79%	RBM8A/MAGOHB
CC	GO:0071012	catalytic step 1 spliceosome	3	-0.789802	-1.60471	0.0238095	0.0238095	0.753529	408	tags=100%, list=21%, signal=79%	RBM8A/MAGOHB
CC	GO:0097431	mitotic spindle pole	3	-0.799844	-1.62511	0.0189255	0.0189255	0.726331	101	tags=100%, list=5%, signal=95%	BCCIP/MAP10
CC	GO:0015630	microtubule cytoskeleton	46	-0.284423	-1.68912	0.0183609	0.0183609	0.726331	386	tags=39%, list=20%, signal=32%	CCDC22/AAMP/CBY1/AGBL5/TXNDC9/SBDS/SLC25A5/HSPA2/IFT20/ENTR1/DYNLL1/CETN2/TUBG1/PROCR/DYNLRB2/BCCIP/HARBI1/MAP10
CC	GO:0031461	cullin-RING ubiquitin ligase complex	8	-0.555676	-1.70178	0.0258621	0.0258621	0.772264	655	tags=88%, list=34%, signal=58%	ELOC/KCTD13/FBXO25/KLHL9/KLHDC3/ANAPC16/CDC26
CC	GO:0005815	microtubule organizing center	26	-0.368138	-1.80273	0.0147772	0.0147772	0.612813	386	tags=46%, list=20%, signal=37%	CCDC22/CBY1/TXNDC9/IFT20/ENTR1/DYNLL1/CETN2/TUBG1/PROCR/BCCIP/HARBI1/MAP10
CC	GO:0000922	spindle pole	5	-0.751639	-1.89131	0.00434783	0.00434783	0.53868	297	tags=80%, list=15%, signal=68%	SBDS/TUBG1/BCCIP/MAP10
CC	GO:0005813	centrosome	17	-0.457356	-1.89907	0.00693842	0.00693842	0.53868	205	tags=41%, list=11%, signal=37%	ENTR1/DYNLL1/TUBG1/PROCR/BCCIP/HARBI1/MAP10
CC	GO:0005814	centriole	6	-0.714907	-1.94465	0.00476783	0.00476783	0.53868	359	tags=83%, list=19%, signal=68%	CBY1/IFT20/CETN2/TUBG1/BCCIP
CC	GO:0005615	extracellular space	25	-0.427395	-2.06355	0.00242451	0.00242451	0.448583	420	tags=60%, list=22%, signal=48%	MST1/LDLR/HYAL1/F3/TMSB4/FGF1/SERPINH1/ANGPT2/XYLT2/AOC3/TF/LOX/KRT10/KLKB1/APOD
CC	GO:0005576	extracellular region	50	-0.372713	-2.26775	0.000451467	0.000451467	0.283584	676	tags=72%, list=35%, signal=48%	PDGFRL/SMPD1/ARSK/PGK1/IFI30/THBS1/VEGFA/GHR/ADAMTS5/IL34/ISG15/ADAMTS4/OGN/MST1/QPCT/EPDR1/LDLR/HYAL1/F3/GNAS/TMSB4/FGF1/CRYAB/VWA1/SERPINH1/SPP1/ITIH3/ANGPT2/XYLT2/TUFT1/AOC3/TF/LOX/KRT10/KLKB1/APOD
MF	GO:0003712	transcription coregulator activity	13	0.465114	1.665	0.0362305	0.0362305	0.904236	387	tags=54%, list=20%, signal=43%	MED22/PRMT5/TGFB1I1/SS18L1/TFB2M/CCND1/AIP
MF	GO:0043021	ribonucleoprotein complex binding	9	0.529755	1.6512	0.0348259	0.0348259	0.891121	256	tags=56%, list=13%, signal=48%	ERAL1/TMEM147/ZC3H12A/STRAP/MTIF2
MF	GO:0098772	molecular function regulator activity	38	-0.277041	-1.54791	0.0443701	0.0443701	0.912363	500	tags=45%, list=26%, signal=34%	IL34/ENSA/GTF2F1/OGN/RASL11B/GNAS/FGL2/FGF1/SPP1/ITIH3/PSENEN/PRKRA/POMC/RGS16/RGN/RANGRF/TEFM
MF	GO:0140101	catalytic activity, acting on a tRNA	5	-0.619792	-1.55955	0.0461698	0.0461698	0.912363	736	tags=100%, list=38%, signal=62%	MRPL58/PUS3/SARS2/TRMT12
MF	GO:0140677	molecular function activator activity	26	-0.339515	-1.66257	0.0299956	0.0299956	0.815786	318	tags=50%, list=17%, signal=42%	IL34/GTF2F1/OGN/GNAS/FGL2/FGF1/SPP1/PSENEN/PRKRA/POMC/RGS16/RANGRF/TEFM
MF	GO:0008237	metallopeptidase activity	4	-0.730869	-1.6703	0.0213904	0.0213904	0.752225	522	tags=100%, list=27%, signal=73%	ADAMTS4/AGBL5/NUDT16
MF	GO:0008047	enzyme activator activity	11	-0.485388	-1.70259	0.0292249	0.0292249	0.814052	318	tags=64%, list=17%, signal=53%	GTF2F1/GNAS/FGL2/PSENEN/PRKRA/RGS16/TEFM
MF	GO:0005518	collagen binding	3	-0.868366	-1.76434	0.0042735	0.0042735	0.53868	257	tags=100%, list=13%, signal=87%	ASPN/LOX

## Sheet: IMC_VAT_REVIGO_Input
Activated			Suppressed
ID	NES		ID	NES
GO:0032940	1.8568		GO:0062014	-1.55847
GO:0002790	1.85225		GO:0048863	-1.56015
GO:0009914	1.85225		GO:0043473	-1.56111
GO:0015833	1.85225		GO:0045926	-1.57208
GO:0030072	1.85225		GO:0019722	-1.57697
GO:0042886	1.85225		GO:0000381	-1.57723
GO:0046879	1.85225		GO:0048024	-1.57723
GO:0023061	1.82646		GO:1903578	-1.57934
GO:0006959	1.82074		GO:0007049	-1.58209
GO:0002250	1.79431		GO:1901888	-1.58925
GO:0140352	1.78682		GO:0045892	-1.59612
GO:1903322	1.71983		GO:1902679	-1.59612
GO:0048592	1.71692		GO:1903507	-1.59612
GO:0002252	1.70889		GO:1902229	-1.59837
GO:0010817	1.65882		GO:0007167	-1.59872
GO:0002367	1.65789		GO:0045833	-1.59933
GO:0002460	1.65789		GO:0034470	-1.60464
GO:0002718	1.65789		GO:0007596	-1.60584
GO:0046903	1.62437		GO:0007599	-1.60584
GO:1902116	1.60302		GO:0050817	-1.60584
GO:0007600	1.59117		GO:0008202	-1.60991
GO:0034219	1.59065		GO:0000122	-1.61082
GO:0071356	1.57309		GO:0051241	-1.62447
GO:0006955	1.5712		GO:0019953	-1.64148
GO:0002698	1.55565		GO:0002065	-1.64769
GO:0048017	1.54932		GO:0051726	-1.65653
GO:0051046	1.54579		GO:0006022	-1.6584
GO:0051180	1.54442		GO:0030203	-1.6584
GO:0050779	1.53076		GO:1903510	-1.6584
			GO:0050810	-1.6766
			GO:0032602	-1.6766
			GO:0032642	-1.6766
			GO:0032465	-1.68505
			GO:0021700	-1.69323
			GO:0010640	-1.6988
			GO:0048008	-1.6988
			GO:0010721	-1.70366
			GO:0051253	-1.71018
			GO:0050890	-1.71587
			GO:0007611	-1.72383
			GO:0008637	-1.72734
			GO:1902108	-1.72734
			GO:0071695	-1.73811
			GO:0006694	-1.75342
			GO:0050684	-1.76309
			GO:0003006	-1.77126
			GO:0000184	-1.77499
			GO:0045724	-1.78548
			GO:0006383	-1.78988
			GO:0008630	-1.79878
			GO:0048469	-1.80451
			GO:0045934	-1.82925
			GO:0051028	-1.84177
			GO:0019216	-1.8681
			GO:0006979	-1.89593
			GO:0046890	-1.90256
			GO:0032504	-1.96621
			GO:0048609	-1.96621
			GO:0007276	-2.0241

## Sheet: IMC_VAT_REVIGO_Output
Activated				Suppressed
TermID	Name	Value		TermID	Name	Value
GO:0032940	secretion by cell	1.8568		GO:0007276	gamete generation	-2.0241
GO:0009914	hormone transport	1.85225		GO:0046890	regulation of lipid biosynthetic process	-1.90256
GO:0042886	amide transport	1.85225		GO:0006979	response to oxidative stress	-1.89593
GO:0006959	humoral immune response	1.82074		GO:0019216	regulation of lipid metabolic process	-1.8681
GO:0140352	export from cell	1.78682		GO:0051028	mRNA transport	-1.84177
GO:1903322	positive regulation of protein modification by small protein conjugation or removal	1.71983		GO:0048469	cell maturation	-1.80451
GO:0048592	eye morphogenesis	1.71692		GO:0008630	intrinsic apoptotic signaling pathway in response to DNA damage	-1.79878
GO:0002718	regulation of cytokine production involved in immune response	1.65789		GO:0006383	transcription by RNA polymerase III	-1.78988
GO:0046903	secretion	1.62437		GO:0045724	positive regulation of cilium assembly	-1.78548
GO:1902116	negative regulation of organelle assembly	1.60302		GO:0000184	nuclear-transcribed mRNA catabolic process, nonsense-mediated decay	-1.77499
GO:0007600	sensory perception	1.59117		GO:0050684	regulation of mRNA processing	-1.76309
GO:0034219	carbohydrate transmembrane transport	1.59065		GO:0007611	learning or memory	-1.72383
GO:0071356	cellular response to tumor necrosis factor	1.57309		GO:0010721	negative regulation of cell development	-1.70366
GO:0051046	regulation of secretion	1.54579		GO:0010640	regulation of platelet-derived growth factor receptor signaling pathway	-1.6988
GO:0051180	vitamin transport	1.54442		GO:0021700	developmental maturation	-1.69323
				GO:0032465	regulation of cytokinesis	-1.68505
				GO:0032602	chemokine production	-1.6766
				GO:0032642	regulation of chemokine production	-1.6766
				GO:0006022	aminoglycan metabolic process	-1.6584
				GO:0051726	regulation of cell cycle	-1.65653
				GO:0002065	columnar/cuboidal epithelial cell differentiation	-1.64769
				GO:0008202	steroid metabolic process	-1.60991
				GO:0007596	blood coagulation	-1.60584
				GO:0050817	coagulation	-1.60584
				GO:0007167	enzyme-linked receptor protein signaling pathway	-1.59872
				GO:1902229	regulation of intrinsic apoptotic signaling pathway in response to DNA damage	-1.59837
				GO:0007049	cell cycle	-1.58209
				GO:1903578	regulation of ATP metabolic process	-1.57934
				GO:0045926	negative regulation of growth	-1.57208
				GO:0043473	pigmentation	-1.56111
				GO:0048863	stem cell differentiation	-1.56015
