# Supplementary material for: Depot-dependent effects of subclinical ketosis on visceral and subcutaneous adipose tissue transcriptional cellular diversity in dairy cows
Source: J Anim Sci Biotechnol. 2025 Sep 21;16:128. doi: 10.1186/s40104-025-01265-y (PMC12450340; doi:10.1186/s40104-025-01265-y)
Supplement: Supplementary file 4 — Additional file 4: DEGs, GO Terms, REVIGO results for ECs [file 40104_2025_1265_MOESM4_ESM.xlsx]

## Sheet: EC_SAT_SCKvNK_DEG
	p_val	avg_log2FC	pct.1	pct.2	p_val_adj
CFAP69	7.96511e-33	5.68957	0.375	0.556	7.28329e-29
BCS1L	2.48763e-35	4.385	0.344	0.483	2.27469e-31
TRIM59	1.59129e-34	4.2766	0.196	0.275	1.45507e-30
CCNB3	2.75324e-44	3.80137	0.198	0.354	2.51756e-40
RTN4R	6.78972e-34	3.78258	0.262	0.411	6.20852e-30
C23H6orf47	5.95266e-50	3.39337	0.203	0.297	5.44311e-46
ERAS	4.52411e-48	2.40854	0.249	0.457	4.13685e-44
ZNF389	4.05647e-49	2.36642	0.411	0.657	3.70923e-45
VEGFC	5.93158e-17	2.22877	0.707	0.969	5.42383e-13
PCGF1	3.63622e-45	2.16163	0.267	0.435	3.32496e-41
DNAL4	6.12062e-44	2.08062	0.257	0.436	5.59669e-40
TSKS	1.75998e-68	2.03808	0.098	0.304	1.60933e-64
LMBRD2	5.04196e-52	2.02046	0.348	0.59	4.61037e-48
LAT	2.63181e-67	1.8158	0.268	0.51	2.40653e-63
PPP2R3C	7.04562e-23	1.80533	0.511	0.656	6.44251e-19
FLRT2	2.73894e-42	1.78281	0.216	0.331	2.50449e-38
VSIG8	1.59429e-57	1.77414	0.369	0.601	1.45782e-53
CCDC167	4.21549e-21	1.75192	0.507	0.6	3.85464e-17
NABP1	4.28378e-33	1.74525	0.28	0.415	3.91709e-29
CCL24	2.49075e-41	1.74315	0.371	0.519	2.27755e-37
QPCTL	2.46064e-26	1.73186	0.424	0.585	2.25001e-22
LTBP1	1.02961e-32	1.72402	0.679	0.971	9.41478e-29
ANK3	7.27071e-90	1.69152	0.331	0.671	6.64834e-86
RPA3	1.4315e-44	1.69109	0.251	0.459	1.30896e-40
MRPS30	1.30995e-40	1.66421	0.244	0.36	1.19782e-36
HP	1.85469e-21	1.66061	0.32	0.421	1.69593e-17
ADGRG6	1.2014e-47	1.63778	0.639	0.947	1.09856e-43
CYP26B1	1.42211e-36	1.63385	0.326	0.491	1.30038e-32
ALG3	2.33094e-56	1.62209	0.121	0.271	2.13141e-52
KATNB1	7.51014e-69	1.60556	0.367	0.676	6.86727e-65
ENTPD1	1.02913e-31	1.59593	0.653	0.976	9.41035e-28
PDGFD	9.01158e-16	1.57082	0.712	0.997	8.24019e-12
EEF1AKMT3	7.92087e-36	1.5614	0.452	0.641	7.24284e-32
MLLT3	1.31136e-11	1.55254	0.695	0.967	1.19911e-07
THNSL2	1.01443e-32	1.55233	0.423	0.59	9.27594e-29
KRI1	8.11111e-57	1.54611	0.174	0.389	7.4168e-53
FHL3	7.43988e-66	1.54527	0.396	0.639	6.80302e-62
CD248	3.14029e-103	1.54203	0.195	0.518	2.87149e-99
VANGL1	3.90656e-36	1.52579	0.577	0.898	3.57216e-32
PXMP4	1.10878e-39	1.51843	0.42	0.653	1.01387e-35
RAD1	4.16699e-20	1.5084	0.393	0.436	3.81029e-16
NTAQ1	2.27835e-36	1.50681	0.475	0.693	2.08333e-32
URB2	1.9762e-45	1.50578	0.38	0.594	1.80703e-41
BCL3	5.21866e-39	1.49199	0.42	0.595	4.77194e-35
SLC35A4	1.03324e-53	1.48679	0.321	0.549	9.44794e-50
PTPN18	2.72583e-37	1.48297	0.29	0.403	2.4925e-33
RUNDC1	9.93831e-48	1.48276	0.433	0.663	9.08759e-44
SMIM29	1.58822e-45	1.48166	0.385	0.576	1.45227e-41
SESN2	9.0028e-79	1.48138	0.329	0.656	8.23216e-75
GIPC1	1.94695e-61	1.4773	0.362	0.662	1.78029e-57
RILP	1.36238e-63	1.47631	0.357	0.641	1.24576e-59
TENM1	1.01793e-30	1.47023	0.616	0.893	9.30798e-27
DALRD3	3.27872e-62	1.45716	0.44	0.7	2.99806e-58
FZD3	8.97262e-33	1.45646	0.392	0.566	8.20456e-29
TNFSF13	9.71596e-34	1.44936	0.431	0.588	8.88427e-30
FIZ1	5.61379e-64	1.44226	0.236	0.456	5.13325e-60
LSM14B	2.05299e-67	1.44158	0.378	0.714	1.87725e-63
NUMBL	2.30122e-57	1.44126	0.408	0.693	2.10423e-53
PLPP2	7.15558e-40	1.44102	0.322	0.471	6.54307e-36
ATP2A3	4.03744e-50	1.44041	0.555	0.812	3.69183e-46
MCEE	9.43343e-41	1.43847	0.332	0.479	8.62593e-37
ATG4D	3.24907e-82	1.42942	0.259	0.629	2.97095e-78
EVI5L	9.75366e-51	1.42502	0.387	0.631	8.91875e-47
DFFA	2.29603e-38	1.42418	0.323	0.492	2.09949e-34
SLC9A1	2.82198e-55	1.4219	0.551	0.855	2.58042e-51
MMAA	2.87914e-57	1.421	0.553	0.85	2.63269e-53
EHD4	8.99376e-17	1.41657	0.702	0.945	8.22389e-13
CCDC86	1.42026e-33	1.41604	0.298	0.416	1.29868e-29
FOXP4	5.0596e-35	1.415	0.241	0.381	4.6265e-31
PIM1	2.72376e-47	1.40543	0.294	0.476	2.4906e-43
ZNF582	7.96894e-51	1.39287	0.404	0.67	7.2868e-47
RAD51D	3.19166e-84	1.39185	0.384	0.8	2.91846e-80
GSTCD	1.80996e-27	1.39138	0.627	0.946	1.65503e-23
BTBD19	1.31051e-37	1.38688	0.543	0.718	1.19833e-33
MCUB	5.63013e-35	1.38357	0.648	0.954	5.14819e-31
IDH3A	5.51404e-45	1.36889	0.409	0.611	5.04203e-41
PTGES2	5.90437e-60	1.3648	0.42	0.728	5.39896e-56
PLK4	1.10116e-43	1.36413	0.499	0.773	1.0069e-39
APBB1	2.99687e-73	1.34908	0.486	0.804	2.74034e-69
PRELP	6.50381e-31	1.34798	0.433	0.619	5.94708e-27
PDE4D	1.65401e-16	1.34166	0.685	0.982	1.51242e-12
MVD	3.28782e-62	1.32547	0.32	0.585	3.00639e-58
HAUS1	5.37548e-52	1.32536	0.509	0.758	4.91534e-48
ZNF513	4.38955e-66	1.31196	0.275	0.551	4.01381e-62
DCTD	1.139e-51	1.31135	0.535	0.808	1.0415e-47
RAB40C	3.56973e-60	1.30712	0.41	0.748	3.26416e-56
TRIM11	3.18338e-53	1.30619	0.478	0.787	2.91088e-49
AURKC	7.34797e-47	1.30114	0.43	0.642	6.71898e-43
PSTPIP1	7.02387e-72	1.29753	0.37	0.681	6.42263e-68
HOXA4	2.59946e-48	1.29502	0.189	0.373	2.37695e-44
PSMD5	1.49397e-34	1.29431	0.497	0.756	1.36609e-30
TARS2	1.15838e-34	1.29257	0.486	0.668	1.05922e-30
PSTPIP2	8.36408e-45	1.29021	0.606	0.882	7.64812e-41
IFI27L2	2.15334e-53	1.28888	0.306	0.534	1.96901e-49
DBR1	3.19598e-59	1.28868	0.303	0.513	2.9224e-55
ACD	1.17415e-68	1.28774	0.383	0.719	1.07364e-64
ABCB8	7.47537e-59	1.2839	0.347	0.578	6.83547e-55
SLC2A8	2.88308e-43	1.28013	0.512	0.732	2.63628e-39
CENPM	8.31872e-37	1.27551	0.426	0.563	7.60664e-33
PAQR3	1.21127e-27	1.2736	0.603	0.933	1.10758e-23
DTX4	8.16345e-68	1.27195	0.364	0.68	7.46465e-64
ARMC9	3.6317e-41	1.27128	0.643	0.965	3.32082e-37
ZNF521	2.03216e-17	1.26779	0.744	0.997	1.8582e-13
GPR108	3.61808e-74	1.25599	0.289	0.576	3.30837e-70
SLC35A2	3.23514e-29	1.25155	0.414	0.546	2.95821e-25
LHX6	7.5342e-39	1.24635	0.566	0.883	6.88928e-35
POLR1G	6.27593e-51	1.24513	0.328	0.561	5.73871e-47
APEX1	5.18121e-30	1.24013	0.375	0.537	4.7377e-26
SYVN1	1.05303e-77	1.2332	0.272	0.584	9.62893e-74
TRAF1	5.63257e-46	1.23171	0.494	0.696	5.15042e-42
SMPD2	1.67235e-63	1.2281	0.29	0.507	1.5292e-59
LOXL1	3.49614e-70	1.22734	0.253	0.518	3.19687e-66
TWNK	8.19588e-63	1.2249	0.462	0.799	7.49431e-59
ZFP2	1.0527e-45	1.22104	0.434	0.696	9.62588e-42
METTL4	1.31399e-50	1.21811	0.491	0.744	1.20151e-46
GPN2	1.31864e-35	1.2097	0.507	0.737	1.20576e-31
ARRDC2	3.42071e-44	1.20949	0.391	0.658	3.1279e-40
AMD1	3.08383e-21	1.20823	0.691	0.949	2.81985e-17
DOK1	8.60388e-32	1.2051	0.239	0.348	7.86739e-28
PIGV	4.77397e-57	1.2042	0.364	0.632	4.36532e-53
ELK1	2.78387e-28	1.19992	0.533	0.728	2.54557e-24
TGDS	2.47925e-59	1.19514	0.58	0.891	2.26703e-55
REEP4	8.33567e-79	1.1927	0.377	0.681	7.62214e-75
RFK	6.74626e-46	1.19233	0.361	0.587	6.16878e-42
PYGB	3.52199e-66	1.18642	0.365	0.696	3.22051e-62
IMP4	1.09567e-58	1.17494	0.327	0.599	1.00189e-54
KRTCAP3	3.83849e-66	1.17321	0.475	0.793	3.50992e-62
ADAMTSL5	1.13228e-73	1.17289	0.35	0.73	1.03536e-69
MOSPD1	4.25711e-54	1.16896	0.493	0.829	3.8927e-50
ATMIN	2.4133e-73	1.16722	0.411	0.796	2.20672e-69
BET1L	1.94808e-51	1.16065	0.38	0.596	1.78132e-47
CHMP1A	8.54666e-43	1.16014	0.369	0.55	7.81507e-39
POLH	1.38063e-41	1.15963	0.46	0.783	1.26245e-37
PLA2G15	2.52752e-29	1.15873	0.485	0.628	2.31116e-25
MMACHC	2.3396e-36	1.15683	0.444	0.65	2.13933e-32
EFS	1.67517e-72	1.15668	0.22	0.498	1.53177e-68
MET	6.09318e-22	1.15476	0.667	0.974	5.5716e-18
LRMDA	1.72699e-20	1.15469	0.405	0.525	1.57916e-16
BoLA	2.43674e-79	1.14997	0.223	0.52	2.22815e-75
ADAT2	4.16679e-48	1.14648	0.557	0.877	3.81011e-44
FDXR	7.06226e-80	1.14408	0.358	0.732	6.45773e-76
MAL2	2.16415e-50	1.14334	0.389	0.639	1.9789e-46
POGLUT1	3.40146e-33	1.14165	0.418	0.601	3.1103e-29
KCND1	3.30707e-84	1.14052	0.38	0.765	3.02399e-80
APOD	4.452e-43	1.13796	0.356	0.495	4.07091e-39
B3GNT5	2.42025e-35	1.13333	0.645	0.963	2.21308e-31
SPRYD3	5.33134e-58	1.12966	0.404	0.698	4.87498e-54
MIA	2.34925e-89	1.1279	0.378	0.73	2.14815e-85
INTS11	4.22398e-56	1.12603	0.361	0.579	3.8624e-52
SLX4IP	4.21965e-33	1.12573	0.612	0.919	3.85845e-29
VPS37B	6.68733e-25	1.12446	0.647	0.92	6.11489e-21
ELOC	3.0594e-32	1.12031	0.417	0.603	2.79751e-28
GATAD1	3.17002e-69	1.11771	0.4	0.693	2.89867e-65
ZNF692	6.19519e-39	1.11364	0.46	0.698	5.66488e-35
SKP1	2.56324e-42	1.11119	0.517	0.788	2.34383e-38
PACSIN3	4.40378e-94	1.11045	0.361	0.804	4.02682e-90
CPSF7	2.87418e-47	1.1096	0.558	0.861	2.62815e-43
TMTC4	3.96341e-38	1.10922	0.569	0.865	3.62414e-34
ZNF784	2.96173e-53	1.10843	0.293	0.535	2.7082e-49
TBC1D22B	4.70319e-49	1.10695	0.542	0.874	4.30059e-45
UBE2Q2	2.50788e-51	1.10555	0.507	0.806	2.29321e-47
RAD51B	5.28692e-12	1.10378	0.762	1	4.83436e-08
FAM117B	3.14712e-46	1.10343	0.628	0.959	2.87773e-42
ANKRD50	8.40788e-29	1.10298	0.537	0.742	7.68817e-25
KLHL36	1.17715e-38	1.10148	0.54	0.678	1.07638e-34
IPPK	7.17304e-42	1.09985	0.568	0.914	6.55903e-38
AURKAIP1	7.41414e-37	1.09968	0.419	0.577	6.77949e-33
DCUN1D2	2.17042e-82	1.09894	0.504	0.868	1.98463e-78
SF3B4	2.68554e-43	1.09826	0.492	0.747	2.45566e-39
PHB2	4.52892e-52	1.09741	0.434	0.771	4.14125e-48
RANGAP1	4.1898e-84	1.09705	0.306	0.663	3.83115e-80
GMEB2	1.88309e-45	1.09511	0.379	0.656	1.7219e-41
MAP3K6	4.9024e-72	1.09378	0.381	0.671	4.48275e-68
NLGN2	1.1432e-43	1.09264	0.452	0.645	1.04534e-39
LPCAT2	5.93321e-27	1.09158	0.636	0.929	5.42533e-23
IKBKG	6.89559e-66	1.08962	0.326	0.645	6.30532e-62
ALCAM	1.519e-22	1.08694	0.67	0.961	1.38897e-18
SMCR8	7.64731e-65	1.08593	0.211	0.446	6.9927e-61
CCL2	1.6113e-36	1.08588	0.354	0.528	1.47337e-32
MID1	1.38864e-30	1.08404	0.669	0.961	1.26978e-26
PAFAH2	5.46106e-31	1.08169	0.597	0.881	4.9936e-27
ATP8	1.22727e-63	1.07909	0.429	0.773	1.12222e-59
ANXA7	4.12951e-33	1.07721	0.557	0.854	3.77603e-29
GNAT1	2.55608e-41	1.07715	0.486	0.685	2.33728e-37
UBL7	1.95679e-73	1.07702	0.332	0.691	1.78929e-69
PLPP5	1.10033e-70	1.07611	0.311	0.632	1.00614e-66
CSTF2	2.48349e-31	1.07264	0.523	0.78	2.2709e-27
WDR89	1.80312e-38	1.07017	0.628	0.931	1.64877e-34
AQP1	2.76913e-68	1.06951	0.429	0.746	2.5321e-64
ZNF496	2.37563e-39	1.06789	0.543	0.853	2.17228e-35
C29H11orf24	2.90042e-36	1.06643	0.211	0.35	2.65215e-32
AMN1	1.9453e-24	1.06378	0.615	0.906	1.77879e-20
DCUN1D4	4.05082e-20	1.0618	0.663	0.962	3.70407e-16
ETS2	5.37017e-34	1.06128	0.424	0.594	4.91048e-30
CORO7	7.35084e-68	1.05968	0.491	0.804	6.72161e-64
B4GALT2	1.01032e-72	1.05754	0.33	0.646	9.23832e-69
MRPL48	2.3727e-47	1.056	0.605	0.957	2.16959e-43
ELAVL1	3.01489e-51	1.05256	0.516	0.833	2.75681e-47
FNTB	9.85719e-43	1.05249	0.622	0.899	9.01341e-39
NOL4L	6.12108e-22	1.05146	0.664	0.887	5.59711e-18
EOGT	1.19815e-44	1.04986	0.535	0.828	1.09559e-40
PTK2B	1.89955e-56	1.04618	0.495	0.853	1.73695e-52
PGAP1	1.92759e-34	1.04543	0.636	0.963	1.76258e-30
CHEK1	1.43019e-43	1.04364	0.455	0.713	1.30777e-39
NACC2	4.24118e-32	1.04328	0.662	0.974	3.87813e-28
TTC12	3.38565e-45	1.04157	0.379	0.54	3.09583e-41
ZNF286A	1.24901e-61	1.03986	0.427	0.694	1.1421e-57
SHFL	7.99051e-45	1.03781	0.314	0.52	7.30652e-41
ZFP90	1.37902e-55	1.03508	0.44	0.67	1.26098e-51
SLC66A1	9.26747e-64	1.03349	0.412	0.732	8.47418e-60
TMEM126B	2.58065e-48	1.03349	0.42	0.633	2.35974e-44
B3GLCT	4.27356e-31	1.03135	0.639	0.955	3.90774e-27
CCDC117	2.54216e-70	1.02967	0.4	0.731	2.32455e-66
DHPS	4.49095e-29	1.02916	0.406	0.512	4.10653e-25
LONRF1	1.4567e-55	1.02751	0.54	0.869	1.33201e-51
RMC1	2.08649e-35	1.02731	0.587	0.836	1.90789e-31
RAB9A	1.07433e-33	1.02631	0.525	0.747	9.82367e-30
CD3E	1.80944e-59	1.02484	0.426	0.7	1.65455e-55
ASB2	3.88294e-42	1.02436	0.295	0.411	3.55056e-38
MCU	1.91563e-09	1.02372	0.733	0.998	1.75165e-05
GK5	2.12357e-49	1.02157	0.608	0.943	1.94179e-45
IL1R1	3.80027e-21	1.02117	0.654	0.927	3.47497e-17
TBCCD1	6.95079e-44	1.02067	0.593	0.872	6.35581e-40
MILR1	1.47747e-38	1.02031	0.309	0.459	1.35099e-34
METTL2A	1.77356e-31	1.01974	0.462	0.65	1.62175e-27
ZNF438	3.19509e-09	1.01925	0.759	0.999	2.92159e-05
TMEM170A	2.9179e-30	1.01915	0.44	0.574	2.66813e-26
SDR39U1	2.62509e-36	1.01846	0.373	0.529	2.40038e-32
DOK4	1.15654e-60	1.01831	0.409	0.733	1.05754e-56
RETREG1	4.16156e-53	1.01778	0.635	0.907	3.80533e-49
GCNT4	4.89442e-65	1.01694	0.51	0.861	4.47545e-61
HMGXB3	6.48935e-51	1.01566	0.496	0.802	5.93386e-47
COMTD1	2.1515e-50	1.01381	0.318	0.556	1.96734e-46
AP1AR	3.23265e-41	1.01371	0.548	0.81	2.95593e-37
ZNF304	6.73593e-46	1.01273	0.412	0.639	6.15933e-42
BGN	1.86867e-50	1.01232	0.479	0.736	1.70871e-46
TRAF3	3.59638e-61	1.01169	0.515	0.837	3.28853e-57
TSPAN11	2.03469e-46	1.01006	0.434	0.724	1.86052e-42
BMT2	2.57544e-39	1.00944	0.574	0.935	2.35498e-35
MRPS18A	1.12996e-35	1.0088	0.517	0.786	1.03323e-31
CPM	5.07511e-46	1.00851	0.596	0.967	4.64068e-42
RBBP8	2.24078e-38	1.0079	0.454	0.751	2.04896e-34
COX11	2.14531e-22	1.00769	0.32	0.392	1.96167e-18
KLC2	1.8432e-62	1.0066	0.249	0.463	1.68542e-58
DPH5	3.08999e-22	1.006	0.642	0.931	2.82548e-18
SIMC1	4.94773e-36	1.00551	0.652	0.977	4.52421e-32
MED27	6.12909e-29	1.00547	0.701	0.972	5.60444e-25
FTSJ1	1.05851e-64	1.0027	0.478	0.83	9.67905e-61
FAR2	6.05318e-21	1.00056	0.647	0.906	5.53503e-17
DNAJC17	2.20035e-48	0.999566	0.478	0.747	2.012e-44
LVRN	1.77732e-77	0.999269	0.431	0.81	1.62518e-73
CCDC112	3.40582e-58	0.998918	0.334	0.609	3.11428e-54
APEX2	4.28318e-33	0.998405	0.4	0.578	3.91654e-29
TCP11L1	5.5071e-39	0.997012	0.579	0.859	5.03569e-35
BAG2	3.72273e-65	0.996013	0.447	0.761	3.40406e-61
MKS1	9.43881e-38	0.994468	0.399	0.591	8.63084e-34
ABHD16A	3.04534e-64	0.993647	0.318	0.621	2.78466e-60
ADAMTS6	6.07921e-58	0.993075	0.525	0.842	5.55883e-54
TMEM187	1.02995e-51	0.992379	0.459	0.685	9.41787e-48
CDCA7L	9.17445e-36	0.991764	0.537	0.826	8.38911e-32
NXPE3	2.33765e-35	0.991584	0.614	0.855	2.13755e-31
GNAS.1	1.52102e-19	0.991324	0.688	0.941	1.39082e-15
CADM1	4.57193e-26	0.990583	0.669	0.995	4.18058e-22
TFPT	9.52864e-43	0.988803	0.208	0.338	8.71299e-39
SMG9	2.07629e-51	0.988673	0.34	0.58	1.89856e-47
SKA2	2.56359e-46	0.988257	0.635	0.938	2.34415e-42
FKTN	1.38511e-33	0.987504	0.571	0.889	1.26654e-29
INTS6	3.62816e-36	0.986203	0.695	0.995	3.31759e-32
ELP3	9.6508e-34	0.984247	0.645	0.95	8.82469e-30
JMJD6	6.38834e-55	0.984207	0.435	0.65	5.8415e-51
ACVRL1	5.40757e-18	0.983189	0.575	0.812	4.94468e-14
MXI1	5.56308e-16	0.982107	0.643	0.966	5.08688e-12
HSF4	7.24394e-60	0.981729	0.344	0.626	6.62385e-56
ST3GAL4	6.83666e-34	0.981314	0.668	0.958	6.25144e-30
VWA5A	2.81672e-32	0.981196	0.496	0.709	2.57561e-28
GCH1	9.03878e-13	0.981155	0.704	0.972	8.26506e-09
ZAP70	9.11357e-71	0.980393	0.216	0.541	8.33345e-67
IRAK3	3.41159e-33	0.979907	0.548	0.893	3.11956e-29
TRIM7	1.04376e-52	0.979767	0.534	0.866	9.54412e-49
SH2B2	1.05305e-57	0.97943	0.406	0.669	9.62906e-54
PDK2	3.36814e-54	0.978731	0.26	0.446	3.07983e-50
SLC35D2	4.09215e-57	0.978369	0.563	0.894	3.74186e-53
SLC30A7	2.25312e-14	0.978139	0.705	0.993	2.06025e-10
GSK3A	2.5152e-34	0.978084	0.512	0.7	2.2999e-30
ITPRID2	4.80904e-31	0.977866	0.551	0.828	4.39738e-27
FAM222B	5.85612e-34	0.976896	0.635	0.904	5.35484e-30
SARS2	1.88455e-44	0.975126	0.406	0.593	1.72323e-40
CCDC102A	6.02895e-49	0.974916	0.431	0.683	5.51288e-45
STIM1	1.01666e-13	0.974202	0.733	0.979	9.2963e-10
PPP5C	1.29671e-87	0.971531	0.279	0.663	1.18571e-83
KLHL8	1.21151e-55	0.971027	0.607	0.936	1.10781e-51
FBLN5	4.61543e-35	0.969467	0.542	0.844	4.22035e-31
CRCP	1.22692e-32	0.968659	0.406	0.575	1.12189e-28
LRRC28	2.07056e-10	0.96815	0.74	0.981	1.89332e-06
TESK2	2.144e-47	0.967108	0.563	0.887	1.96047e-43
PWP1	7.99291e-79	0.966578	0.414	0.783	7.30872e-75
ZNF212	2.15755e-46	0.965078	0.551	0.83	1.97287e-42
RABGGTB	1.67721e-55	0.964611	0.431	0.721	1.53364e-51
ASB8	7.2295e-75	0.964392	0.35	0.673	6.61065e-71
ATAD2.1	1.00501e-60	0.963018	0.523	0.845	9.1898e-57
CD300A	8.27865e-87	0.962427	0.374	0.75	7.57e-83
KLHL5	4.0597e-24	0.961983	0.659	0.956	3.71219e-20
AASS	1.13096e-55	0.961887	0.621	0.94	1.03415e-51
TP53	4.03866e-53	0.961155	0.452	0.705	3.69295e-49
SLC25A39	3.92826e-64	0.961093	0.301	0.568	3.592e-60
RAD9A	4.63112e-21	0.959933	0.454	0.544	4.23469e-17
DNAJC15	1.15437e-33	0.959017	0.648	0.983	1.05555e-29
GRAMD4	3.3233e-71	0.958516	0.419	0.742	3.03882e-67
TCP11L2	6.09569e-42	0.958035	0.526	0.877	5.5739e-38
VTI1B	1.20867e-44	0.957941	0.428	0.676	1.10521e-40
LYSMD4	3.96049e-30	0.957278	0.314	0.391	3.62147e-26
ELOVL1	1.31303e-33	0.956118	0.556	0.8	1.20064e-29
ATF3	9.00743e-36	0.954787	0.476	0.687	8.23639e-32
ESRRA	8.72354e-90	0.953863	0.381	0.749	7.97681e-86
UBE3D	8.1728e-14	0.95239	0.691	0.988	7.47321e-10
SHKBP1	9.01485e-68	0.951026	0.512	0.818	8.24318e-64
TIMM9	1.38033e-40	0.950942	0.569	0.827	1.26218e-36
FGD2	9.33965e-50	0.950661	0.41	0.658	8.54018e-46
SLC12A2	6.5927e-13	0.949244	0.721	0.991	6.02836e-09
DET1	1.75765e-55	0.947641	0.517	0.834	1.6072e-51
POC5	4.10729e-46	0.947199	0.526	0.821	3.75571e-42
CCND2	7.50281e-29	0.946025	0.471	0.657	6.86057e-25
MATN2	2.29218e-18	0.945275	0.718	0.971	2.09597e-14
WDR44	7.07485e-30	0.943978	0.61	0.902	6.46925e-26
ATP8B2	1.31309e-46	0.943728	0.449	0.748	1.20069e-42
SPRYD7	4.68612e-34	0.943607	0.42	0.543	4.28499e-30
DMAC2	1.50064e-44	0.943159	0.328	0.551	1.37218e-40
HSPA1A	3.02705e-51	0.941483	0.214	0.44	2.76794e-47
PRAF2	1.7681e-47	0.940924	0.515	0.787	1.61675e-43
SETD4	7.28228e-49	0.939465	0.323	0.524	6.65892e-45
TBC1D8B	1.32643e-32	0.939325	0.609	0.891	1.21289e-28
DIABLO	1.01492e-26	0.938764	0.604	0.937	9.28047e-23
FBXL4	3.25393e-39	0.936981	0.609	0.948	2.97539e-35
CDIN1	2.55749e-22	0.936403	0.706	0.992	2.33857e-18
KCTD11	1.76511e-74	0.936353	0.338	0.7	1.61402e-70
C2CD3	1.41225e-36	0.936294	0.518	0.805	1.29136e-32
CTPS1	2.97774e-28	0.935417	0.565	0.824	2.72285e-24
SETD9	6.46468e-47	0.935314	0.394	0.625	5.91131e-43
PIGB	7.43264e-42	0.935219	0.591	0.873	6.79641e-38
CEP131	1.15791e-62	0.934326	0.29	0.544	1.05879e-58
ELP6	6.55485e-36	0.93364	0.587	0.884	5.99375e-32
PMF1	3.46622e-46	0.932569	0.489	0.746	3.16951e-42
CYYR1	3.92003e-07	0.930726	0.948	1	0.00358448
CSPG4B	6.23579e-64	0.930187	0.526	0.877	5.70201e-60
CNKSR3	5.45437e-27	0.928905	0.664	0.944	4.98748e-23
ACSL5	2.58335e-38	0.928619	0.556	0.844	2.36222e-34
POLQ	2.67835e-55	0.928542	0.583	0.917	2.44908e-51
NPHP1	4.10194e-48	0.927734	0.562	0.868	3.75082e-44
MBD3	8.2012e-65	0.927442	0.367	0.635	7.49918e-61
SLC45A2	9.315e-38	0.926575	0.528	0.774	8.51764e-34
DEAF1	8.69608e-45	0.924579	0.41	0.648	7.9517e-41
CTDNEP1	1.02445e-52	0.924314	0.383	0.621	9.36761e-49
STK38L	1.41619e-25	0.923536	0.674	0.952	1.29497e-21
MAGOHB	6.02462e-24	0.923205	0.494	0.616	5.50891e-20
CTNNAL1	1.68026e-28	0.923046	0.572	0.839	1.53643e-24
MYO19	2.94274e-82	0.923029	0.514	0.892	2.69084e-78
CACNA2D1	4.52073e-10	0.922357	0.744	0.996	4.13376e-06
MOB1A	1.18377e-36	0.921882	0.508	0.864	1.08244e-32
DPYSL3	5.46987e-35	0.921628	0.66	0.968	5.00165e-31
SLC2A4	3.71647e-52	0.920789	0.238	0.441	3.39834e-48
ABCF3	1.4541e-42	0.920718	0.387	0.6	1.32963e-38
PPA2	2.2548e-22	0.920463	0.65	0.927	2.06179e-18
CREB5	1.04108e-28	0.920234	0.709	0.975	9.5196e-25
IL2RG	4.11857e-39	0.91676	0.34	0.519	3.76602e-35
CPTP	4.4488e-43	0.916274	0.348	0.556	4.06798e-39
KIF9	1.98055e-57	0.915923	0.604	0.936	1.81101e-53
TOE1	2.84719e-80	0.915774	0.281	0.635	2.60347e-76
ZNF567	3.39052e-17	0.914885	0.467	0.52	3.10029e-13
RAB20	4.12954e-43	0.914316	0.507	0.753	3.77605e-39
GPCPD1	3.00373e-11	0.913806	0.751	0.971	2.74661e-07
CC2D1A	5.45264e-46	0.913034	0.47	0.714	4.98589e-42
ICAM1	3.44849e-21	0.912834	0.569	0.769	3.1533e-17
MOSMO	9.47511e-17	0.911612	0.747	0.997	8.66404e-13
ZNF787	3.92741e-38	0.911217	0.557	0.827	3.59123e-34
CRTAP	2.70001e-53	0.910698	0.53	0.84	2.46889e-49
ATP11C	1.40674e-46	0.9102	0.492	0.763	1.28633e-42
PABPC4	4.34758e-57	0.910071	0.391	0.659	3.97543e-53
FADS3	7.4839e-29	0.909908	0.636	0.913	6.84328e-25
HEXB	4.41192e-41	0.909113	0.454	0.732	4.03426e-37
ZNF385A	5.07693e-56	0.908929	0.244	0.474	4.64234e-52
POMK	6.84705e-47	0.906904	0.413	0.61	6.26094e-43
SFXN3	2.62264e-28	0.905541	0.526	0.749	2.39815e-24
ST7	6.82467e-20	0.904176	0.723	0.994	6.24048e-16
ZFP30	1.99863e-52	0.904008	0.454	0.751	1.82754e-48
FAM118B	1.63105e-23	0.903958	0.663	0.931	1.49143e-19
PPP1R16A	1.29679e-84	0.901475	0.311	0.636	1.18579e-80
SLC39A9	2.53832e-40	0.901333	0.626	0.962	2.32104e-36
CERK	8.21687e-61	0.900933	0.44	0.792	7.5135e-57
BSCL2	1.74828e-43	0.900843	0.473	0.686	1.59863e-39
BRWD3	6.48513e-27	0.899996	0.665	0.968	5.93e-23
DVL3	8.54134e-39	0.899094	0.521	0.825	7.8102e-35
IFT52	2.06408e-60	0.898616	0.447	0.777	1.8874e-56
KANSL3	2.02392e-26	0.898313	0.681	0.927	1.85068e-22
DNAJC28	5.55675e-36	0.898274	0.251	0.427	5.0811e-32
ATP8A1	1.94315e-26	0.897978	0.699	0.985	1.77681e-22
SKAP2	4.30352e-07	0.897976	0.768	0.983	0.00393514
GSE1	2.17735e-15	0.897579	0.725	0.982	1.99097e-11
ACCS	1.90503e-58	0.896719	0.362	0.627	1.74196e-54
DENND6B	1.56196e-51	0.896106	0.371	0.642	1.42826e-47
IGFBP3	3.1152e-31	0.895975	0.419	0.636	2.84854e-27
GLIS2	1.48304e-31	0.895343	0.464	0.659	1.35609e-27
SLC9A8	2.20445e-16	0.895264	0.655	0.987	2.01575e-12
ATP10A	2.557e-07	0.895065	0.759	0.999	0.00233812
CEMIP2	1.24333e-30	0.894923	0.6	0.907	1.1369e-26
VCPKMT	2.63336e-41	0.893699	0.453	0.633	2.40794e-37
PNKD.1	1.70076e-34	0.893422	0.63	0.958	1.55517e-30
PKIA	8.69453e-46	0.892625	0.575	0.943	7.95028e-42
DCTN5	1.19403e-50	0.892619	0.567	0.872	1.09182e-46
COLGALT1	5.15087e-65	0.892004	0.462	0.801	4.70995e-61
MED22	1.92663e-57	0.891284	0.43	0.659	1.76171e-53
FBXW7	6.71563e-21	0.891227	0.666	0.907	6.14078e-17
ATG4B	1.1926e-43	0.891122	0.459	0.75	1.09051e-39
STX5	9.43749e-17	0.890614	0.651	0.889	8.62964e-13
STX10	7.14837e-32	0.889893	0.373	0.508	6.53647e-28
GIN1	4.15683e-75	0.88867	0.53	0.92	3.80101e-71
SELENON	7.86407e-51	0.887697	0.434	0.709	7.19091e-47
PRPF19	3.41639e-45	0.887636	0.457	0.707	3.12394e-41
TBCA	5.60828e-12	0.887126	0.681	0.969	5.12822e-08
POLA2	4.58792e-59	0.885417	0.414	0.705	4.19519e-55
LENG1	3.76587e-42	0.88535	0.283	0.456	3.44351e-38
HEATR6	2.32149e-33	0.885143	0.526	0.776	2.12277e-29
ZNF629	8.02679e-45	0.885044	0.392	0.595	7.33969e-41
GMPS	4.50581e-34	0.885015	0.591	0.884	4.12011e-30
RHBDD2	2.63042e-35	0.884441	0.466	0.708	2.40526e-31
ZNF277	1.35424e-25	0.88341	0.675	0.971	1.23831e-21
SLC66A2	7.09993e-41	0.88308	0.575	0.9	6.49218e-37
PTCH1	9.66112e-36	0.882295	0.583	0.852	8.83413e-32
SFXN5	1.0272e-22	0.881146	0.661	0.964	9.39274e-19
DCP1A	5.6142e-23	0.881094	0.695	0.974	5.13362e-19
TCF12	1.11816e-37	0.881005	0.69	0.982	1.02245e-33
MBOAT7	1.91186e-63	0.880452	0.424	0.701	1.7482e-59
CHCHD7	3.82907e-32	0.87755	0.419	0.548	3.5013e-28
CDC27	3.12864e-31	0.877032	0.602	0.916	2.86083e-27
FBXO16	3.94726e-36	0.876837	0.573	0.833	3.60938e-32
MVB12B	6.95478e-22	0.876819	0.694	0.983	6.35945e-18
ZCCHC2	1.06536e-27	0.876253	0.644	0.947	9.74164e-24
TRIM37	4.52011e-31	0.87602	0.629	0.909	4.13319e-27
CNTFR	2.88632e-49	0.875993	0.218	0.426	2.63925e-45
MRPL38	2.79933e-46	0.875881	0.388	0.598	2.55971e-42
SATB1	2.22282e-36	0.875791	0.574	0.881	2.03255e-32
HAGHL	6.52615e-59	0.875624	0.403	0.667	5.96751e-55
AGTPBP1	1.02833e-23	0.875251	0.663	0.972	9.40306e-20
FANCL	2.31813e-32	0.875095	0.64	0.972	2.1197e-28
FERMT1	2.10737e-06	0.874694	0.729	0.948	0.0192698
PLXNA3	6.02233e-78	0.874116	0.404	0.757	5.50682e-74
RCAN1	4.04693e-13	0.873992	0.706	0.978	3.70051e-09
COA5	2.42837e-40	0.873791	0.513	0.74	2.2205e-36
DTNBP1	2.98298e-18	0.87376	0.616	0.887	2.72764e-14
ERAP1	1.69009e-36	0.873233	0.486	0.721	1.54542e-32
HERC6	1.94996e-38	0.873127	0.596	0.922	1.78304e-34
PPP1R15A	2.53085e-46	0.872664	0.14	0.242	2.3142e-42
PHETA2	5.16109e-58	0.871775	0.426	0.671	4.7193e-54
EPHB4	6.23466e-35	0.871766	0.557	0.857	5.70097e-31
IP6K2	1.79899e-41	0.87162	0.513	0.81	1.64499e-37
IPO7	4.20799e-40	0.871304	0.568	0.87	3.84778e-36
B4GALT1	1.96317e-43	0.87078	0.555	0.853	1.79513e-39
ANKRD28	3.649e-15	0.870321	0.708	0.991	3.33665e-11
ARAP2	1.02728e-71	0.869975	0.501	0.865	9.39341e-68
ZNF569	1.92813e-66	0.868893	0.508	0.866	1.76308e-62
RASL11B	5.09196e-78	0.868279	0.185	0.453	4.65609e-74
SLC25A17	1.30037e-39	0.867564	0.635	0.921	1.18905e-35
SYT7	2.14388e-26	0.867311	0.649	0.878	1.96036e-22
DTYMK	8.37766e-60	0.865295	0.513	0.77	7.66054e-56
FANCM	2.34867e-30	0.864909	0.595	0.853	2.14762e-26
C3H1orf52	2.57995e-41	0.86476	0.471	0.743	2.35911e-37
CPEB3	3.12476e-18	0.864068	0.692	0.981	2.85728e-14
SPATA2	1.2507e-85	0.863668	0.433	0.804	1.14364e-81
TEPSIN	2.1404e-57	0.862852	0.413	0.647	1.95718e-53
DCAF15	5.1281e-42	0.86274	0.465	0.732	4.68913e-38
NAA10	1.15014e-48	0.862325	0.29	0.497	1.05169e-44
MSANTD4	1.37665e-51	0.862205	0.404	0.656	1.25881e-47
KCNK17	9.91746e-43	0.8622	0.332	0.557	9.06852e-39
AP5Z1	1.56367e-46	0.861744	0.356	0.624	1.42982e-42
SLC20A1	7.08721e-41	0.861604	0.521	0.848	6.48054e-37
CSNK1G1	2.41115e-16	0.861485	0.733	0.975	2.20476e-12
UBE2D4	1.02316e-37	0.861371	0.573	0.872	9.35578e-34
CCND1	8.61217e-29	0.860517	0.493	0.682	7.87497e-25
ASF1A	9.65801e-75	0.859278	0.59	0.934	8.83129e-71
SLC35B1	3.51761e-61	0.858945	0.357	0.664	3.2165e-57
UBE2R2	8.53708e-07	0.856593	0.738	0.991	0.00780631
NDST1	3.03275e-13	0.856421	0.718	0.988	2.77315e-09
MIDN	4.09118e-38	0.854542	0.426	0.697	3.74098e-34
P2RX4	6.89036e-53	0.854402	0.472	0.776	6.30054e-49
AHCYL2	7.44982e-12	0.853793	0.692	0.98	6.81212e-08
DNASE2	2.30927e-27	0.853379	0.454	0.587	2.1116e-23
SOCS2	2.50029e-73	0.85314	0.486	0.87	2.28627e-69
LRRN2	3.91744e-39	0.852979	0.686	0.965	3.58211e-35
SLC12A6	3.8079e-25	0.852429	0.667	0.963	3.48194e-21
KHSRP	5.51798e-48	0.852209	0.493	0.809	5.04564e-44
ATG4A	6.2588e-47	0.851351	0.568	0.874	5.72305e-43
C1GALT1	8.77939e-36	0.851219	0.616	0.934	8.02787e-32
SNX25	1.02237e-35	0.850981	0.585	0.894	9.34853e-32
COMMD6	6.1738e-22	0.850787	0.585	0.807	5.64532e-18
HCFC1R1	1.24913e-42	0.850391	0.297	0.424	1.14221e-38
CEP68	4.15347e-31	0.850043	0.588	0.925	3.79793e-27
CMTM7	2.09761e-41	0.850023	0.603	0.946	1.91805e-37
ND4L	1.12242e-39	0.849589	0.318	0.458	1.02634e-35
NUBP2	3.58062e-65	0.848888	0.311	0.63	3.27411e-61
RPS6KA3	1.35121e-09	0.848153	0.737	0.996	1.23555e-05
RENBP	4.43745e-99	0.847695	0.19	0.524	4.05761e-95
MID2	9.14871e-12	0.847681	0.727	0.992	8.36558e-08
AVL9	1.23988e-44	0.847393	0.636	0.942	1.13375e-40
MACROH2A2	9.68291e-58	0.847072	0.286	0.512	8.85405e-54
MUTYH	1.1272e-48	0.847068	0.541	0.835	1.03071e-44
NAGLU	1.3974e-23	0.846083	0.442	0.563	1.27778e-19
PRICKLE3	1.20609e-43	0.845951	0.435	0.7	1.10285e-39
FGF10	3.36605e-39	0.845723	0.622	0.974	3.07792e-35
HARBI1	8.09864e-35	0.844767	0.442	0.596	7.40539e-31
MIER3	1.98226e-73	0.844621	0.569	0.892	1.81258e-69
SNX19	1.25574e-55	0.844405	0.529	0.845	1.14825e-51
EFCAB14	1.21315e-19	0.844366	0.57	0.738	1.10931e-15
RAD52	1.00362e-51	0.844246	0.45	0.729	9.17711e-48
TMEM183A	5.20109e-34	0.844083	0.522	0.792	4.75588e-30
RAP1GDS1	1.96303e-24	0.843638	0.711	0.992	1.79499e-20
SPPL3	2.00904e-24	0.84285	0.721	0.999	1.83707e-20
SP4	1.16397e-37	0.842437	0.555	0.907	1.06434e-33
RAI14	5.06936e-35	0.841957	0.639	0.903	4.63542e-31
TSPAN12	2.51073e-18	0.841333	0.663	0.876	2.29581e-14
GLI4	9.92021e-46	0.839936	0.498	0.814	9.07104e-42
PDSS2	1.08834e-16	0.839776	0.719	0.997	9.95176e-13
BAX	2.2462e-44	0.839509	0.387	0.63	2.05392e-40
HLX	3.1043e-50	0.839329	0.431	0.684	2.83857e-46
SFT2D2	6.09091e-37	0.839037	0.621	0.976	5.56953e-33
POP1	4.71156e-74	0.838337	0.435	0.769	4.30825e-70
LRRC1	6.95047e-29	0.838232	0.6	0.828	6.35551e-25
NUBPL	1.7791e-30	0.83784	0.672	0.979	1.62681e-26
MSRA	4.17899e-12	0.837758	0.729	0.992	3.82127e-08
RRP8	1.21891e-41	0.837666	0.405	0.592	1.11457e-37
ZNF341	2.09705e-55	0.83751	0.568	0.824	1.91754e-51
ABCC1	1.41419e-08	0.836538	0.728	0.99	0.000129313
TES	4.16958e-14	0.835952	0.654	0.949	3.81266e-10
MCMBP	4.31804e-21	0.835489	0.642	0.959	3.94842e-17
IRF2	3.77594e-13	0.835085	0.674	0.916	3.45272e-09
HNMT	6.37598e-44	0.835072	0.54	0.847	5.8302e-40
CACUL1	1.74977e-21	0.834878	0.674	0.956	1.59999e-17
MAMSTR	1.20225e-59	0.83395	0.541	0.814	1.09934e-55
NUDT17	2.01721e-54	0.833405	0.463	0.829	1.84454e-50
ICA1	4.45636e-06	0.833403	0.769	0.988	0.0407489
DGKD	2.13808e-42	0.832989	0.515	0.792	1.95506e-38
SCARB1	8.4398e-14	0.832962	0.731	0.978	7.71735e-10
ZNF354B	1.42241e-43	0.832515	0.53	0.832	1.30065e-39
CEP135	1.69215e-55	0.8323	0.579	0.892	1.5473e-51
CAMK2N1	1.17444e-54	0.831962	0.392	0.661	1.07391e-50
RMDN2	2.09997e-13	0.831256	0.671	0.96	1.92021e-09
SPATA24	6.53108e-52	0.83103	0.452	0.682	5.97202e-48
CHPF2	3.29439e-72	0.830766	0.406	0.738	3.01239e-68
POLR3F	1.75541e-55	0.830587	0.357	0.619	1.60515e-51
NUP93	4.46431e-37	0.830344	0.615	0.902	4.08216e-33
CARM1	1.93374e-46	0.830143	0.611	0.972	1.76821e-42
SUGCT	7.74682e-11	0.829915	0.744	0.999	7.0837e-07
AKAP10	2.47919e-17	0.829687	0.677	0.946	2.26697e-13
BLVRA	4.9256e-43	0.829532	0.608	0.863	4.50397e-39
EIF4A1	1.94914e-28	0.829265	0.448	0.675	1.78229e-24
NUP43	1.25484e-61	0.82924	0.452	0.781	1.14743e-57
IMMP1L	1.54898e-28	0.828657	0.666	0.947	1.41639e-24
SHLD2	6.68462e-25	0.828574	0.71	0.962	6.11242e-21
PMS1	1.74139e-66	0.828338	0.585	0.936	1.59232e-62
GRB10	2.57238e-12	0.828127	0.793	0.998	2.35219e-08
DUSP7	1.27054e-32	0.827477	0.494	0.722	1.16178e-28
ST6GALNAC2	1.4689e-13	0.826878	0.662	0.867	1.34316e-09
PHLDB3	1.45992e-71	0.826466	0.291	0.587	1.33495e-67
RIC8B	9.8008e-31	0.825724	0.724	0.982	8.96185e-27
FKBP5	2.92884e-10	0.825305	0.815	1	2.67814e-06
USP11	3.5939e-40	0.825305	0.442	0.689	3.28626e-36
SIRT6	1.71e-45	0.82509	0.386	0.616	1.56362e-41
ALG1	3.36238e-53	0.824672	0.237	0.471	3.07456e-49
RNF2	1.8346e-16	0.824203	0.7	0.975	1.67756e-12
DIPK2B	6.37801e-17	0.824058	0.694	0.971	5.83205e-13
HACD4	1.01975e-53	0.823874	0.513	0.834	9.32462e-50
GMDS	3.43065e-10	0.823683	0.743	0.994	3.13699e-06
INTS7	1.41291e-23	0.823607	0.713	0.98	1.29197e-19
EIF2B3	3.80984e-25	0.823498	0.651	0.933	3.48372e-21
RSAD1	7.26098e-41	0.823146	0.473	0.7	6.63944e-37
CCDC85C	7.11547e-22	0.823058	0.604	0.838	6.50638e-18
IARS1	5.35952e-37	0.822982	0.395	0.608	4.90075e-33
ARNTL	3.41101e-31	0.822898	0.625	0.942	3.11903e-27
PLEKHG5	3.05082e-45	0.822215	0.579	0.866	2.78967e-41
ARID5B	4.32493e-16	0.821951	0.669	0.885	3.95471e-12
GSR	3.03106e-34	0.821847	0.535	0.768	2.7716e-30
HECW2	7.48193e-10	0.821528	0.751	0.993	6.84147e-06
EFL1	1.16649e-34	0.821135	0.655	0.947	1.06664e-30
PGM5	6.54412e-11	0.821064	0.737	0.967	5.98394e-07
EML5	3.93966e-49	0.820906	0.557	0.858	3.60242e-45
CARD10	8.76849e-22	0.820759	0.548	0.792	8.0179e-18
GNPAT	1.0467e-16	0.820697	0.642	0.908	9.57106e-13
TTC13	3.55796e-46	0.819841	0.627	0.932	3.2534e-42
PPRC1	1.19238e-79	0.819055	0.421	0.791	1.09031e-75
MFSD4A	4.62866e-46	0.818999	0.582	0.881	4.23244e-42
POLR3C	3.74956e-56	0.817622	0.439	0.757	3.4286e-52
GIMAP7.3	9.54798e-67	0.817328	0.255	0.542	8.73067e-63
FYN	4.25645e-15	0.816912	0.707	0.976	3.89209e-11
NUCB2	8.33566e-32	0.816268	0.516	0.742	7.62213e-28
EHD1	3.41411e-49	0.816092	0.404	0.655	3.12187e-45
ERCC2	4.75104e-61	0.815495	0.544	0.889	4.34435e-57
CTU2	1.68067e-25	0.815012	0.353	0.411	1.5368e-21
POC1B	1.76064e-28	0.814934	0.658	0.969	1.60992e-24
KANSL1L	2.79161e-11	0.813729	0.745	0.973	2.55264e-07
POLR2A	2.10822e-27	0.813054	0.464	0.648	1.92776e-23
CBLL1	7.79056e-57	0.812807	0.523	0.853	7.12369e-53
ZNF354A	7.42904e-23	0.812726	0.714	0.981	6.79311e-19
METTL18	1.94079e-40	0.812126	0.359	0.525	1.77466e-36
ZNF696	2.52449e-50	0.812026	0.354	0.545	2.30839e-46
CYC1	2.26016e-40	0.811478	0.34	0.534	2.06669e-36
RRP9	1.07809e-33	0.811263	0.43	0.56	9.85805e-30
NOS3	7.71476e-20	0.811171	0.624	0.843	7.05437e-16
DUSP12	5.4139e-62	0.811048	0.322	0.587	4.95047e-58
CATSPERG	1.16354e-38	0.810687	0.42	0.646	1.06394e-34
ADGRL1	2.56359e-46	0.809942	0.575	0.853	2.34415e-42
FOXO3	1.1559e-18	0.809851	0.701	0.996	1.05695e-14
LITAF	9.05315e-21	0.809378	0.644	0.939	8.2782e-17
THY1	6.99374e-73	0.809241	0.439	0.789	6.39508e-69
DERA	2.65907e-20	0.808489	0.671	0.984	2.43145e-16
PIH1D1	3.13178e-65	0.808157	0.305	0.656	2.8637e-61
PLPP1	3.49958e-09	0.807529	0.915	1	3.20002e-05
ZNF777	1.66952e-55	0.807121	0.456	0.755	1.52661e-51
SSBP3	7.9489e-18	0.806897	0.715	0.983	7.26847e-14
PPP3CB	1.98649e-18	0.806192	0.671	0.954	1.81645e-14
CLIC2	4.08966e-34	0.805941	0.521	0.784	3.73958e-30
HDAC8	2.41365e-09	0.805754	0.742	0.995	2.20704e-05
LRRC42	7.10048e-31	0.805753	0.542	0.84	6.49267e-27
LIAS	1.54418e-29	0.805062	0.529	0.74	1.41199e-25
FBXL20	3.34655e-06	0.804394	0.801	0.998	0.0306009
ARHGEF17	1.51737e-64	0.804005	0.325	0.618	1.38748e-60
GON7	3.48285e-37	0.803945	0.326	0.493	3.18472e-33
TARBP2	1.06672e-38	0.803942	0.434	0.612	9.75406e-35
SMN2	2.60334e-40	0.80364	0.607	0.911	2.38049e-36
SP110	5.64312e-40	0.803239	0.561	0.819	5.16007e-36
FRMD8	1.15873e-66	0.802342	0.41	0.711	1.05954e-62
PLCD3	1.66396e-62	0.802304	0.524	0.8	1.52153e-58
ABHD10	1.88019e-17	0.800113	0.507	0.605	1.71925e-13
UCP2	7.72798e-23	0.7993	0.62	0.921	7.06647e-19
C25H7orf50	3.78301e-12	0.799024	0.698	0.966	3.45918e-08
JDP2	3.14222e-50	0.798906	0.562	0.906	2.87325e-46
CYRIB	8.41301e-24	0.798518	0.651	0.901	7.69286e-20
TMEM248	1.28705e-27	0.798252	0.638	0.928	1.17688e-23
TMC6	1.11273e-29	0.798139	0.576	0.847	1.01748e-25
RNPEPL1	1.05097e-39	0.797942	0.338	0.474	9.61005e-36
HCRTR1	5.2905e-37	0.797917	0.424	0.651	4.83764e-33
RHEB	3.85458e-31	0.797364	0.594	0.877	3.52463e-27
ZGPAT	1.09805e-59	0.797338	0.329	0.632	1.00405e-55
PGAM5	7.22627e-56	0.797253	0.331	0.591	6.6077e-52
RNF220	6.88186e-12	0.796903	0.731	0.966	6.29277e-08
MTERF3	5.22191e-44	0.796635	0.535	0.82	4.77492e-40
ANKRD29	2.49509e-50	0.796205	0.543	0.908	2.28151e-46
NUP35	1.08166e-45	0.796191	0.615	0.953	9.89068e-42
HUS1	7.71959e-47	0.79604	0.417	0.688	7.05879e-43
FNIP2	2.87747e-14	0.795965	0.741	0.996	2.63116e-10
C18H19orf48	5.1328e-62	0.795437	0.405	0.647	4.69343e-58
ZNF667	3.46855e-63	0.794779	0.25	0.512	3.17164e-59
SEC24B	7.42952e-34	0.794326	0.656	0.953	6.79355e-30
POLR1E	4.20672e-35	0.794275	0.398	0.594	3.84662e-31
ASGR2	1.026e-67	0.79419	0.22	0.515	9.38175e-64
ABCD1	9.2797e-42	0.793946	0.468	0.716	8.48536e-38
IFNGR2	2.19045e-24	0.793937	0.628	0.943	2.00295e-20
TMEM164	6.37096e-07	0.793112	0.724	0.981	0.00582561
CIBAR1	2.67039e-46	0.792565	0.459	0.732	2.4418e-42
SLC49A4	1.06447e-33	0.792281	0.627	0.989	9.73353e-30
INSIG2	6.05092e-30	0.792044	0.633	0.942	5.53296e-26
NUP62	2.84043e-40	0.791622	0.474	0.675	2.59729e-36
UMPS	3.44701e-41	0.791425	0.599	0.891	3.15195e-37
DENND3	1.72265e-28	0.791301	0.649	0.921	1.57519e-24
MFHAS1	6.58835e-13	0.791173	0.74	0.991	6.02439e-09
KATNA1	1.10089e-23	0.790516	0.562	0.836	1.00666e-19
INTS14	1.04855e-74	0.790301	0.569	0.94	9.58795e-71
ASMTL	8.84439e-56	0.789906	0.328	0.562	8.08731e-52
RAB3D	2.15425e-30	0.789576	0.555	0.824	1.96984e-26
SNX12	1.42887e-27	0.788392	0.607	0.871	1.30656e-23
GRWD1	4.18009e-65	0.788274	0.294	0.538	3.82228e-61
RAPH1	7.78723e-09	0.787842	0.738	0.985	7.12064e-05
SRSF3	7.59368e-39	0.786807	0.506	0.788	6.94366e-35
TOM1	1.81576e-53	0.786665	0.569	0.901	1.66033e-49
KRIT1	3.70214e-23	0.785471	0.602	0.821	3.38524e-19
XPO7	1.00076e-29	0.785208	0.698	0.977	9.15094e-26
HDHD5	3.0528e-41	0.785124	0.425	0.629	2.79148e-37
ATPAF1	2.46348e-61	0.785028	0.6	0.922	2.25261e-57
PTER	1.86235e-30	0.784542	0.636	0.964	1.70294e-26
PRIM2	1.99792e-10	0.784025	0.704	0.989	1.8269e-06
DEDD2	4.02678e-62	0.783802	0.419	0.728	3.68209e-58
BNC2	2.72461e-07	0.783487	0.749	0.995	0.00249138
STAC3	1.65807e-30	0.782593	0.46	0.642	1.51614e-26
TTLL12	3.85344e-65	0.781074	0.365	0.691	3.52359e-61
BABAM1	2.29721e-58	0.781014	0.391	0.665	2.10057e-54
REEP3	3.87197e-08	0.780737	0.78	0.994	0.000354053
STXBP6	1.08393e-21	0.780649	0.708	0.997	9.91147e-18
CPQ	9.62288e-37	0.780629	0.621	0.976	8.79916e-33
SLC35E4	4.80856e-81	0.780229	0.459	0.867	4.39694e-77
GPX1	1.22868e-37	0.780218	0.467	0.685	1.1235e-33
C6H4orf48	5.12481e-24	0.780142	0.283	0.379	4.68612e-20
LCORL	5.73005e-14	0.779943	0.723	0.973	5.23956e-10
RTN4IP1	8.04289e-49	0.77958	0.549	0.859	7.35442e-45
ZNF384	2.86975e-34	0.779383	0.516	0.726	2.6241e-30
AGK	3.3614e-41	0.778182	0.62	0.927	3.07367e-37
VSIG2	3.16791e-30	0.777546	0.62	0.878	2.89674e-26
MED16	1.66963e-57	0.777544	0.232	0.435	1.52671e-53
FAN1	5.71704e-53	0.777399	0.468	0.75	5.22766e-49
MOSPD2	4.78937e-32	0.777268	0.688	0.958	4.3794e-28
TFB2M	1.16456e-47	0.777191	0.421	0.632	1.06487e-43
TSPAN31	2.58581e-45	0.776533	0.374	0.604	2.36447e-41
AGFG2	1.44323e-71	0.776332	0.46	0.821	1.31969e-67
ZBTB8OS	1.18551e-61	0.77627	0.398	0.703	1.08403e-57
RWDD3	2.70196e-36	0.775599	0.603	0.9	2.47067e-32
ZDHHC4	2.73934e-54	0.775513	0.364	0.656	2.50485e-50
NT5C2	1.30445e-31	0.77539	0.681	0.931	1.19279e-27
PNLDC1	5.01113e-45	0.775	0.58	0.822	4.58218e-41
RNASEL	3.70499e-47	0.774471	0.55	0.838	3.38785e-43
GPSM1	5.5497e-32	0.774424	0.491	0.674	5.07465e-28
HSPB11	1.91319e-31	0.773969	0.667	0.985	1.74942e-27
DYNC2I2	1.02308e-59	0.773656	0.318	0.542	9.35505e-56
DNM3	2.89429e-08	0.773326	0.922	1	0.000264654
MBOAT1	1.23789e-42	0.773008	0.666	0.981	1.13193e-38
MTERF4	1.08497e-41	0.771636	0.42	0.679	9.92096e-38
PIGK	1.98402e-30	0.771509	0.67	0.979	1.81419e-26
TBK1	9.86107e-38	0.77106	0.607	0.903	9.01696e-34
PIK3C2B	2.59034e-36	0.770954	0.545	0.868	2.36861e-32
NCLN	7.83214e-51	0.770665	0.229	0.396	7.16171e-47
SLC38A6	2.12261e-37	0.770377	0.663	0.96	1.94091e-33
FAAH	1.34502e-43	0.770182	0.504	0.729	1.22988e-39
SINHCAF	9.7607e-41	0.770157	0.556	0.807	8.92519e-37
FAM199X	9.3789e-35	0.769702	0.61	0.9	8.57606e-31
ITGB3BP	1.26194e-11	0.769285	0.712	0.98	1.15392e-07
GPAA1	5.36739e-54	0.768415	0.283	0.535	4.90794e-50
DHX8	1.99713e-44	0.768372	0.432	0.665	1.82617e-40
DSEL	7.05684e-73	0.768144	0.302	0.599	6.45277e-69
MKRN1	9.11482e-40	0.768068	0.515	0.752	8.33459e-36
SEMA4F	9.43506e-47	0.767728	0.368	0.556	8.62742e-43
NHSL1	1.83645e-40	0.767509	0.643	0.991	1.67925e-36
CFH	2.64727e-61	0.766702	0.358	0.678	2.42066e-57
LIN52	3.8453e-34	0.766683	0.667	0.963	3.51614e-30
SLC26A6	2.04383e-75	0.766375	0.387	0.759	1.86887e-71
SELENOO	3.09271e-59	0.76496	0.507	0.818	2.82797e-55
INTS10	2.78943e-41	0.763749	0.476	0.739	2.55065e-37
FAM91A1	8.09025e-58	0.763017	0.577	0.917	7.39773e-54
UNC5B	9.86746e-09	0.76295	0.756	0.977	9.02281e-05
CDK2	4.46847e-41	0.762928	0.371	0.566	4.08597e-37
PPP6R1	1.30058e-35	0.762522	0.502	0.79	1.18925e-31
SNW1	9.91223e-66	0.76195	0.455	0.814	9.06374e-62
RASA2	8.72773e-30	0.761337	0.669	0.942	7.98064e-26
UBE2S	4.12664e-22	0.761304	0.298	0.392	3.7734e-18
DCAF10	1.80227e-28	0.761272	0.701	0.997	1.64799e-24
STXBP1	6.58455e-17	0.760209	0.673	0.904	6.02091e-13
FAM161A	2.72779e-37	0.759991	0.455	0.65	2.49429e-33
TEX2	1.18312e-11	0.759679	0.704	0.952	1.08185e-07
GGACT	7.89643e-21	0.759392	0.584	0.896	7.2205e-17
NECTIN2	1.90767e-12	0.758738	0.731	0.96	1.74437e-08
AMMECR1	3.97811e-30	0.758688	0.655	0.992	3.63759e-26
AKAP7	1.77702e-53	0.757868	0.606	0.874	1.62491e-49
NFATC3	2.61714e-22	0.757631	0.701	0.988	2.39311e-18
PEX14	4.56096e-28	0.757027	0.686	0.989	4.17054e-24
LRP12	1.65952e-30	0.757023	0.583	0.898	1.51746e-26
DCLRE1A	1.59715e-46	0.75642	0.511	0.785	1.46043e-42
PALLD	1.00609e-22	0.755984	0.647	0.916	9.19968e-19
ENY2	1.0854e-21	0.755673	0.431	0.567	9.92491e-18
ABCB7	1.14038e-22	0.755181	0.68	0.967	1.04276e-18
AZIN1	6.82488e-29	0.755128	0.57	0.844	6.24067e-25
NUFIP1	4.1226e-41	0.755038	0.549	0.827	3.7697e-37
ZC3H10	1.35531e-07	0.754754	0.714	0.959	0.0012393
EXD2	1.78083e-44	0.754644	0.566	0.878	1.62839e-40
WTIP	8.69955e-46	0.754485	0.408	0.643	7.95487e-42
NAA15	1.08732e-27	0.754477	0.646	0.916	9.9425e-24
SH3BP5	2.40349e-20	0.754056	0.67	0.973	2.19775e-16
TMEM41A	3.26346e-28	0.75112	0.517	0.73	2.9841e-24
LDHA	1.36111e-25	0.750923	0.444	0.57	1.2446e-21
PLEKHA4	2.24914e-46	0.750364	0.299	0.451	2.05661e-42
XRCC6	3.58636e-56	0.750294	0.455	0.746	3.27936e-52
SAP25	1.03763e-65	0.750244	0.397	0.671	9.48806e-62
VMA21	8.69041e-24	0.749993	0.437	0.585	7.94651e-20
CHD2	7.03009e-29	0.749841	0.552	0.795	6.42832e-25
ZNF366	1.47439e-18	0.749642	0.724	0.987	1.34818e-14
FOXO1	1.04132e-26	0.749631	0.725	0.984	9.52182e-23
ELMO1	2.44514e-12	0.749606	0.954	1	2.23584e-08
MGAT4A	5.50232e-12	0.748741	0.75	0.997	5.03132e-08
UBE2W	1.07954e-23	0.748575	0.656	0.911	9.87133e-20
DNPEP	1.58859e-54	0.748165	0.36	0.609	1.4526e-50
TMEM68	5.77613e-46	0.747999	0.551	0.886	5.2817e-42
CCT6A	1.02344e-54	0.747845	0.375	0.631	9.35837e-51
NGLY1	6.48504e-27	0.747305	0.579	0.889	5.92992e-23
RDH5	1.28505e-56	0.747263	0.436	0.74	1.17505e-52
PIP5K1A	6.09918e-21	0.746975	0.604	0.886	5.57709e-17
ANKRD44	4.59424e-10	0.746892	0.724	1	4.20097e-06
RAB27A	5.79395e-33	0.746724	0.656	0.948	5.29799e-29
FKBP9	2.53319e-26	0.746372	0.622	0.952	2.31635e-22
CCNYL1	4.79655e-13	0.745483	0.7	0.982	4.38596e-09
NSUN5	8.28488e-84	0.745034	0.311	0.63	7.57569e-80
NEMP2	3.83395e-58	0.744666	0.57	0.852	3.50576e-54
ABCA3	6.31908e-76	0.744509	0.391	0.709	5.77817e-72
PFKL	5.20868e-68	0.744181	0.339	0.625	4.76282e-64
AAGAB	2.25478e-25	0.743544	0.646	0.965	2.06177e-21
KATNBL1	1.15412e-20	0.743283	0.672	0.983	1.05533e-16
HNRNPAB	1.72266e-38	0.743196	0.412	0.66	1.5752e-34
GLE1	3.42335e-34	0.743183	0.58	0.889	3.13031e-30
CREB3L1	9.46899e-54	0.742987	0.465	0.801	8.65844e-50
MBD4	2.70025e-37	0.74278	0.437	0.594	2.4691e-33
MAP2K4	5.87913e-28	0.742672	0.684	0.963	5.37588e-24
HDDC2	2.02126e-50	0.742668	0.529	0.777	1.84824e-46
HSPH1	5.92631e-51	0.742515	0.303	0.514	5.41902e-47
NOL9	1.58128e-37	0.742463	0.366	0.567	1.44592e-33
KLHL28	1.28842e-38	0.742218	0.509	0.789	1.17813e-34
RTCA	4.02851e-36	0.74176	0.553	0.888	3.68367e-32
GLT8D1	1.94322e-52	0.741045	0.287	0.527	1.77688e-48
MED26	1.76005e-33	0.740826	0.619	0.878	1.60939e-29
TMEM232	3.58613e-38	0.740655	0.575	0.917	3.27915e-34
MUS81	1.10685e-54	0.740498	0.349	0.614	1.01211e-50
INPP5A	1.586e-17	0.74006	0.692	0.977	1.45024e-13
SYT11	2.88876e-42	0.739776	0.57	0.907	2.64148e-38
WBP1	3.85037e-63	0.73936	0.367	0.656	3.52078e-59
LPCAT4	1.69482e-69	0.739137	0.339	0.648	1.54974e-65
DNAJC27	2.34574e-46	0.738987	0.587	0.895	2.14495e-42
CRY1	1.20009e-49	0.73886	0.64	0.954	1.09736e-45
PAPOLG	4.90863e-34	0.738116	0.557	0.826	4.48845e-30
MAST3	1.04542e-53	0.738016	0.401	0.686	9.55934e-50
RILPL1	1.51868e-30	0.737967	0.569	0.799	1.38868e-26
UCHL3	1.34977e-46	0.73774	0.595	0.884	1.23423e-42
SUPV3L1	1.00414e-44	0.737648	0.438	0.658	9.18188e-41
NAA35	9.10266e-20	0.737404	0.723	0.97	8.32347e-16
FANCE	6.3382e-27	0.73631	0.3	0.39	5.79565e-23
CPLANE2	1.78638e-34	0.736175	0.419	0.575	1.63347e-30
USPL1	4.21173e-40	0.736093	0.58	0.826	3.8512e-36
SCAI	1.16872e-24	0.735928	0.638	0.972	1.06868e-20
ZBTB24	2.20736e-55	0.735887	0.361	0.606	2.01841e-51
DNAJC10	2.77064e-42	0.735573	0.546	0.816	2.53347e-38
TOPORS	2.55527e-47	0.735282	0.395	0.668	2.33654e-43
WDR19	4.48188e-52	0.73522	0.38	0.646	4.09823e-48
EIF4E	1.75359e-47	0.735075	0.572	0.909	1.60348e-43
NUTF2	9.67644e-36	0.734689	0.554	0.816	8.84814e-32
PACC1	1.47945e-36	0.734583	0.645	0.931	1.35281e-32
IKZF5	5.38553e-41	0.734121	0.542	0.854	4.92453e-37
ZDHHC5	3.48066e-38	0.734113	0.489	0.744	3.18271e-34
OSBPL6	4.41049e-08	0.73347	0.744	0.994	0.000403295
SLC26A10	6.55485e-33	0.733291	0.545	0.786	5.99376e-29
ITGA5	8.44864e-28	0.732647	0.54	0.824	7.72544e-24
DVL1	4.24236e-56	0.732152	0.442	0.725	3.87921e-52
COG5	9.78822e-27	0.732063	0.718	0.995	8.95035e-23
TM7SF3	2.12103e-48	0.73199	0.492	0.801	1.93947e-44
PRCC	5.63305e-57	0.731712	0.46	0.79	5.15086e-53
UBE2E1	2.92635e-19	0.731338	0.63	0.867	2.67585e-15
INPP5D	2.01524e-15	0.731231	0.711	0.964	1.84274e-11
SH3BP4	2.13383e-24	0.730924	0.685	0.95	1.95118e-20
HM13	5.79094e-49	0.730863	0.445	0.75	5.29524e-45
PHF1	4.6201e-40	0.730778	0.41	0.681	4.22462e-36
GK	3.77587e-31	0.7306	0.621	0.906	3.45266e-27
CLOCK	4.61126e-10	0.730547	0.749	0.989	4.21654e-06
GRK4	1.75474e-58	0.729749	0.534	0.826	1.60453e-54
ZNF605	6.11273e-77	0.72963	0.543	0.872	5.58948e-73
TMEM67	1.28316e-48	0.72933	0.51	0.792	1.17332e-44
KCTD2	1.3551e-51	0.729013	0.531	0.766	1.2391e-47
COBLL1	5.61634e-13	0.728647	0.726	0.967	5.13558e-09
DRG2	8.82838e-61	0.728617	0.356	0.586	8.07267e-57
RPS11	1.8439e-23	0.728356	0.444	0.715	1.68607e-19
URGCP	1.34362e-37	0.728063	0.62	0.898	1.22861e-33
KPNA3	1.30382e-28	0.727704	0.632	0.949	1.19221e-24
LANCL1	2.55508e-31	0.727605	0.543	0.784	2.33636e-27
GMCL1	1.40281e-18	0.727575	0.62	0.908	1.28273e-14
ZDHHC16	6.79938e-38	0.727479	0.375	0.536	6.21735e-34
MRPL4	2.87579e-28	0.727416	0.383	0.496	2.62962e-24
SLC4A3	3.1416e-39	0.727268	0.303	0.449	2.87268e-35
SCAMP2	1.05906e-31	0.727007	0.503	0.733	9.68401e-28
PDLIM1	3.24553e-11	0.726282	0.605	0.783	2.96771e-07
PPP1R2	3.88073e-19	0.726176	0.647	0.924	3.54854e-15
PGBD1	1.29779e-24	0.726127	0.632	0.871	1.1867e-20
INTS5	2.28749e-33	0.726025	0.54	0.728	2.09168e-29
PPOX	1.19721e-52	0.725838	0.395	0.673	1.09473e-48
ERN1	1.90474e-35	0.725691	0.608	0.906	1.7417e-31
LIN9	3.0071e-37	0.725684	0.641	0.982	2.74969e-33
HSF2	8.23331e-42	0.725067	0.53	0.782	7.52854e-38
PHYKPL	1.87601e-55	0.724868	0.525	0.853	1.71542e-51
PDE8A	4.48348e-14	0.7246	0.774	0.997	4.09969e-10
PSMF1	3.85856e-48	0.724542	0.656	0.972	3.52827e-44
STIM2	2.63311e-08	0.72433	0.752	0.982	0.000240771
SLC22A18	1.08381e-49	0.723744	0.506	0.73	9.91032e-46
FBXO36	3.05183e-27	0.723676	0.648	0.958	2.79059e-23
HMGN5	4.41195e-53	0.723534	0.234	0.446	4.03429e-49
CDPF1	3.22531e-36	0.722658	0.475	0.626	2.94922e-32
RPTOR	4.10897e-14	0.72245	0.746	0.999	3.75724e-10
ASB3	3.71391e-17	0.722187	0.724	0.967	3.396e-13
PSMD9	1.7625e-64	0.722056	0.476	0.756	1.61163e-60
TBX18	8.76202e-29	0.721765	0.453	0.628	8.01199e-25
ADAM15	1.68815e-07	0.721524	0.577	0.758	0.00154364
FAM126B	4.25928e-26	0.721171	0.65	0.965	3.89468e-22
APBA1	2.59035e-17	0.720603	0.686	0.974	2.36862e-13
SLC20A2	1.56092e-30	0.720463	0.68	0.965	1.42731e-26
RHOJ	1.32323e-10	0.720178	0.713	0.967	1.20996e-06
HDHD2	1.86026e-44	0.719976	0.543	0.893	1.70102e-40
SLC4A7	7.34444e-38	0.719879	0.503	0.802	6.71576e-34
TIA1	1.74025e-10	0.719797	0.713	0.978	1.59128e-06
MTCH2	3.91347e-62	0.719429	0.506	0.847	3.57848e-58
NIPA2	4.38721e-25	0.719288	0.623	0.878	4.01166e-21
GATB	1.24211e-29	0.71923	0.653	0.942	1.13579e-25
PKM	1.20233e-32	0.719101	0.428	0.657	1.09941e-28
UBXN2A	7.01896e-44	0.71894	0.616	0.923	6.41814e-40
DNAJB1	5.27383e-60	0.718909	0.38	0.647	4.82239e-56
UBTD1	2.55384e-62	0.718503	0.549	0.906	2.33523e-58
TDG	2.78141e-45	0.718253	0.405	0.675	2.54332e-41
EGLN2	1.00334e-53	0.718228	0.342	0.593	9.1745e-50
ZYG11B	6.86199e-25	0.718005	0.684	0.993	6.2746e-21
PUDP	2.51236e-35	0.71796	0.615	0.976	2.2973e-31
EZH2	3.33996e-36	0.717599	0.58	0.86	3.05406e-32
HOXD3	2.62692e-35	0.717537	0.672	0.952	2.40205e-31
LDLRAD3	2.06129e-23	0.717363	0.674	0.989	1.88485e-19
FBL	1.75718e-49	0.717056	0.234	0.416	1.60677e-45
TRIM3	6.31332e-37	0.716987	0.499	0.744	5.7729e-33
RIPOR2	1.45521e-53	0.716727	0.608	0.863	1.33064e-49
MEX3C	6.86505e-20	0.716511	0.49	0.696	6.2774e-16
HIVEP3	6.46274e-39	0.716505	0.611	0.893	5.90953e-35
NECTIN3	1.87385e-07	0.716472	0.732	0.987	0.00171344
CASP6	1.01056e-39	0.716269	0.536	0.767	9.2406e-36
FPGS	5.59797e-64	0.715804	0.526	0.822	5.11878e-60
ARFRP1	1.47091e-43	0.715659	0.323	0.514	1.345e-39
METAP1D	7.48458e-34	0.715187	0.609	0.911	6.8439e-30
RAE1	2.79216e-62	0.714594	0.51	0.791	2.55315e-58
RABEP2	3.68718e-28	0.714475	0.42	0.628	3.37156e-24
STYX	4.07833e-19	0.714297	0.678	0.961	3.72923e-15
PSTK	2.64002e-48	0.714236	0.57	0.882	2.41404e-44
SNRPA	6.59281e-43	0.71393	0.397	0.636	6.02847e-39
PRPF18	8.88465e-25	0.713913	0.556	0.782	8.12412e-21
PKP4	1.03865e-07	0.713077	0.935	1	0.000949743
MSS51	7.50269e-40	0.71304	0.566	0.869	6.86046e-36
AIG1	5.86832e-29	0.712566	0.699	0.982	5.36599e-25
SPRY2	4.99891e-53	0.712549	0.399	0.651	4.57101e-49
RCBTB1	3.4141e-30	0.712546	0.554	0.895	3.12186e-26
POLR2D	2.69601e-37	0.712334	0.563	0.832	2.46523e-33
NSF	1.60257e-15	0.711827	0.709	0.97	1.46539e-11
ADORA2B	5.91309e-47	0.711649	0.433	0.676	5.40693e-43
PBX3	5.09081e-18	0.711069	0.71	0.999	4.65504e-14
ZNF131	2.43435e-32	0.710942	0.49	0.698	2.22597e-28
SNX30	2.00549e-27	0.710355	0.687	0.98	1.83382e-23
LONRF3	5.5097e-19	0.709717	0.698	0.961	5.03807e-15
DDX19B	6.36237e-48	0.709672	0.573	0.818	5.81775e-44
PRRG1	5.41723e-33	0.709256	0.661	0.965	4.95352e-29
GNG7	3.26343e-40	0.709072	0.636	0.983	2.98408e-36
IFT80	7.08972e-22	0.708822	0.678	0.987	6.48284e-18
GNL2	7.5863e-66	0.708541	0.366	0.693	6.93691e-62
PRDM10	2.14011e-33	0.708372	0.569	0.841	1.95692e-29
FLT3LG	4.64871e-59	0.708153	0.517	0.789	4.25078e-55
CCNF	5.72986e-63	0.708016	0.435	0.732	5.23939e-59
PLCB1	2.1003e-06	0.707792	0.934	1	0.0192051
GTPBP3	1.88905e-59	0.707572	0.424	0.704	1.72735e-55
G3BP2	1.45149e-29	0.707561	0.599	0.911	1.32724e-25
FITM1	9.33602e-71	0.707453	0.358	0.659	8.53686e-67
ELOVL5	3.19879e-32	0.707194	0.557	0.85	2.92497e-28
ZFAND6	1.23048e-18	0.707015	0.661	0.928	1.12515e-14
LARP4B	2.09925e-21	0.706869	0.664	0.954	1.91955e-17
GRAMD1C	1.18041e-51	0.706812	0.592	0.905	1.07937e-47
CFAP91	7.67878e-26	0.706727	0.621	0.862	7.02148e-22
CSNK1A1	5.97553e-11	0.706488	0.744	0.946	5.46402e-07
AMOTL2	7.71112e-26	0.706372	0.431	0.624	7.05104e-22
ERCC1	1.16929e-42	0.706365	0.404	0.634	1.0692e-38
MAPK12	4.99123e-37	0.706118	0.3	0.442	4.56398e-33
IL33	3.84357e-07	0.705644	0.738	0.961	0.00351456
TPST1	1.4581e-41	0.70552	0.583	0.922	1.33328e-37
HPS4	1.31393e-65	0.705445	0.366	0.656	1.20146e-61
PIP4K2A	1.89791e-07	0.705151	0.713	0.997	0.00173545
AHSA2	1.35216e-40	0.704801	0.584	0.866	1.23641e-36
SASS6	2.23729e-24	0.704736	0.636	0.86	2.04578e-20
TAPBPL	1.66841e-37	0.704251	0.435	0.633	1.52559e-33
PLRG1	4.8842e-21	0.704208	0.529	0.724	4.46612e-17
RNF138	3.67745e-49	0.703837	0.649	0.981	3.36266e-45
C10H14orf93	5.9011e-46	0.70353	0.58	0.846	5.39596e-42
CRYZL1	1.64543e-28	0.703356	0.643	0.957	1.50458e-24
MSL2	2.42497e-29	0.702575	0.644	0.96	2.2174e-25
FRA10AC1	8.92734e-38	0.702164	0.506	0.78	8.16316e-34
PIEZO1	7.35962e-19	0.702162	0.564	0.795	6.72964e-15
TRDMT1	4.06509e-33	0.702142	0.623	0.914	3.71712e-29
EME1	1.60976e-65	0.701837	0.31	0.596	1.47197e-61
SDAD1	7.44275e-42	0.701756	0.49	0.732	6.80566e-38
ST6GAL1	1.91544e-37	0.700965	0.646	0.951	1.75148e-33
PRKACB	2.0465e-33	0.700667	0.7	0.977	1.87132e-29
FOXN2	3.12131e-29	0.700647	0.667	0.933	2.85413e-25
CDK5RAP1	5.83334e-39	0.700637	0.588	0.892	5.33401e-35
ZNF654	1.41845e-33	0.700627	0.704	0.983	1.29703e-29
GPR180	4.18943e-47	0.700612	0.534	0.799	3.83082e-43
PRCP	6.6733e-39	0.700467	0.592	0.85	6.10207e-35
ISY1	4.62438e-56	0.700312	0.369	0.655	4.22853e-52
SLC25A12	3.5593e-20	0.700187	0.65	0.855	3.25462e-16
EML1	2.46565e-06	0.700143	0.787	0.997	0.0225459
SHISA4	8.77408e-38	0.700015	0.507	0.758	8.02302e-34
E2F3	2.91674e-40	0.699787	0.624	0.911	2.66707e-36
PXN	2.06024e-21	0.699738	0.658	0.911	1.88388e-17
SMAD2	5.18879e-15	0.699663	0.753	0.991	4.74463e-11
CCNY	8.22624e-27	0.699598	0.682	0.992	7.52208e-23
ARMH3	2.01669e-30	0.69955	0.695	0.985	1.84407e-26
ASNS	1.47423e-38	0.699411	0.617	0.927	1.34804e-34
TRERF1	9.58794e-30	0.699199	0.664	0.98	8.76721e-26
VDAC3	7.64473e-39	0.698664	0.446	0.661	6.99034e-35
NRF1	3.02959e-08	0.698433	0.742	0.993	0.000277026
ING5	1.29033e-95	0.698368	0.293	0.69	1.17987e-91
GPR183	3.7132e-40	0.698228	0.383	0.595	3.39535e-36
POLR3B	3.49536e-50	0.698194	0.638	0.959	3.19616e-46
HARS1	1.41277e-49	0.697572	0.494	0.738	1.29184e-45
SDF2L1	5.2017e-42	0.696856	0.511	0.762	4.75644e-38
HS1BP3	6.91972e-52	0.696617	0.443	0.737	6.32739e-48
ATF1	1.25582e-26	0.696562	0.65	0.942	1.14832e-22
SPATA6	6.29474e-42	0.696371	0.654	0.96	5.75591e-38
ZNF574	7.93692e-67	0.696247	0.347	0.618	7.25752e-63
CTSK	6.8233e-34	0.696208	0.412	0.595	6.23923e-30
PFKFB3	2.43078e-26	0.69597	0.627	0.937	2.22271e-22
SLC30A6	1.08776e-29	0.695962	0.622	0.931	9.94647e-26
ANKRD42	8.44452e-20	0.695815	0.685	0.933	7.72167e-16
GAR1	1.25676e-20	0.695815	0.595	0.893	1.14918e-16
DHRS11	5.97064e-59	0.695599	0.335	0.589	5.45955e-55
SFMBT2	3.10731e-07	0.695185	0.711	0.979	0.00284132
SLC2A13	7.23625e-20	0.695099	0.722	0.998	6.61683e-16
PRKCA	4.75299e-34	0.695045	0.684	0.988	4.34613e-30
P4HTM	4.04684e-44	0.694849	0.334	0.549	3.70043e-40
PITPNA	9.97884e-28	0.694323	0.629	0.949	9.12465e-24
ACOX2	9.88455e-63	0.6939	0.373	0.59	9.03843e-59
MGMT	1.4734e-14	0.693339	0.738	0.97	1.34728e-10
TMEM106A	7.42384e-31	0.693127	0.373	0.509	6.78836e-27
SWT1	2.94274e-38	0.69299	0.593	0.874	2.69084e-34
ZNF420	2.76706e-44	0.692976	0.597	0.89	2.5302e-40
SRBD1	6.75255e-13	0.692917	0.681	0.942	6.17453e-09
CRBN	6.70159e-36	0.692795	0.534	0.768	6.12794e-32
GTF3C4	2.49186e-74	0.692411	0.388	0.76	2.27855e-70
ARSB	5.05225e-36	0.690748	0.631	0.961	4.61978e-32
TMEM143	2.19078e-72	0.690731	0.317	0.622	2.00325e-68
RAB8B	2.0641e-26	0.690597	0.639	0.938	1.88741e-22
AGPAT4	5.46679e-54	0.690491	0.478	0.738	4.99883e-50
IQCG	2.07242e-23	0.690398	0.496	0.623	1.89502e-19
SLC10A7	5.43643e-19	0.690347	0.757	1	4.97107e-15
RRAS2	2.26225e-36	0.690285	0.648	0.963	2.0686e-32
ARF2	5.84199e-31	0.690164	0.506	0.715	5.34192e-27
DNAJC24	2.51895e-37	0.690016	0.656	0.963	2.30333e-33
RPS6KA5	1.80145e-08	0.689879	0.743	0.982	0.000164725
CDH11	4.09709e-32	0.689744	0.635	0.955	3.74638e-28
LTN1	1.44832e-44	0.689595	0.545	0.857	1.32434e-40
CDC42SE2	6.81529e-28	0.689226	0.669	0.955	6.2319e-24
JAM3	2.1628e-51	0.689203	0.488	0.842	1.97767e-47
DNAJB11	1.99154e-31	0.688705	0.522	0.749	1.82106e-27
DYRK1B	7.8878e-24	0.688611	0.622	0.912	7.2126e-20
MRPL51	8.76513e-40	0.687255	0.302	0.448	8.01484e-36
BIRC3	4.88528e-25	0.68715	0.558	0.771	4.4671e-21
CEP57	3.39804e-31	0.687125	0.537	0.776	3.10717e-27
MBTPS2	2.54157e-15	0.687072	0.724	0.995	2.32401e-11
FGD6	3.32952e-38	0.686987	0.596	0.838	3.04452e-34
ELAC1	6.73148e-54	0.686851	0.349	0.578	6.15526e-50
MCM9	7.34562e-17	0.686627	0.671	0.968	6.71684e-13
PPTC7	6.47321e-41	0.686158	0.586	0.891	5.9191e-37
OSBPL2	1.61159e-44	0.685915	0.508	0.813	1.47363e-40
CBX7	1.60303e-35	0.685532	0.409	0.6	1.46581e-31
CASK	2.81234e-09	0.685469	0.737	0.991	2.5716e-05
TMEM50A	1.23351e-30	0.685351	0.4	0.595	1.12792e-26
SH2D3C	8.01037e-41	0.685217	0.524	0.857	7.32468e-37
ZNF583	3.5429e-35	0.68516	0.519	0.768	3.23963e-31
E2F6	2.92406e-18	0.684967	0.518	0.674	2.67376e-14
ISYNA1	1.03755e-45	0.68469	0.564	0.833	9.48736e-42
LRRC57	1.01668e-33	0.684558	0.415	0.583	9.29655e-30
PRKD1	3.09536e-07	0.684104	0.937	1	0.0028304
ZNF274	5.23662e-28	0.683954	0.662	0.989	4.78837e-24
RBM41	1.27656e-08	0.683666	0.723	0.964	0.000116729
CMYA5	5.35947e-74	0.683565	0.33	0.641	4.9007e-70
ZBTB7B	8.13803e-44	0.682742	0.327	0.531	7.44141e-40
SUPT20H	1.65551e-12	0.682668	0.65	0.86	1.5138e-08
SLC9A6	1.43763e-46	0.682322	0.436	0.711	1.31457e-42
WDR82	3.55652e-18	0.682276	0.548	0.751	3.25208e-14
PREX1	2.05338e-20	0.681773	0.68	0.946	1.87761e-16
ANKIB1	4.31162e-14	0.681607	0.68	0.934	3.94254e-10
AFG1L	1.58352e-15	0.681472	0.677	0.975	1.44797e-11
PI4K2B	2.16041e-35	0.681165	0.538	0.855	1.97548e-31
GTDC1	1.63739e-12	0.680816	0.725	0.997	1.49723e-08
DDX52	9.43673e-41	0.680545	0.516	0.839	8.62895e-37
MANBA	1.7082e-31	0.680478	0.605	0.932	1.56198e-27
GGA3	7.01719e-44	0.680386	0.4	0.632	6.41652e-40
GXYLT1	2.01204e-58	0.680129	0.607	0.95	1.83981e-54
CACFD1	7.36703e-36	0.680073	0.375	0.518	6.73641e-32
ADAL	5.84433e-72	0.679098	0.47	0.819	5.34406e-68
ZC2HC1A	1.61294e-32	0.67908	0.567	0.869	1.47487e-28
ALOX5	1.11708e-41	0.679055	0.556	0.816	1.02146e-37
SCARF2	1.48137e-74	0.678934	0.278	0.609	1.35456e-70
PPAN	4.01367e-40	0.678912	0.414	0.578	3.6701e-36
ATP13A2	2.75751e-68	0.678474	0.278	0.555	2.52147e-64
PEX13	3.75114e-29	0.678368	0.641	0.976	3.43004e-25
ELP2	4.53008e-13	0.678221	0.62	0.908	4.1423e-09
GID8	2.72386e-54	0.678002	0.345	0.576	2.4907e-50
ERO1A	1.26109e-32	0.677855	0.612	0.892	1.15314e-28
CCDC115	2.26409e-56	0.677852	0.456	0.747	2.07029e-52
ARL6IP4	1.25198e-32	0.67757	0.368	0.51	1.14481e-28
TBCD	8.38849e-27	0.676855	0.654	0.935	7.67044e-23
RYBP	1.47432e-20	0.676846	0.665	0.957	1.34812e-16
NDRG3	1.08014e-46	0.676621	0.566	0.85	9.87676e-43
SIN3A	1.54492e-33	0.67645	0.557	0.859	1.41268e-29
KAT5	6.62068e-64	0.676327	0.3	0.594	6.05395e-60
TCIRG1	7.83719e-25	0.67607	0.507	0.706	7.16633e-21
BASP1	5.24348e-41	0.676062	0.511	0.748	4.79464e-37
TNFRSF25	2.31268e-51	0.676056	0.469	0.787	2.11472e-47
ZNF624	5.88159e-51	0.675737	0.529	0.821	5.37813e-47
HAX1	3.01703e-32	0.675564	0.466	0.593	2.75878e-28
SLC11A2	2.95767e-51	0.675415	0.554	0.869	2.70449e-47
C7H19orf25	7.10998e-62	0.674827	0.489	0.784	6.50137e-58
UBLCP1	1.32299e-59	0.674721	0.415	0.736	1.20974e-55
ZNF451	3.85575e-44	0.674482	0.626	0.927	3.5257e-40
UBE2D1	1.50966e-18	0.67444	0.653	0.96	1.38043e-14
TMEM218	1.25527e-69	0.674396	0.508	0.818	1.14782e-65
VPS16	3.4265e-33	0.674101	0.424	0.623	3.13319e-29
DAB1	5.65498e-28	0.674099	0.674	0.971	5.17091e-24
HSD17B7	1.19808e-56	0.673902	0.469	0.783	1.09552e-52
CD244	1.37075e-53	0.673857	0.579	0.928	1.25341e-49
AP4E1	1.64854e-40	0.673607	0.615	0.883	1.50743e-36
TRNAU1AP	1.20839e-47	0.673391	0.503	0.783	1.10495e-43
LCLAT1	7.15999e-38	0.673077	0.673	0.981	6.54709e-34
PRDM15	6.05806e-38	0.67285	0.608	0.899	5.53949e-34
ZCCHC10	1.04205e-59	0.672754	0.416	0.743	9.52855e-56
DDX10	3.14444e-26	0.672703	0.605	0.88	2.87527e-22
ATAD5	2.1237e-51	0.672661	0.423	0.705	1.94191e-47
ORC4	7.80916e-14	0.672324	0.691	0.99	7.14069e-10
FTH1	1.70702e-09	0.67222	0.617	0.803	1.5609e-05
AACS	1.65411e-40	0.672094	0.413	0.631	1.51252e-36
TENT4B	1.97127e-08	0.672066	0.749	0.991	0.000180253
THG1L	8.05907e-70	0.671725	0.409	0.746	7.36921e-66
WDR13	5.72101e-61	0.671304	0.332	0.659	5.23129e-57
UGP2	1.01974e-23	0.671303	0.673	0.947	9.32451e-20
EPB41L5	2.65237e-28	0.670585	0.649	0.938	2.42532e-24
UBALD2	6.76455e-66	0.670575	0.4	0.703	6.18551e-62
MFN1	7.74092e-18	0.670506	0.613	0.804	7.0783e-14
TBPL1	9.22851e-44	0.670128	0.612	0.976	8.43855e-40
TRAF7	9.71213e-41	0.670032	0.457	0.708	8.88077e-37
DCAF11	2.68169e-36	0.669614	0.331	0.533	2.45213e-32
NR1D2	6.18246e-14	0.669593	0.595	0.881	5.65324e-10
NFYC	2.2841e-26	0.669367	0.659	0.944	2.08859e-22
ACTR8	4.76571e-75	0.669142	0.451	0.805	4.35776e-71
EDC3	6.54416e-24	0.669064	0.643	0.911	5.98398e-20
WDR3	5.32108e-69	0.668668	0.545	0.825	4.8656e-65
AVEN	1.02535e-42	0.668636	0.639	0.967	9.37581e-39
KIFAP3	3.19234e-15	0.667112	0.691	0.962	2.91907e-11
DZIP3	2.70748e-42	0.666951	0.56	0.825	2.47572e-38
ZNF596	1.89969e-67	0.666926	0.501	0.803	1.73707e-63
PDCD4	1.52939e-20	0.666705	0.62	0.844	1.39848e-16
CCDC93	1.58798e-41	0.666373	0.627	0.943	1.45205e-37
TRAPPC9	2.50652e-25	0.666307	0.615	0.923	2.29197e-21
GFOD2	6.11831e-30	0.665339	0.65	0.944	5.59458e-26
ZFP64	8.66015e-36	0.665319	0.624	0.925	7.91884e-32
CPEB2	2.69171e-10	0.664783	0.708	0.991	2.4613e-06
SCFD2	8.32039e-07	0.66443	0.731	0.999	0.00760817
PTBP3	1.46467e-22	0.664326	0.719	0.989	1.3393e-18
CCDC68	1.99793e-23	0.664325	0.685	0.944	1.82691e-19
TMED5	6.92726e-27	0.664172	0.491	0.703	6.33429e-23
NTN1	7.8173e-43	0.663702	0.645	0.955	7.14814e-39
DAZAP1	3.45475e-43	0.663525	0.376	0.665	3.15902e-39
MRPL34	4.92632e-36	0.663371	0.298	0.469	4.50463e-32
DTX2	1.42472e-52	0.662932	0.506	0.806	1.30276e-48
USP53	9.12397e-27	0.662697	0.538	0.737	8.34296e-23
GABBR1	6.73499e-43	0.662153	0.421	0.732	6.15848e-39
STX4	2.8802e-41	0.662091	0.349	0.515	2.63366e-37
WDR37	8.47673e-33	0.661978	0.594	0.905	7.75112e-29
ADGRA2	4.94568e-09	0.661727	0.748	0.982	4.52233e-05
APIP	1.21191e-39	0.661674	0.545	0.836	1.10817e-35
URB1	5.15104e-40	0.66164	0.513	0.733	4.71011e-36
MPHOSPH10	6.8996e-58	0.661412	0.297	0.555	6.30899e-54
UNC93B1	2.80928e-43	0.661089	0.395	0.604	2.5688e-39
RHOBTB1	4.82957e-26	0.660729	0.609	0.859	4.41616e-22
FASTKD1	4.93585e-30	0.66061	0.6	0.883	4.51334e-26
SCAPER	6.3525e-17	0.660525	0.604	0.839	5.80872e-13
RNF145	7.01446e-38	0.660304	0.645	0.957	6.41402e-34
WDR11	7.97329e-18	0.660175	0.549	0.713	7.29078e-14
TMEM100	2.05705e-70	0.660049	0.425	0.807	1.88097e-66
SVEP1	1.35568e-45	0.659941	0.588	0.902	1.23964e-41
UBA6	6.0159e-41	0.659913	0.661	0.96	5.50094e-37
MTPAP	3.25646e-58	0.65989	0.427	0.676	2.97771e-54
NARS2	1.88425e-17	0.659775	0.674	0.948	1.72296e-13
NUPR1	1.50122e-61	0.659678	0.234	0.449	1.37271e-57
IPO4	8.22341e-69	0.659434	0.395	0.698	7.51949e-65
STARD3NL	1.77301e-35	0.659194	0.652	0.935	1.62124e-31
SDC2	1.27933e-10	0.658957	0.687	0.982	1.16982e-06
BRF2	1.55376e-40	0.658419	0.459	0.625	1.42076e-36
ZFP62	8.41773e-57	0.658339	0.431	0.705	7.69717e-53
SHB	1.01276e-21	0.658271	0.65	0.924	9.26065e-18
USP30	1.26686e-36	0.65816	0.504	0.749	1.15842e-32
GNB2	6.7283e-26	0.658157	0.371	0.541	6.15235e-22
B3GNT3	6.25798e-40	0.657812	0.565	0.889	5.72229e-36
TTLL4	7.22571e-59	0.657808	0.625	0.957	6.60719e-55
SUSD6	5.91927e-27	0.657638	0.715	0.978	5.41258e-23
BRMS1L	2.11254e-52	0.657543	0.529	0.891	1.93171e-48
UBAC2	6.46754e-21	0.657528	0.667	0.959	5.91392e-17
GRB2	4.6177e-29	0.657517	0.687	0.964	4.22242e-25
TSC22D4	2.24571e-35	0.657375	0.414	0.592	2.05348e-31
NAPEPLD	2.06134e-51	0.65726	0.505	0.833	1.88489e-47
CYTB	1.7145e-13	0.656991	0.44	0.65	1.56774e-09
TAL1	4.64451e-53	0.65681	0.582	0.93	4.24694e-49
MCTS1	6.0203e-49	0.656572	0.399	0.678	5.50497e-45
CRYL1	3.99311e-48	0.656448	0.502	0.774	3.6513e-44
GPR137	2.15045e-56	0.656375	0.302	0.549	1.96637e-52
PARP9	6.64334e-40	0.656199	0.458	0.682	6.07467e-36
RNF144B	1.91261e-46	0.656198	0.552	0.839	1.74889e-42
ZNF524	6.33741e-19	0.656151	0.603	0.83	5.79493e-15
CBR3	1.49968e-24	0.656105	0.388	0.478	1.37131e-20
CD109	4.91874e-22	0.656064	0.67	0.943	4.49769e-18
PDGFRA	3.80988e-74	0.656036	0.369	0.735	3.48375e-70
OXSR1	7.74815e-32	0.655525	0.691	0.953	7.08491e-28
CDC123	3.90811e-30	0.655495	0.536	0.814	3.57357e-26
UBP1	4.38547e-15	0.655239	0.727	0.959	4.01007e-11
P3H3	4.51449e-69	0.654741	0.292	0.543	4.12805e-65
UTP18	2.12461e-59	0.654736	0.522	0.839	1.94274e-55
PTPA	3.1229e-46	0.654609	0.473	0.729	2.85558e-42
OBI1	1.13686e-53	0.654517	0.621	0.972	1.03954e-49
FKBP8	1.03555e-59	0.65436	0.294	0.592	9.46908e-56
ADAMTS5	2.71663e-79	0.654316	0.396	0.798	2.48409e-75
MACROD1	5.46401e-24	0.65418	0.624	0.904	4.99629e-20
TFDP2	1.09569e-33	0.653954	0.655	0.948	1.0019e-29
PIGU	1.69314e-20	0.653937	0.639	0.949	1.54821e-16
DSN1	1.72159e-36	0.653736	0.553	0.807	1.57422e-32
NUDT2	2.39267e-52	0.65344	0.231	0.418	2.18786e-48
TOGARAM1	2.63282e-30	0.653057	0.558	0.812	2.40745e-26
SYTL4	5.10398e-21	0.652708	0.682	0.912	4.66708e-17
PPID	3.24154e-43	0.652573	0.401	0.606	2.96407e-39
SLC38A9	1.3605e-22	0.652414	0.679	0.989	1.24404e-18
FBXL12	1.99874e-43	0.652263	0.562	0.839	1.82765e-39
ZNF614	3.76691e-51	0.652103	0.451	0.715	3.44446e-47
RAB33B	1.53128e-51	0.651842	0.581	0.908	1.4002e-47
C14H8orf76	4.26463e-56	0.651247	0.508	0.829	3.89958e-52
EIF2B2	1.19248e-82	0.651213	0.258	0.578	1.0904e-78
PFDN1	2.29858e-24	0.651107	0.671	0.946	2.10182e-20
CNEP1R1	2.58689e-33	0.651033	0.604	0.875	2.36545e-29
UPF3B	3.16287e-11	0.650857	0.711	0.932	2.89213e-07
CLUAP1	6.63489e-38	0.650771	0.534	0.791	6.06694e-34
PLSCR4	7.41249e-32	0.650524	0.679	0.95	6.77798e-28
LEP	6.64215e-36	0.650258	0.413	0.589	6.07358e-32
THOC1	2.23222e-26	0.65021	0.613	0.817	2.04114e-22
RALGAPA2	4.39829e-07	0.650064	0.772	0.958	0.0040218
TMX3	2.1136e-18	0.649856	0.628	0.912	1.93268e-14
AP3S1	6.36717e-39	0.649491	0.617	0.915	5.82214e-35
CDC42EP1	8.80856e-19	0.649407	0.612	0.817	8.05455e-15
FAF2	5.1549e-31	0.649222	0.668	0.923	4.71364e-27
AMMECR1L	2.59649e-42	0.649064	0.524	0.784	2.37423e-38
TRPM4	1.08251e-34	0.648894	0.532	0.762	9.89844e-31
CUL7	5.13116e-46	0.648891	0.447	0.713	4.69194e-42
ITFG2	9.25911e-56	0.64889	0.523	0.884	8.46653e-52
KLHDC10	6.36551e-09	0.648784	0.751	1	5.82062e-05
NFKBID	1.29967e-106	0.647953	0.244	0.652	1.18841e-102
SAMD4A	2.02137e-10	0.647882	0.71	0.965	1.84834e-06
PPP1R15B	1.94238e-50	0.647611	0.427	0.712	1.77611e-46
SLC26A11	2.39085e-34	0.647567	0.566	0.829	2.18619e-30
COL12A1	1.07849e-54	0.647505	0.47	0.762	9.86173e-51
TCF3	2.55374e-41	0.647167	0.462	0.757	2.33514e-37
ZNF592	7.96982e-20	0.646801	0.616	0.936	7.28761e-16
TSEN34	2.66464e-30	0.646789	0.396	0.524	2.43655e-26
GOLM1	3.13306e-14	0.646716	0.697	0.96	2.86487e-10
ADRB2	4.71598e-41	0.646598	0.373	0.587	4.31229e-37
CNOT2	2.30716e-09	0.646036	0.778	0.999	2.10967e-05
AGPS	1.96702e-12	0.646006	0.727	0.975	1.79864e-08
DSTYK	4.02849e-26	0.64597	0.655	0.939	3.68365e-22
AP4S1	1.88526e-42	0.64576	0.538	0.803	1.72389e-38
PLA2G7	2.04569e-52	0.645605	0.527	0.85	1.87058e-48
RRP12	1.30831e-51	0.645549	0.292	0.545	1.19632e-47
PIK3IP1	5.66274e-41	0.645522	0.357	0.555	5.17801e-37
ELP4	9.50335e-18	0.645448	0.723	0.998	8.68986e-14
KLHDC1	4.3613e-60	0.64534	0.553	0.888	3.98797e-56
FGD4	5.51219e-08	0.645084	0.781	0.999	0.000504034
CDC14A	4.31166e-11	0.645022	0.72	0.994	3.94259e-07
ALS2	1.05227e-21	0.644961	0.608	0.85	9.62192e-18
MORF4L2	3.82648e-40	0.644905	0.453	0.737	3.49893e-36
HSPA13	9.32334e-48	0.644727	0.408	0.621	8.52526e-44
NUDT9	1.38536e-25	0.644605	0.634	0.93	1.26677e-21
ZDHHC14	1.15896e-18	0.644585	0.688	0.988	1.05975e-14
PICK1	1.95021e-72	0.644386	0.355	0.648	1.78328e-68
PHC2	1.02962e-49	0.64433	0.465	0.783	9.41482e-46
CYB5R4	4.60397e-22	0.644193	0.679	0.933	4.20987e-18
ZNF318	4.34363e-59	0.644172	0.272	0.518	3.97182e-55
PIGO	6.31779e-50	0.644095	0.427	0.653	5.77699e-46
ROM1	3.99567e-34	0.64388	0.542	0.784	3.65364e-30
LRRC47	3.19379e-62	0.643736	0.383	0.697	2.9204e-58
MAT2B	1.00011e-54	0.643014	0.486	0.789	9.14505e-51
ZNF500	1.74743e-45	0.642753	0.396	0.628	1.59785e-41
CTTNBP2NL	7.41231e-10	0.642674	0.728	0.96	6.77782e-06
THTPA	1.00728e-62	0.642619	0.476	0.82	9.21055e-59
SLC7A6OS	1.048e-60	0.642602	0.479	0.803	9.58288e-57
MAPK14	7.54808e-29	0.642399	0.649	0.966	6.90196e-25
TRMU	1.15129e-37	0.642062	0.449	0.696	1.05274e-33
FBXO22	9.2612e-56	0.641954	0.36	0.639	8.46844e-52
NKRF	4.04032e-33	0.641831	0.404	0.539	3.69447e-29
SF3B3	1.75723e-38	0.641818	0.535	0.809	1.60681e-34
ZNF655	1.33394e-19	0.641737	0.634	0.907	1.21975e-15
NEMP1	1.11581e-62	0.641533	0.318	0.603	1.02029e-58
S100A14	5.91688e-31	0.641438	0.471	0.625	5.41039e-27
ATL3	3.1651e-23	0.641332	0.661	0.963	2.89417e-19
TNFAIP8	1.8432e-25	0.641221	0.628	0.946	1.68542e-21
ERAP2	5.58211e-38	0.641219	0.511	0.787	5.10428e-34
REEP2	2.42176e-49	0.640905	0.47	0.754	2.21446e-45
AHR	7.53892e-22	0.640844	0.665	0.883	6.89359e-18
TBCK	7.62769e-33	0.640425	0.701	0.993	6.97476e-29
CTBP1	1.55973e-63	0.640297	0.37	0.706	1.42622e-59
PPP1R10	5.62381e-43	0.640145	0.429	0.734	5.14241e-39
GATA3	1.02915e-30	0.640091	0.644	0.939	9.41051e-27
COPS3	2.2911e-37	0.639786	0.415	0.634	2.09498e-33
AK6	6.85354e-33	0.639594	0.415	0.56	6.26688e-29
ARF4	3.09065e-26	0.639563	0.567	0.804	2.82609e-22
CAPZB	6.70506e-15	0.639434	0.738	0.99	6.1311e-11
DNM1	1.13191e-82	0.639374	0.276	0.635	1.03502e-78
RABGEF1	4.20895e-13	0.639333	0.667	0.915	3.84867e-09
RPUSD4	4.5217e-61	0.639184	0.431	0.741	4.13465e-57
ZNF18	5.33824e-55	0.639138	0.418	0.644	4.88128e-51
MFSD14B	2.70331e-19	0.639094	0.736	0.981	2.47191e-15
SERAC1	1.26363e-27	0.638566	0.645	0.945	1.15546e-23
FAM135A	6.2237e-09	0.638291	0.777	0.992	5.69095e-05
EZR	4.37459e-16	0.638245	0.635	0.873	4.00013e-12
CREBL2	1.89123e-24	0.637759	0.608	0.865	1.72934e-20
ANKRD13A	1.92596e-44	0.637715	0.479	0.755	1.7611e-40
H3-5	3.29706e-36	0.637678	0.452	0.642	3.01483e-32
HSPA12B	4.48363e-12	0.637229	0.639	0.815	4.09983e-08
NFATC2IP	1.74148e-29	0.637145	0.519	0.769	1.59241e-25
RPRD1A	7.46178e-32	0.637105	0.669	0.974	6.82305e-28
PAK4	6.54987e-49	0.636879	0.526	0.834	5.9892e-45
ADAMTS1	1.76764e-27	0.636525	0.488	0.679	1.61633e-23
TENT2	1.6633e-18	0.636168	0.677	0.944	1.52092e-14
MICU2	1.44143e-15	0.635915	0.683	0.938	1.31804e-11
ZBTB2	3.39659e-54	0.635892	0.429	0.705	3.10584e-50
STRN	3.37918e-13	0.635481	0.689	0.943	3.08992e-09
TBL3	7.08719e-64	0.635211	0.236	0.495	6.48052e-60
FAM168A	9.68486e-16	0.635092	0.73	0.999	8.85583e-12
DERL2	1.62312e-66	0.635082	0.344	0.667	1.48418e-62
CASP8AP2	3.71207e-36	0.635011	0.465	0.712	3.39432e-32
CACNB3	1.5541e-37	0.634794	0.476	0.696	1.42107e-33
PTPN4	2.02515e-23	0.634711	0.608	0.905	1.8518e-19
POLR1D	2.16839e-42	0.634073	0.496	0.693	1.98278e-38
YWHAZ	2.54782e-06	0.634045	0.711	0.951	0.0232973
SH3KBP1	2.87824e-28	0.633923	0.665	0.989	2.63186e-24
PHKA1	1.69305e-40	0.633814	0.673	0.985	1.54813e-36
JMJD7	1.02316e-55	0.633471	0.503	0.79	9.35581e-52
FAM228B	9.0432e-35	0.633466	0.429	0.619	8.2691e-31
NPEPL1	4.28052e-74	0.633348	0.391	0.767	3.9141e-70
ZFYVE9	7.27498e-25	0.632828	0.667	0.946	6.65224e-21
RUSC2	4.51973e-22	0.632809	0.686	0.971	4.13284e-18
LMBR1L	2.82804e-30	0.632801	0.507	0.683	2.58596e-26
RWDD4	2.89156e-64	0.632411	0.415	0.733	2.64405e-60
URI1	1.07537e-16	0.632159	0.646	0.916	9.83316e-13
MCCC2	7.89597e-39	0.632011	0.641	0.965	7.22007e-35
COA8	4.03709e-18	0.631992	0.548	0.735	3.69151e-14
XPNPEP1	2.67854e-51	0.631968	0.504	0.804	2.44926e-47
CUL5	1.89682e-33	0.631854	0.686	0.98	1.73445e-29
PNPT1	8.65149e-31	0.63183	0.615	0.907	7.91092e-27
S100A9	2.06532e-84	0.631784	0.329	0.673	1.88853e-80
FLOT2	5.13056e-28	0.631567	0.44	0.638	4.69139e-24
DARS1	8.43966e-13	0.630903	0.638	0.93	7.71723e-09
CACHD1	1.10689e-10	0.630633	0.798	0.993	1.01214e-06
ERF	2.0181e-32	0.630439	0.519	0.778	1.84535e-28
TMOD1	1.9455e-75	0.630324	0.527	0.915	1.77896e-71
MTRF1	1.05639e-21	0.630237	0.677	0.972	9.65967e-18
NPEPPS	4.35303e-14	0.629769	0.706	0.958	3.98041e-10
ZSWIM7	1.9125e-29	0.629708	0.407	0.551	1.74879e-25
AAAS	5.60586e-24	0.629563	0.572	0.728	5.126e-20
FSD1L	6.68156e-19	0.629316	0.668	0.913	6.10962e-15
UBE2G1	3.68911e-30	0.629269	0.698	0.97	3.37332e-26
COG6	1.25873e-24	0.629224	0.663	0.961	1.15098e-20
NEDD4L	2.45557e-10	0.629043	0.732	0.991	2.24537e-06
RLF	9.479e-11	0.62885	0.747	0.976	8.66759e-07
HAUS6	9.03362e-48	0.628485	0.567	0.868	8.26034e-44
ZC3HAV1	3.59443e-13	0.627852	0.669	0.93	3.28674e-09
XIAP	1.28035e-10	0.627831	0.733	0.994	1.17076e-06
MFSD8	3.91391e-38	0.626851	0.645	0.967	3.57888e-34
AGO2	3.17326e-09	0.626847	0.659	0.943	2.90163e-05
TMEM141	2.58692e-56	0.626636	0.369	0.624	2.36548e-52
PLXNB2	1.33419e-47	0.626616	0.271	0.465	1.21999e-43
EDEM1	2.77856e-45	0.62645	0.405	0.643	2.54071e-41
ASS1	6.36009e-14	0.626444	0.68	0.906	5.81567e-10
ARMC10	2.87648e-25	0.626323	0.652	0.953	2.63026e-21
TMEM179B	7.85582e-37	0.626239	0.35	0.523	7.18337e-33
IPO9	2.49348e-09	0.626079	0.714	0.95	2.28004e-05
GOPC	8.63822e-36	0.625309	0.542	0.797	7.89879e-32
RABGGTA	1.3633e-54	0.625187	0.383	0.643	1.2466e-50
NNT	1.17586e-30	0.625115	0.633	0.947	1.07521e-26
LTBP4	2.11321e-30	0.625054	0.575	0.857	1.93232e-26
ZNF613	5.85049e-50	0.624816	0.47	0.757	5.34969e-46
ZDHHC3	1.60237e-24	0.624816	0.596	0.846	1.46521e-20
PLCL1	4.56528e-14	0.624754	0.764	0.998	4.17449e-10
IQCB1	3.23273e-49	0.624562	0.58	0.945	2.95601e-45
RAD18	2.44789e-33	0.624498	0.64	0.922	2.23835e-29
POGLUT3	5.70312e-47	0.62445	0.619	0.975	5.21494e-43
ELF1	1.02516e-11	0.624385	0.721	0.975	9.37402e-08
STARD7	9.38561e-59	0.62435	0.498	0.798	8.5822e-55
TOM1L2	2.94647e-09	0.624328	0.689	0.974	2.69425e-05
MED25	1.93429e-49	0.624169	0.339	0.596	1.76872e-45
MED6	2.84519e-13	0.624166	0.68	0.944	2.60164e-09
YPEL2	5.23407e-15	0.623638	0.742	0.999	4.78603e-11
SERINC3	4.83731e-09	0.623395	0.609	0.767	4.42324e-05
OTUD7B	1.63738e-19	0.62315	0.68	0.949	1.49722e-15
MTHFD2L	1.62221e-25	0.622821	0.671	0.988	1.48334e-21
COX7A1	6.81907e-53	0.62272	0.514	0.789	6.23536e-49
PARVB	4.48468e-10	0.622469	0.667	0.911	4.10079e-06
ATP9A	2.15623e-53	0.622359	0.587	0.95	1.97166e-49
GJA1	3.85926e-26	0.622153	0.556	0.748	3.52891e-22
ASAP2	6.74825e-15	0.62199	0.736	0.972	6.1706e-11
ARRB1	2.10881e-31	0.621881	0.629	0.938	1.9283e-27
MAP6D1	1.14111e-51	0.621469	0.481	0.732	1.04343e-47
C3H1orf109	9.01773e-34	0.621117	0.514	0.713	8.24581e-30
GNA13	2.78195e-31	0.62095	0.661	0.956	2.54381e-27
LANCL2	2.78002e-07	0.620938	0.78	0.999	0.00254205
OCIAD2	2.73363e-32	0.620857	0.522	0.812	2.49964e-28
DISP1	1.20867e-29	0.620735	0.743	1	1.10521e-25
ZFP37	2.41761e-56	0.620399	0.318	0.549	2.21066e-52
FAM114A2	8.14324e-43	0.620184	0.524	0.817	7.44618e-39
IMPG2	2.9943e-28	0.619773	0.635	0.979	2.73799e-24
KATNAL1	1.76604e-10	0.619672	0.689	0.953	1.61487e-06
WDFY1	1.93996e-20	0.619517	0.677	0.944	1.7739e-16
WDR20	2.97672e-30	0.619468	0.664	0.958	2.72191e-26
PITPNM2	1.59669e-06	0.619414	0.792	0.984	0.0146001
TRMT61B	9.28541e-51	0.61937	0.547	0.876	8.49057e-47
LMBR1	9.35047e-22	0.61934	0.705	0.963	8.55007e-18
TARS1	1.37706e-36	0.619189	0.477	0.719	1.25918e-32
POU2F1	6.56746e-27	0.619186	0.689	0.993	6.00529e-23
MAPKAPK3	7.05943e-29	0.619043	0.551	0.748	6.45514e-25
CBX5	3.34102e-43	0.619014	0.554	0.82	3.05503e-39
ADCY4	1.85975e-08	0.618808	0.693	0.868	0.000170056
QSOX2	2.81201e-36	0.618804	0.516	0.756	2.57131e-32
PRELID1	3.67509e-44	0.618634	0.318	0.489	3.3605e-40
OLA1	8.18006e-19	0.618632	0.682	0.966	7.47984e-15
PDE7B	3.74882e-13	0.618579	0.726	0.997	3.42792e-09
MAP3K14	4.45808e-31	0.618575	0.582	0.9	4.07647e-27
PI4KB	4.08688e-54	0.618479	0.337	0.587	3.73704e-50
G2E3	4.86345e-22	0.618372	0.641	0.956	4.44714e-18
TRMT61A	2.64255e-64	0.618323	0.375	0.669	2.41635e-60
HSD17B12	2.32021e-27	0.618281	0.653	0.968	2.1216e-23
CAMK2D	1.83777e-15	0.618241	0.751	0.989	1.68045e-11
DGCR8	1.49746e-47	0.61796	0.375	0.624	1.36928e-43
LARS2	6.51434e-23	0.617857	0.654	0.955	5.95671e-19
MAP3K13	5.79961e-20	0.617725	0.666	0.991	5.30316e-16
PDIA5	7.38804e-32	0.617694	0.595	0.854	6.75562e-28
ACAP2	5.53272e-26	0.617577	0.678	0.942	5.05912e-22
IL16	2.60896e-48	0.617572	0.464	0.768	2.38563e-44
SPRING1	5.5656e-70	0.617563	0.356	0.643	5.08918e-66
METTL23	1.19592e-36	0.617382	0.454	0.653	1.09355e-32
PRUNE1	8.8166e-42	0.617366	0.556	0.851	8.0619e-38
LNX1	1.39523e-08	0.6173	0.802	1	0.000127579
ARAP3	6.79981e-08	0.617254	0.73	0.884	0.000621775
EGFLAM	4.48072e-32	0.617034	0.677	0.994	4.09717e-28
GALNT15	4.76635e-71	0.616995	0.247	0.521	4.35835e-67
MRPS26	1.21114e-32	0.616909	0.39	0.548	1.10747e-28
MAP3K2	2.27051e-30	0.616901	0.677	0.951	2.07615e-26
SPIRE1	2.34647e-20	0.616687	0.661	0.97	2.14562e-16
CASKIN2	6.47233e-32	0.616598	0.469	0.712	5.9183e-28
PLSCR2	5.40008e-08	0.616388	0.668	0.885	0.000493783
FAM210A	1.95576e-20	0.616271	0.573	0.712	1.78835e-16
RNF144A	1.42242e-22	0.616257	0.723	0.991	1.30066e-18
CDK6	9.61215e-07	0.616011	0.777	0.999	0.00878935
MTFR1	1.06465e-42	0.615924	0.655	0.945	9.73514e-39
BMP2	5.04572e-25	0.615918	0.546	0.752	4.61381e-21
RILPL2	1.32553e-52	0.615832	0.536	0.819	1.21207e-48
QPCT	1.71275e-44	0.615795	0.396	0.612	1.56614e-40
PRKD2	6.27904e-37	0.615684	0.552	0.826	5.74155e-33
PKD2	9.54129e-10	0.615393	0.746	0.967	8.72456e-06
TARDBP	4.77726e-29	0.615314	0.541	0.802	4.36833e-25
GLMN	3.90281e-45	0.614853	0.586	0.918	3.56873e-41
NME7	5.2602e-20	0.614698	0.668	0.98	4.80993e-16
MTREX	1.25154e-19	0.614672	0.606	0.864	1.14441e-15
ELK4	7.06355e-14	0.614606	0.725	0.96	6.45891e-10
ACAD11	2.84497e-28	0.613667	0.634	0.959	2.60144e-24
IFNAR2	1.14356e-27	0.613651	0.641	0.92	1.04567e-23
ARSA	1.02414e-46	0.613322	0.493	0.759	9.36472e-43
FUNDC1	4.40599e-40	0.613223	0.417	0.614	4.02884e-36
HIF3A	7.60655e-68	0.612979	0.367	0.666	6.95543e-64
HSPBAP1	1.1938e-42	0.612729	0.568	0.842	1.09161e-38
GPD2	2.74223e-26	0.612654	0.652	0.972	2.50749e-22
IKBKB	5.71142e-31	0.612516	0.648	0.911	5.22253e-27
TMEM161B	4.93928e-20	0.612483	0.665	0.932	4.51648e-16
RHOA	6.33377e-08	0.611993	0.667	0.849	0.00057916
RAB3GAP2	1.12309e-08	0.611585	0.708	0.944	0.000102696
ACSL4	5.42779e-25	0.611326	0.615	0.918	4.96318e-21
ST8SIA4	4.10346e-11	0.611275	0.746	0.996	3.7522e-07
SNAPC4	4.59494e-44	0.611273	0.393	0.636	4.20161e-40
BEX2.1	7.40304e-42	0.611265	0.334	0.498	6.76934e-38
SPIN1	4.07761e-15	0.611259	0.656	0.937	3.72857e-11
SPNS1	6.81867e-54	0.611235	0.401	0.655	6.23499e-50
ENOX1	2.61444e-21	0.611	0.695	0.972	2.39065e-17
VGLL4	2.82104e-11	0.610899	0.688	0.951	2.57956e-07
WFS1	7.5543e-51	0.610557	0.262	0.479	6.90765e-47
BAG4	1.27854e-48	0.610544	0.429	0.715	1.1691e-44
NF1	3.49032e-30	0.610192	0.698	0.985	3.19155e-26
MRPS9	4.49115e-39	0.610066	0.6	0.88	4.10671e-35
RARS1	1.38082e-40	0.609797	0.496	0.722	1.26262e-36
RPL32	2.63835e-18	0.609796	0.503	0.76	2.4125e-14
EIF2AK2	1.87621e-09	0.609363	0.613	0.825	1.71561e-05
SCYL3	7.88742e-47	0.609359	0.448	0.734	7.21226e-43
RHOT2	1.71785e-64	0.609079	0.282	0.554	1.5708e-60
SIAH2	4.84386e-24	0.608563	0.602	0.784	4.42922e-20
CDC14B	1.70129e-38	0.608428	0.628	0.935	1.55566e-34
BTBD10	1.14215e-28	0.608332	0.635	0.931	1.04438e-24
ANKRD54	1.94063e-24	0.608239	0.503	0.724	1.77451e-20
FLCN	4.78227e-82	0.60816	0.336	0.747	4.37291e-78
ATP13A3	2.41709e-06	0.608023	0.709	0.888	0.0221019
PPP1R21	4.78225e-61	0.607804	0.545	0.819	4.37289e-57
ITPKC	3.75127e-46	0.607755	0.46	0.666	3.43016e-42
PIGG	1.03842e-41	0.607635	0.622	0.906	9.49536e-38
IMPACT	8.63118e-53	0.607235	0.568	0.876	7.89235e-49
PTEN	4.20772e-11	0.607187	0.743	0.99	3.84754e-07
HNRNPR	1.12585e-14	0.607166	0.608	0.813	1.02948e-10
HEXA	5.86732e-45	0.607142	0.623	0.941	5.36508e-41
SUCLA2	2.96647e-23	0.60705	0.558	0.746	2.71254e-19
ANPEP	9.36385e-100	0.606921	0.27	0.662	8.5623e-96
WDR47	6.03583e-30	0.606888	0.617	0.93	5.51916e-26
HOXB3	2.8911e-29	0.606736	0.631	0.866	2.64362e-25
SHE	5.49899e-16	0.606628	0.723	0.961	5.02828e-12
MRPL45	8.75993e-34	0.606418	0.511	0.709	8.01008e-30
ECI1	3.25362e-62	0.606122	0.339	0.605	2.97511e-58
GHDC	2.57121e-34	0.606051	0.462	0.623	2.35112e-30
LSM10	6.58978e-53	0.605951	0.381	0.609	6.02569e-49
PEX2	1.38656e-18	0.605943	0.571	0.695	1.26787e-14
SOCS5	4.01083e-09	0.60583	0.79	0.999	3.66751e-05
JMY	2.32856e-27	0.605674	0.62	0.941	2.12924e-23
MYC	7.73665e-44	0.605381	0.249	0.433	7.07439e-40
QTRT1	1.67568e-79	0.605348	0.297	0.658	1.53224e-75
LSG1	2.98166e-41	0.605117	0.36	0.607	2.72643e-37
DNAJA2	3.1666e-52	0.604895	0.344	0.599	2.89554e-48
MVB12A	9.91146e-52	0.604871	0.398	0.684	9.06304e-48
IFRD2	1.98641e-25	0.604798	0.628	0.842	1.81637e-21
IDE	1.19529e-20	0.604651	0.627	0.835	1.09298e-16
KIAA1958	8.60446e-42	0.604402	0.665	0.973	7.86792e-38
GDA	1.46796e-12	0.604353	0.708	0.969	1.34231e-08
IPO13	1.03292e-66	0.6038	0.252	0.511	9.44505e-63
IPMK	1.28356e-21	0.603779	0.609	0.876	1.17369e-17
TRAPPC10	1.67399e-30	0.603645	0.592	0.865	1.5307e-26
CEP76	2.73845e-50	0.603422	0.554	0.859	2.50404e-46
SPOP	3.94517e-49	0.602944	0.672	0.97	3.60747e-45
DELE1	2.17098e-46	0.602829	0.51	0.799	1.98514e-42
PRKRA	1.31971e-35	0.602396	0.485	0.712	1.20674e-31
OSGEP	8.82909e-39	0.60221	0.518	0.794	8.07332e-35
RBFA	7.81253e-70	0.602106	0.375	0.689	7.14378e-66
MPDZ	1.27466e-13	0.601993	0.724	0.982	1.16555e-09
PLBD2	6.98295e-42	0.601911	0.415	0.661	6.38521e-38
RPS6KC1	3.34504e-12	0.601825	0.746	0.987	3.0587e-08
PKN3	2.51372e-26	0.601625	0.54	0.789	2.29854e-22
NAALADL2	6.13071e-10	0.601466	0.777	0.995	5.60592e-06
TP53I13	1.05729e-57	0.601287	0.369	0.656	9.66786e-54
FAM177A1	3.80011e-20	0.601242	0.616	0.853	3.47482e-16
TNKS	1.58388e-07	0.601129	0.752	0.995	0.0014483
CORO2B	4.52473e-13	0.601002	0.751	0.994	4.13741e-09
MTFP1	2.24603e-81	0.600948	0.218	0.46	2.05377e-77
TUBGCP3	7.27974e-45	0.600915	0.474	0.775	6.65659e-41
PARP11	1.48724e-21	0.600747	0.632	0.886	1.35993e-17
HIKESHI	3.39309e-18	0.600711	0.631	0.911	3.10264e-14
SLC5A6	2.40981e-50	0.600505	0.266	0.481	2.20353e-46
TMEM184B	1.95182e-43	0.600306	0.582	0.904	1.78475e-39
GPR107	9.10609e-39	0.600278	0.62	0.947	8.3266e-35
GALNT1	1.14661e-13	0.600264	0.733	0.949	1.04846e-09
ALDH18A1	3.68583e-58	0.600258	0.569	0.883	3.37032e-54
BIN3	2.0536e-25	0.600034	0.666	0.968	1.87781e-21
METTL26	5.88996e-61	0.599955	0.289	0.563	5.38578e-57
TBX2	1.05412e-79	0.599906	0.427	0.812	9.63886e-76
YJEFN3	1.71479e-43	0.599803	0.42	0.594	1.568e-39
SFMBT1	3.41778e-18	0.599801	0.721	0.975	3.12522e-14
CYB5B	2.14861e-56	0.599751	0.499	0.804	1.96469e-52
ETNPPL	8.77499e-30	0.599687	0.205	0.372	8.02385e-26
FARSB	7.58489e-43	0.599651	0.611	0.912	6.93562e-39
ND3	1.91248e-06	0.599602	0.541	0.845	0.0174877
GDPD3	1.455e-69	0.599272	0.445	0.777	1.33046e-65
TP53BP2	8.40278e-42	0.599188	0.532	0.855	7.68351e-38
UBQLN4	2.2951e-24	0.599072	0.524	0.696	2.09864e-20
NDFIP1	1.17784e-18	0.599031	0.747	0.988	1.07701e-14
ATF2	7.93682e-14	0.598925	0.699	0.956	7.25742e-10
MERTK	3.65912e-37	0.598666	0.695	0.985	3.3459e-33
CENPI	7.39337e-60	0.598619	0.603	0.957	6.7605e-56
LNX2	9.15155e-39	0.59812	0.638	0.95	8.36818e-35
PCDH1	4.05679e-30	0.598112	0.538	0.807	3.70953e-26
RETREG3	7.65199e-35	0.598018	0.582	0.9	6.99698e-31
MIPEP	4.11004e-19	0.598002	0.738	0.982	3.75822e-15
ADPRH	8.74582e-54	0.597913	0.626	0.929	7.99718e-50
DPH6	1.73497e-32	0.597784	0.646	0.948	1.58646e-28
AKNA	1.44158e-49	0.597781	0.473	0.761	1.31818e-45
UBE2G2	3.42143e-30	0.597753	0.526	0.756	3.12856e-26
HIPK3	1.15644e-15	0.597673	0.664	0.915	1.05745e-11
RNF157	8.61718e-30	0.597267	0.633	0.913	7.87955e-26
CENPB	2.51881e-42	0.59697	0.361	0.576	2.3032e-38
ZNF827	9.09651e-25	0.596758	0.697	0.968	8.31785e-21
SLC35F5	4.14262e-18	0.596499	0.631	0.9	3.78801e-14
C18H19orf54	3.92779e-78	0.5961	0.405	0.731	3.59157e-74
NOLC1	5.12778e-40	0.595901	0.476	0.682	4.68884e-36
BCL9	4.8668e-25	0.595794	0.684	0.971	4.4502e-21
AHDC1	2.38475e-68	0.595783	0.468	0.822	2.18062e-64
SMO	1.84699e-46	0.595271	0.528	0.77	1.68888e-42
TANK	5.16595e-19	0.595021	0.746	0.982	4.72375e-15
SIRT5	8.12592e-47	0.594664	0.433	0.678	7.43034e-43
FAM20B	6.3095e-45	0.594657	0.585	0.902	5.76941e-41
GPR173	2.55893e-77	0.594656	0.489	0.859	2.33989e-73
WAS	2.57184e-44	0.594345	0.477	0.694	2.35169e-40
METAP2	7.73999e-21	0.594326	0.501	0.687	7.07744e-17
FOXS1	1.33121e-53	0.593952	0.394	0.673	1.21726e-49
AGO1	5.318e-49	0.593941	0.546	0.83	4.86278e-45
PCTP	8.4705e-35	0.593852	0.609	0.911	7.74543e-31
USP18	1.29158e-45	0.593759	0.534	0.789	1.18102e-41
SUPT3H	4.2557e-09	0.593456	0.781	1	3.89141e-05
CCN2	1.00081e-37	0.593246	0.521	0.768	9.15144e-34
NFKBIZ	1.59622e-31	0.593174	0.509	0.719	1.45958e-27
DOC2G	6.77144e-70	0.592984	0.43	0.725	6.1918e-66
INTS9	1.57309e-07	0.592649	0.762	0.997	0.00143843
PLEKHO1	3.9664e-19	0.592609	0.588	0.834	3.62688e-15
ATG5	1.03302e-25	0.592598	0.668	0.964	9.44597e-22
USP48	8.62347e-34	0.59213	0.47	0.729	7.8853e-30
MAPKAPK5	3.83768e-46	0.591793	0.536	0.841	3.50917e-42
NDUFA9	7.22289e-29	0.591678	0.523	0.671	6.60462e-25
NEO1	5.45938e-42	0.591625	0.628	0.927	4.99206e-38
FBXO34	8.28931e-22	0.591536	0.721	0.978	7.57974e-18
TSGA10	2.91976e-45	0.591472	0.529	0.787	2.66983e-41
SLC38A2	4.02282e-06	0.591398	0.629	0.833	0.0367846
EMG1	1.57254e-40	0.591279	0.235	0.39	1.43793e-36
CETN2	7.18147e-67	0.59105	0.218	0.436	6.56674e-63
ACTR6	3.50689e-73	0.591046	0.425	0.776	3.2067e-69
CTNS	7.1943e-74	0.590978	0.399	0.74	6.57847e-70
POLR2L	3.75312e-64	0.590963	0.36	0.664	3.43185e-60
ETV3	3.16717e-32	0.590723	0.568	0.799	2.89606e-28
CCDC30	8.17666e-38	0.59068	0.623	0.927	7.47674e-34
DNAJC11	3.67099e-53	0.590573	0.548	0.883	3.35675e-49
TERF1	3.43677e-42	0.59023	0.51	0.8	3.14258e-38
KCNK6	2.09741e-38	0.589514	0.387	0.578	1.91788e-34
KCTD18	1.82303e-35	0.589444	0.563	0.79	1.66698e-31
TOP1	2.92867e-29	0.589397	0.597	0.861	2.67797e-25
RPLP1	6.75394e-11	0.589322	0.616	0.855	6.1758e-07
RIPOR1	2.23992e-21	0.588991	0.481	0.756	2.04818e-17
RPL7L1	8.81389e-53	0.588882	0.29	0.566	8.05942e-49
EMSY	2.93807e-43	0.588751	0.568	0.893	2.68657e-39
MRPL1	1.43606e-54	0.588535	0.585	0.884	1.31313e-50
APPBP2	6.19253e-16	0.588456	0.719	0.973	5.66245e-12
LCOR	2.903e-21	0.588143	0.643	0.875	2.6545e-17
C2	7.87559e-27	0.58795	0.405	0.503	7.20144e-23
MIPOL1	6.96956e-21	0.587717	0.711	0.982	6.37297e-17
STAM2	4.37733e-53	0.587673	0.661	0.958	4.00263e-49
GAN	4.63628e-23	0.587532	0.563	0.83	4.23941e-19
UBA52	1.94296e-14	0.587509	0.581	0.863	1.77664e-10
CCNT1	2.05595e-30	0.587367	0.647	0.954	1.87996e-26
CDS2	1.05874e-17	0.587283	0.674	0.929	9.68116e-14
AREL1	2.3921e-20	0.587166	0.649	0.895	2.18733e-16
PDZD8	3.12175e-24	0.587003	0.651	0.943	2.85453e-20
ELMOD3	1.04159e-44	0.587003	0.58	0.85	9.52434e-41
SLC25A23	6.36799e-58	0.587001	0.389	0.64	5.82289e-54
LCAT	6.2957e-42	0.586949	0.421	0.709	5.75679e-38
PIK3CD	2.1004e-32	0.586935	0.567	0.833	1.92061e-28
AAK1	1.01878e-15	0.586875	0.722	0.988	9.31571e-12
POLK	7.89096e-44	0.586801	0.574	0.85	7.21549e-40
TMEM138	1.07795e-66	0.586499	0.433	0.746	9.85678e-63
PRKAR1B	4.02434e-32	0.586483	0.668	0.954	3.67986e-28
PPP1R9A	3.99067e-17	0.586454	0.711	0.951	3.64907e-13
TMEM44	3.80709e-08	0.586246	0.712	0.929	0.00034812
KIAA0825	1.03662e-26	0.585873	0.672	0.972	9.47887e-23
TUBE1	1.86661e-34	0.585674	0.521	0.771	1.70683e-30
CHID1	3.70262e-29	0.585617	0.438	0.604	3.38568e-25
MTR	7.64466e-34	0.585267	0.573	0.805	6.99028e-30
RAI1	2.92504e-18	0.58523	0.653	0.973	2.67466e-14
RAP2A	5.61731e-41	0.585218	0.594	0.926	5.13647e-37
SLC35A3	1.5296e-31	0.584876	0.583	0.877	1.39867e-27
GPR137B	6.44369e-40	0.584875	0.635	0.969	5.89211e-36
ZMIZ1	1.99156e-14	0.584826	0.741	0.961	1.82109e-10
WDR48	2.10574e-14	0.584708	0.648	0.873	1.92549e-10
SEPHS1	2.30296e-38	0.584498	0.602	0.918	2.10582e-34
ABCG2	1.49577e-09	0.584404	0.763	0.983	1.36773e-05
HACE1	9.47842e-09	0.584403	0.727	0.968	8.66707e-05
ENPP2	7.84348e-09	0.584357	0.732	0.98	7.17207e-05
BLOC1S6	5.42982e-42	0.58434	0.514	0.784	4.96503e-38
SYS1	5.28915e-32	0.583964	0.401	0.55	4.8364e-28
CTC1	1.09502e-67	0.583955	0.431	0.775	1.00128e-63
PREB	1.5056e-69	0.583906	0.201	0.473	1.37672e-65
SULF1	4.79717e-30	0.583743	0.568	0.825	4.38653e-26
AXIN1	2.15875e-33	0.583743	0.545	0.794	1.97396e-29
SNRNP35	5.63013e-35	0.583642	0.519	0.722	5.14819e-31
NT5C3A	1.13255e-69	0.5836	0.446	0.804	1.0356e-65
FEM1C	3.10415e-29	0.583431	0.53	0.822	2.83843e-25
SH3GL1	8.23629e-43	0.583426	0.472	0.702	7.53126e-39
UBR7	5.00478e-58	0.583013	0.446	0.752	4.57637e-54
PDHA1	1.69588e-34	0.582977	0.416	0.627	1.55071e-30
PIP4K2C	7.89508e-59	0.582756	0.553	0.893	7.21926e-55
SLC22A17	2.65543e-43	0.582541	0.293	0.454	2.42812e-39
WDR25	2.72407e-19	0.582489	0.663	0.956	2.49089e-15
DDX27	8.00539e-62	0.58239	0.306	0.641	7.32013e-58
GPX3	5.15074e-57	0.582359	0.368	0.81	4.70983e-53
MAP7	3.11229e-41	0.582062	0.587	0.879	2.84588e-37
ILF3	1.42711e-49	0.581941	0.39	0.621	1.30495e-45
HBS1L	3.46672e-14	0.581869	0.699	0.927	3.16996e-10
MTG1	4.02725e-39	0.581866	0.356	0.583	3.68251e-35
GARS1	8.22106e-28	0.581827	0.592	0.868	7.51733e-24
AKAP4	4.78931e-38	0.581751	0.272	0.405	4.37934e-34
CYBB	2.80204e-31	0.581369	0.629	0.935	2.56219e-27
IDO1	1.20143e-42	0.581073	0.446	0.697	1.09859e-38
SLMAP	3.10352e-23	0.580727	0.758	0.995	2.83785e-19
GCFC2	5.28314e-23	0.58032	0.671	0.944	4.83091e-19
SP3	4.68436e-09	0.580046	0.728	0.986	4.28338e-05
RYK	4.86225e-15	0.579972	0.689	0.972	4.44604e-11
MOV10	1.89547e-48	0.579781	0.551	0.86	1.73322e-44
ADGRA3	2.38724e-17	0.579729	0.7	0.99	2.18289e-13
NEK6	1.42766e-10	0.57951	0.7	0.905	1.30545e-06
SLK	1.12478e-12	0.579278	0.646	0.854	1.0285e-08
POR	7.75048e-22	0.578901	0.574	0.817	7.08704e-18
ZMYM2	1.31502e-18	0.578794	0.642	0.819	1.20246e-14
RUBCN	4.58947e-34	0.578788	0.565	0.861	4.19661e-30
GINM1	9.10542e-51	0.578443	0.438	0.784	8.32599e-47
NAXD	2.98644e-35	0.578316	0.489	0.726	2.7308e-31
EXOSC10	4.55134e-37	0.577949	0.492	0.726	4.16175e-33
PRPF40A	3.38955e-27	0.577868	0.488	0.795	3.0994e-23
SETDB2	6.05754e-46	0.577798	0.558	0.877	5.53901e-42
PYGL	4.92157e-28	0.577433	0.615	0.9	4.50028e-24
RASL12	9.8302e-53	0.577197	0.567	0.886	8.98873e-49
PLCL2	1.50108e-27	0.576981	0.686	0.997	1.37258e-23
CERCAM	6.58515e-62	0.576899	0.439	0.735	6.02146e-58
NUP214	5.24332e-16	0.576746	0.651	0.875	4.7945e-12
ZBTB41	1.24882e-33	0.576659	0.538	0.781	1.14192e-29
ACSS1	5.96877e-49	0.576504	0.538	0.858	5.45784e-45
CORO1B	9.30502e-33	0.57638	0.454	0.627	8.50851e-29
NIT2	1.41325e-30	0.576033	0.537	0.791	1.29228e-26
ABI1	1.34069e-15	0.575978	0.689	0.965	1.22592e-11
MAP1B	6.80483e-19	0.575909	0.432	0.681	6.22233e-15
BCL7B	7.1373e-45	0.575873	0.474	0.741	6.52634e-41
LIMA1	9.96848e-10	0.575589	0.621	0.78	9.11518e-06
CDKN2AIP	4.14629e-51	0.575572	0.347	0.54	3.79137e-47
MXD4	8.02094e-47	0.575548	0.415	0.69	7.33435e-43
CHIC2	1.62296e-12	0.575323	0.74	0.979	1.48404e-08
TMEM225B	3.20139e-58	0.575091	0.455	0.759	2.92736e-54
PREP	5.97125e-55	0.575035	0.652	0.976	5.46011e-51
POLR2I	2.01837e-41	0.574837	0.288	0.482	1.8456e-37
LIMK1	2.29086e-57	0.574536	0.53	0.831	2.09476e-53
ADPRS	4.47827e-56	0.574512	0.388	0.646	4.09493e-52
AGL	2.53158e-23	0.574412	0.594	0.786	2.31488e-19
USP37	3.94333e-27	0.574328	0.67	0.973	3.60578e-23
SSPN	8.00751e-35	0.574286	0.631	0.953	7.32207e-31
RCE1	1.65243e-57	0.574184	0.253	0.53	1.51098e-53
KLF11	1.57827e-17	0.574104	0.428	0.568	1.44317e-13
MAK16	1.05084e-45	0.574082	0.485	0.753	9.60891e-42
AK1	6.03754e-60	0.574062	0.23	0.417	5.52073e-56
MPV17L2	1.7768e-40	0.573981	0.362	0.518	1.62471e-36
PRICKLE1	3.18992e-11	0.573865	0.728	0.97	2.91686e-07
RELL1	1.98764e-49	0.573429	0.608	0.938	1.81749e-45
ZNF653	3.21003e-63	0.57336	0.353	0.682	2.93525e-59
COMMD7	1.44183e-23	0.57324	0.528	0.728	1.31841e-19
CCDC188	3.63054e-20	0.573073	0.621	0.897	3.31977e-16
HEATR1	4.43497e-42	0.572927	0.488	0.759	4.05533e-38
TUBG1	2.02463e-47	0.572844	0.315	0.518	1.85133e-43
DDT	5.52488e-21	0.572758	0.332	0.365	5.05195e-17
TNIP1	9.53633e-35	0.572732	0.488	0.753	8.72002e-31
EDNRB	9.61776e-24	0.572215	0.635	0.918	8.79448e-20
USP42	2.03651e-57	0.571794	0.463	0.776	1.86219e-53
INTS12	4.13853e-44	0.571784	0.594	0.911	3.78427e-40
IMMT	8.64749e-54	0.571686	0.47	0.766	7.90727e-50
DMTF1	5.25822e-31	0.571667	0.697	0.947	4.80812e-27
ZKSCAN5	5.93285e-57	0.571362	0.321	0.604	5.425e-53
ZRANB1	2.48819e-29	0.57124	0.513	0.772	2.2752e-25
NUP85	4.01625e-42	0.571119	0.506	0.761	3.67246e-38
BRAP	9.38088e-26	0.570955	0.649	0.92	8.57788e-22
FBLIM1	2.63065e-45	0.570919	0.533	0.824	2.40547e-41
GDAP1	1.25412e-46	0.570773	0.521	0.778	1.14677e-42
TBC1D9	1.00603e-20	0.570695	0.664	0.93	9.1991e-17
MOCOS	4.97676e-33	0.570424	0.641	0.906	4.55075e-29
USF3	3.76254e-38	0.570142	0.59	0.852	3.44047e-34
FKBP4	1.55788e-60	0.570064	0.421	0.704	1.42453e-56
BCL2L13	1.47125e-36	0.569988	0.576	0.89	1.34531e-32
FERMT3	8.58566e-58	0.569881	0.42	0.688	7.85072e-54
ACADL	2.57764e-27	0.569787	0.659	0.953	2.35699e-23
ZFAND2B	3.00947e-39	0.569738	0.388	0.605	2.75186e-35
TFAM	4.85645e-34	0.569666	0.498	0.718	4.44074e-30
RPS19	1.2656e-21	0.569615	0.484	0.714	1.15726e-17
ARHGEF9	2.57769e-07	0.569394	0.953	1	0.00235704
ANO1	7.22648e-32	0.569135	0.58	0.923	6.60789e-28
PPM1H	2.46654e-16	0.568883	0.736	0.998	2.2554e-12
VAMP4	1.07187e-33	0.568741	0.617	0.884	9.8012e-30
R3HDM1	5.01881e-22	0.568689	0.703	0.97	4.5892e-18
NUDT3	2.18684e-08	0.568533	0.749	0.993	0.000199965
FAM50A	2.11356e-56	0.56853	0.321	0.664	1.93264e-52
TMSB10	5.41397e-06	0.568477	0.677	0.917	0.0495054
ETNK1	4.58146e-10	0.568287	0.714	0.958	4.18929e-06
TCTN2	1.33935e-59	0.568226	0.565	0.827	1.2247e-55
FN3KRP	3.25387e-48	0.568127	0.419	0.664	2.97534e-44
SYNE3	8.96937e-32	0.567994	0.621	0.895	8.20159e-28
SIPA1L1	7.54671e-31	0.567856	0.669	0.94	6.90071e-27
MTPN	4.38874e-16	0.567743	0.636	0.84	4.01306e-12
ZNF687	3.08856e-47	0.567195	0.383	0.656	2.82418e-43
MAML1	6.28137e-22	0.567123	0.699	0.987	5.74368e-18
RGS3	2.08381e-09	0.567095	0.743	0.959	1.90544e-05
SCLT1	1.37807e-43	0.567034	0.663	0.973	1.2601e-39
ABHD17C	2.4838e-45	0.566825	0.603	0.914	2.27119e-41
DTWD2	3.70794e-29	0.56668	0.591	0.854	3.39054e-25
RRP1B	1.47431e-37	0.566548	0.396	0.677	1.34811e-33
PACS2	4.74823e-30	0.56652	0.496	0.732	4.34178e-26
ZW10	3.65497e-49	0.566487	0.493	0.728	3.34211e-45
PRPF38A	1.884e-46	0.566361	0.437	0.731	1.72273e-42
YARS1	6.15967e-55	0.566298	0.554	0.903	5.6324e-51
HGSNAT	4.07073e-29	0.566284	0.631	0.906	3.72228e-25
HGS	9.70472e-46	0.566184	0.46	0.758	8.87399e-42
PKNOX1	2.10752e-60	0.566143	0.464	0.763	1.92712e-56
EIF3E	2.02987e-14	0.566054	0.57	0.749	1.85611e-10
LLGL1	1.09856e-59	0.565951	0.388	0.625	1.00452e-55
FBXO8	4.03247e-23	0.56585	0.638	0.903	3.68729e-19
STAM	4.91222e-18	0.56569	0.641	0.914	4.49173e-14
COPZ2	2.84506e-28	0.565625	0.529	0.725	2.60152e-24
GTPBP8	8.77528e-37	0.565412	0.642	0.936	8.02412e-33
RANBP9	7.29822e-19	0.565391	0.667	0.969	6.67349e-15
SESN1	4.77919e-39	0.565361	0.565	0.906	4.37009e-35
ZCCHC4	1.21919e-38	0.565304	0.623	0.914	1.11483e-34
KRAS	3.09638e-08	0.56526	0.693	0.9	0.000283133
TCTN1	6.68773e-54	0.564983	0.393	0.65	6.11526e-50
ZFAND1	1.65022e-55	0.564811	0.583	0.847	1.50896e-51
S100A12	2.11841e-35	0.564483	0.459	0.676	1.93707e-31
IFNAR1	5.71711e-27	0.564314	0.615	0.862	5.22772e-23
PAOX	1.49497e-42	0.56412	0.369	0.602	1.367e-38
EBI3	5.78335e-40	0.564109	0.49	0.681	5.28829e-36
SMIM14	2.33547e-31	0.564109	0.674	0.987	2.13556e-27
AAMDC	3.24258e-26	0.563942	0.562	0.774	2.96502e-22
ZNRF2	5.39861e-28	0.563675	0.655	0.958	4.93649e-24
PEX19	8.70837e-32	0.563666	0.21	0.32	7.96293e-28
SLC43A1	6.16903e-34	0.56357	0.337	0.416	5.64096e-30
YJU2	2.301e-41	0.563485	0.575	0.862	2.10403e-37
MAN2A2	1.52536e-38	0.563201	0.456	0.636	1.39478e-34
SACM1L	9.05678e-14	0.56312	0.644	0.864	8.28152e-10
TPT1	6.30503e-12	0.563104	0.633	0.897	5.76532e-08
APAF1	7.69161e-26	0.563103	0.623	0.949	7.03321e-22
ATP1B3	1.27168e-43	0.563033	0.449	0.746	1.16282e-39
BTBD6	7.41501e-20	0.562965	0.508	0.617	6.78028e-16
ADSL	7.46171e-24	0.562961	0.529	0.691	6.82299e-20
ZNF512	2.05353e-52	0.562831	0.553	0.9	1.87775e-48
ACTN1	2.03136e-12	0.562782	0.62	0.806	1.85748e-08
ENKD1	3.03596e-73	0.562502	0.432	0.753	2.77608e-69
TRPC1	5.30446e-15	0.562388	0.698	0.995	4.8504e-11
COMMD2	1.61491e-34	0.562208	0.467	0.599	1.47667e-30
DNAJC9	1.79441e-58	0.561844	0.434	0.711	1.64081e-54
SREK1IP1	4.86619e-13	0.561832	0.646	0.902	4.44965e-09
FAM214B	6.62485e-46	0.56179	0.497	0.781	6.05776e-42
IFRD1	1.2449e-26	0.561697	0.455	0.628	1.13834e-22
TMEM117	1.06373e-22	0.561654	0.674	0.984	9.72671e-19
FBXW11	7.96033e-09	0.561529	0.764	0.996	7.27893e-05
CSGALNACT2	8.24026e-41	0.561429	0.524	0.819	7.53489e-37
SEMA6D	7.98387e-18	0.561136	0.685	0.924	7.30045e-14
MTA3	1.46035e-15	0.561087	0.683	0.964	1.33535e-11
BRIP1	3.97062e-38	0.561045	0.566	0.914	3.63074e-34
VCAM1	5.70955e-53	0.560817	0.289	0.525	5.22081e-49
SEH1L	4.33199e-44	0.560793	0.561	0.828	3.96118e-40
EXOSC5	2.95767e-45	0.560641	0.541	0.796	2.70449e-41
SACS	6.06117e-43	0.560624	0.502	0.807	5.54234e-39
ATPSCKMT	7.90682e-48	0.560411	0.626	0.943	7.23e-44
DPY19L1	4.40534e-51	0.560351	0.525	0.885	4.02824e-47
TOMM40L	5.9659e-63	0.560158	0.45	0.765	5.45522e-59
FAM76A	1.43224e-36	0.560109	0.608	0.939	1.30964e-32
C2CD5	1.56385e-17	0.559968	0.694	0.959	1.42999e-13
SGPL1	1.19298e-54	0.559859	0.513	0.811	1.09086e-50
ACP2	8.50937e-43	0.559601	0.412	0.619	7.78097e-39
LMBRD1	1.8205e-18	0.559437	0.654	0.925	1.66467e-14
ARMC7	2.37709e-41	0.559264	0.572	0.835	2.17361e-37
ATF6	5.86816e-13	0.55923	0.746	0.977	5.36585e-09
HSP90AA1	5.6159e-14	0.55838	0.469	0.661	5.13518e-10
GALK2	1.32853e-24	0.558374	0.675	0.998	1.21481e-20
LACTB	8.98505e-34	0.558313	0.371	0.492	8.21593e-30
TTC5	1.30095e-25	0.558261	0.548	0.732	1.18958e-21
CD9	4.4472e-12	0.557953	0.654	0.827	4.06652e-08
TSKU	8.31364e-72	0.557846	0.516	0.856	7.60199e-68
FEZ2	1.37699e-32	0.5577	0.492	0.719	1.25912e-28
AUP1	2.71416e-57	0.557617	0.319	0.593	2.48183e-53
RHBDF2	5.90053e-79	0.557529	0.397	0.754	5.39545e-75
MCUR1	3.51243e-73	0.557417	0.565	0.909	3.21177e-69
FUT8	4.43404e-35	0.557309	0.68	0.972	4.05448e-31
SMARCD2	6.7277e-28	0.557212	0.507	0.736	6.15181e-24
PFN2	3.29404e-32	0.557196	0.464	0.617	3.01207e-28
DNAJB4	2.14035e-17	0.556726	0.651	0.914	1.95713e-13
C29H11orf98	1.08956e-35	0.556565	0.519	0.756	9.9629e-32
INO80E	3.43512e-34	0.556108	0.367	0.518	3.14107e-30
PPP1R36	8.35071e-63	0.556089	0.413	0.755	7.63589e-59
MRTO4	1.8822e-65	0.555734	0.298	0.546	1.72109e-61
TBC1D10A	1.26728e-29	0.555517	0.575	0.827	1.1588e-25
SENP3	3.93493e-47	0.555488	0.431	0.682	3.5981e-43
LRRC8D	5.28336e-40	0.555248	0.605	0.969	4.8311e-36
UBAP1	1.36674e-10	0.555227	0.69	0.981	1.24975e-06
PARP6	3.72481e-46	0.554752	0.544	0.831	3.40597e-42
MYZAP	2.60355e-21	0.554677	0.693	0.947	2.38069e-17
ABHD17B	1.74316e-25	0.554531	0.625	0.92	1.59394e-21
VBP1	1.17764e-33	0.554416	0.449	0.695	1.07683e-29
MRM1	2.83919e-62	0.554379	0.277	0.542	2.59616e-58
GABPA	6.94452e-30	0.554055	0.622	0.924	6.35006e-26
SMS	5.1107e-47	0.553867	0.49	0.822	4.67322e-43
CD200	4.57063e-36	0.553559	0.607	0.9	4.17939e-32
TYK2	8.01489e-43	0.553149	0.537	0.808	7.32882e-39
C28H1orf131	5.09709e-50	0.553052	0.368	0.643	4.66078e-46
TSG101	8.52455e-19	0.552906	0.571	0.812	7.79485e-15
SUN1	5.05548e-19	0.552793	0.707	0.973	4.62273e-15
CSRNP1	7.34888e-31	0.552567	0.394	0.568	6.71982e-27
C21H14orf28	6.7159e-38	0.552519	0.403	0.563	6.14102e-34
CDYL	1.93023e-42	0.552419	0.571	0.877	1.765e-38
KLF9	9.24548e-17	0.552381	0.711	0.98	8.45407e-13
ARFGEF1	8.86676e-09	0.552125	0.703	0.881	8.10777e-05
ANAPC4	4.40924e-37	0.552024	0.452	0.655	4.03181e-33
RSL24D1	1.30556e-32	0.551962	0.469	0.696	1.1938e-28
NDFIP2	1.63824e-21	0.551927	0.671	0.949	1.498e-17
FBXW8	3.09071e-54	0.551894	0.516	0.829	2.82615e-50
CYBRD1	1.11686e-25	0.551796	0.646	0.956	1.02126e-21
EDEM3	1.55415e-09	0.55158	0.733	0.954	1.42111e-05
PSEN2	5.02433e-59	0.551513	0.287	0.558	4.59425e-55
KMT5A	9.8763e-40	0.551319	0.502	0.773	9.03089e-36
JCAD	4.89669e-24	0.55129	0.612	0.827	4.47753e-20
CASP9	9.81901e-25	0.551235	0.434	0.563	8.97851e-21
AGO3	8.16231e-21	0.550742	0.727	0.977	7.46362e-17
UBAP2	2.07294e-15	0.550625	0.685	0.918	1.8955e-11
TSEN15	3.45258e-34	0.550286	0.651	0.945	3.15704e-30
CZIB	4.69652e-41	0.550167	0.401	0.642	4.2945e-37
SNX1	6.71249e-21	0.550027	0.57	0.801	6.1379e-17
TGFBI	2.03273e-33	0.549931	0.463	0.642	1.85873e-29
CCNI	1.44969e-24	0.54947	0.505	0.707	1.3256e-20
REEP5	1.24644e-28	0.549217	0.53	0.819	1.13975e-24
NARF	6.23672e-41	0.548912	0.521	0.755	5.70286e-37
SKIL	5.92275e-57	0.548824	0.365	0.663	5.41576e-53
SERTAD2	4.15675e-30	0.548789	0.592	0.894	3.80093e-26
CRPPA	2.4657e-27	0.548662	0.737	0.996	2.25464e-23
CPSF2	6.91269e-45	0.548645	0.544	0.81	6.32097e-41
JAG2	9.83796e-09	0.548619	0.577	0.714	8.99583e-05
RPA2	8.61563e-48	0.548547	0.509	0.821	7.87814e-44
PELO	9.72996e-42	0.548354	0.355	0.541	8.89707e-38
ND1	5.42927e-09	0.547659	0.513	0.82	4.96453e-05
SHMT2	8.99615e-38	0.547493	0.524	0.718	8.22608e-34
TMEM101	1.02808e-51	0.547493	0.25	0.458	9.40078e-48
MTO1	2.15996e-29	0.547463	0.617	0.861	1.97506e-25
TMEM41B	8.73826e-30	0.547454	0.595	0.869	7.99026e-26
DDX41	4.67531e-58	0.547433	0.296	0.524	4.2751e-54
ZNF410	4.48984e-25	0.547424	0.593	0.868	4.10551e-21
SEC24A	1.03651e-43	0.547175	0.624	0.937	9.47783e-40
HSPA9	4.47474e-56	0.547173	0.414	0.717	4.0917e-52
MCRS1	3.0731e-66	0.547	0.385	0.691	2.81004e-62
LRRC8A	1.49408e-35	0.546884	0.503	0.733	1.36619e-31
HMG20A	1.96836e-40	0.546749	0.552	0.791	1.79987e-36
SPATA5	2.42657e-13	0.546304	0.706	0.984	2.21885e-09
NLK	1.88499e-20	0.546283	0.719	0.994	1.72364e-16
GTF2H2	5.8421e-49	0.546282	0.611	0.931	5.34202e-45
PIAS4	5.99066e-37	0.545989	0.467	0.677	5.47786e-33
VPS9D1	1.0676e-52	0.545908	0.431	0.68	9.76214e-49
PNPLA8	4.19152e-48	0.545819	0.515	0.796	3.83272e-44
TGFBR2	9.17263e-07	0.54567	0.802	0.997	0.00838745
STXBP4	5.3905e-23	0.545446	0.687	0.981	4.92907e-19
PITPNB	2.97342e-17	0.545236	0.656	0.898	2.7189e-13
ABHD5	1.34683e-22	0.545215	0.619	0.935	1.23155e-18
CEP89	1.11707e-21	0.545149	0.682	0.966	1.02145e-17
KLHL2	1.13485e-10	0.545026	0.702	0.965	1.03771e-06
TC2N	2.16854e-31	0.544633	0.67	0.958	1.98291e-27
NFKB2	8.6407e-54	0.54457	0.411	0.689	7.90106e-50
ABHD4	3.6035e-53	0.54449	0.399	0.67	3.29504e-49
PAK3	3.37235e-44	0.543957	0.571	0.853	3.08367e-40
POLR3D	1.30744e-70	0.543837	0.287	0.619	1.19552e-66
FBXW2	4.08297e-17	0.543801	0.666	0.948	3.73347e-13
TNFRSF1A	1.9499e-21	0.543456	0.496	0.67	1.78299e-17
HSF1	1.0314e-27	0.543413	0.528	0.752	9.43113e-24
GOT2	1.50986e-49	0.543408	0.532	0.801	1.38061e-45
DOHH	2.4821e-52	0.543267	0.365	0.582	2.26964e-48
ERGIC2	2.51552e-17	0.543113	0.647	0.936	2.30019e-13
ATP6V1E1	3.01937e-33	0.543061	0.471	0.647	2.76091e-29
FIP1L1	2.87243e-31	0.543057	0.619	0.862	2.62655e-27
FBXO30	1.27745e-40	0.543056	0.465	0.72	1.1681e-36
BMPR1A	3.82754e-51	0.542924	0.554	0.845	3.4999e-47
RASSF1	2.03458e-29	0.542871	0.404	0.568	1.86042e-25
RGS19	5.55565e-77	0.54267	0.465	0.806	5.08009e-73
RARS2	4.12739e-33	0.542267	0.585	0.903	3.77408e-29
TMEM230	2.0849e-37	0.542223	0.517	0.718	1.90644e-33
NEU1	1.77728e-80	0.54187	0.421	0.807	1.62515e-76
SLC16A1	8.86527e-67	0.541806	0.511	0.862	8.1064e-63
STX18	4.09773e-11	0.541725	0.699	0.977	3.74696e-07
CSTF3	3.26341e-26	0.541711	0.71	0.972	2.98406e-22
TMEM132A	1.44929e-73	0.541625	0.478	0.877	1.32523e-69
FAM3C	2.77963e-24	0.541523	0.597	0.911	2.54169e-20
CSNK1B	7.9958e-66	0.541504	0.327	0.641	7.31136e-62
ZDHHC13	8.68489e-08	0.541455	0.74	0.952	0.000794147
PRSS23	4.92685e-33	0.541219	0.546	0.773	4.50511e-29
PCBP1	9.07917e-39	0.540814	0.616	0.88	8.30199e-35
MMP28	4.08162e-36	0.540777	0.564	0.803	3.73223e-32
TBP	1.2709e-44	0.540774	0.566	0.847	1.16211e-40
FOCAD	4.34046e-10	0.540772	0.704	0.997	3.96891e-06
OAZ2	4.26666e-43	0.540708	0.531	0.836	3.90143e-39
PPP2CB	3.82115e-12	0.540684	0.659	0.858	3.49406e-08
HERC3	9.33067e-27	0.540518	0.679	0.973	8.53196e-23
NFAT5	2.11844e-22	0.540263	0.666	0.903	1.9371e-18
CWC27	5.41893e-09	0.540236	0.743	0.979	4.95507e-05
AP3M1	4.79673e-30	0.54001	0.63	0.898	4.38613e-26
CKAP2	1.43842e-40	0.539938	0.489	0.749	1.31529e-36
GOSR1	8.23807e-13	0.539924	0.666	0.896	7.53289e-09
ACTR10	3.73268e-24	0.539906	0.555	0.787	3.41316e-20
EPSTI1	3.41627e-18	0.539862	0.714	0.924	3.12384e-14
CPNE1	7.86935e-18	0.539796	0.714	0.972	7.19574e-14
ETF1	1.57608e-62	0.539589	0.495	0.83	1.44117e-58
NOX4	3.83936e-42	0.53955	0.639	0.981	3.51071e-38
CSE1L	1.80191e-17	0.539542	0.591	0.845	1.64766e-13
MZF1	2.26491e-73	0.539443	0.293	0.592	2.07103e-69
NUDCD3	9.20596e-24	0.539332	0.671	0.926	8.41793e-20
KDM7A	5.45449e-31	0.539156	0.68	0.976	4.98758e-27
EFCAB11	1.54286e-36	0.538938	0.622	0.913	1.41079e-32
ANKRD13C	1.12144e-14	0.538936	0.68	0.992	1.02544e-10
NR2F2	4.74501e-23	0.53869	0.604	0.83	4.33884e-19
QRICH1	3.63914e-06	0.53843	0.683	0.924	0.0332763
UBE2F	1.5858e-27	0.538176	0.615	0.894	1.45006e-23
PPP4R3B	7.38689e-16	0.538174	0.662	0.938	6.75457e-12
SCRN3	5.47748e-43	0.538155	0.553	0.768	5.00861e-39
VTA1	1.73896e-21	0.538111	0.699	0.97	1.59011e-17
HERC1	1.15654e-33	0.537959	0.633	0.926	1.05754e-29
CIAO1	6.8349e-44	0.537945	0.392	0.625	6.24983e-40
CEP97	4.69873e-44	0.537788	0.504	0.717	4.29652e-40
AGER	1.38255e-45	0.537779	0.405	0.598	1.26421e-41
NAA40	9.59888e-80	0.537741	0.443	0.766	8.77721e-76
CLN3	2.0435e-42	0.537584	0.524	0.764	1.86858e-38
SFI1	1.92343e-64	0.537399	0.301	0.592	1.75878e-60
C20H5orf22	4.68896e-47	0.53734	0.428	0.669	4.28758e-43
TBC1D12	6.32906e-23	0.537161	0.688	0.943	5.78729e-19
RUFY2	8.95151e-35	0.536934	0.56	0.828	8.18526e-31
ZNF202	2.71549e-63	0.536666	0.189	0.454	2.48304e-59
PEX10	1.00481e-45	0.536548	0.38	0.607	9.18798e-42
CIAO2B	7.49111e-30	0.53637	0.348	0.435	6.84987e-26
NAV2	1.88384e-06	0.536307	0.75	0.914	0.0172258
PRAG1	1.05853e-25	0.536212	0.699	0.982	9.67921e-22
CMTR1	3.06008e-32	0.536154	0.565	0.846	2.79814e-28
ATL2	1.37123e-13	0.53601	0.759	0.982	1.25385e-09
INPP5F	2.80896e-12	0.535676	0.675	0.939	2.56852e-08
PDPR	8.75926e-42	0.535586	0.625	0.941	8.00947e-38
POLN	1.0045e-42	0.535487	0.63	0.941	9.18514e-39
ALDH3B1	1.16142e-102	0.535334	0.288	0.713	1.062e-98
SCO1	3.52136e-32	0.535216	0.602	0.884	3.21994e-28
IDH3G	1.32364e-49	0.534861	0.35	0.631	1.21033e-45
BCAR3	2.29875e-21	0.534738	0.66	0.921	2.10198e-17
ARHGAP35	1.32025e-06	0.534715	0.746	0.94	0.0120723
TPK1	1.04022e-16	0.534684	0.695	0.999	9.51176e-13
USP21	1.75348e-48	0.534493	0.439	0.658	1.60338e-44
[truncated: 728 more rows]

## Sheet: EC_SAT_GO
ONTOLOGY	ID	Description	setSize	enrichmentScore	NES	pvalue	p.adjust	qvalue	rank	leading_edge	core_enrichment
BP	GO:0032446	protein modification by small protein conjugation	48	0.332314	1.91185	0.00596642	0.00596642	0.64848	1022	tags=56%, list=35%, signal=37%	PCGF1/TRIM11/NXN/ELOC/SKP1/UBE2Q2/KLHL36/ASB2/BAG2/ASB8/KCTD11/FBXW7/PRPF19/CDC27/DCAF15/SOCS2/FYN/CTU2/RNF220/RWDD3/UBE2S/UBE2W/NSMCE2/ASB3/SPRY2/CCNF/RNF138
BP	GO:0006006	glucose metabolic process	11	0.547321	1.85104	0.010181	0.010181	0.692982	421	tags=55%, list=14%, signal=47%	SESN2/APOD/ZNF692/COX11/TP53/IGFBP3
BP	GO:0016567	protein ubiquitination	45	0.327743	1.84425	0.00912153	0.00912153	0.692982	1022	tags=56%, list=35%, signal=37%	PCGF1/TRIM11/NXN/ELOC/SKP1/UBE2Q2/KLHL36/ASB2/BAG2/ASB8/KCTD11/FBXW7/PRPF19/CDC27/DCAF15/SOCS2/FYN/RNF220/UBE2S/UBE2W/NSMCE2/ASB3/SPRY2/CCNF/RNF138
BP	GO:0070988	demethylation	3	0.904762	1.8405	0.000717746	0.000717746	0.190501	283	tags=100%, list=10%, signal=90%	APEX1/MMACHC/JMJD6
BP	GO:1903008	organelle disassembly	10	0.558954	1.81607	0.0136585	0.0136585	0.730372	434	tags=60%, list=15%, signal=51%	PHB2/RETREG1/TP53/FBXW7/ATG4B/STX5
BP	GO:0006970	response to osmotic stress	3	0.872109	1.77407	0.00376817	0.00376817	0.538043	379	tags=100%, list=13%, signal=87%	AQP1/TP53/SLC2A4
BP	GO:0019318	hexose metabolic process	14	0.476001	1.75955	0.019914	0.019914	0.841988	478	tags=50%, list=16%, signal=42%	SESN2/APOD/ZNF692/COX11/TP53/IGFBP3/B4GALT1
BP	GO:0007062	sister chromatid cohesion	5	0.697073	1.7307	0.0166925	0.0166925	0.787544	895	tags=100%, list=30%, signal=70%	FBXW7/NAA10/MCMBP/HDAC8/NSMCE2
BP	GO:0010906	regulation of glucose metabolic process	9	0.553126	1.72452	0.0211026	0.0211026	0.841988	421	tags=56%, list=14%, signal=48%	SESN2/ZNF692/COX11/TP53/IGFBP3
BP	GO:1901988	negative regulation of cell cycle phase transition	7	0.609686	1.72446	0.0204389	0.0204389	0.841988	717	tags=86%, list=24%, signal=65%	CCL2/TP53/PRPF19/CCND1/INTS7/BABAM1
BP	GO:0010948	negative regulation of cell cycle process	9	0.549758	1.71402	0.0222477	0.0222477	0.841988	717	tags=78%, list=24%, signal=59%	CCL2/TP53/PRPF19/NAA10/CCND1/INTS7/BABAM1
BP	GO:0048016	inositol phosphate-mediated signaling	3	0.841837	1.71249	0.00825408	0.00825408	0.692982	468	tags=100%, list=16%, signal=84%	LMCD1/ITPR1/RCAN1
BP	GO:0008643	carbohydrate transport	11	0.50605	1.71146	0.0248869	0.0248869	0.884756	379	tags=55%, list=13%, signal=48%	SLC35A4/SESN2/SLC2A8/SLC35A2/AQP1/SLC2A4
BP	GO:0061912	selective autophagy	9	0.548794	1.71101	0.022902	0.022902	0.84459	433	tags=56%, list=15%, signal=48%	SESN2/PHB2/RETREG1/TP53/ATG4B
BP	GO:1902807	negative regulation of cell cycle G1/S phase transition	3	0.831293	1.69104	0.0104073	0.0104073	0.692982	499	tags=100%, list=17%, signal=83%	CCL2/TP53/CCND1
BP	GO:2000134	negative regulation of G1/S transition of mitotic cell cycle	3	0.831293	1.69104	0.0104073	0.0104073	0.692982	499	tags=100%, list=17%, signal=83%	CCL2/TP53/CCND1
BP	GO:0034219	carbohydrate transmembrane transport	7	0.597421	1.68977	0.0269727	0.0269727	0.884756	379	tags=57%, list=13%, signal=50%	SESN2/SLC2A8/AQP1/SLC2A4
BP	GO:0032147	activation of protein kinase activity	7	0.597115	1.6889	0.0269727	0.0269727	0.884756	179	tags=43%, list=6%, signal=40%	PPP2R3C/SESN2/PHB2
BP	GO:0005996	monosaccharide metabolic process	15	0.444603	1.68765	0.0290679	0.0290679	0.884756	478	tags=47%, list=16%, signal=39%	SESN2/APOD/ZNF692/COX11/TP53/IGFBP3/B4GALT1
BP	GO:0050848	regulation of calcium-mediated signaling	3	0.828912	1.6862	0.0116634	0.0116634	0.692982	506	tags=100%, list=17%, signal=83%	LMCD1/RCAN1/P2RX4
BP	GO:0000422	autophagy of mitochondrion	6	0.613964	1.64155	0.0345885	0.0345885	0.884756	433	tags=67%, list=15%, signal=57%	PHB2/TP53/FBXW7/ATG4B
BP	GO:0061726	mitochondrion disassembly	6	0.613964	1.64155	0.0345885	0.0345885	0.884756	433	tags=67%, list=15%, signal=57%	PHB2/TP53/FBXW7/ATG4B
BP	GO:0070647	protein modification by small protein conjugation or removal	59	0.265302	1.61885	0.0344734	0.0344734	0.884756	1022	tags=49%, list=35%, signal=33%	PCGF1/TRIM11/NXN/ELOC/SKP1/UBE2Q2/KLHL36/ASB2/BAG2/ASB8/KCTD11/FBXW7/PRPF19/CDC27/DCAF15/SOCS2/FYN/CTU2/RNF220/BABAM1/RWDD3/UBE2S/ENY2/UBE2W/NSMCE2/ASB3/SPRY2/CCNF/RNF138
BP	GO:0051606	detection of stimulus	5	0.642829	1.59603	0.0359663	0.0359663	0.887653	618	tags=80%, list=21%, signal=63%	GNAT1/STIM1/SCARB1/FYN
BP	GO:0033617	mitochondrial cytochrome c oxidase assembly	4	0.700587	1.59539	0.0325246	0.0325246	0.884756	2	tags=25%, list=0%, signal=25%	BCS1L
BP	GO:0071214	cellular response to abiotic stimulus	13	0.442213	1.59335	0.0482737	0.0482737	0.975287	379	tags=46%, list=13%, signal=40%	SLC9A1/GNAT1/AQP1/TP53/CCND2/SLC2A4
BP	GO:0104004	cellular response to environmental stimulus	13	0.442213	1.59335	0.0482737	0.0482737	0.975287	379	tags=46%, list=13%, signal=40%	SLC9A1/GNAT1/AQP1/TP53/CCND2/SLC2A4
BP	GO:0009303	rRNA transcription	3	0.782993	1.59279	0.0265566	0.0265566	0.884756	641	tags=100%, list=22%, signal=78%	PWP1/TP53/PIH1D1
BP	GO:0098781	ncRNA transcription	3	0.782993	1.59279	0.0265566	0.0265566	0.884756	641	tags=100%, list=22%, signal=78%	PWP1/TP53/PIH1D1
BP	GO:0021591	ventricular system development	4	0.698085	1.58969	0.0341069	0.0341069	0.884756	453	tags=75%, list=15%, signal=64%	WDR89/AQP1/MBOAT7
BP	GO:0008535	respiratory chain complex IV assembly	5	0.634201	1.57461	0.0421614	0.0421614	0.932907	2	tags=20%, list=0%, signal=20%	BCS1L
BP	GO:0017004	cytochrome complex assembly	5	0.634201	1.57461	0.0421614	0.0421614	0.932907	2	tags=20%, list=0%, signal=20%	BCS1L
BP	GO:1902882	regulation of response to oxidative stress	4	0.691392	1.57445	0.0390295	0.0390295	0.900109	911	tags=100%, list=31%, signal=69%	SESN2/FBXW7/GPX1/LANCL1
BP	GO:0015780	nucleotide-sugar transmembrane transport	4	0.690705	1.57288	0.039557	0.039557	0.900109	501	tags=75%, list=17%, signal=62%	SLC35A4/SLC35A2/SLC35B1
BP	GO:0090481	pyrimidine nucleotide-sugar transmembrane transport	4	0.690705	1.57288	0.039557	0.039557	0.900109	501	tags=75%, list=17%, signal=62%	SLC35A4/SLC35A2/SLC35B1
BP	GO:0006720	isoprenoid metabolic process	3	0.770845	1.56808	0.0330163	0.0330163	0.884756	83	tags=67%, list=3%, signal=65%	CYP26B1/MVD
BP	GO:0036211	protein modification process	178	0.194326	1.56175	0.022569	0.022569	0.841988	822	tags=35%, list=28%, signal=27%	PCGF1/PPP2R3C/QPCTL/EEF1AKMT3/NTAQ1/SESN2/PIM1/PLK4/TRIM11/MET/POGLUT1/NXN/ELOC/SKP1/UBE2Q2/KLHL36/PHB2/FNTB/EOGT/ASB2/BGN/DPH5/BAG2/JMJD6/PWP1/RABGGTB/ASB8/TP53/CCND2/KCTD11/PIGB/CTDNEP1/IGFBP3/FBXW7/ATG4B/PRPF19/CDC27/PPP1R15A/B4GALT1/DCAF15/NAA10/CCND1/SOCS2/ATG4A/FYN/CTU2/METTL18/PIH1D1/HDAC8/LIAS/ABHD10/ZGPAT/RNF220/BABAM1/GPX1/RWDD3/CDK2/SNW1/UBE2S/ENY2/UBE2W/PPP1R16B
BP	GO:0043412	macromolecule modification	198	0.189862	1.55957	0.0201709	0.0201709	0.841988	513	tags=25%, list=17%, signal=22%	PCGF1/PPP2R3C/QPCTL/EEF1AKMT3/NTAQ1/SESN2/PIM1/PLK4/TRIM11/APEX1/MET/POGLUT1/NXN/ELOC/SKP1/UBE2Q2/KLHL36/PHB2/FNTB/EOGT/ASB2/METTL2A/BGN/DPH5/BAG2/ABHD16A/ELP3/JMJD6/SARS2/PWP1/RABGGTB/ASB8/TP53/CCND2/KCTD11/PIGB/CTDNEP1/IGFBP3/FBXW7/ATG4B/PRPF19/CDC27/PPP1R15A/B4GALT1/DCAF15/NAA10/CCND1/SOCS2/ATG4A
BP	GO:0000423	mitophagy	4	0.684783	1.5594	0.0437764	0.0437764	0.95671	433	tags=75%, list=15%, signal=64%	PHB2/TP53/ATG4B
BP	GO:0006672	ceramide metabolic process	3	0.763737	1.55362	0.0369639	0.0369639	0.895457	140	tags=67%, list=5%, signal=64%	PLPP2/PLA2G15
BP	GO:0033036	macromolecule localization	138	-0.150301	-1.44437	0.044898	0.044898	0.966789	331	tags=20%, list=11%, signal=18%	LIN7A/ARL1/PLIN2/MSR1/IFT20/GNAI1/NAXE/TIMM17B/TIMM50/RAB3IL1/CCDC22/PIK3R2/LAMTOR5/FITM2/PROCA1/LBP/MRNIP/MGARP/GOLT1B/MAGOH/TOMM20/EMC6/ALKBH7/TOMM5/PLIN5/MRPL18/RANGRF
BP	GO:0009605	response to external stimulus	117	-0.161009	-1.47892	0.0354916	0.0354916	0.884756	469	tags=29%, list=16%, signal=25%	DDIT3/DDX56/LPL/POMC/CD14/NKG7/CDK5/TKFC/IL34/PLIN2/FGL2/MSRB1/PYCARD/C1QB/AGBL5/FOS/TYROBP/LGR4/C1QBP/C1QA/CEBPB/LBP/IFI6/PTGS2/KLKB1/MPP1/FADD/AIF1/POLR3K/HEXIM1/POLR3H/TSPAN6/PDE12/TREX1
BP	GO:0032101	regulation of response to external stimulus	51	-0.221618	-1.5704	0.0483109	0.0483109	0.975287	440	tags=33%, list=15%, signal=29%	LPL/CD14/NKG7/TKFC/IL34/FGL2/TYROBP/LGR4/C1QBP/PTGS2/KLKB1/MPP1/FADD/AIF1/HEXIM1/TSPAN6/TREX1
BP	GO:0052548	regulation of endopeptidase activity	19	-0.328499	-1.5768	0.0482836	0.0482836	0.975287	383	tags=42%, list=13%, signal=37%	PRDX5/ITIH3/ITIH5/PYCARD/LAMTOR5/IFI6/FADD/PSENEN
BP	GO:0001816	cytokine production	25	-0.294122	-1.57937	0.0469958	0.0469958	0.975287	469	tags=44%, list=16%, signal=37%	DDIT3/LPL/POMC/CD14/PYCARD/LGR4/C1QBP/CEBPB/LBP/FADD/AIF1
BP	GO:0001817	regulation of cytokine production	25	-0.294122	-1.57937	0.0469958	0.0469958	0.975287	469	tags=44%, list=16%, signal=37%	DDIT3/LPL/POMC/CD14/PYCARD/LGR4/C1QBP/CEBPB/LBP/FADD/AIF1
BP	GO:0002683	negative regulation of immune system process	21	-0.31597	-1.58424	0.0483324	0.0483324	0.975287	360	tags=38%, list=12%, signal=34%	TKFC/FGL2/LGR4/C1QBP/CEBPB/FADD/TSPAN6/TREX1
BP	GO:0050687	negative regulation of defense response to virus	7	-0.521899	-1.58945	0.0498388	0.0498388	0.975882	643	tags=71%, list=22%, signal=56%	RAB7B/TKFC/FGL2/C1QBP/TSPAN6
BP	GO:0050688	regulation of defense response to virus	9	-0.466947	-1.5895	0.0457701	0.0457701	0.972515	679	tags=67%, list=23%, signal=51%	CREB3/RAB7B/TKFC/FGL2/C1QBP/TSPAN6
BP	GO:0019882	antigen processing and presentation	9	-0.467962	-1.59295	0.0457701	0.0457701	0.972515	1571	tags=100%, list=53%, signal=47%	IDE/ATG5/EXT1/RAB4A/CTSV/CTSS/FGL2/PYCARD
BP	GO:0019915	lipid storage	12	-0.408871	-1.60316	0.0461133	0.0461133	0.973361	440	tags=50%, list=15%, signal=43%	LPL/PLIN2/MSR1/FITM2/ALKBH7/PLIN5
BP	GO:0045089	positive regulation of innate immune response	18	-0.343164	-1.60621	0.0404689	0.0404689	0.914375	424	tags=44%, list=14%, signal=38%	CD14/TKFC/TYROBP/LGR4/C1QBP/FADD/HEXIM1/TSPAN6
BP	GO:0070663	regulation of leukocyte proliferation	12	-0.414029	-1.62338	0.0418972	0.0418972	0.932907	932	tags=75%, list=32%, signal=51%	PPP3CA/MEF2C/CORO1A/SH3RF1/IL34/PYCARD/CEBPB/FADD/AIF1
BP	GO:0002753	cytosolic pattern recognition receptor signaling pathway	5	-0.623183	-1.62483	0.0441317	0.0441317	0.95671	643	tags=80%, list=22%, signal=63%	RAB7B/TKFC/C1QBP/TSPAN6
BP	GO:0039531	regulation of viral-induced cytoplasmic pattern recognition receptor signaling pathway	5	-0.623183	-1.62483	0.0441317	0.0441317	0.95671	643	tags=80%, list=22%, signal=63%	RAB7B/TKFC/C1QBP/TSPAN6
BP	GO:0051607	defense response to virus	24	-0.30918	-1.63147	0.0379971	0.0379971	0.898475	360	tags=42%, list=12%, signal=37%	DDX56/TKFC/FGL2/AGBL5/C1QBP/IFI6/FADD/POLR3K/POLR3H/TSPAN6
BP	GO:0140546	defense response to symbiont	24	-0.30918	-1.63147	0.0379971	0.0379971	0.898475	360	tags=42%, list=12%, signal=37%	DDX56/TKFC/FGL2/AGBL5/C1QBP/IFI6/FADD/POLR3K/POLR3H/TSPAN6
BP	GO:0003006	developmental process involved in reproduction	27	-0.2945	-1.63276	0.0342944	0.0342944	0.884756	304	tags=48%, list=10%, signal=44%	YTHDF2/RNF114/JUNB/PAFAH1B3/IFT20/MEA1/CTSB/LGR4/HSPA2/CEBPB/PTGS2/SERPINF1/WDR77
BP	GO:0006955	immune response	79	-0.200237	-1.64495	0.0217749	0.0217749	0.841988	426	tags=29%, list=14%, signal=26%	CTSS/CD14/NKG7/TKFC/IL34/FGL2/MSRB1/PYCARD/C1QB/TYROBP/LGR4/C1QBP/C1QA/LBP/IFI6/FADD/AIF1/POLR3K/HEXIM1/POLR3H/TSPAN6/PDE12/TREX1
BP	GO:0015980	energy derivation by oxidation of organic compounds	20	-0.334953	-1.64553	0.0340749	0.0340749	0.884756	1455	tags=85%, list=49%, signal=43%	COX7A1/PRELID1/RHOA/FLCN/SUCLA2/IDE/PDHA1/IFNAR1/SHMT2/NOA1A/NDUFA8/SDHD/POMC/COA6/COX6B1/NDUFA7/PDE12
BP	GO:0042254	ribosome biogenesis	18	-0.351755	-1.64643	0.0343288	0.0343288	0.884756	601	tags=56%, list=20%, signal=44%	YTHDF2/RIOX2/RPS24/C1D/DDX56/NUDT16/WDR74/C1QBP/RPP38/BUD23
BP	GO:0030162	regulation of proteolysis	32	-0.275996	-1.65101	0.0312597	0.0312597	0.884756	554	tags=47%, list=19%, signal=38%	SOCS4/SH3RF1/UBXN1/PRDX5/CDK5/ITIH3/ITIH5/FGL2/PYCARD/CTSB/LAMTOR5/IFI6/SVBP/FADD/PSENEN
BP	GO:0002218	activation of innate immune response	14	-0.395291	-1.65654	0.0330201	0.0330201	0.884756	424	tags=50%, list=14%, signal=43%	CD14/TKFC/TYROBP/LGR4/C1QBP/HEXIM1/TSPAN6
BP	GO:1905952	regulation of lipid localization	8	-0.514402	-1.66068	0.0309723	0.0309723	0.884756	440	tags=62%, list=15%, signal=53%	LPL/MSR1/NAXE/FITM2/PLIN5
BP	GO:0070585	protein localization to mitochondrion	7	-0.545849	-1.66239	0.0349616	0.0349616	0.884756	296	tags=57%, list=10%, signal=52%	TIMM17B/MGARP/TOMM20/TOMM5
BP	GO:0043457	regulation of cellular respiration	8	-0.517888	-1.67193	0.0286875	0.0286875	0.884756	1424	tags=100%, list=48%, signal=52%	RHOA/FLCN/IDE/IFNAR1/SHMT2/NOA1A/PDE12
BP	GO:0006888	endoplasmic reticulum to Golgi vesicle-mediated transport	4	-0.703981	-1.67215	0.032445	0.032445	0.884756	875	tags=100%, list=30%, signal=70%	KLHL12/YIPF6/GOLT1B
BP	GO:2000242	negative regulation of reproductive process	3	-0.806739	-1.67561	0.0209932	0.0209932	0.841988	63	tags=67%, list=2%, signal=65%	SERPINF1/WDR77
BP	GO:0032609	type II interferon production	5	-0.647543	-1.68835	0.0319656	0.0319656	0.884756	424	tags=80%, list=14%, signal=69%	CD14/PYCARD/C1QBP/FADD
BP	GO:0032649	regulation of type II interferon production	5	-0.647543	-1.68835	0.0319656	0.0319656	0.884756	424	tags=80%, list=14%, signal=69%	CD14/PYCARD/C1QBP/FADD
BP	GO:0010952	positive regulation of peptidase activity	10	-0.472334	-1.69821	0.0298546	0.0298546	0.884756	309	tags=50%, list=10%, signal=45%	FGL2/PYCARD/SVBP/FADD/PSENEN
BP	GO:0016192	vesicle-mediated transport	63	-0.226748	-1.71722	0.0146154	0.0146154	0.747655	1636	tags=83%, list=56%, signal=37%	LEP/AP3S1/ADRB2/PICK1/DNM1/RABGEF1/COG6/RAP1A/ARRB1/MAPKAPK3/ATG5/AAK1/ENPP2/MYO1D/VAMP4/HGS/LLGL1/S100A12/LMBRD1/CD9/PFN2/SNX1/SEC24A/PITPNB/DPYSL2/VTA1/USO1/CORO1A/RAB7B/EMP2/KLHL12/LYST/PRKCB/ATP6V1G1/GRP/DPY30/YIPF6/ITGB2/NKG7/CDK5/NME1/LIN7A/ARL1/MSR1/CLN5/PYCARD/ACKR4/TYROBP/CCDC22/SCRN1/GOLT1B/AIF1
BP	GO:0051646	mitochondrion localization	5	-0.658727	-1.71751	0.0283874	0.0283874	0.884756	579	tags=80%, list=20%, signal=64%	MEF2A/ARMC1/MGARP/PLIN5
BP	GO:0006195	purine nucleotide catabolic process	3	-0.833333	-1.73084	0.0133183	0.0133183	0.724249	494	tags=100%, list=17%, signal=83%	NUDT16/FITM2
BP	GO:0009166	nucleotide catabolic process	3	-0.833333	-1.73084	0.0133183	0.0133183	0.724249	494	tags=100%, list=17%, signal=83%	NUDT16/FITM2
BP	GO:1901292	nucleoside phosphate catabolic process	3	-0.833333	-1.73084	0.0133183	0.0133183	0.724249	494	tags=100%, list=17%, signal=83%	NUDT16/FITM2
BP	GO:0006119	oxidative phosphorylation	8	-0.545728	-1.76181	0.0190404	0.0190404	0.841988	474	tags=62%, list=16%, signal=53%	NDUFA8/COA6/COX6B1/NDUFA7/PDE12
BP	GO:0032640	tumor necrosis factor production	7	-0.579063	-1.76355	0.0223159	0.0223159	0.841988	440	tags=71%, list=15%, signal=61%	LPL/POMC/CD14/LBP/FADD
BP	GO:0032680	regulation of tumor necrosis factor production	7	-0.579063	-1.76355	0.0223159	0.0223159	0.841988	440	tags=71%, list=15%, signal=61%	LPL/POMC/CD14/LBP/FADD
BP	GO:0071706	tumor necrosis factor superfamily cytokine production	7	-0.579063	-1.76355	0.0223159	0.0223159	0.841988	440	tags=71%, list=15%, signal=61%	LPL/POMC/CD14/LBP/FADD
BP	GO:1903555	regulation of tumor necrosis factor superfamily cytokine production	7	-0.579063	-1.76355	0.0223159	0.0223159	0.841988	440	tags=71%, list=15%, signal=61%	LPL/POMC/CD14/LBP/FADD
BP	GO:0010889	regulation of sequestering of triglyceride	3	-0.851701	-1.76899	0.0108352	0.0108352	0.692982	440	tags=100%, list=15%, signal=85%	FITM2/PLIN5
BP	GO:0010890	positive regulation of sequestering of triglyceride	3	-0.851701	-1.76899	0.0108352	0.0108352	0.692982	440	tags=100%, list=15%, signal=85%	FITM2/PLIN5
BP	GO:0030730	sequestering of triglyceride	3	-0.851701	-1.76899	0.0108352	0.0108352	0.692982	440	tags=100%, list=15%, signal=85%	FITM2/PLIN5
BP	GO:0045088	regulation of innate immune response	22	-0.346649	-1.76951	0.0186943	0.0186943	0.841988	424	tags=41%, list=14%, signal=35%	CD14/TKFC/TYROBP/LGR4/C1QBP/FADD/HEXIM1/TSPAN6/TREX1
BP	GO:0031348	negative regulation of defense response	11	-0.472215	-1.77498	0.0199266	0.0199266	0.841988	643	tags=64%, list=22%, signal=50%	RAB7B/YTHDF2/TKFC/FGL2/C1QBP/TSPAN6/TREX1
BP	GO:0006887	exocytosis	14	-0.423864	-1.77627	0.018255	0.018255	0.836712	1021	tags=79%, list=35%, signal=52%	HGS/LLGL1/S100A12/PFN2/CORO1A/PRKCB/GRP/NKG7/CDK5/LIN7A/SCRN1
BP	GO:0006626	protein targeting to mitochondrion	6	-0.631416	-1.78953	0.0169368	0.0169368	0.787544	296	tags=67%, list=10%, signal=60%	TIMM17B/MGARP/TOMM20/TOMM5
BP	GO:0072655	establishment of protein localization to mitochondrion	6	-0.631416	-1.78953	0.0169368	0.0169368	0.787544	296	tags=67%, list=10%, signal=60%	TIMM17B/MGARP/TOMM20/TOMM5
BP	GO:0044419	biological process involved in interspecies interaction between organisms	82	-0.215942	-1.79671	0.00626566	0.00626566	0.64848	457	tags=33%, list=16%, signal=29%	DDX56/LPL/CD14/NKG7/TKFC/IL34/FGL2/MSRB1/PYCARD/C1QB/CTSB/AGBL5/TYROBP/LGR4/C1QBP/C1QA/CEBPB/LBP/IFI6/FADD/AIF1/POLR3K/HEXIM1/POLR3H/TSPAN6/PDE12/TREX1
BP	GO:0009607	response to biotic stimulus	77	-0.224034	-1.82328	0.00576844	0.00576844	0.64848	457	tags=34%, list=16%, signal=29%	DDX56/LPL/CD14/NKG7/TKFC/IL34/FGL2/MSRB1/PYCARD/C1QB/AGBL5/TYROBP/LGR4/C1QBP/C1QA/CEBPB/LBP/IFI6/FADD/AIF1/POLR3K/HEXIM1/POLR3H/TSPAN6/PDE12/TREX1
BP	GO:0043207	response to external biotic stimulus	77	-0.224034	-1.82328	0.00576844	0.00576844	0.64848	457	tags=34%, list=16%, signal=29%	DDX56/LPL/CD14/NKG7/TKFC/IL34/FGL2/MSRB1/PYCARD/C1QB/AGBL5/TYROBP/LGR4/C1QBP/C1QA/CEBPB/LBP/IFI6/FADD/AIF1/POLR3K/HEXIM1/POLR3H/TSPAN6/PDE12/TREX1
BP	GO:0051707	response to other organism	77	-0.224034	-1.82328	0.00576844	0.00576844	0.64848	457	tags=34%, list=16%, signal=29%	DDX56/LPL/CD14/NKG7/TKFC/IL34/FGL2/MSRB1/PYCARD/C1QB/AGBL5/TYROBP/LGR4/C1QBP/C1QA/CEBPB/LBP/IFI6/FADD/AIF1/POLR3K/HEXIM1/POLR3H/TSPAN6/PDE12/TREX1
BP	GO:0010883	regulation of lipid storage	7	-0.60058	-1.82908	0.0148773	0.0148773	0.747655	440	tags=71%, list=15%, signal=61%	LPL/MSR1/FITM2/ALKBH7/PLIN5
BP	GO:0032102	negative regulation of response to external stimulus	16	-0.417516	-1.85164	0.0119147	0.0119147	0.695041	360	tags=44%, list=12%, signal=39%	TKFC/FGL2/C1QBP/KLKB1/AIF1/TSPAN6/TREX1
BP	GO:0039532	negative regulation of viral-induced cytoplasmic pattern recognition receptor signaling pathway	4	-0.782919	-1.85965	0.0104287	0.0104287	0.692982	643	tags=100%, list=22%, signal=78%	TKFC/C1QBP/TSPAN6
BP	GO:2000241	regulation of reproductive process	7	-0.617835	-1.88163	0.0114059	0.0114059	0.692982	247	tags=57%, list=8%, signal=52%	C1QBP/PTGS2/SERPINF1/WDR77
BP	GO:0002687	positive regulation of leukocyte migration	9	-0.555791	-1.89193	0.0105426	0.0105426	0.692982	711	tags=78%, list=24%, signal=59%	CORO1A/CREB3/IL34/PYCARD/C1QBP/FADD/AIF1
BP	GO:0072523	purine-containing compound catabolic process	4	-0.800612	-1.90168	0.00718424	0.00718424	0.677943	591	tags=100%, list=20%, signal=80%	HINT1/NUDT16/FITM2
BP	GO:0006952	defense response	86	-0.226779	-1.91388	0.00299145	0.00299145	0.533213	467	tags=35%, list=16%, signal=30%	GRP/DDX56/LPL/CD14/NKG7/TKFC/PTGS1/IL34/FGL2/MSRB1/PYCARD/C1QB/AGBL5/TYROBP/LGR4/C1QBP/C1QA/CEBPB/LBP/IFI6/PTGS2/KLKB1/FADD/AIF1/POLR3K/HEXIM1/POLR3H/TSPAN6/PDE12/TREX1
BP	GO:0006839	mitochondrial transport	13	-0.473647	-1.91434	0.00907635	0.00907635	0.692982	395	tags=62%, list=13%, signal=54%	KIFBP/SLC25A4/TIMM17B/MGARP/NAIF1/TOMM20/ALKBH7/TOMM5
BP	GO:0052547	regulation of peptidase activity	25	-0.35816	-1.92324	0.00713861	0.00713861	0.677943	445	tags=48%, list=15%, signal=41%	UBXN1/PRDX5/ITIH3/ITIH5/FGL2/PYCARD/CTSB/LAMTOR5/IFI6/SVBP/FADD/PSENEN
BP	GO:0048732	gland development	8	-0.597731	-1.9297	0.00913938	0.00913938	0.692982	354	tags=62%, list=12%, signal=55%	NME1/CEBPB/FADD/SERPINF1/WDR77
BP	GO:0071677	positive regulation of mononuclear cell migration	7	-0.640394	-1.95034	0.00917431	0.00917431	0.692982	711	tags=86%, list=24%, signal=65%	CORO1A/CREB3/PYCARD/C1QBP/FADD/AIF1
BP	GO:0009060	aerobic respiration	12	-0.508018	-1.99191	0.00606061	0.00606061	0.64848	1455	tags=100%, list=49%, signal=51%	RHOA/SUCLA2/IDE/PDHA1/SHMT2/NDUFA8/SDHD/COA6/COX6B1/NDUFA7/PDE12
BP	GO:0048608	reproductive structure development	9	-0.600497	-2.04411	0.00385703	0.00385703	0.538043	261	tags=56%, list=9%, signal=51%	LGR4/CEBPB/PTGS2/SERPINF1/WDR77
BP	GO:0061458	reproductive system development	9	-0.600497	-2.04411	0.00385703	0.00385703	0.538043	261	tags=56%, list=9%, signal=51%	LGR4/CEBPB/PTGS2/SERPINF1/WDR77
BP	GO:0002832	negative regulation of response to biotic stimulus	9	-0.600563	-2.04433	0.00385703	0.00385703	0.538043	643	tags=78%, list=22%, signal=61%	RAB7B/YTHDF2/TKFC/FGL2/C1QBP/TSPAN6/TREX1
BP	GO:0098542	defense response to other organism	65	-0.27553	-2.11442	0.000770713	0.000770713	0.190501	424	tags=37%, list=14%, signal=32%	CD14/NKG7/TKFC/IL34/FGL2/MSRB1/PYCARD/C1QB/AGBL5/TYROBP/LGR4/C1QBP/C1QA/CEBPB/LBP/IFI6/FADD/AIF1/POLR3K/HEXIM1/POLR3H/TSPAN6/PDE12/TREX1
BP	GO:0045333	cellular respiration	16	-0.508712	-2.25609	0.000831255	0.000831255	0.190501	1455	tags=100%, list=49%, signal=51%	PRELID1/RHOA/FLCN/SUCLA2/IDE/PDHA1/IFNAR1/SHMT2/NOA1A/NDUFA8/SDHD/COA6/COX6B1/NDUFA7/PDE12
BP	GO:0045087	innate immune response	52	-0.338661	-2.40674	0.000361533	0.000361533	0.190501	424	tags=40%, list=14%, signal=35%	CD14/NKG7/TKFC/IL34/MSRB1/PYCARD/C1QB/TYROBP/LGR4/C1QBP/C1QA/LBP/IFI6/FADD/AIF1/POLR3K/HEXIM1/POLR3H/TSPAN6/PDE12/TREX1
CC	GO:0005875	microtubule associated complex	4	0.780639	1.77768	0.00615331	0.00615331	0.64848	210	tags=75%, list=7%, signal=70%	DNAL4/HAUS1/FNTB
CC	GO:0044853	plasma membrane raft	6	0.663422	1.77378	0.0141421	0.0141421	0.743833	656	tags=83%, list=22%, signal=65%	PLPP2/AQP1/STIM1/NOS3/SLC8A1
CC	GO:0005657	replication fork	3	0.85102	1.73117	0.00699803	0.00699803	0.677943	441	tags=100%, list=15%, signal=85%	RAD51D/TP53/POLA2
CC	GO:0045121	membrane raft	15	0.437868	1.66209	0.0322275	0.0322275	0.884756	656	tags=53%, list=22%, signal=42%	PLPP2/MAL2/AQP1/STIM1/SLC2A4/FYN/NOS3/SLC8A1
CC	GO:0098857	membrane microdomain	15	0.437868	1.66209	0.0322275	0.0322275	0.884756	656	tags=53%, list=22%, signal=42%	PLPP2/MAL2/AQP1/STIM1/SLC2A4/FYN/NOS3/SLC8A1
CC	GO:0005901	caveola	5	0.639769	1.58843	0.0382034	0.0382034	0.898475	656	tags=80%, list=22%, signal=62%	PLPP2/AQP1/NOS3/SLC8A1
CC	GO:0005581	collagen trimer	4	-0.66774	-1.58607	0.0486674	0.0486674	0.975882	313	tags=75%, list=11%, signal=67%	MSR1/C1QB/C1QA
CC	GO:0000313	organellar ribosome	19	-0.337634	-1.62066	0.0371197	0.0371197	0.895457	402	tags=42%, list=14%, signal=37%	MRPS23/MRPL27/MRPL11/MRPL58/MRPL17/NDUFA7/MRPL30/MRPL18
CC	GO:0005761	mitochondrial ribosome	19	-0.337634	-1.62066	0.0371197	0.0371197	0.895457	402	tags=42%, list=14%, signal=37%	MRPS23/MRPL27/MRPL11/MRPL58/MRPL17/NDUFA7/MRPL30/MRPL18
CC	GO:0000315	organellar large ribosomal subunit	12	-0.423402	-1.66013	0.0355731	0.0355731	0.884756	399	tags=50%, list=14%, signal=43%	MRPL27/MRPL11/MRPL58/MRPL17/MRPL30/MRPL18
CC	GO:0005762	mitochondrial large ribosomal subunit	12	-0.423402	-1.66013	0.0355731	0.0355731	0.884756	399	tags=50%, list=14%, signal=43%	MRPL27/MRPL11/MRPL58/MRPL17/MRPL30/MRPL18
CC	GO:0005576	extracellular region	69	-0.212578	-1.66278	0.0161927	0.0161927	0.787544	473	tags=36%, list=16%, signal=31%	C9H6orf120/GRP/SPP1/CTSV/LPL/CTSS/CD14/MST1/ITIH3/IL34/EPDR1/ITIH5/RSPO3/MSR1/NAXE/C1QB/C1QBP/C1QA/LBP/SVBP/KLKB1/OGN/TF/SERPINF1/CKB
CC	GO:0042470	melanosome	12	-0.426406	-1.67191	0.0342556	0.0342556	0.884756	991	tags=75%, list=34%, signal=50%	ATP1B3/HSP90AA1/ANXA2/ERP29/TPP1/CTSB/AHCY/FASN/SERPINF1
CC	GO:0048770	pigment granule	12	-0.426406	-1.67191	0.0342556	0.0342556	0.884756	991	tags=75%, list=34%, signal=50%	ATP1B3/HSP90AA1/ANXA2/ERP29/TPP1/CTSB/AHCY/FASN/SERPINF1
CC	GO:0005747	mitochondrial respiratory chain complex I	5	-0.650781	-1.69679	0.0310115	0.0310115	0.884756	474	tags=80%, list=16%, signal=67%	NDUFA8/NDUFV3/NDUFA1/NDUFA7
CC	GO:0030964	NADH dehydrogenase complex	5	-0.650781	-1.69679	0.0310115	0.0310115	0.884756	474	tags=80%, list=16%, signal=67%	NDUFA8/NDUFV3/NDUFA1/NDUFA7
CC	GO:0045271	respiratory chain complex I	5	-0.650781	-1.69679	0.0310115	0.0310115	0.884756	474	tags=80%, list=16%, signal=67%	NDUFA8/NDUFV3/NDUFA1/NDUFA7
CC	GO:0030496	midbody	9	-0.536469	-1.82615	0.0149139	0.0149139	0.747655	1370	tags=100%, list=47%, signal=54%	ANKRD54/FLCN/CLIC4/CEP44/GNAI1/AGBL5/MAP10/CCDC69
CC	GO:0005759	mitochondrial matrix	45	-0.277537	-1.87669	0.00834492	0.00834492	0.692982	1401	tags=78%, list=48%, signal=41%	MRPS26/MRPS9/MRPL45/SIRT5/NDUFA9/PDHA1/MTG1/ADPRS/MPV17L2/TFAM/TTC5/SHMT2/HSPA9/GOT2/RARS2/PDPR/WARS2/SDHAF3/TYMS/NSUN3/MRPS31/BCKDK/MRPS23/MRPL27/MRPL11/MRPL58/MRPL17/GADD45GIP1/C1QBP/NDUFA7/MRPL30/TRMT5/ALKBH7/PDE12/MRPL18
CC	GO:0031967	organelle envelope	117	-0.207062	-1.90193	0.000959233	0.000959233	0.192351	483	tags=33%, list=16%, signal=29%	CHCHD6/NDUFA8/NDUFV3/SDHD/TIMM8B/COX5B/MRPS23/MRPL27/RMDN3/SLC25A4/MRPL11/MRPL58/TMEM186/SLC25A38/COA6/MRPL17/SLC25A25/COX6B1/PEMT/NDUFA1/TMEM223/TIMM17B/TIMM50/SFXN1/C17H12orf43/NDUFA7/GPAM/SCRN1/IFI6/MGARP/PTGS2/MRPL30/SLC25A35/DNAJC19/MAOB/TOMM5/C18H19orf12/MRPL18/HCCS
CC	GO:0031975	envelope	117	-0.207062	-1.90193	0.000959233	0.000959233	0.192351	483	tags=33%, list=16%, signal=29%	CHCHD6/NDUFA8/NDUFV3/SDHD/TIMM8B/COX5B/MRPS23/MRPL27/RMDN3/SLC25A4/MRPL11/MRPL58/TMEM186/SLC25A38/COA6/MRPL17/SLC25A25/COX6B1/PEMT/NDUFA1/TMEM223/TIMM17B/TIMM50/SFXN1/C17H12orf43/NDUFA7/GPAM/SCRN1/IFI6/MGARP/PTGS2/MRPL30/SLC25A35/DNAJC19/MAOB/TOMM5/C18H19orf12/MRPL18/HCCS
CC	GO:0005746	mitochondrial respirasome	8	-0.589621	-1.90351	0.0104087	0.0104087	0.692982	474	tags=75%, list=16%, signal=63%	NDUFA8/NDUFV3/SDHD/COX5B/NDUFA1/NDUFA7
CC	GO:1990204	oxidoreductase complex	12	-0.535995	-2.1016	0.00289855	0.00289855	0.533213	1373	tags=100%, list=47%, signal=54%	NDUFA9/PDHA1/CYBB/OGDH/BCKDK/NDUFA8/NDUFV3/SDHD/NDUFA1/NDUFA7/GCSH
CC	GO:0098796	membrane protein complex	54	-0.30567	-2.20982	0.000726216	0.000726216	0.190501	483	tags=44%, list=16%, signal=38%	CHCHD6/NDUFA8/NDUFV3/ATP6V1G1/SDHD/UBXN1/EMC4/COX5B/CD14/ITGB2/SLC25A4/COA6/COX6B1/NDUFA1/TIMM17B/TIMM50/NDUFA7/HSPA2/PIK3R2/LAMTOR5/EMC6/PSENEN/DNAJC19/TOMM5
CC	GO:0098803	respiratory chain complex	10	-0.644018	-2.31547	0.000778816	0.000778816	0.190501	474	tags=80%, list=16%, signal=67%	NDUFA8/NDUFV3/SDHD/COX5B/COA6/COX6B1/NDUFA1/NDUFA7
CC	GO:0005740	mitochondrial envelope	90	-0.27183	-2.3163	0.00043611	0.00043611	0.190501	483	tags=40%, list=16%, signal=34%	CHCHD6/NDUFA8/NDUFV3/SDHD/TIMM8B/COX5B/MRPS23/MRPL27/RMDN3/SLC25A4/MRPL11/MRPL58/TMEM186/SLC25A38/COA6/MRPL17/SLC25A25/COX6B1/PEMT/NDUFA1/TMEM223/TIMM17B/TIMM50/SFXN1/NDUFA7/GPAM/IFI6/MGARP/MRPL30/SLC25A35/DNAJC19/MAOB/TOMM5/C18H19orf12/MRPL18/HCCS
CC	GO:0098800	inner mitochondrial membrane protein complex	13	-0.582457	-2.35412	0.000800854	0.000800854	0.190501	483	tags=77%, list=16%, signal=65%	CHCHD6/NDUFA8/NDUFV3/SDHD/COX5B/NDUFA1/TIMM17B/TIMM50/NDUFA7/DNAJC19
CC	GO:0019866	organelle inner membrane	69	-0.302255	-2.36422	0.000394945	0.000394945	0.190501	483	tags=43%, list=16%, signal=37%	CHCHD6/NDUFA8/NDUFV3/SDHD/TIMM8B/COX5B/MRPS23/MRPL27/SLC25A4/MRPL11/MRPL58/TMEM186/SLC25A38/MRPL17/SLC25A25/COX6B1/NDUFA1/TMEM223/TIMM17B/TIMM50/SFXN1/NDUFA7/IFI6/MGARP/PTGS2/MRPL30/SLC25A35/DNAJC19/MRPL18/HCCS
CC	GO:0031966	mitochondrial membrane	85	-0.28582	-2.39964	0.000429	0.000429	0.190501	483	tags=41%, list=16%, signal=35%	CHCHD6/NDUFA8/NDUFV3/SDHD/TIMM8B/COX5B/MRPS23/MRPL27/RMDN3/SLC25A4/MRPL11/MRPL58/TMEM186/SLC25A38/MRPL17/SLC25A25/COX6B1/PEMT/NDUFA1/TMEM223/TIMM17B/TIMM50/SFXN1/NDUFA7/GPAM/IFI6/MGARP/MRPL30/SLC25A35/DNAJC19/MAOB/TOMM5/C18H19orf12/MRPL18/HCCS
CC	GO:0005743	mitochondrial inner membrane	64	-0.314745	-2.40451	0.000382263	0.000382263	0.190501	483	tags=45%, list=16%, signal=39%	CHCHD6/NDUFA8/NDUFV3/SDHD/TIMM8B/COX5B/MRPS23/MRPL27/SLC25A4/MRPL11/MRPL58/TMEM186/SLC25A38/MRPL17/SLC25A25/COX6B1/NDUFA1/TMEM223/TIMM17B/TIMM50/SFXN1/NDUFA7/IFI6/MGARP/MRPL30/SLC25A35/DNAJC19/MRPL18/HCCS
CC	GO:0005739	mitochondrion	156	-0.242352	-2.40916	0.000538503	0.000538503	0.190501	490	tags=34%, list=17%, signal=30%	BCKDK/CHCHD6/NDUFA8/NDUFV3/SDHD/HSDL1/TIMM8B/COX5B/MRPS23/MRPL27/RMDN3/SLC25A4/MRPL11/MRPL58/TMEM186/SLC25A38/COA6/MRPL17/SLC25A25/COX6B1/PEMT/NDUFA1/TMEM223/TIMM17B/PYCARD/ADHFE1/TIMM50/GADD45GIP1/SFXN1/C1QBP/NDUFA7/GPAM/IFI6/MGARP/NAIF1/MRPL30/TRMT5/GCSH/SFXN4/SLC25A35/DNAJC19/ALKBH7/MAOB/TOMM5/C18H19orf12/CKB/PLIN5/PDE12/MRPL18/GLYAT/BOLA3/HCCS/GAT
CC	GO:0070469	respirasome	11	-0.652014	-2.45081	0.000262192	0.000262192	0.190501	495	tags=82%, list=17%, signal=68%	CYCS/NDUFA8/NDUFV3/SDHD/COX5B/COA6/COX6B1/NDUFA1/NDUFA7
CC	GO:0098798	mitochondrial protein-containing complex	34	-0.435108	-2.65734	0.000318167	0.000318167	0.190501	490	tags=59%, list=17%, signal=50%	BCKDK/CHCHD6/NDUFA8/NDUFV3/SDHD/COX5B/MRPS23/MRPL27/SLC25A4/MRPL11/MRPL58/MRPL17/NDUFA1/TIMM17B/TIMM50/NDUFA7/MRPL30/DNAJC19/TOMM5/MRPL18
MF	GO:0051539	4 iron, 4 sulfur cluster binding	4	0.780538	1.77745	0.00615331	0.00615331	0.64848	649	tags=100%, list=22%, signal=78%	ELP3/NUBP2/ERCC2/LIAS
MF	GO:0015144	carbohydrate transmembrane transporter activity	3	0.872109	1.77407	0.00376817	0.00376817	0.538043	379	tags=100%, list=13%, signal=87%	SLC2A8/AQP1/SLC2A4
MF	GO:0015276	ligand-gated monoatomic ion channel activity	3	0.828912	1.6862	0.0116634	0.0116634	0.692982	506	tags=100%, list=17%, signal=83%	AQP1/ITPR1/P2RX4
MF	GO:0022834	ligand-gated channel activity	3	0.828912	1.6862	0.0116634	0.0116634	0.692982	506	tags=100%, list=17%, signal=83%	AQP1/ITPR1/P2RX4
MF	GO:0099094	ligand-gated monoatomic cation channel activity	3	0.828912	1.6862	0.0116634	0.0116634	0.692982	506	tags=100%, list=17%, signal=83%	AQP1/ITPR1/P2RX4
MF	GO:0005507	copper ion binding	4	0.72217	1.64454	0.0221519	0.0221519	0.841988	320	tags=75%, list=11%, signal=67%	LOXL1/COX11/TP53
MF	GO:0051536	iron-sulfur cluster binding	5	0.650801	1.61582	0.0323524	0.0323524	0.884756	649	tags=80%, list=22%, signal=62%	ELP3/NUBP2/ERCC2/LIAS
MF	GO:0051540	metal cluster binding	5	0.650801	1.61582	0.0323524	0.0323524	0.884756	649	tags=80%, list=22%, signal=62%	ELP3/NUBP2/ERCC2/LIAS
MF	GO:0015932	nucleobase-containing compound transmembrane transporter activity	3	0.784682	1.59623	0.0258389	0.0258389	0.884756	107	tags=67%, list=4%, signal=64%	SLC35A4/SLC35A2
MF	GO:0016758	hexosyltransferase activity	15	0.415903	1.57871	0.049763	0.049763	0.975882	514	tags=47%, list=17%, signal=39%	PYGB/POGLUT1/EOGT/PIGB/COLGALT1/B4GALT1/C1GALT1
MF	GO:0016796	exonuclease activity, active with either ribo- or deoxyribonucleic acids and producing 5'-phosphomonoesters	3	-0.775768	-1.61128	0.0320542	0.0320542	0.884756	35	tags=67%, list=1%, signal=66%	PDE12/TREX1
MF	GO:0004843	cysteine-type deubiquitinase activity	5	-0.630701	-1.64443	0.038645	0.038645	0.898475	1091	tags=100%, list=37%, signal=63%	ZRANB1/USP21/UCHL5/MINDY2
MF	GO:0101005	deubiquitinase activity	5	-0.630701	-1.64443	0.038645	0.038645	0.898475	1091	tags=100%, list=37%, signal=63%	ZRANB1/USP21/UCHL5/MINDY2
MF	GO:1901681	sulfur compound binding	8	-0.51121	-1.65037	0.0337649	0.0337649	0.884756	1010	tags=88%, list=34%, signal=58%	ZCCHC4/TPK1/FSTL1/OGDH/LPL/RSPO3/TF
MF	GO:0061135	endopeptidase regulator activity	6	-0.59318	-1.68116	0.032422	0.032422	0.884756	706	tags=83%, list=24%, signal=63%	UCHL5/PRDX5/ITIH3/ITIH5/PSENEN
MF	GO:0016504	peptidase activator activity	4	-0.72223	-1.7155	0.0243337	0.0243337	0.884756	309	tags=75%, list=10%, signal=67%	FGL2/SVBP/PSENEN
MF	GO:0051861	glycolipid binding	3	-0.838776	-1.74215	0.0128668	0.0128668	0.724249	478	tags=100%, list=16%, signal=84%	TPP1/EPDR1
MF	GO:0061134	peptidase regulator activity	10	-0.50745	-1.82446	0.0166147	0.0166147	0.787544	383	tags=60%, list=13%, signal=52%	PRDX5/ITIH3/ITIH5/FGL2/SVBP/PSENEN

## Sheet: EC_SAT_REVIGO_Input
Activated			Suppressed
ID	NES		ID	NES
GO:0032446	1.91185		GO:0033036	-1.44437
GO:0006006	1.85104		GO:0009605	-1.47892
GO:0016567	1.84425		GO:0032101	-1.5704
GO:0070988	1.8405		GO:0052548	-1.5768
GO:1903008	1.81607		GO:0001816	-1.57937
GO:0006970	1.77407		GO:0001817	-1.57937
GO:0019318	1.75955		GO:0002683	-1.58424
GO:0007062	1.7307		GO:0050687	-1.58945
GO:0010906	1.72452		GO:0050688	-1.5895
GO:1901988	1.72446		GO:0019882	-1.59295
GO:0010948	1.71402		GO:0019915	-1.60316
GO:0048016	1.71249		GO:0045089	-1.60621
GO:0008643	1.71146		GO:0070663	-1.62338
GO:0061912	1.71101		GO:0002753	-1.62483
GO:1902807	1.69104		GO:0039531	-1.62483
GO:2000134	1.69104		GO:0051607	-1.63147
GO:0034219	1.68977		GO:0140546	-1.63147
GO:0032147	1.6889		GO:0003006	-1.63276
GO:0005996	1.68765		GO:0006955	-1.64495
GO:0050848	1.6862		GO:0015980	-1.64553
GO:0000422	1.64155		GO:0042254	-1.64643
GO:0061726	1.64155		GO:0030162	-1.65101
GO:0070647	1.61885		GO:0002218	-1.65654
GO:0051606	1.59603		GO:1905952	-1.66068
GO:0033617	1.59539		GO:0070585	-1.66239
GO:0071214	1.59335		GO:0043457	-1.67193
GO:0104004	1.59335		GO:0006888	-1.67215
GO:0009303	1.59279		GO:2000242	-1.67561
GO:0098781	1.59279		GO:0032609	-1.68835
GO:0021591	1.58969		GO:0032649	-1.68835
GO:0008535	1.57461		GO:0010952	-1.69821
GO:0017004	1.57461		GO:0016192	-1.71722
GO:1902882	1.57445		GO:0051646	-1.71751
GO:0015780	1.57288		GO:0006195	-1.73084
GO:0090481	1.57288		GO:0009166	-1.73084
GO:0006720	1.56808		GO:1901292	-1.73084
GO:0036211	1.56175		GO:0006119	-1.76181
GO:0043412	1.55957		GO:0032640	-1.76355
GO:0000423	1.5594		GO:0032680	-1.76355
GO:0006672	1.55362		GO:0071706	-1.76355
			GO:1903555	-1.76355
			GO:0010889	-1.76899
			GO:0010890	-1.76899
			GO:0030730	-1.76899
			GO:0045088	-1.76951
			GO:0031348	-1.77498
			GO:0006887	-1.77627
			GO:0006626	-1.78953
			GO:0072655	-1.78953
			GO:0044419	-1.79671
			GO:0009607	-1.82328
			GO:0043207	-1.82328
			GO:0051707	-1.82328
			GO:0010883	-1.82908
			GO:0032102	-1.85164
			GO:0039532	-1.85965
			GO:2000241	-1.88163
			GO:0002687	-1.89193
			GO:0072523	-1.90168
			GO:0006952	-1.91388
			GO:0006839	-1.91434
			GO:0052547	-1.92324
			GO:0048732	-1.9297
			GO:0071677	-1.95034
			GO:0009060	-1.99191
			GO:0048608	-2.04411
			GO:0061458	-2.04411
			GO:0002832	-2.04433
			GO:0098542	-2.11442
			GO:0045333	-2.25609
			GO:0045087	-2.40674

## Sheet: EC_SAT_REVIGO_Output
Activated				Suppressed
TermID	Name	Value		TermID	Name	Value
GO:0016567	protein ubiquitination	1.84425		GO:0045087	innate immune response	-2.40674
GO:0070988	demethylation	1.8405		GO:0045333	cellular respiration	-2.25609
GO:1903008	organelle disassembly	1.81607		GO:0002832	negative regulation of response to biotic stimulus	-2.04433
GO:0006970	response to osmotic stress	1.77407		GO:0048608	reproductive structure development	-2.04411
GO:0019318	hexose metabolic process	1.75955		GO:0048732	gland development	-1.9297
GO:0007062	sister chromatid cohesion	1.7307		GO:0052547	regulation of peptidase activity	-1.92324
GO:0010906	regulation of glucose metabolic process	1.72452		GO:0006839	mitochondrial transport	-1.91434
GO:1901988	negative regulation of cell cycle phase transition	1.72446		GO:0072523	purine-containing compound catabolic process	-1.90168
GO:0008643	carbohydrate transport	1.71146		GO:0002687	positive regulation of leukocyte migration	-1.89193
GO:0034219	carbohydrate transmembrane transport	1.68977		GO:2000241	regulation of reproductive process	-1.88163
GO:0032147	activation of protein kinase activity	1.6889		GO:0010883	regulation of lipid storage	-1.82908
GO:0050848	regulation of calcium-mediated signaling	1.6862		GO:0009607	response to biotic stimulus	-1.82328
GO:0000422	autophagy of mitochondrion	1.64155		GO:0044419	biological process involved in interspecies interaction between organisms	-1.79671
GO:0051606	detection of stimulus	1.59603		GO:0006626	protein targeting to mitochondrion	-1.78953
GO:0104004	cellular response to environmental stimulus	1.59335		GO:0006887	exocytosis	-1.77627
GO:0006351	DNA-templated transcription	1.59279		GO:0010889	regulation of sequestering of triglyceride	-1.76899
GO:0021591	ventricular system development	1.58969		GO:0032640	tumor necrosis factor production	-1.76355
GO:0017004	cytochrome complex assembly	1.57461		GO:0032680	regulation of tumor necrosis factor production	-1.76355
GO:1902882	regulation of response to oxidative stress	1.57445		GO:0051646	mitochondrion localization	-1.71751
GO:0090481	pyrimidine nucleotide-sugar transmembrane transport	1.57288		GO:0016192	vesicle-mediated transport	-1.71722
GO:0006720	isoprenoid metabolic process	1.56808		GO:2000242	negative regulation of reproductive process	-1.67561
GO:0043412	macromolecule modification	1.55957		GO:0043457	regulation of cellular respiration	-1.67193
				GO:0042254	ribosome biogenesis	-1.64643
				GO:0070663	regulation of leukocyte proliferation	-1.62338
				GO:0019915	lipid storage	-1.60316
				GO:0001816	cytokine production	-1.57937
				GO:0032101	regulation of response to external stimulus	-1.5704
				GO:0009605	response to external stimulus	-1.47892

## Sheet: EC_VAT_SCKvNK_DEG
	p_val	avg_log2FC	pct.1	pct.2	p_val_adj
TNFAIP8L2	1.32135e-14	6.66175	0.163	0.243	1.20824e-10
PTPN18	8.43435e-15	4.31668	0.27	0.357	7.71237e-11
EPHX3	2.92637e-27	4.04717	0.395	0.578	2.67587e-23
SLC41A1	1.4976e-17	2.64103	0.304	0.417	1.36941e-13
TSKS	2.77168e-34	2.41551	0.215	0.361	2.53442e-30
DNAL4	1.06068e-17	2.24575	0.381	0.504	9.69887e-14
NDUFAF8	2.64668e-11	2.24231	0.487	0.616	2.42013e-07
DENND1C	8.48941e-28	2.16399	0.296	0.461	7.76271e-24
HCCS	1.84842e-10	2.16379	0.401	0.474	1.6902e-06
OBSL1	8.39686e-27	2.15489	0.515	0.725	7.67809e-23
AP4B1	5.12652e-20	2.12516	0.378	0.512	4.68769e-16
RAC3	8.65463e-10	2.12313	0.323	0.27	7.91379e-06
DYNC2I2	1.2445e-40	2.10249	0.407	0.598	1.13797e-36
CCDC34	7.92229e-24	2.09102	0.403	0.57	7.24414e-20
SMCR8	2.26329e-13	2.03935	0.328	0.456	2.06955e-09
ZBTB17	2.62672e-46	1.98216	0.359	0.586	2.40188e-42
TFPT	6.94418e-17	1.95597	0.26	0.329	6.34976e-13
RPUSD1	9.59333e-42	1.86558	0.456	0.709	8.77214e-38
P3H3	1.49618e-07	1.83678	0.579	0.681	0.00136811
MTX1	1.0267e-75	1.82304	0.334	0.636	9.38815e-72
SLC26A6	8.44894e-31	1.73809	0.597	0.839	7.72571e-27
PXMP4	5.10192e-08	1.6905	0.591	0.705	0.000466519
GK	6.49097e-62	1.64009	0.677	0.948	5.93534e-58
CYP26B1	1.46687e-10	1.59779	0.532	0.67	1.34131e-06
MIA	5.46283e-31	1.57976	0.633	0.796	4.99521e-27
MORN4	1.17876e-27	1.57269	0.45	0.64	1.07786e-23
NCLN	4.28394e-22	1.54465	0.33	0.477	3.91723e-18
ATP13A2	4.80707e-53	1.52304	0.325	0.578	4.39559e-49
ENTPD1	1.58118e-38	1.51109	0.683	0.983	1.44583e-34
CSNK1B	1.7128e-06	1.50568	0.625	0.733	0.0156619
ZNF202	2.87121e-36	1.50452	0.392	0.591	2.62543e-32
PLPBP	1.6403e-50	1.4923	0.535	0.793	1.49989e-46
MAPK12	2.82649e-19	1.48145	0.445	0.645	2.58454e-15
CLECL1	2.37345e-34	1.46418	0.603	0.78	2.17028e-30
SDF2L1	6.12224e-36	1.46257	0.532	0.734	5.59817e-32
GSR	5.70505e-63	1.46202	0.572	0.881	5.2167e-59
MRPL40	1.25307e-22	1.45821	0.447	0.647	1.14581e-18
HIGD2A	3.41905e-44	1.45814	0.378	0.586	3.12638e-40
ERAL1	1.42833e-16	1.45814	0.436	0.566	1.30607e-12
LRRC1	6.08309e-41	1.4473	0.594	0.895	5.56238e-37
MED29	3.32867e-17	1.44176	0.425	0.534	3.04374e-13
MAP3K6	6.26826e-55	1.43484	0.527	0.816	5.7317e-51
MSTO1	3.52085e-27	1.42828	0.55	0.769	3.21947e-23
COMTD1	2.90314e-07	1.42412	0.459	0.594	0.00265463
FAM83H	4.91068e-07	1.42341	0.693	0.751	0.00449033
FBXL15	1.08358e-27	1.42216	0.418	0.612	9.90825e-24
AQP1	4.51903e-43	1.42009	0.396	0.71	4.1322e-39
MAGED1	5.37974e-27	1.41273	0.542	0.787	4.91923e-23
MRPS30	1.61015e-18	1.40654	0.315	0.409	1.47232e-14
ETFBKMT	3.63498e-09	1.40497	0.661	0.761	3.32383e-05
RPA3	4.93896e-11	1.40342	0.292	0.352	4.51618e-07
CAPN10	1.40304e-06	1.40143	0.36	0.415	0.0128294
ALG12	1.49885e-15	1.39974	0.599	0.756	1.37055e-11
HOMER1	6.25048e-52	1.39291	0.633	0.864	5.71544e-48
HAGH	3.55789e-19	1.39209	0.408	0.562	3.25334e-15
ZNF18	3.25655e-22	1.38632	0.58	0.815	2.97779e-18
PTPMT1	1.04106e-50	1.38418	0.422	0.664	9.5195e-47
BORCS8	5.88973e-28	1.38195	0.594	0.817	5.38557e-24
TFB2M	4.45265e-25	1.37953	0.424	0.638	4.0715e-21
SLC25A39	2.05722e-10	1.36462	0.478	0.586	1.88112e-06
PDE4D	8.33914e-10	1.36432	0.724	0.984	7.62531e-06
MKRN1	5.5533e-13	1.35744	0.685	0.819	5.07794e-09
SIVA1	3.971e-10	1.35207	0.459	0.556	3.63108e-06
TRADD	1.18479e-35	1.3468	0.369	0.606	1.08337e-31
ZNF574	1.36666e-13	1.34415	0.526	0.657	1.24967e-09
ANKS3	1.55564e-23	1.32273	0.441	0.626	1.42248e-19
ZFPM1	5.08738e-06	1.32267	0.572	0.695	0.046519
GLYAT	4.61906e-14	1.31977	0.273	0.363	4.22367e-10
WHAMM	1.48464e-06	1.31332	0.436	0.518	0.0135755
ALCAM	3.68934e-06	1.31051	0.737	0.993	0.0337353
RECQL5	3.43622e-16	1.31029	0.421	0.586	3.14208e-12
NOL3	3.28695e-15	1.30467	0.705	0.854	3.00559e-11
ZDHHC7	1.34442e-13	1.29952	0.515	0.66	1.22933e-09
CDH11	3.66339e-53	1.29895	0.777	0.982	3.3498e-49
MRTO4	7.69057e-11	1.29606	0.395	0.46	7.03225e-07
ZCCHC2	1.50624e-37	1.29139	0.704	0.944	1.3773e-33
DNASE2	3.45529e-11	1.28992	0.493	0.612	3.15952e-07
NFKBID	7.99602e-48	1.28975	0.485	0.766	7.31156e-44
CFB	1.16572e-12	1.28748	0.549	0.682	1.06593e-08
NOC4L	3.4853e-06	1.28495	0.305	0.333	0.0318696
CYB5R1	1.57186e-18	1.28289	0.367	0.53	1.43731e-14
ANKLE1	3.438e-29	1.28156	0.552	0.753	3.14371e-25
PGGHG	8.54568e-21	1.27996	0.64	0.811	7.81417e-17
MRM1	2.82106e-14	1.27235	0.474	0.624	2.57958e-10
ANKRD29	8.25821e-53	1.27211	0.712	0.95	7.55131e-49
LGALS4	6.00605e-27	1.27042	0.467	0.695	5.49194e-23
HABP4	3.76882e-19	1.2704	0.36	0.465	3.44621e-15
SLX1A	4.18217e-08	1.26511	0.496	0.59	0.000382418
HOMER3	5.83841e-11	1.26467	0.707	0.803	5.33864e-07
CTPS1	7.39972e-32	1.26382	0.725	0.944	6.7663e-28
EML5	2.4151e-29	1.2575	0.679	0.916	2.20837e-25
AGPAT1	6.02436e-24	1.25277	0.561	0.755	5.50868e-20
BBLN	1.17807e-18	1.23295	0.364	0.533	1.07723e-14
AIP	8.90954e-32	1.22657	0.683	0.857	8.14688e-28
B4GALT3	8.1816e-08	1.22607	0.387	0.478	0.000748126
TBL2	1.16558e-33	1.22053	0.345	0.539	1.0658e-29
DOK5	5.87333e-39	1.21841	0.696	0.941	5.37057e-35
CCDC107	7.57102e-11	1.21543	0.433	0.551	6.92294e-07
SHFL	1.24847e-17	1.21288	0.401	0.526	1.1416e-13
RNF34	6.15553e-17	1.20919	0.523	0.662	5.62862e-13
EPHA2	4.88619e-66	1.20637	0.656	0.924	4.46793e-62
NAA10	5.05542e-22	1.19908	0.396	0.586	4.62267e-18
CDC42EP5	4.87789e-37	1.19344	0.339	0.578	4.46035e-33
DPY30	3.75752e-06	1.17856	0.429	0.513	0.0343588
DPYSL3	2.31556e-09	1.17679	0.725	0.98	2.11735e-05
NDUFAF5	1.16608e-37	1.17531	0.569	0.785	1.06626e-33
FOXRED1	5.16885e-19	1.17183	0.666	0.799	4.7264e-15
GEMIN6	8.40206e-21	1.1705	0.376	0.582	7.68285e-17
FDXR	8.20912e-14	1.16876	0.659	0.8	7.50642e-10
ARFGAP1	2.85334e-28	1.16511	0.573	0.796	2.6091e-24
B4GALT5	1.12257e-36	1.16213	0.687	0.957	1.02648e-32
RNF126	1.25587e-39	1.16007	0.645	0.844	1.14837e-35
UQCRC1	2.96234e-28	1.1594	0.482	0.715	2.70876e-24
GUSB	3.2514e-06	1.15695	0.629	0.755	0.0297308
RARG	4.93387e-82	1.15423	0.409	0.757	4.51153e-78
S1PR2	1.38789e-11	1.14959	0.701	0.811	1.26909e-07
CGRRF1	8.34608e-14	1.14751	0.562	0.729	7.63165e-10
SUGP1	1.1982e-23	1.14581	0.65	0.819	1.09563e-19
ADGRG6	1.86376e-24	1.14505	0.635	0.89	1.70423e-20
TFEC	6.3665e-57	1.14504	0.604	0.891	5.82152e-53
MRPL18	1.16994e-25	1.14246	0.263	0.434	1.06979e-21
TSSC4	6.40205e-36	1.13843	0.403	0.648	5.85403e-32
CCDC167	7.43203e-57	1.13693	0.337	0.635	6.79585e-53
HP	8.79751e-31	1.13649	0.365	0.49	8.04444e-27
DEPDC7	5.46664e-08	1.13427	0.691	0.783	0.000499869
TUFM	6.37354e-35	1.13203	0.373	0.601	5.82796e-31
MCRIP2	5.12954e-26	1.12971	0.564	0.781	4.69045e-22
INKA1	3.34489e-20	1.12928	0.485	0.632	3.05857e-16
IER5L	6.59556e-26	1.127	0.327	0.482	6.03098e-22
EHMT2	4.15569e-21	1.12577	0.531	0.71	3.79996e-17
DDT	1.33978e-24	1.12463	0.316	0.465	1.22509e-20
NSMCE4A	8.41688e-32	1.12238	0.616	0.808	7.6964e-28
LSM4	8.11291e-09	1.12132	0.375	0.511	7.41845e-05
KHK	2.15599e-22	1.11805	0.59	0.805	1.97144e-18
PTPRJ	1.26877e-17	1.1179	0.734	0.988	1.16017e-13
GMEB1	4.02192e-41	1.11729	0.711	0.878	3.67764e-37
C19H17orf49	1.10636e-26	1.11249	0.417	0.625	1.01165e-22
ARRB1	1.33382e-42	1.1102	0.715	0.947	1.21964e-38
SLC25A25	4.87015e-18	1.10993	0.77	0.858	4.45327e-14
REEP4	2.99336e-16	1.10977	0.567	0.731	2.73713e-12
E2F3	3.22704e-55	1.10891	0.631	0.92	2.9508e-51
MAPT	4.08937e-31	1.10802	0.855	0.965	3.73932e-27
TMEM170A	5.23693e-22	1.10766	0.44	0.616	4.78865e-18
ATG4D	5.61346e-36	1.1062	0.511	0.724	5.13295e-32
ACOT8	6.51283e-32	1.10507	0.435	0.638	5.95533e-28
POLR1E	7.4431e-34	1.10135	0.446	0.644	6.80597e-30
ARL2	4.05246e-08	1.09993	0.51	0.62	0.000370557
ZNF787	2.5802e-62	1.09871	0.517	0.86	2.35933e-58
PAFAH1B3	8.59004e-14	1.09348	0.511	0.64	7.85473e-10
MAOB	1.31596e-38	1.08704	0.634	0.846	1.20331e-34
DUT	1.79295e-17	1.08593	0.421	0.574	1.63947e-13
ARPC1B	8.70597e-95	1.08529	0.707	0.94	7.96074e-91
HINFP	1.51301e-22	1.08515	0.689	0.84	1.38349e-18
AMZ2	2.82455e-10	1.08394	0.442	0.582	2.58277e-06
DQX1	4.00352e-19	1.08195	0.297	0.433	3.66082e-15
SELENOO	2.76355e-16	1.08178	0.67	0.884	2.52699e-12
MZT2B	1.69909e-51	1.07961	0.358	0.669	1.55364e-47
GADD45GIP1	2.35654e-13	1.07954	0.492	0.614	2.15482e-09
RPS6KA4	3.69042e-63	1.07847	0.631	0.894	3.37452e-59
CCDC171	2.53155e-08	1.07804	0.657	0.823	0.000231485
AFAP1L2	3.71358e-52	1.07644	0.418	0.677	3.3957e-48
TBC1D22B	3.45916e-49	1.07595	0.618	0.878	3.16305e-45
POLR1H	2.66115e-26	1.0748	0.649	0.806	2.43335e-22
EXD2	2.95153e-38	1.07424	0.694	0.927	2.69888e-34
DOHH	1.03647e-06	1.07374	0.501	0.603	0.00947747
TMED1	3.6426e-10	1.07316	0.378	0.503	3.33079e-06
SPHK2	2.91372e-21	1.07214	0.416	0.613	2.66431e-17
ZNF389	2.82602e-35	1.06817	0.486	0.683	2.58411e-31
AP2S1	1.32723e-25	1.06815	0.525	0.735	1.21362e-21
MYO1G	7.36217e-48	1.06687	0.491	0.78	6.73197e-44
ZNF84	1.02311e-09	1.065	0.302	0.356	9.35534e-06
CARNMT1	1.09253e-17	1.06474	0.8	0.932	9.99006e-14
MCOLN1	1.29552e-20	1.06406	0.565	0.712	1.18462e-16
RASGRP4	4.0761e-18	1.06357	0.5	0.639	3.72719e-14
KAT8	1.41692e-08	1.06191	0.752	0.85	0.000129563
PPIE	3.89126e-15	1.05811	0.714	0.847	3.55817e-11
CASP9	2.42297e-21	1.0562	0.444	0.609	2.21556e-17
RMC1	7.18834e-49	1.05514	0.721	0.906	6.57302e-45
FAM174C	6.66567e-12	1.05293	0.314	0.413	6.09509e-08
MZT1	5.48991e-28	1.05243	0.475	0.663	5.01997e-24
POLR1D	1.03132e-14	1.05015	0.504	0.64	9.43043e-11
PROCA1	1.08774e-20	1.04804	0.55	0.723	9.94626e-17
UBXN6	4.99733e-33	1.0474	0.552	0.743	4.56956e-29
HIVEP3	2.48788e-41	1.04632	0.766	0.948	2.27491e-37
STING1	7.24259e-31	1.04349	0.488	0.71	6.62262e-27
PLCE1	1.49882e-45	1.04218	0.694	0.904	1.37052e-41
NOC2L	3.00262e-32	1.04098	0.455	0.697	2.7456e-28
RFC2	1.22955e-59	1.04097	0.459	0.742	1.1243e-55
MRPL42	1.24307e-54	1.03927	0.754	0.911	1.13666e-50
CATSPERG	1.3048e-16	1.03903	0.56	0.757	1.19311e-12
HMCES	2.22969e-19	1.0369	0.492	0.641	2.03883e-15
BRAT1	3.1849e-30	1.03588	0.619	0.834	2.91228e-26
SFXN3	7.31031e-36	1.03581	0.689	0.868	6.68455e-32
MED30	5.79785e-36	1.03562	0.657	0.848	5.30155e-32
PRELID1	3.98814e-13	1.03534	0.403	0.525	3.64676e-09
WDFY4	1.29417e-40	1.03453	0.717	0.95	1.18339e-36
HSF1	3.01089e-24	1.02853	0.519	0.74	2.75316e-20
ITGA2B	3.13386e-33	1.02788	0.697	0.865	2.8656e-29
CHFR	5.38833e-24	1.02659	0.596	0.771	4.92709e-20
UBALD1	9.86681e-13	1.02521	0.309	0.416	9.02221e-09
ALYREF	1.54598e-09	1.01986	0.433	0.563	1.41364e-05
PHOSPHO2	1.86241e-24	1.01677	0.508	0.662	1.70299e-20
CIAO2A	1.29099e-33	1.01591	0.673	0.874	1.18048e-29
PTPRE	4.10209e-12	1.01534	0.668	0.921	3.75096e-08
TCEA2	1.1733e-06	1.01153	0.613	0.725	0.0107286
HDAC6	1.52554e-34	1.01144	0.652	0.875	1.39496e-30
CFAP36	3.94488e-13	1.01106	0.777	0.872	3.6072e-09
PYCR3	2.02749e-29	1.00932	0.442	0.656	1.85393e-25
E4F1	1.17338e-36	1.00842	0.518	0.749	1.07294e-32
DIS3	9.26045e-38	1.00832	0.731	0.854	8.46776e-34
NAV3	4.43615e-40	1.00684	0.739	0.94	4.05641e-36
MFSD13A	9.39443e-37	1.00621	0.447	0.716	8.59027e-33
TMTC2	2.4855e-08	1.00428	0.854	1	0.000227274
SELPLG	1.52209e-38	1.00079	0.596	0.819	1.3918e-34
LCP2	1.53153e-48	1.00022	0.752	0.957	1.40043e-44
YIF1B	3.00955e-30	1.0001	0.523	0.767	2.75193e-26
CDKN2AIPNL	1.06693e-07	0.999894	0.469	0.566	0.000975597
PRKRA	1.42016e-31	0.999146	0.578	0.78	1.2986e-27
ACOT4	5.15378e-06	0.999048	0.622	0.696	0.0471262
ANKRD13D	9.50993e-49	0.998843	0.645	0.874	8.69588e-45
GMPPA	4.80531e-08	0.9975	0.691	0.749	0.000439398
TMUB1	1.39202e-27	0.997289	0.431	0.616	1.27287e-23
PRDM5	5.44926e-51	0.995557	0.838	0.974	4.9828e-47
HMOX2	9.7391e-19	0.994881	0.464	0.627	8.90543e-15
PARP8	1.37838e-39	0.994606	0.735	0.955	1.26039e-35
H2AZ2	2.03035e-10	0.994053	0.5	0.632	1.85655e-06
LYRM2	2.56221e-10	0.992466	0.252	0.355	2.34288e-06
PARVB	5.10338e-49	0.99067	0.685	0.939	4.66653e-45
IL18BP	2.61263e-09	0.990131	0.618	0.797	2.38899e-05
VPS52	9.49022e-28	0.989333	0.558	0.765	8.67786e-24
KLC4	3.87514e-07	0.988698	0.644	0.702	0.00354343
AGTRAP	6.87462e-07	0.98745	0.532	0.643	0.00628615
MAST2	2.25817e-43	0.984567	0.646	0.897	2.06487e-39
SCARF2	2.83829e-34	0.984134	0.59	0.807	2.59533e-30
GTF2F1	5.55997e-09	0.982951	0.482	0.599	5.08403e-05
ATPAF1	8.73013e-32	0.982598	0.677	0.852	7.98283e-28
NHSL1	3.34585e-49	0.980942	0.762	0.989	3.05944e-45
SLC66A2	8.59271e-95	0.98029	0.61	0.923	7.85718e-91
CARS1	2.21816e-46	0.979284	0.623	0.872	2.02829e-42
RIPOR2	1.64026e-40	0.977645	0.696	0.954	1.49985e-36
NMRK1	2.02219e-19	0.977103	0.807	0.922	1.84909e-15
COG8	6.13531e-11	0.975888	0.467	0.584	5.61012e-07
SLC11A1	2.80378e-09	0.975735	0.644	0.822	2.56378e-05
ARMC9	7.544e-19	0.975707	0.721	0.923	6.89823e-15
KIAA2013	2.15936e-18	0.975308	0.64	0.784	1.97452e-14
KLHL8	1.61603e-22	0.97493	0.833	0.963	1.47769e-18
DTYMK	4.84424e-40	0.974063	0.609	0.852	4.42958e-36
RAB34	4.94073e-10	0.973795	0.592	0.675	4.51781e-06
IFRD2	1.15838e-75	0.973462	0.694	0.928	1.05922e-71
CIZ1	2.43332e-11	0.972899	0.578	0.706	2.22503e-07
PRMT5	4.65739e-16	0.972344	0.378	0.519	4.25872e-12
ERO1A	1.93729e-47	0.971353	0.775	0.916	1.77146e-43
STRAP	1.43016e-49	0.970809	0.488	0.784	1.30774e-45
SLC9A1	1.52294e-42	0.970604	0.565	0.812	1.39257e-38
NF2	5.76629e-56	0.969015	0.729	0.917	5.2727e-52
CYHR1	1.18585e-06	0.96831	0.708	0.805	0.0108434
TSPAN11	2.55709e-48	0.967592	0.501	0.793	2.3382e-44
MEIS2	1.06057e-40	0.967478	0.712	0.961	9.69788e-37
SCFD2	4.69522e-06	0.96551	0.831	0.997	0.0429331
VBP1	3.03547e-07	0.965439	0.725	0.658	0.00277564
FOXP4	1.05464e-21	0.965077	0.328	0.461	9.64366e-18
SHB	2.06607e-19	0.964419	0.672	0.905	1.88921e-15
LHX6	4.32173e-12	0.96399	0.756	0.942	3.95179e-08
GRK4	3.85977e-35	0.963817	0.735	0.911	3.52938e-31
SPATA5L1	5.5968e-48	0.962366	0.711	0.89	5.11772e-44
CDC42EP2	1.801e-28	0.961844	0.505	0.71	1.64683e-24
FDPS	9.78731e-11	0.960795	0.508	0.644	8.94951e-07
COX10	4.99505e-69	0.95936	0.716	0.975	4.56748e-65
TIMM29	9.99083e-12	0.95791	0.573	0.698	9.13562e-08
NACC2	1.98165e-61	0.957244	0.699	0.98	1.81202e-57
ZDHHC2	3.11229e-41	0.956912	0.694	0.984	2.84588e-37
SKI	5.54024e-12	0.956873	0.727	0.944	5.06599e-08
THG1L	2.64834e-32	0.956461	0.629	0.823	2.42165e-28
SYK	5.43472e-41	0.953669	0.705	0.969	4.9695e-37
DRG1	2.34186e-34	0.951106	0.551	0.781	2.14139e-30
TERF2	2.33691e-44	0.950806	0.746	0.902	2.13687e-40
TLR4	1.69575e-08	0.950162	0.446	0.555	0.00015506
CHST3	2.6632e-25	0.949159	0.746	0.889	2.43523e-21
SHMT2	1.08059e-14	0.947513	0.66	0.768	9.88088e-11
ZMYM3	8.86946e-11	0.94596	0.597	0.714	8.11024e-07
CYBC1	1.20981e-26	0.944305	0.441	0.63	1.10625e-22
RAI14	5.11804e-30	0.943741	0.71	0.977	4.67993e-26
TOR3A	8.32148e-13	0.942004	0.44	0.57	7.60916e-09
MOSPD3	5.63339e-15	0.941078	0.471	0.61	5.15117e-11
GCH1	5.55859e-59	0.939915	0.731	0.979	5.08277e-55
NAT9	2.17629e-08	0.939775	0.535	0.639	0.000199
GNB1L	1.11374e-34	0.93899	0.561	0.79	1.0184e-30
ZNF419	6.1362e-09	0.938359	0.652	0.737	5.61094e-05
HS1BP3	1.73187e-33	0.938325	0.645	0.861	1.58362e-29
DHRS4	5.94146e-19	0.938058	0.404	0.569	5.43287e-15
STXBP2	1.42568e-87	0.937931	0.373	0.733	1.30364e-83
BBIP1	2.01519e-20	0.937779	0.649	0.816	1.84269e-16
UGGT1	8.89796e-44	0.935978	0.732	0.965	8.13629e-40
HESX1	6.98897e-56	0.935518	0.701	0.907	6.39071e-52
PIP5K1C	7.92193e-13	0.933932	0.758	0.893	7.24381e-09
ALG8	3.21366e-08	0.932694	0.797	0.748	0.000293857
VEGFC	5.25359e-09	0.931028	0.882	0.955	4.80388e-05
TRIM45	2.80313e-25	0.931003	0.458	0.686	2.56318e-21
VCAM1	2.52689e-10	0.93007	0.428	0.511	2.31059e-06
MET	4.17607e-15	0.929684	0.774	0.976	3.81859e-11
HPS1	5.69141e-17	0.928932	0.52	0.702	5.20423e-13
SERPINB6	1.71151e-19	0.92888	0.485	0.695	1.565e-15
PINX1	2.26865e-53	0.928563	0.637	0.883	2.07445e-49
PITPNA	9.70476e-34	0.926967	0.788	0.968	8.87403e-30
DTX1	3.65994e-57	0.926164	0.749	0.94	3.34665e-53
RXRB	1.40006e-11	0.92607	0.611	0.737	1.28022e-07
EFNA2	8.74489e-14	0.925793	0.622	0.753	7.99633e-10
MICAL3	1.01233e-27	0.923499	0.68	0.868	9.25672e-24
SLC12A9	7.15426e-45	0.921559	0.443	0.77	6.54186e-41
CEP131	1.9959e-16	0.921372	0.543	0.705	1.82505e-12
HPS4	3.83425e-43	0.920024	0.546	0.795	3.50604e-39
PFDN6	6.12718e-09	0.919208	0.459	0.559	5.6027e-05
PSMB3	2.69739e-17	0.917124	0.491	0.645	2.4665e-13
PPAN	4.89724e-18	0.916615	0.46	0.66	4.47803e-14
MRGPRF	1.09721e-31	0.91624	0.621	0.818	1.00329e-27
TIMM50	4.54325e-43	0.915979	0.595	0.806	4.15435e-39
TMEM97	5.5831e-22	0.915293	0.54	0.689	5.10519e-18
MID2	4.4347e-19	0.915224	0.925	0.997	4.05509e-15
ZNF524	5.04158e-14	0.914954	0.707	0.833	4.61002e-10
ORAI3	4.76796e-13	0.913221	0.507	0.62	4.35982e-09
PTPDC1	3.902e-21	0.912306	0.713	0.9	3.56799e-17
PSEN2	7.60313e-17	0.911975	0.549	0.69	6.9523e-13
ZBTB21	2.74006e-06	0.911572	0.682	0.663	0.0250552
PSMD9	2.24305e-06	0.910911	0.768	0.716	0.0205104
VPS26B	1.2389e-24	0.910769	0.566	0.75	1.13285e-20
MRPL37	1.56627e-21	0.909955	0.644	0.784	1.4322e-17
TCP11L1	3.37568e-20	0.909947	0.668	0.816	3.08672e-16
PMF1	1.95881e-07	0.909135	0.737	0.824	0.00179113
NFU1	2.02549e-45	0.908861	0.596	0.832	1.85211e-41
DTNBP1	5.49344e-43	0.908275	0.615	0.874	5.0232e-39
CBR3	8.45457e-07	0.907984	0.518	0.648	0.00773086
PRODH	6.67372e-31	0.907646	0.708	0.88	6.10245e-27
SAMD4A	6.5154e-08	0.906633	0.799	0.979	0.000595768
NEK3	3.14774e-07	0.906156	0.67	0.741	0.0028783
RAD23A	7.31757e-20	0.906149	0.529	0.71	6.69119e-16
SLC12A4	1.49875e-13	0.905336	0.544	0.708	1.37046e-09
CFAP20	1.3441e-08	0.905321	0.603	0.698	0.000122905
TADA2B	2.35586e-24	0.905044	0.503	0.714	2.1542e-20
RAB11FIP5	5.95487e-41	0.9037	0.713	0.908	5.44513e-37
SURF4	1.30238e-18	0.90334	0.568	0.73	1.1909e-14
ATG2A	6.14265e-16	0.902787	0.618	0.773	5.61684e-12
THAP4	3.75616e-44	0.902746	0.651	0.865	3.43463e-40
POLA2	2.46226e-18	0.902707	0.456	0.623	2.25149e-14
GRAP	8.37408e-47	0.901984	0.557	0.846	7.65725e-43
EBNA1BP2	7.99046e-24	0.899724	0.505	0.694	7.30648e-20
VSIG4	3.9205e-18	0.899398	0.706	0.931	3.58491e-14
C29H11orf24	7.82746e-25	0.899316	0.295	0.445	7.15743e-21
NUDT22	5.75095e-19	0.898875	0.46	0.604	5.25867e-15
CMBL	1.1095e-22	0.898568	0.366	0.492	1.01452e-18
CERK	1.88684e-24	0.898403	0.622	0.87	1.72533e-20
DNAJB5	4.82711e-28	0.898229	0.432	0.666	4.41391e-24
SOGA1	1.65636e-25	0.898179	0.867	0.936	1.51457e-21
ARSB	3.02171e-14	0.895657	0.787	0.957	2.76305e-10
HDDC2	2.24372e-24	0.895195	0.678	0.837	2.05166e-20
QTRT2	5.88432e-10	0.894402	0.744	0.856	5.38062e-06
GRWD1	1.39269e-06	0.894007	0.521	0.631	0.0127348
IDH2	3.29435e-15	0.893311	0.634	0.797	3.01236e-11
MIIP	4.41278e-12	0.893275	0.289	0.402	4.03504e-08
RBM15B	4.09802e-12	0.891623	0.428	0.539	3.74723e-08
NR2F1	1.19586e-13	0.891585	0.711	0.847	1.09349e-09
PNPLA6	4.17879e-23	0.89066	0.639	0.859	3.82108e-19
ZNF598	3.44968e-25	0.88998	0.698	0.872	3.15439e-21
PLEKHG3	1.09166e-09	0.889884	0.741	0.874	9.98217e-06
MLEC	9.05109e-11	0.889085	0.254	0.358	8.27631e-07
MLYCD	3.80672e-25	0.889003	0.746	0.889	3.48086e-21
FLOT1	2.23028e-08	0.888766	0.52	0.665	0.000203937
BAX	3.04723e-35	0.887896	0.405	0.649	2.78639e-31
ERF	8.877e-18	0.886187	0.562	0.804	8.11713e-14
UBTD1	9.94324e-92	0.885747	0.632	0.943	9.0921e-88
PITRM1	3.28165e-30	0.884818	0.465	0.704	3.00074e-26
AMT	1.66234e-32	0.883922	0.695	0.866	1.52004e-28
ATN1	5.92318e-13	0.883135	0.664	0.823	5.41615e-09
PAFAH2	1.83686e-33	0.883123	0.701	0.935	1.67963e-29
EFEMP1	2.89818e-18	0.882838	0.697	0.803	2.6501e-14
WDR61	6.50015e-49	0.882238	0.664	0.882	5.94374e-45
ATG101	5.61386e-17	0.881289	0.607	0.765	5.13331e-13
FAM219B	7.65929e-41	0.878098	0.568	0.811	7.00365e-37
STK25	2.3481e-27	0.877567	0.644	0.812	2.1471e-23
BEX2.1	7.18217e-13	0.877459	0.608	0.495	6.56738e-09
GSPT1	8.0971e-17	0.877435	0.751	0.862	7.40399e-13
MED10	2.08547e-09	0.877033	0.524	0.652	1.90696e-05
RPF2	1.34976e-30	0.876459	0.735	0.924	1.23422e-26
NOM1	3.67046e-77	0.875553	0.441	0.781	3.35627e-73
ERMP1	1.4851e-35	0.875488	0.779	0.985	1.35797e-31
CYP7B1	4.0428e-08	0.874614	0.835	0.999	0.000369673
AKNA	3.26101e-26	0.874484	0.69	0.875	2.98186e-22
PTGIS	7.67884e-22	0.874256	0.728	0.911	7.02153e-18
CLCF1	1.46701e-22	0.874035	0.716	0.877	1.34143e-18
IL1R1	7.95653e-17	0.872473	0.881	0.969	7.27545e-13
ORC6	2.87904e-42	0.871313	0.467	0.727	2.63259e-38
KLHL36	3.0214e-16	0.871258	0.701	0.833	2.76277e-12
RAB32	3.60987e-35	0.871024	0.476	0.739	3.30087e-31
ZDHHC14	1.99534e-22	0.870782	0.806	0.994	1.82453e-18
ZC4H2	7.54003e-36	0.870055	0.794	0.959	6.8946e-32
CNN2	7.35974e-79	0.869395	0.404	0.776	6.72974e-75
ZCCHC17	1.06343e-25	0.868992	0.573	0.772	9.72405e-22
MYBL2	1.35608e-28	0.868301	0.544	0.792	1.24e-24
NTPCR	2.48164e-52	0.868078	0.575	0.839	2.26921e-48
PGM5	3.99289e-23	0.867389	0.935	0.988	3.6511e-19
MSRA	1.20772e-06	0.86645	0.818	0.986	0.0110434
SKA2	2.06911e-79	0.865846	0.72	0.965	1.89199e-75
THY1	2.91065e-15	0.865783	0.744	0.885	2.66149e-11
MPDU1	3.38564e-12	0.865102	0.619	0.753	3.09583e-08
POGLUT1	4.58945e-10	0.864899	0.489	0.611	4.1966e-06
TACC2	6.173e-28	0.862142	0.736	0.951	5.64459e-24
ECD	2.07399e-10	0.861877	0.747	0.834	1.89645e-06
GSTT1	2.06252e-07	0.86183	0.6	0.698	0.00188597
PLXNA3	4.38042e-32	0.86075	0.617	0.898	4.00546e-28
SNX11	4.91328e-28	0.860585	0.837	0.891	4.49271e-24
RBM4	5.80383e-08	0.86057	0.641	0.788	0.000530702
PKNOX1	1.25678e-07	0.858235	0.73	0.806	0.0011492
GSK3A	1.1441e-24	0.857977	0.518	0.745	1.04617e-20
SLC35B1	3.63286e-07	0.857184	0.666	0.753	0.00332188
MMP28	1.11732e-13	0.857157	0.605	0.834	1.02168e-09
IL2RG	7.13243e-11	0.857144	0.417	0.504	6.52189e-07
NAA60	6.5245e-41	0.85617	0.715	0.889	5.96601e-37
RAB27A	1.73756e-20	0.854991	0.762	0.968	1.58882e-16
COMMD5	1.58334e-50	0.854642	0.495	0.772	1.4478e-46
RILP	2.83405e-07	0.854559	0.495	0.593	0.00259145
SPRING1	2.36918e-10	0.85453	0.434	0.565	2.16638e-06
PEF1	2.57163e-48	0.85378	0.599	0.864	2.3515e-44
PSTK	6.26366e-19	0.853543	0.745	0.893	5.72749e-15
AVEN	2.19467e-49	0.853529	0.731	0.955	2.0068e-45
FDX2	3.13907e-54	0.853259	0.32	0.628	2.87036e-50
POLR2F	2.26003e-12	0.853064	0.45	0.582	2.06657e-08
ATP2A3	2.83857e-18	0.852127	0.823	0.931	2.59559e-14
CD300A	6.71152e-18	0.85197	0.657	0.857	6.13701e-14
TMEM126B	1.88206e-33	0.850983	0.498	0.699	1.72095e-29
TPM2	3.07751e-06	0.849468	0.576	0.691	0.0281407
CSK	1.24418e-26	0.849056	0.697	0.884	1.13768e-22
LSM1	1.73175e-28	0.848672	0.482	0.701	1.58351e-24
TSR3	1.47774e-22	0.848133	0.494	0.731	1.35124e-18
ABITRAM	2.48927e-06	0.847688	0.591	0.57	0.0227619
FAAP24	4.81877e-12	0.847275	0.388	0.496	4.40629e-08
CNTN3	4.91221e-53	0.847256	0.73	0.975	4.49173e-49
GARS1	1.67769e-23	0.846825	0.766	0.895	1.53408e-19
TBC1D10B	2.6753e-27	0.846729	0.597	0.783	2.44629e-23
ZNF513	1.63032e-11	0.84664	0.43	0.556	1.49076e-07
HEXIM2	7.15858e-10	0.846438	0.531	0.66	6.54581e-06
CCNY	9.33333e-67	0.846249	0.829	0.994	8.53439e-63
KLHDC1	1.70063e-36	0.84448	0.8	0.935	1.55506e-32
MRPS2	2.06749e-48	0.842854	0.426	0.714	1.89051e-44
PTH1R	1.20962e-50	0.842267	0.625	0.84	1.10608e-46
SLC49A4	2.29357e-35	0.841502	0.762	0.955	2.09724e-31
SH3TC1	1.884e-41	0.841287	0.819	0.945	1.72273e-37
SCAMP4	2.62985e-52	0.841091	0.534	0.797	2.40474e-48
CAPG	5.64597e-15	0.837995	0.563	0.71	5.16267e-11
TMEM11	1.22159e-38	0.837136	0.685	0.851	1.11702e-34
LRSAM1	3.02609e-39	0.836439	0.697	0.912	2.76706e-35
NEDD8	4.21969e-10	0.83628	0.472	0.562	3.85849e-06
OSBPL6	6.54162e-07	0.835847	0.864	0.992	0.00598166
RPN1	4.4576e-20	0.835783	0.501	0.71	4.07603e-16
SPON2	5.10763e-22	0.83575	0.408	0.558	4.67042e-18
STX5	1.13739e-25	0.834254	0.779	0.941	1.04003e-21
ZNF175	2.45221e-06	0.833608	0.62	0.684	0.022423
C4A	9.03102e-23	0.833547	0.633	0.84	8.25796e-19
LRRC24	4.97023e-34	0.832715	0.641	0.889	4.54477e-30
MARCHF3	6.25742e-08	0.832207	0.824	0.997	0.000572178
MUS81	4.15606e-32	0.831929	0.532	0.761	3.8003e-28
SURF6	1.63429e-06	0.831909	0.442	0.531	0.0149439
SEPTIN5	2.27757e-15	0.831716	0.646	0.768	2.08261e-11
MTA2	9.29288e-23	0.831541	0.644	0.819	8.49741e-19
MAN1B1	3.23439e-41	0.831291	0.621	0.859	2.95753e-37
SLAMF7	9.79283e-16	0.831067	0.649	0.805	8.95456e-12
PURB	3.14833e-07	0.830798	0.557	0.484	0.00287883
ALAD	2.74521e-38	0.830274	0.372	0.588	2.51022e-34
IBA57	3.21022e-31	0.830008	0.307	0.452	2.93542e-27
MRPS26	5.37051e-08	0.829992	0.414	0.511	0.000491079
HES2	4.45501e-18	0.829148	0.59	0.768	4.07366e-14
IFNGR2	9.78626e-51	0.828831	0.766	0.971	8.94855e-47
MBOAT7	1.97408e-37	0.828798	0.487	0.73	1.8051e-33
CEP83	2.34807e-45	0.828202	0.755	0.978	2.14708e-41
COTL1	2.15634e-17	0.827065	0.645	0.824	1.97175e-13
KCNB2	3.3506e-10	0.827012	0.751	0.94	3.06379e-06
TNIK	3.52279e-79	0.82674	0.629	0.909	3.22124e-75
PLAU	2.40994e-21	0.826483	0.514	0.695	2.20365e-17
HTT	3.58539e-50	0.826305	0.793	0.971	3.27848e-46
STEEP1	2.91944e-23	0.824119	0.668	0.805	2.66953e-19
NAA50	1.4609e-39	0.824066	0.691	0.918	1.33585e-35
MAP4K2	2.36768e-18	0.823818	0.575	0.749	2.165e-14
ZNF484	1.6899e-55	0.823632	0.568	0.839	1.54524e-51
EFCAB11	1.44938e-58	0.823198	0.723	0.975	1.32532e-54
YIPF3	8.27199e-24	0.822467	0.571	0.755	7.56391e-20
TENM3	2.06173e-29	0.821978	0.635	0.858	1.88524e-25
GMDS	7.0882e-29	0.82194	0.865	0.993	6.48145e-25
DOK2	5.3169e-20	0.821395	0.659	0.772	4.86178e-16
ANAPC4	1.86544e-10	0.820645	0.608	0.781	1.70576e-06
GCSH	9.24798e-13	0.82062	0.497	0.589	8.45635e-09
SSRP1	1.50839e-09	0.820263	0.677	0.772	1.37927e-05
TRAF3	6.46225e-20	0.819771	0.827	0.909	5.90909e-16
FLYWCH2	2.69807e-07	0.819429	0.5	0.428	0.00246712
RAB31	4.9356e-21	0.817951	0.835	0.947	4.51312e-17
FARS2	1.3478e-15	0.817849	0.792	0.953	1.23243e-11
SPI1	1.12225e-61	0.817047	0.589	0.85	1.02619e-57
ABHD17C	4.40921e-15	0.817037	0.751	0.905	4.03178e-11
DPH7	1.02678e-56	0.816495	0.695	0.881	9.38887e-53
RAI1	7.8927e-54	0.814761	0.713	0.963	7.21709e-50
SEPHS1	4.23125e-18	0.814684	0.842	0.933	3.86906e-14
DMAP1	7.36076e-30	0.814069	0.47	0.68	6.73068e-26
B3GLCT	7.39117e-29	0.813789	0.77	0.955	6.75848e-25
TSEN54	7.68721e-30	0.81337	0.469	0.667	7.02919e-26
RNF187	7.47546e-17	0.81333	0.527	0.673	6.83556e-13
HIBADH	3.61123e-48	0.813099	0.841	0.987	3.30211e-44
SHISA4	5.54814e-48	0.812193	0.486	0.741	5.07322e-44
ACTA2	2.84127e-52	0.81207	0.708	0.949	2.59806e-48
SPATA24	2.00383e-18	0.811723	0.586	0.759	1.83231e-14
LONP1	3.18277e-49	0.811537	0.388	0.675	2.91033e-45
ADGRE5	3.05535e-25	0.810527	0.805	0.935	2.79381e-21
UCK1	1.57547e-06	0.807987	0.538	0.654	0.0144061
DDX19B	3.96794e-39	0.807786	0.767	0.947	3.62828e-35
COPS3	7.26842e-36	0.807373	0.572	0.785	6.64624e-32
ZMAT5	4.9586e-07	0.806157	0.764	0.854	0.00453414
SLC25A17	9.61169e-42	0.805907	0.827	0.949	8.78893e-38
MRPL45	2.92084e-22	0.805904	0.599	0.726	2.67082e-18
VSIG2	1.96357e-31	0.805741	0.775	0.927	1.79549e-27
MRPS16	2.59669e-08	0.805408	0.42	0.481	0.000237442
MLLT3	4.92454e-59	0.804094	0.788	0.973	4.503e-55
RSPH3	4.34055e-07	0.803881	0.697	0.842	0.00396899
TPRA1	5.88042e-23	0.803633	0.595	0.775	5.37705e-19
OGFR	7.93785e-20	0.803592	0.435	0.581	7.25837e-16
UBE2E1	1.52049e-48	0.802803	0.705	0.915	1.39034e-44
WARS2	9.61731e-60	0.802644	0.806	0.959	8.79407e-56
HECTD2	1.37063e-16	0.802632	0.702	0.938	1.25331e-12
GSE1	3.08772e-23	0.802126	0.895	0.99	2.82341e-19
ZAP70	2.32513e-12	0.802007	0.603	0.739	2.1261e-08
PCSK7	4.04677e-51	0.801308	0.693	0.893	3.70037e-47
GSDMD	2.20373e-14	0.801065	0.653	0.802	2.01509e-10
ZNF358	8.03906e-45	0.80069	0.307	0.562	7.35091e-41
LIN37	3.42624e-62	0.80058	0.391	0.68	3.13296e-58
TAF5	2.34178e-31	0.800315	0.757	0.85	2.14132e-27
AHDC1	3.65781e-16	0.800166	0.725	0.881	3.3447e-12
SNX8	1.42184e-121	0.799533	0.543	0.888	1.30013e-117
LRRC8D	4.4096e-41	0.799449	0.767	0.979	4.03214e-37
TIMM23	4.31078e-08	0.799389	0.537	0.648	0.000394177
RANGAP1	3.17172e-32	0.799296	0.468	0.706	2.90022e-28
TXNRD3	5.75255e-41	0.799136	0.734	0.932	5.26013e-37
ATP5MC1	2.67411e-10	0.799083	0.33	0.432	2.4452e-06
USP35	2.52281e-17	0.798996	0.694	0.848	2.30686e-13
EDN1	5.95247e-14	0.798819	0.595	0.804	5.44294e-10
SLC25A22	4.38875e-13	0.798559	0.567	0.685	4.01307e-09
EFHD2	4.49668e-11	0.798103	0.67	0.768	4.11176e-07
PSMA1	7.6034e-13	0.797466	0.486	0.627	6.95255e-09
CHTF8	1.35015e-26	0.797317	0.51	0.712	1.23458e-22
SINHCAF	1.20285e-30	0.796793	0.614	0.843	1.09988e-26
LITAF	3.7173e-38	0.795939	0.72	0.927	3.3991e-34
KMT5A	2.31274e-23	0.795744	0.765	0.9	2.11477e-19
PSMD4	1.67994e-48	0.795707	0.516	0.789	1.53614e-44
TLCD3A	2.23079e-38	0.795173	0.778	0.885	2.03983e-34
ZNF570	3.57106e-28	0.793853	0.569	0.755	3.26538e-24
CD320	2.24103e-25	0.793793	0.427	0.663	2.04919e-21
AGO2	4.58191e-52	0.793376	0.806	0.977	4.1897e-48
VNN2	8.96941e-36	0.792804	0.64	0.823	8.20163e-32
MCUB	1.43598e-36	0.791496	0.795	0.986	1.31306e-32
PIGS	9.44504e-37	0.790571	0.454	0.702	8.63654e-33
FARSA	5.19395e-18	0.790489	0.538	0.708	4.74935e-14
CLPTM1L	3.91538e-06	0.790317	0.551	0.648	0.0358022
MOSMO	9.39049e-18	0.790028	0.848	1	8.58666e-14
CRYL1	5.33432e-45	0.789385	0.564	0.808	4.87771e-41
BoLA	1.36539e-16	0.789288	0.36	0.49	1.24851e-12
TMEM67	1.3067e-42	0.788427	0.742	0.894	1.19485e-38
HMBS	8.38106e-45	0.787959	0.332	0.56	7.66365e-41
SERPINB8	7.05527e-27	0.786038	0.731	0.87	6.45134e-23
LRRN2	4.02928e-59	0.785826	0.799	0.972	3.68437e-55
TRAF7	6.80743e-27	0.785541	0.622	0.839	6.22471e-23
DIPK1A	5.86485e-52	0.785317	0.768	0.986	5.36282e-48
TRAPPC9	1.46802e-43	0.785255	0.799	0.967	1.34236e-39
SNRPB2	2.91156e-06	0.784985	0.559	0.654	0.0266233
FAM210A	1.09324e-12	0.78483	0.687	0.828	9.9966e-09
HACD1	6.03119e-12	0.784678	0.606	0.756	5.51492e-08
GPS1	8.56084e-22	0.784608	0.523	0.693	7.82803e-18
RHEB	9.06986e-46	0.784482	0.653	0.92	8.29348e-42
CDK5	2.93498e-39	0.783447	0.532	0.741	2.68375e-35
KLHDC8B	2.19263e-16	0.78343	0.662	0.842	2.00494e-12
IQCB1	1.27921e-11	0.782944	0.745	0.928	1.16971e-07
CCDC28B	4.14915e-13	0.7829	0.727	0.827	3.79398e-09
NDUFAF4	1.14828e-35	0.782333	0.743	0.873	1.04999e-31
LNX2	1.72659e-30	0.781415	0.784	0.963	1.57879e-26
UROD	2.87954e-17	0.781233	0.478	0.656	2.63305e-13
EBF4	6.66709e-38	0.781181	0.734	0.928	6.09639e-34
HCRTR1	6.21885e-32	0.779911	0.548	0.797	5.68652e-28
TNIP2	1.10632e-07	0.779706	0.553	0.658	0.00101162
RASA2	3.71229e-28	0.779336	0.752	0.955	3.39452e-24
TBC1D22A	3.1376e-30	0.777671	0.804	0.95	2.86902e-26
FEM1A	3.24732e-18	0.777649	0.553	0.722	2.96935e-14
TWSG1	2.88257e-08	0.777187	0.573	0.667	0.000263582
RPS6KB2	3.88297e-25	0.776941	0.524	0.724	3.55059e-21
SLC17A9	3.05412e-21	0.776808	0.223	0.336	2.79269e-17
NEXN	3.80534e-37	0.776479	0.569	0.801	3.4796e-33
BRMS1L	4.01743e-16	0.776127	0.782	0.877	3.67354e-12
TNFAIP8	1.72056e-37	0.775255	0.76	0.948	1.57328e-33
PHKA1	7.46304e-32	0.775228	0.923	0.979	6.8242e-28
GNL3	1.41131e-11	0.774894	0.564	0.726	1.2905e-07
SEC24C	1.59793e-27	0.774822	0.439	0.701	1.46115e-23
FKBP8	5.70861e-16	0.774479	0.637	0.771	5.21995e-12
ZNRF2	1.44215e-50	0.774361	0.793	0.974	1.3187e-46
MAP3K14	1.11126e-16	0.773878	0.725	0.932	1.01613e-12
CTPS2	1.00003e-30	0.773299	0.721	0.896	9.14427e-27
ENGASE	5.88432e-10	0.772674	0.545	0.67	5.38062e-06
RHBDF2	8.01097e-32	0.772238	0.633	0.876	7.32523e-28
C8H9orf64	7.19589e-14	0.772138	0.863	0.827	6.57992e-10
SNRPA1	5.29738e-11	0.772061	0.503	0.652	4.84393e-07
KRTCAP3	3.40641e-58	0.771953	0.699	0.926	3.11482e-54
FBXO22	1.41621e-06	0.771852	0.575	0.679	0.0129498
ZBTB11	1.29449e-12	0.771774	0.693	0.813	1.18368e-08
ILF2	2.34393e-10	0.771672	0.595	0.752	2.14329e-06
PSMB10	1.82567e-16	0.771214	0.438	0.606	1.66939e-12
DNAJB11	2.35369e-54	0.770712	0.549	0.822	2.15222e-50
SH3BP5	1.65316e-45	0.77034	0.802	0.995	1.51165e-41
SNX25	1.07344e-23	0.769981	0.736	0.93	9.81553e-20
PIM1	8.73926e-24	0.769579	0.327	0.479	7.99118e-20
GNA15	3.82892e-14	0.768892	0.769	0.865	3.50116e-10
ERP29	4.3323e-09	0.768417	0.393	0.477	3.96146e-05
DVL2	1.61691e-30	0.767948	0.606	0.788	1.4785e-26
ETF1	3.48504e-39	0.767168	0.618	0.862	3.18672e-35
TM7SF2	2.96693e-15	0.767102	0.727	0.839	2.71296e-11
IFI35	6.5802e-19	0.766504	0.655	0.804	6.01694e-15
TMEM167A	4.75874e-24	0.766184	0.693	0.822	4.35139e-20
AP1M1	1.20493e-31	0.765731	0.459	0.686	1.10179e-27
NXPE3	4.88619e-32	0.765563	0.763	0.928	4.46793e-28
BCORL1	3.06127e-37	0.765284	0.797	0.959	2.79922e-33
GTF2F2	5.83277e-25	0.765026	0.878	0.985	5.33349e-21
CACNA2D1	1.68942e-10	0.764769	0.854	0.999	1.54481e-06
AP1G2	2.81546e-52	0.764677	0.609	0.859	2.57445e-48
NTN1	6.72455e-53	0.764351	0.725	0.98	6.14893e-49
PDGFD	9.43451e-40	0.764285	0.943	0.999	8.62691e-36
SUCLA2	1.21696e-06	0.764017	0.703	0.802	0.0111278
SLC35G1	1.87099e-22	0.763811	0.69	0.818	1.71083e-18
RNF144B	3.12725e-19	0.763519	0.679	0.819	2.85956e-15
PGAP2	3.28202e-09	0.76255	0.638	0.751	3.00108e-05
MARK2	9.10874e-20	0.762156	0.76	0.941	8.32903e-16
DOCK2	2.26373e-47	0.761987	0.796	0.963	2.06996e-43
COA8	5.74039e-10	0.761234	0.623	0.775	5.24902e-06
IL4R	1.1564e-29	0.761134	0.81	0.924	1.05741e-25
HSPB11	6.63985e-46	0.760339	0.896	0.988	6.07148e-42
TBCA	3.18227e-35	0.759429	0.763	0.967	2.90987e-31
WDR97	6.65166e-07	0.759221	0.592	0.698	0.00608228
ELOB	7.4774e-14	0.759065	0.428	0.566	6.83733e-10
CHMP4A	9.89496e-38	0.758826	0.553	0.795	9.04795e-34
POLR3D	4.83742e-07	0.758523	0.58	0.695	0.00442334
RBM19	1.88432e-11	0.757781	0.634	0.797	1.72302e-07
BMP4	4.20562e-33	0.757458	0.26	0.344	3.84561e-29
ZFAND4	2.20058e-42	0.757309	0.759	0.912	2.01221e-38
DCK	5.34997e-30	0.757166	0.665	0.815	4.89201e-26
CNEP1R1	1.36678e-12	0.755876	0.82	0.902	1.24978e-08
TSNAX	9.7662e-71	0.755488	0.773	0.929	8.93022e-67
TTLL5	7.67185e-35	0.755074	0.823	0.986	7.01514e-31
RBM10	3.42578e-23	0.755026	0.575	0.769	3.13254e-19
MCPH1	4.69962e-26	0.754701	0.673	0.944	4.29734e-22
SNAPC1	1.584e-14	0.754541	0.643	0.754	1.44841e-10
SLC25A29	1.95314e-64	0.754206	0.707	0.928	1.78595e-60
GK5	3.77422e-19	0.753967	0.722	0.912	3.45114e-15
RALA	2.84724e-14	0.753848	0.774	0.905	2.60352e-10
PPP5C	4.39985e-09	0.753672	0.388	0.546	4.02322e-05
ZMPSTE24	1.435e-28	0.753208	0.701	0.864	1.31216e-24
NPR2	1.9602e-30	0.75286	0.644	0.802	1.79241e-26
TAF4	6.58066e-60	0.752582	0.698	0.941	6.01736e-56
ARHGAP15	3.07547e-26	0.752503	0.847	0.998	2.81221e-22
SLBP	4.15145e-30	0.752349	0.544	0.737	3.79609e-26
SGMS2	3.07918e-40	0.752274	0.729	0.969	2.8156e-36
MYO19	1.27408e-51	0.752228	0.693	0.908	1.16501e-47
LOXL2	2.16567e-37	0.751964	0.881	0.959	1.98029e-33
HSD17B7	7.7084e-25	0.751324	0.711	0.856	7.04856e-21
ZGPAT	1.00906e-31	0.751161	0.584	0.803	9.22683e-28
ISOC2	3.47838e-19	0.750941	0.594	0.778	3.18063e-15
RUVBL2	2.38606e-32	0.750411	0.616	0.81	2.18181e-28
UBXN2B	3.44667e-11	0.750286	0.746	0.833	3.15164e-07
POLR2D	6.43573e-21	0.750178	0.807	0.873	5.88483e-17
CYB5RL	1.07453e-10	0.750129	0.261	0.342	9.82551e-07
ACVRL1	6.49092e-45	0.75001	0.616	0.839	5.93529e-41
MMAB	1.88929e-33	0.749834	0.532	0.766	1.72757e-29
TMEM232	2.18631e-37	0.74982	0.676	0.916	1.99916e-33
IMPA2	9.37188e-47	0.749659	0.605	0.827	8.56965e-43
ADSL	1.95264e-25	0.749225	0.683	0.83	1.7855e-21
BICC1	1.04137e-31	0.748535	0.854	0.991	9.52227e-28
TMEM167B	3.28298e-30	0.748445	0.541	0.732	3.00195e-26
MRPL27	1.65683e-27	0.746894	0.435	0.66	1.51501e-23
PKIB	1.04402e-64	0.746791	0.698	0.946	9.54655e-61
LRRC59	2.20784e-07	0.746498	0.827	0.815	0.00201885
PTK2B	1.02268e-39	0.746286	0.698	0.944	9.35143e-36
STK38L	7.60474e-11	0.745444	0.704	0.948	6.95377e-07
FKTN	2.52751e-14	0.745395	0.809	0.942	2.31115e-10
FAM110D	6.49659e-32	0.745	0.444	0.678	5.94048e-28
THSD1	1.42855e-47	0.744461	0.586	0.849	1.30627e-43
DDX41	4.74202e-26	0.74423	0.499	0.687	4.3361e-22
PLPP2	3.21416e-19	0.743485	0.444	0.57	2.93903e-15
HIRA	1.79073e-52	0.743165	0.727	0.945	1.63745e-48
RNF157	2.02296e-27	0.743056	0.752	0.949	1.84979e-23
ZBTB8OS	3.0099e-66	0.742641	0.492	0.786	2.75225e-62
TMEM237	8.4351e-09	0.742002	0.65	0.751	7.71306e-05
CRELD1	9.17421e-09	0.741935	0.615	0.713	8.3889e-05
ASL	9.68105e-25	0.741754	0.514	0.715	8.85235e-21
LONRF1	1.76994e-18	0.740281	0.804	0.872	1.61843e-14
TBC1D24	9.95026e-53	0.739461	0.453	0.751	9.09852e-49
SYT7	4.51797e-17	0.738479	0.684	0.917	4.13123e-13
ARFGAP2	7.46551e-33	0.738241	0.443	0.674	6.82647e-29
PCTP	3.75944e-10	0.738137	0.796	0.924	3.43763e-06
PDCD2	5.5886e-08	0.73813	0.67	0.746	0.000511021
ZYG11B	2.08172e-32	0.73776	0.909	0.992	1.90353e-28
TEP1	7.3977e-11	0.737507	0.694	0.802	6.76445e-07
KIF9	4.62342e-20	0.736918	0.787	0.931	4.22765e-16
PPP1CA	1.48157e-12	0.736834	0.509	0.649	1.35475e-08
MAN2A2	4.60805e-17	0.736747	0.595	0.765	4.2136e-13
UTP18	2.23145e-18	0.736529	0.785	0.895	2.04044e-14
LYPLA2	3.06265e-37	0.73644	0.497	0.706	2.80048e-33
HNRNPAB	3.234e-09	0.736232	0.545	0.654	2.95717e-05
LIN52	1.74882e-30	0.736139	0.815	0.964	1.59912e-26
BLNK	2.88299e-49	0.735369	0.708	0.925	2.6362e-45
FYN	1.76486e-32	0.735248	0.854	0.985	1.61379e-28
DPY19L3	6.42034e-23	0.735209	0.731	0.89	5.87076e-19
POLR3K	7.86304e-15	0.735153	0.439	0.577	7.18996e-11
MAN2C1	6.11101e-28	0.734794	0.588	0.812	5.58791e-24
FOXS1	7.66296e-10	0.734438	0.677	0.766	7.00701e-06
MTMR9.1	9.30933e-43	0.73434	0.825	0.95	8.51245e-39
CCDC22	2.77224e-06	0.733914	0.66	0.812	0.0253493
ANKFY1	3.13221e-54	0.733678	0.788	0.967	2.86409e-50
C3H1orf50	1.28097e-28	0.73318	0.739	0.871	1.17132e-24
PLCD1	6.0616e-20	0.732331	0.472	0.648	5.54272e-16
BMP1	1.55271e-24	0.7314	0.682	0.849	1.4198e-20
ATP9A	9.58855e-13	0.731154	0.87	0.962	8.76777e-09
NCKAP5L	3.72265e-06	0.730952	0.742	0.839	0.0340399
TUBG1	2.03794e-06	0.73073	0.627	0.543	0.0186349
NSF	3.42015e-20	0.730683	0.857	0.975	3.12739e-16
KLHL2	5.06413e-07	0.729717	0.844	0.974	0.00463064
DUSP11	1.40145e-15	0.729705	0.713	0.789	1.28149e-11
MMP19	3.26705e-07	0.729164	0.649	0.823	0.00298739
ERN1	4.60863e-46	0.728897	0.687	0.942	4.21414e-42
PLAT	8.52354e-17	0.728374	0.638	0.784	7.79393e-13
OLA1	4.74905e-38	0.728233	0.764	0.947	4.34253e-34
MCRIP1	9.5201e-11	0.728185	0.566	0.703	8.70518e-07
PRPF40B	3.19145e-09	0.728011	0.688	0.761	2.91826e-05
CACFD1	8.73393e-15	0.727989	0.47	0.587	7.98631e-11
ARAP2	1.58229e-67	0.727816	0.671	0.932	1.44685e-63
TMEM199	4.89369e-16	0.727702	0.763	0.815	4.47479e-12
G3BP2	2.79434e-22	0.726479	0.832	0.905	2.55514e-18
NDUFS6	1.21021e-08	0.726009	0.526	0.624	0.000110662
COQ2	6.65084e-54	0.725776	0.728	0.907	6.08153e-50
GYG1	7.04506e-20	0.725634	0.388	0.582	6.442e-16
ITGA3	1.45543e-77	0.725339	0.799	0.961	1.33084e-73
MAMSTR	5.09712e-48	0.725326	0.78	0.935	4.66081e-44
CD84	5.60079e-13	0.724843	0.65	0.762	5.12137e-09
CLK2	5.66449e-47	0.724667	0.645	0.916	5.17961e-43
CCNG2	8.59951e-15	0.724137	0.502	0.65	7.8634e-11
REXO5	2.19585e-11	0.723766	0.746	0.858	2.00788e-07
ADAMTS15	7.22587e-07	0.723658	0.665	0.746	0.00660734
VPS33B	6.85031e-35	0.723551	0.773	0.884	6.26393e-31
STYX	5.68326e-27	0.723362	0.851	0.99	5.19678e-23
MARCHF6	2.57184e-32	0.72315	0.866	0.985	2.35169e-28
PRMT1	2.38e-10	0.721781	0.58	0.703	2.17627e-06
NDUFA5	2.60095e-15	0.721686	0.524	0.681	2.37831e-11
TRIR	3.00659e-09	0.721012	0.627	0.755	2.74923e-05
NOL4L	9.95637e-28	0.720976	0.721	0.939	9.10411e-24
MGMT	2.31895e-29	0.72086	0.922	0.99	2.12045e-25
PSTPIP2	9.64631e-48	0.719904	0.703	0.932	8.82059e-44
ACADSB	1.48936e-44	0.719733	0.698	0.873	1.36187e-40
ST6GAL1	7.19271e-37	0.71906	0.799	0.954	6.57702e-33
DAPK3	2.51084e-10	0.719018	0.499	0.66	2.29591e-06
LAPTM4B	6.93186e-41	0.71795	0.677	0.913	6.33849e-37
RHOBTB2	8.6762e-33	0.717717	0.78	0.937	7.93352e-29
TMEM129	3.75821e-21	0.716847	0.482	0.65	3.4365e-17
PPA2	2.90075e-30	0.716833	0.801	0.908	2.65244e-26
SSH2	9.97176e-08	0.716416	0.903	0.994	0.000911818
PPIC	5.21262e-14	0.716324	0.539	0.662	4.76642e-10
NOP53	1.92008e-09	0.715968	0.533	0.683	1.75572e-05
MTR	9.45691e-19	0.715546	0.717	0.87	8.64739e-15
TAF1C	6.76879e-17	0.714635	0.597	0.759	6.18938e-13
CHID1	6.63119e-07	0.714608	0.653	0.733	0.00606356
CD55	4.12373e-17	0.714251	0.718	0.877	3.77074e-13
NHLRC3	4.84928e-33	0.714007	0.822	0.943	4.43418e-29
ME2	2.6252e-16	0.713985	0.797	0.893	2.40048e-12
PRKAR2A	1.19452e-29	0.713657	0.781	0.913	1.09227e-25
UBE2M	9.49385e-09	0.713632	0.546	0.685	8.68118e-05
PDK3	1.28874e-32	0.713528	0.763	0.931	1.17842e-28
NT5C	1.59385e-59	0.713221	0.655	0.885	1.45741e-55
NEO1	1.27387e-47	0.712671	0.788	0.937	1.16483e-43
COPZ2	7.02893e-23	0.712567	0.559	0.759	6.42725e-19
GPC6	6.00046e-21	0.712466	0.757	0.979	5.48683e-17
NUBP1	3.25734e-26	0.711223	0.49	0.713	2.97851e-22
MMP23	1.24232e-29	0.710335	0.612	0.775	1.13598e-25
HHEX	3.05366e-55	0.710124	0.352	0.667	2.79226e-51
PKM	4.86488e-11	0.709918	0.701	0.824	4.44845e-07
HAUS6	2.85237e-48	0.709694	0.769	0.92	2.60821e-44
SMPD4	5.86969e-37	0.709694	0.645	0.85	5.36724e-33
PDSS2	6.13293e-20	0.709551	0.907	0.993	5.60795e-16
RAD51D	1.42115e-56	0.708694	0.563	0.856	1.2995e-52
PBX3	1.21086e-19	0.708363	0.781	0.999	1.10721e-15
LPCAT3	1.24308e-35	0.706946	0.78	0.936	1.13667e-31
TMEM65	4.11684e-27	0.706746	0.855	0.983	3.76444e-23
UBE2D4	2.43866e-41	0.706579	0.613	0.874	2.22991e-37
RMND5B	6.8513e-15	0.706481	0.703	0.839	6.26483e-11
PLA2G7	7.68077e-43	0.705982	0.747	0.956	7.0233e-39
LCLAT1	1.32419e-35	0.705908	0.827	0.986	1.21084e-31
TBCB	3.30376e-17	0.705637	0.522	0.684	3.02096e-13
SLIT3	1.31226e-27	0.705589	0.792	0.989	1.19993e-23
IFT57	6.2457e-25	0.705409	0.893	0.942	5.71107e-21
GLTP	9.02643e-30	0.705319	0.707	0.87	8.25377e-26
TTLL12	5.36063e-37	0.704784	0.558	0.816	4.90176e-33
FGD6	1.12618e-12	0.704419	0.842	0.908	1.02978e-08
UHMK1	5.04973e-14	0.704338	0.872	0.949	4.61747e-10
TOMM34	3.67188e-62	0.704207	0.563	0.87	3.35757e-58
SLC39A9	5.39653e-33	0.703702	0.698	0.959	4.93459e-29
ARHGEF18	1.55425e-34	0.703626	0.812	0.944	1.4212e-30
WDR25	2.13466e-46	0.703459	0.781	0.975	1.95193e-42
MPST	3.84146e-12	0.703283	0.512	0.663	3.51263e-08
LDLRAD3	5.27539e-56	0.702902	0.929	0.994	4.82382e-52
ALDH4A1	6.24717e-42	0.702837	0.553	0.781	5.71241e-38
NDUFS7	1.75666e-10	0.702541	0.449	0.55	1.60629e-06
SLC35E4	5.79221e-28	0.702328	0.773	0.914	5.29639e-24
RFXAP	3.26405e-45	0.700574	0.682	0.862	2.98465e-41
AS3MT	2.50171e-16	0.700416	0.512	0.663	2.28756e-12
PPARD	2.57768e-20	0.700363	0.797	0.948	2.35703e-16
GFRA2	8.62774e-24	0.70034	0.615	0.852	7.88921e-20
FAR2	1.43342e-36	0.70027	0.723	0.935	1.31072e-32
PRKD2	2.91439e-10	0.700163	0.652	0.819	2.66491e-06
ABHD4	5.80205e-12	0.700098	0.59	0.712	5.30539e-08
RNF2	1.16898e-39	0.698402	0.77	0.975	1.06892e-35
MATK	3.7461e-12	0.69793	0.521	0.663	3.42543e-08
BZW2	7.40513e-24	0.697917	0.739	0.862	6.77125e-20
TMEM117	1.83659e-44	0.697511	0.798	0.995	1.67938e-40
HIP1	4.07727e-09	0.696591	0.904	0.995	3.72826e-05
SYPL1	5.91665e-26	0.696494	0.64	0.814	5.41018e-22
ADAMTS10	4.72128e-12	0.696309	0.661	0.918	4.31713e-08
QARS1	1.40955e-17	0.696015	0.665	0.807	1.28889e-13
KIAA0753	1.56151e-21	0.695688	0.723	0.868	1.42784e-17
RNF145	1.46315e-29	0.695211	0.788	0.918	1.3379e-25
CFAP91	1.67091e-26	0.695098	0.824	0.962	1.52788e-22
ADAMTSL5	2.47798e-43	0.69507	0.614	0.87	2.26586e-39
CRLF3	1.98081e-55	0.694037	0.788	0.949	1.81126e-51
DCTD	1.14204e-18	0.693865	0.68	0.867	1.04428e-14
FASTK	1.21326e-10	0.693638	0.662	0.788	1.10941e-06
DHRS7B	1.96698e-27	0.693229	0.685	0.828	1.79861e-23
INTS6	3.63693e-41	0.692826	0.908	0.997	3.32561e-37
IPMK	2.32246e-18	0.69258	0.834	0.911	2.12366e-14
CTC1	7.66435e-17	0.692305	0.668	0.884	7.00828e-13
CDADC1	1.01485e-13	0.692291	0.784	0.865	9.27977e-10
DPH5	3.18592e-36	0.691977	0.757	0.941	2.91321e-32
RNF180	7.84409e-26	0.691924	0.721	0.88	7.17264e-22
PBX2	1.44656e-09	0.69163	0.691	0.826	1.32274e-05
RAP2A	1.7009e-48	0.691394	0.82	0.937	1.5553e-44
ZNF532	7.67168e-33	0.690393	0.807	0.973	7.01498e-29
LBR	1.72391e-10	0.690255	0.628	0.717	1.57634e-06
TRIM47	5.14642e-15	0.68984	0.692	0.827	4.70589e-11
TBC1D8B	7.64788e-18	0.689471	0.907	0.965	6.99322e-14
NAPG	2.37528e-21	0.689429	0.597	0.724	2.17195e-17
MATN2	5.38502e-12	0.689237	0.798	0.972	4.92406e-08
ZKSCAN7	2.02002e-16	0.689133	0.805	0.912	1.84711e-12
MADD	6.43144e-21	0.689082	0.721	0.839	5.88091e-17
SAMM50	8.76741e-22	0.688997	0.526	0.713	8.01692e-18
TRANK1	1.55787e-11	0.688974	0.896	0.983	1.42451e-07
RBM47	9.39956e-32	0.6889	0.78	0.973	8.59496e-28
UBE2G2	1.83196e-110	0.688888	0.377	0.761	1.67514e-106
TMCO4	6.50684e-40	0.688862	0.79	0.986	5.94985e-36
ZNF704	1.54079e-15	0.688487	0.905	0.998	1.4089e-11
SLC30A7	2.57526e-21	0.688034	0.855	0.992	2.35482e-17
CCNYL1	5.28915e-23	0.688029	0.773	0.993	4.8364e-19
NOA1A	1.75194e-20	0.687843	0.764	0.885	1.60197e-16
NRADD	1.26085e-11	0.687509	0.695	0.797	1.15293e-07
VTI1B	4.83178e-16	0.687368	0.515	0.667	4.41818e-12
SCAMP3	2.05057e-18	0.687299	0.634	0.806	1.87504e-14
ARMH3	3.13886e-39	0.687112	0.808	0.99	2.87017e-35
TRIM7	1.04764e-65	0.687018	0.722	0.93	9.5796e-62
CPLANE2	3.25646e-17	0.68651	0.433	0.585	2.9777e-13
RAB7A	4.32576e-16	0.686427	0.538	0.683	3.95548e-12
MED6	1.21997e-27	0.686148	0.835	0.936	1.11554e-23
MRPL11	1.09984e-14	0.686114	0.287	0.366	1.00569e-10
RALGDS	7.22404e-09	0.686076	0.598	0.704	6.60567e-05
TGIF1	1.22904e-24	0.685828	0.656	0.858	1.12383e-20
ETS2	1.96337e-09	0.685491	0.487	0.591	1.79531e-05
GSTCD	1.04324e-20	0.685243	0.821	0.979	9.53939e-17
BTBD1	6.99707e-23	0.684693	0.84	0.976	6.39812e-19
LYSMD1	4.23964e-59	0.68456	0.656	0.869	3.87672e-55
TNXB	9.30652e-10	0.684119	0.761	0.862	8.50989e-06
EXOSC2	1.95349e-12	0.682598	0.825	0.892	1.78627e-08
GPX1	2.9745e-14	0.682018	0.441	0.64	2.71989e-10
SPAG7	9.41743e-08	0.681815	0.713	0.793	0.00086113
UBN1	8.23497e-19	0.681761	0.644	0.803	7.53005e-15
GPC1	4.37966e-27	0.681285	0.559	0.758	4.00476e-23
SF3A2	1.77299e-15	0.680948	0.615	0.753	1.62122e-11
TOLLIP	1.10983e-32	0.680938	0.503	0.726	1.01483e-28
FAN1	9.68414e-19	0.680792	0.76	0.854	8.85517e-15
PHF10	4.61693e-08	0.680497	0.803	0.959	0.000422172
ZNF692	8.71978e-07	0.680195	0.633	0.734	0.00797337
PSMD8	2.08778e-11	0.680021	0.491	0.617	1.90907e-07
HSD17B8	3.70702e-16	0.679698	0.707	0.824	3.3897e-12
TSNARE1	3.56994e-47	0.679535	0.81	0.937	3.26435e-43
SNRNP48	5.4391e-17	0.678502	0.534	0.699	4.97351e-13
KCTD13	3.35616e-67	0.678359	0.662	0.922	3.06887e-63
NLN	2.79051e-33	0.678352	0.754	0.925	2.55164e-29
ID2	2.66668e-08	0.678077	0.636	0.773	0.000243841
FAM234B	4.14068e-19	0.67793	0.834	0.956	3.78624e-15
RMND1	1.62396e-07	0.677529	0.824	0.901	0.00148495
NAIF1	9.02546e-10	0.677057	0.633	0.558	8.25288e-06
ANKRD13C	3.11525e-41	0.676898	0.885	0.994	2.84858e-37
ALAS1	3.27726e-44	0.676809	0.61	0.827	2.99673e-40
ZNF41	3.79914e-06	0.675714	0.773	0.824	0.0347393
RAPGEF3	5.70774e-20	0.675529	0.608	0.886	5.21916e-16
MIB2	7.33384e-14	0.675483	0.489	0.636	6.70607e-10
NXF1	2.69799e-30	0.675445	0.689	0.838	2.46704e-26
UQCC1	4.88012e-45	0.675131	0.802	0.949	4.46238e-41
SMPD2	2.53492e-07	0.675105	0.541	0.63	0.00231793
NDST1	3.02556e-27	0.674644	0.891	0.994	2.76657e-23
RRP1B	1.4955e-14	0.674424	0.761	0.88	1.36749e-10
GALK2	5.86494e-34	0.674007	0.892	0.994	5.3629e-30
FAF2	1.48157e-20	0.673903	0.853	0.969	1.35475e-16
PPRC1	3.90073e-37	0.673382	0.674	0.896	3.56682e-33
RCOR1	1.42778e-25	0.673221	0.809	0.988	1.30556e-21
MOCOS	2.89755e-55	0.672859	0.707	0.951	2.64952e-51
PYGL	4.52843e-18	0.672715	0.671	0.871	4.1408e-14
ETNK1	1.32882e-17	0.672688	0.894	0.967	1.21507e-13
SETDB2	5.5111e-25	0.672647	0.776	0.85	5.03935e-21
VAMP8	3.75929e-13	0.672547	0.477	0.617	3.43749e-09
ARHGAP4	4.96233e-11	0.671982	0.618	0.724	4.53755e-07
ZNF23	1.09771e-11	0.671767	0.81	0.86	1.00374e-07
MFAP4	1.2503e-29	0.671584	0.686	0.869	1.14328e-25
ZZEF1	1.70139e-36	0.671105	0.791	0.952	1.55575e-32
ADAM9	1.57447e-14	0.67059	0.719	0.864	1.4397e-10
MRPS28	1.4301e-63	0.670077	0.794	0.955	1.30768e-59
TOP3A	7.88772e-21	0.669949	0.644	0.8	7.21253e-17
ZMYM2	1.6806e-16	0.669923	0.808	0.938	1.53674e-12
ZNF212	3.4412e-49	0.669718	0.751	0.89	3.14664e-45
GCN1	9.75516e-32	0.669484	0.808	0.921	8.92012e-28
KPNA6	2.21546e-19	0.668953	0.78	0.982	2.02582e-15
TOR1B	2.08346e-24	0.668902	0.567	0.751	1.90512e-20
CNKSR3	4.61937e-21	0.668891	0.775	0.932	4.22395e-17
PPP1R16A	1.78207e-12	0.668596	0.692	0.866	1.62953e-08
CDIN1	9.39404e-30	0.668495	0.867	0.995	8.58991e-26
S100PBP	1.13093e-22	0.668117	0.623	0.784	1.03412e-18
HMGN1	3.79064e-18	0.668076	0.516	0.69	3.46616e-14
LCOR	2.95844e-11	0.667817	0.802	0.926	2.7052e-07
FBXO36	2.87399e-49	0.667786	0.784	0.994	2.62798e-45
USE1	1.64863e-44	0.667244	0.459	0.692	1.5075e-40
CHIC1	2.32663e-14	0.666456	0.784	0.89	2.12747e-10
TNS3	5.72734e-28	0.666421	0.821	0.982	5.23708e-24
BLOC1S1	2.94873e-35	0.66559	0.333	0.523	2.69632e-31
NGLY1	3.15528e-44	0.665517	0.82	0.952	2.88519e-40
COA1	1.66073e-29	0.665286	0.856	0.942	1.51857e-25
UBE2T	2.47961e-22	0.665256	0.378	0.562	2.26736e-18
ENOX1	2.75052e-23	0.664735	0.785	0.977	2.51508e-19
PTCD2	6.7638e-34	0.6647	0.715	0.897	6.18482e-30
CPM	8.86206e-27	0.664641	0.743	0.978	8.10346e-23
PACSIN3	6.69269e-17	0.664524	0.724	0.827	6.11979e-13
NOL12	3.87707e-27	0.664457	0.623	0.805	3.5452e-23
NPM1	5.91499e-15	0.664329	0.545	0.695	5.40867e-11
SEC11C	9.54206e-19	0.663998	0.423	0.622	8.72526e-15
BLVRB	1.03456e-11	0.663688	0.441	0.565	9.46005e-08
EIF1AX	1.69448e-10	0.663105	0.382	0.512	1.54943e-06
TRMT5	9.96253e-16	0.662813	0.595	0.691	9.10973e-12
RNF150	5.41898e-73	0.66276	0.755	0.968	4.95512e-69
COLGALT1	4.29727e-55	0.662698	0.579	0.849	3.92943e-51
ZFAND2B	1.14993e-29	0.662392	0.424	0.669	1.0515e-25
TMEM131L	5.71865e-25	0.662182	0.831	0.974	5.22913e-21
ADCK5	2.7789e-06	0.662108	0.66	0.74	0.0254103
PLCD3	3.30491e-07	0.661995	0.818	0.939	0.00302201
SBF1	5.1661e-24	0.661925	0.702	0.893	4.72388e-20
MAP4K4	7.78611e-39	0.661855	0.821	0.969	7.11962e-35
STX4	3.67864e-17	0.661063	0.432	0.566	3.36375e-13
TRIM4	1.74249e-37	0.661045	0.739	0.942	1.59334e-33
CUTC	2.25235e-14	0.660203	0.623	0.782	2.05955e-10
CDAN1	4.03884e-42	0.660186	0.786	0.918	3.69311e-38
ICAM1	2.97338e-35	0.660184	0.67	0.834	2.71886e-31
SLAIN2	4.39313e-55	0.660124	0.799	0.955	4.01708e-51
ATF6	6.82385e-16	0.659871	0.865	0.994	6.23973e-12
PPM1D	7.63921e-58	0.659823	0.805	0.973	6.98529e-54
MRPL51	7.93244e-21	0.659813	0.38	0.534	7.25342e-17
ATRIP	4.01534e-12	0.659594	0.609	0.757	3.67163e-08
CARHSP1	4.89259e-08	0.659481	0.647	0.748	0.000447378
LIG1	1.08666e-20	0.659197	0.783	0.896	9.93638e-17
B3GNT3	1.36248e-15	0.658918	0.656	0.869	1.24585e-11
STRADB	1.18798e-60	0.65858	0.636	0.888	1.08629e-56
PLK1	2.23457e-18	0.65783	0.615	0.796	2.0433e-14
PPAT	3.4881e-10	0.657242	0.813	0.862	3.18952e-06
EFNB2	1.75545e-09	0.657177	0.923	1	1.60518e-05
PARP6	6.24114e-60	0.657065	0.709	0.92	5.7069e-56
CLCN3	1.284e-12	0.656958	0.763	0.829	1.17409e-08
TES	1.5384e-22	0.656928	0.796	0.947	1.40671e-18
HIKESHI	9.58836e-33	0.656687	0.781	0.901	8.76759e-29
UST	4.56143e-24	0.656635	0.891	0.989	4.17097e-20
TOR1A	1.45602e-19	0.656634	0.616	0.771	1.33139e-15
RP9	3.62518e-25	0.656236	0.766	0.85	3.31486e-21
INPP5K	4.61205e-60	0.656169	0.476	0.782	4.21726e-56
SERAC1	2.25742e-29	0.655926	0.847	0.955	2.06418e-25
SPIRE1	5.9548e-53	0.655743	0.748	0.982	5.44507e-49
PRKCA	1.30397e-26	0.655713	0.788	0.989	1.19235e-22
FOXO3	1.77698e-25	0.655182	0.81	1	1.62487e-21
VEGFD	1.50276e-20	0.655068	0.694	0.562	1.37412e-16
EML6	9.21245e-20	0.654809	0.714	0.863	8.42386e-16
THAP6	2.59064e-07	0.65473	0.546	0.627	0.00236888
DOP1B	6.76492e-28	0.654707	0.75	0.893	6.18584e-24
UBE3D	1.82266e-39	0.654423	0.82	0.998	1.66664e-35
PHTF2	1.41506e-18	0.654043	0.808	0.944	1.29393e-14
ALDH5A1	9.8344e-32	0.654029	0.67	0.875	8.99257e-28
NOS3	6.96115e-34	0.653906	0.614	0.85	6.36528e-30
COG7	1.30316e-56	0.653745	0.822	0.95	1.19161e-52
GATA2	3.54427e-17	0.653531	0.752	0.906	3.24088e-13
EIF3G	1.3575e-10	0.653525	0.453	0.564	1.24129e-06
GCNT4	6.97083e-22	0.653479	0.682	0.92	6.37412e-18
MRPS33	4.20408e-14	0.653417	0.464	0.581	3.84421e-10
CDK2AP2	1.28319e-25	0.653112	0.403	0.557	1.17335e-21
PREP	1.36756e-43	0.652948	0.86	0.967	1.2505e-39
EGLN2	1.64021e-39	0.652882	0.441	0.712	1.49981e-35
POP7	3.35818e-10	0.652763	0.603	0.694	3.07072e-06
ACSL6	2.0916e-10	0.652729	0.84	0.955	1.91256e-06
KIF3C	8.44647e-19	0.652719	0.758	0.864	7.72345e-15
TRIOBP	2.89516e-60	0.652533	0.582	0.847	2.64734e-56
KANK1	4.88523e-20	0.6522	0.757	0.944	4.46706e-16
PTDSS2	4.92794e-27	0.652114	0.66	0.862	4.50611e-23
EXOSC5	1.4677e-75	0.65205	0.658	0.899	1.34207e-71
UNC5B	1.72549e-10	0.652028	0.941	0.973	1.57779e-06
MFSD10	4.38954e-07	0.651976	0.673	0.776	0.0040138
TYROBP	8.79994e-07	0.65189	0.377	0.457	0.00804667
ZNF445	3.82952e-32	0.651742	0.695	0.885	3.50171e-28
WDR89	1.44632e-49	0.651734	0.714	0.967	1.32251e-45
DEAF1	8.24064e-25	0.651027	0.464	0.66	7.53524e-21
IDH3B	1.84431e-08	0.650387	0.526	0.625	0.000168643
FLVCR2	6.58271e-38	0.65024	0.743	0.951	6.01923e-34
HCLS1	1.94713e-19	0.649916	0.729	0.858	1.78046e-15
GNA13	1.96179e-30	0.649386	0.756	0.971	1.79386e-26
SMAD3	2.37916e-28	0.6486	0.952	0.998	2.1755e-24
TTC27	2.20571e-67	0.648502	0.802	0.983	2.0169e-63
GRB2	1.36616e-09	0.648324	0.759	0.923	1.24922e-05
ITFG2	6.69174e-46	0.648153	0.653	0.912	6.11892e-42
TBC1D8	5.32276e-06	0.648101	0.877	0.998	0.0486713
MCU	7.74475e-20	0.647836	0.818	0.998	7.0818e-16
GMCL1	1.67298e-37	0.647746	0.814	0.955	1.52977e-33
TATDN1	2.22694e-28	0.647544	0.76	0.855	2.03631e-24
FGF10	1.69886e-50	0.64746	0.78	0.931	1.55344e-46
HSPH1	1.0005e-21	0.646899	0.349	0.537	9.14861e-18
ST7	1.04298e-18	0.646895	0.782	0.989	9.53697e-15
ATP23	4.78665e-12	0.646644	0.561	0.675	4.37691e-08
SCIN	5.85569e-42	0.646557	0.504	0.783	5.35444e-38
OGDH	8.40618e-44	0.645898	0.633	0.865	7.68661e-40
PLAUR	1.0466e-12	0.645514	0.797	0.897	9.57011e-09
GLRX5	5.12475e-42	0.645508	0.527	0.738	4.68607e-38
GAS7	2.59532e-12	0.645438	0.832	0.916	2.37316e-08
PSMC3	7.46397e-07	0.645404	0.527	0.632	0.00682505
SLC4A4	2.01022e-09	0.645322	0.872	0.96	1.83815e-05
MVP	1.68329e-30	0.645302	0.395	0.62	1.5392e-26
TP53RK	7.95219e-09	0.645009	0.683	0.782	7.27148e-05
KANK3	2.12236e-13	0.645005	0.712	0.852	1.94069e-09
SPSB2	1.29436e-09	0.644749	0.541	0.65	1.18356e-05
GNAS.1	3.0513e-24	0.644363	0.831	0.955	2.79011e-20
THADA	2.48278e-16	0.644289	0.863	0.998	2.27025e-12
CCT7	2.23592e-35	0.644088	0.516	0.745	2.04453e-31
GABPA	8.26106e-41	0.643655	0.825	0.951	7.55391e-37
GRIPAP1	1.28108e-11	0.643325	0.652	0.804	1.17142e-07
CAMK1	4.01643e-17	0.643198	0.537	0.683	3.67262e-13
ACTR8	1.53448e-18	0.642586	0.666	0.842	1.40313e-14
ERCC1	5.8055e-21	0.642373	0.429	0.621	5.30855e-17
TRIM33	8.66963e-08	0.642163	0.815	0.979	0.000792751
FAM118A	3.20024e-10	0.64211	0.605	0.782	2.9263e-06
AREL1	4.46651e-16	0.641866	0.818	0.946	4.08418e-12
TMEM164	5.95711e-09	0.641802	0.793	0.975	5.44718e-05
DNM1	1.41621e-43	0.640726	0.622	0.853	1.29499e-39
SGSM3	1.26935e-42	0.640482	0.799	0.955	1.1607e-38
TMC6	3.43239e-14	0.640426	0.626	0.852	3.13858e-10
NTAN1	2.60088e-08	0.640394	0.702	0.84	0.000237825
ABL2	1.32184e-16	0.640219	0.847	0.999	1.20869e-12
CSRP1	2.97969e-08	0.640191	0.609	0.859	0.000272463
SEC13	2.23275e-51	0.640176	0.578	0.827	2.04163e-47
DGCR8	8.21314e-32	0.639941	0.593	0.817	7.5101e-28
RHOU	2.70868e-55	0.639676	0.556	0.814	2.47681e-51
EIF4ENIF1	2.41919e-57	0.639612	0.797	0.954	2.2121e-53
MEIS1	3.5194e-35	0.639477	0.696	0.904	3.21814e-31
SAE1	8.7404e-29	0.639379	0.666	0.883	7.99222e-25
MED22	2.60535e-15	0.639099	0.544	0.659	2.38234e-11
SLC30A5	4.57939e-14	0.639007	0.776	0.898	4.18739e-10
SPIDR	1.15671e-30	0.638684	0.791	0.917	1.05769e-26
CARMIL1	8.58958e-36	0.638646	0.829	0.972	7.85431e-32
DGKA	5.58442e-11	0.63829	0.67	0.787	5.1064e-07
WDR5	2.12315e-16	0.638243	0.643	0.777	1.94141e-12
GCFC2	7.7759e-42	0.638093	0.833	0.969	7.11028e-38
BID	4.34688e-19	0.637777	0.469	0.651	3.97478e-15
MITD1	1.68873e-22	0.637475	0.825	0.914	1.54417e-18
ANAPC10	2.77631e-33	0.636595	0.835	0.943	2.53865e-29
TAMALIN	1.34621e-33	0.636243	0.663	0.847	1.23097e-29
FAM214B	5.04105e-19	0.63606	0.597	0.801	4.60953e-15
RAD9A	2.50267e-42	0.635902	0.397	0.636	2.28844e-38
DUSP8	4.93546e-11	0.635606	0.61	0.737	4.51298e-07
CLEC12A	8.07056e-19	0.635055	0.739	0.883	7.37972e-15
DENR	2.34595e-25	0.635055	0.822	0.925	2.14514e-21
WDR83OS	8.95598e-07	0.634985	0.606	0.709	0.00818935
PREX1	1.96547e-27	0.634951	0.755	0.969	1.79722e-23
MEF2B	7.10704e-20	0.634907	0.702	0.827	6.49868e-16
PIGQ	1.45262e-30	0.634805	0.575	0.76	1.32828e-26
TRAF3IP2	8.56108e-62	0.63478	0.742	0.949	7.82825e-58
RSU1	1.05075e-23	0.63477	0.873	0.99	9.60806e-20
RANBP3	2.69919e-63	0.63475	0.735	0.964	2.46814e-59
AFTPH	5.61336e-40	0.634527	0.673	0.901	5.13286e-36
FXYD5	1.30239e-29	0.634371	0.642	0.862	1.19091e-25
TOM1	1.26996e-09	0.634368	0.795	0.916	1.16125e-05
MICU2	1.47383e-28	0.634366	0.872	0.97	1.34767e-24
ULK3	2.34798e-16	0.634154	0.779	0.947	2.14699e-12
ACVR1	9.10491e-12	0.634056	0.793	0.978	8.32553e-08
MRPS11	8.34264e-31	0.63405	0.556	0.745	7.62851e-27
SLC38A6	4.7121e-28	0.633996	0.85	0.995	4.30874e-24
UGP2	1.24083e-09	0.633642	0.825	0.91	1.13461e-05
ATP6V1C1	4.09449e-23	0.633377	0.765	0.897	3.744e-19
CCDC191	1.52063e-30	0.632988	0.718	0.874	1.39047e-26
ATP8B2	9.89337e-22	0.632669	0.695	0.909	9.0465e-18
ACAA1	3.64972e-09	0.632495	0.386	0.493	3.3373e-05
MRRF	4.02198e-27	0.632295	0.709	0.913	3.6777e-23
DNAJB12	2.95284e-33	0.632267	0.675	0.902	2.70008e-29
SBNO2	4.00449e-36	0.632121	0.553	0.811	3.6617e-32
MAP2K4	4.00266e-13	0.632059	0.725	0.955	3.66003e-09
HOXA7	4.75687e-13	0.632033	0.371	0.461	4.34968e-09
KIAA1191	9.72776e-17	0.631569	0.693	0.804	8.89506e-13
FKBP4	4.24357e-06	0.631421	0.476	0.59	0.0388032
ZC3H12C	1.26181e-18	0.631101	0.921	0.988	1.1538e-14
GCLM	1.1114e-13	0.631044	0.72	0.797	1.01627e-09
NOD1	3.04054e-31	0.630567	0.724	0.93	2.78027e-27
CUL9	7.0995e-35	0.629956	0.688	0.843	6.49179e-31
ABHD12	6.35854e-30	0.629786	0.666	0.869	5.81425e-26
MLLT6	7.45832e-16	0.629507	0.668	0.86	6.81989e-12
SLC26A10	1.73058e-34	0.62914	0.725	0.901	1.58244e-30
FBLN5	2.26568e-06	0.629008	0.763	0.858	0.0207173
HOXD3	8.28558e-23	0.629	0.866	0.974	7.57633e-19
WASF2	7.51849e-14	0.628815	0.89	0.979	6.87491e-10
NDUFV1	3.77412e-41	0.62877	0.407	0.669	3.45105e-37
TRERF1	1.57968e-43	0.62875	0.89	0.994	1.44446e-39
GMIP	5.5669e-32	0.628732	0.519	0.745	5.09037e-28
HMG20A	5.09711e-23	0.628071	0.647	0.818	4.66079e-19
ACSF2	4.46246e-25	0.628062	0.503	0.673	4.08047e-21
SATB1	2.2602e-31	0.62796	0.75	0.944	2.06673e-27
RANBP1	2.04353e-09	0.62749	0.626	0.719	1.86861e-05
ERGIC2	6.12145e-45	0.626971	0.821	0.94	5.59746e-41
DCAF4	2.63196e-29	0.626736	0.698	0.89	2.40667e-25
ADAMTS9	7.06273e-09	0.626567	0.888	0.998	6.45816e-05
LRRC8B	7.4011e-20	0.626308	0.749	0.903	6.76757e-16
GRK3	2.15914e-51	0.626175	0.733	0.969	1.97432e-47
P4HA1	3.67268e-46	0.626134	0.672	0.87	3.3583e-42
FKBP11	4.53514e-09	0.625994	0.497	0.632	4.14693e-05
NMRAL1	2.77238e-13	0.625826	0.497	0.633	2.53507e-09
PIH1D1	1.26576e-06	0.625502	0.695	0.775	0.0115741
COX16	2.30945e-07	0.625046	0.779	0.809	0.00211176
ZNF777	1.73332e-43	0.625003	0.622	0.846	1.58494e-39
GANC	1.84221e-25	0.624853	0.87	0.97	1.68452e-21
NAT10	4.91369e-22	0.624771	0.654	0.831	4.49308e-18
SPATS2	2.05222e-23	0.624686	0.833	0.921	1.87655e-19
PACC1	1.27519e-43	0.624594	0.724	0.952	1.16603e-39
PPP1R9A	1.57715e-15	0.62394	0.765	0.947	1.44214e-11
TRIM28	1.26667e-24	0.623865	0.598	0.761	1.15824e-20
HRAS	4.93966e-18	0.623793	0.509	0.64	4.51683e-14
CRIP1	7.32796e-14	0.623652	0.614	0.788	6.70069e-10
SPPL3	4.39148e-33	0.623634	0.892	1	4.01557e-29
MOB2	3.46653e-18	0.623543	0.756	0.923	3.16979e-14
PIP4K2A	2.42654e-17	0.623318	0.803	0.995	2.21883e-13
MAPRE3	2.20474e-35	0.623273	0.803	0.933	2.01601e-31
C9H6orf163	1.00821e-08	0.623207	0.818	0.925	9.21905e-05
NR1H3	2.16428e-19	0.623203	0.55	0.781	1.97902e-15
DPY19L1	9.08583e-17	0.623131	0.74	0.876	8.30808e-13
RABGAP1L	7.09099e-55	0.623018	0.709	0.968	6.48401e-51
ATP8A1	2.09934e-30	0.622966	0.869	0.993	1.91964e-26
PIDD1	4.94876e-28	0.622939	0.568	0.772	4.52514e-24
STAU2	1.74e-48	0.622801	0.845	0.977	1.59106e-44
CCND3	2.79331e-10	0.622762	0.615	0.734	2.5542e-06
LARP1B	3.88606e-11	0.622723	0.787	0.924	3.55341e-07
FIG4	3.13786e-33	0.622388	0.882	0.982	2.86926e-29
VPS26C	5.84389e-44	0.622292	0.649	0.879	5.34365e-40
AARS2	6.31558e-13	0.621881	0.562	0.73	5.77497e-09
CKAP2	5.23408e-51	0.621867	0.515	0.826	4.78604e-47
RCAN1	9.75407e-14	0.621782	0.788	0.99	8.91912e-10
TEX9	7.9871e-26	0.621569	0.892	0.963	7.3034e-22
ELF4	1.07234e-20	0.621523	0.813	0.955	9.80552e-17
PRIM2	3.59232e-41	0.621515	0.884	0.999	3.28481e-37
MSL2	1.61451e-32	0.621451	0.806	0.972	1.47631e-28
DEDD	3.65781e-16	0.621438	0.616	0.829	3.3447e-12
SHE	1.27173e-18	0.621406	0.785	0.935	1.16287e-14
RPS6KA5	8.75258e-21	0.621211	0.941	0.982	8.00336e-17
AGTPBP1	2.34069e-58	0.620853	0.775	0.974	2.14032e-54
YAF2	7.97669e-26	0.620055	0.931	0.989	7.29388e-22
METAP1D	5.86917e-25	0.619934	0.836	0.938	5.36677e-21
MAD1L1	4.77756e-24	0.619907	0.75	0.936	4.3686e-20
C20H5orf34	5.46661e-51	0.619861	0.67	0.858	4.99867e-47
CKAP4	1.46965e-14	0.619853	0.379	0.502	1.34385e-10
VANGL1	2.96884e-55	0.619809	0.712	0.916	2.7147e-51
POLR2I	5.62867e-31	0.619661	0.347	0.519	5.14686e-27
SFXN5	9.03308e-55	0.619533	0.788	0.974	8.25985e-51
FCSK	6.22916e-39	0.619493	0.497	0.73	5.69594e-35
POLR2G	3.15489e-39	0.619488	0.395	0.624	2.88483e-35
NDUFS2	1.43894e-11	0.619485	0.396	0.521	1.31576e-07
WRNIP1	1.51481e-08	0.619471	0.438	0.562	0.000138515
PYGB	2.8284e-10	0.61914	0.622	0.746	2.58629e-06
KCTD11	5.75044e-38	0.619111	0.651	0.87	5.25821e-34
GPR107	5.42672e-15	0.618889	0.772	0.946	4.96219e-11
IARS1	6.90868e-15	0.618836	0.629	0.766	6.31729e-11
RNF169	2.0362e-07	0.618397	0.882	0.973	0.0018619
SKP2	3.39195e-58	0.61758	0.842	0.977	3.1016e-54
TXNDC11	7.24398e-50	0.617537	0.873	0.986	6.6239e-46
EXOSC10	6.42873e-12	0.61746	0.686	0.839	5.87843e-08
NR2C1	1.7821e-14	0.61739	0.798	0.891	1.62955e-10
RECK	2.3478e-33	0.617272	0.856	0.964	2.14683e-29
KANSL3	2.40294e-39	0.617246	0.785	0.975	2.19725e-35
FOXO1	1.37346e-16	0.617146	0.801	0.992	1.25589e-12
PC	1.35991e-18	0.616895	0.691	0.842	1.2435e-14
FAAH	2.63426e-26	0.616879	0.718	0.895	2.40877e-22
SPATA5	1.18256e-21	0.616691	0.825	0.989	1.08133e-17
MAML1	1.44304e-21	0.616499	0.84	0.989	1.31952e-17
AXIN1	2.13948e-34	0.616452	0.728	0.873	1.95634e-30
FAM117A	2.01692e-10	0.616211	0.838	0.865	1.84428e-06
GTPBP4	7.69468e-08	0.615928	0.511	0.684	0.000703602
PUF60	2.80166e-11	0.615821	0.57	0.679	2.56184e-07
ADGRL1	5.39223e-17	0.615792	0.782	0.912	4.93065e-13
PPP1R8	2.2835e-08	0.615652	0.836	0.874	0.000208803
MED25	2.57463e-27	0.614862	0.551	0.753	2.35424e-23
NNT	6.31588e-29	0.614789	0.837	0.979	5.77524e-25
ACTR1A	1.29917e-22	0.61468	0.494	0.676	1.18796e-18
FMO4	1.56215e-44	0.614172	0.687	0.918	1.42843e-40
PLA2G16	1.8967e-12	0.614153	0.711	0.803	1.73434e-08
ITGAL	2.48224e-18	0.614055	0.759	0.891	2.26976e-14
DCPS	1.25457e-17	0.61389	0.785	0.879	1.14718e-13
ITGAV	7.65008e-37	0.613849	0.901	0.994	6.99523e-33
BCL2L12	2.82807e-31	0.613743	0.787	0.885	2.58599e-27
NEK6	4.45016e-12	0.613726	0.754	0.946	4.06923e-08
RCBTB1	1.48393e-33	0.613211	0.858	0.969	1.3569e-29
MIPOL1	2.72845e-17	0.613011	0.877	0.973	2.49489e-13
SMO	1.36533e-33	0.61293	0.701	0.898	1.24846e-29
ATXN7	1.99034e-34	0.612904	0.822	0.979	1.81997e-30
ZBTB18	1.20371e-46	0.612892	0.711	0.881	1.10068e-42
SLC2A13	1.97236e-13	0.61247	0.796	0.998	1.80352e-09
KLHL5	1.19173e-37	0.612417	0.879	0.965	1.08972e-33
KDM3B	4.8923e-32	0.611936	0.858	0.952	4.47352e-28
RARA	1.85167e-20	0.611573	0.595	0.802	1.69316e-16
CEP162	7.82863e-36	0.611345	0.775	0.932	7.1585e-32
GBA2	9.41506e-12	0.610926	0.725	0.882	8.60913e-08
TUBB6	2.99792e-40	0.610526	0.507	0.796	2.7413e-36
SOAT1	3.52263e-76	0.610324	0.687	0.936	3.22109e-72
EEF1E1	4.69333e-18	0.61019	0.544	0.721	4.29158e-14
ARSG	2.60704e-70	0.609961	0.786	0.951	2.38388e-66
FOCAD	7.32253e-35	0.609623	0.856	0.997	6.69572e-31
PDE1B	1.97491e-38	0.609606	0.734	0.905	1.80586e-34
MCCC2	6.80032e-16	0.609499	0.886	0.959	6.21821e-12
THAP3	2.23695e-21	0.609088	0.627	0.795	2.04547e-17
PELP1	1.40654e-28	0.609035	0.698	0.938	1.28614e-24
PLBD1	9.53647e-22	0.608807	0.883	0.94	8.72015e-18
SH3PXD2B	2.761e-33	0.608648	0.848	0.99	2.52466e-29
FAM126B	2.93951e-25	0.608325	0.781	0.974	2.68789e-21
WWC3	1.24269e-19	0.608165	0.8	0.959	1.13632e-15
XPOT	1.66835e-27	0.608083	0.875	0.978	1.52554e-23
GATD1	5.114e-14	0.608014	0.556	0.69	4.67624e-10
NUDT3	1.20076e-21	0.607875	0.84	0.979	1.09798e-17
DZANK1	8.14031e-08	0.607873	0.629	0.743	0.00074435
RCHY1	2.91781e-53	0.60783	0.836	0.906	2.66804e-49
MRPL21	2.67633e-06	0.607562	0.736	0.8	0.0244724
KLHL13	3.00707e-27	0.607419	0.903	0.945	2.74966e-23
PID1	2.41904e-16	0.607339	0.904	0.998	2.21197e-12
LRP5	2.89849e-09	0.607025	0.81	0.94	2.65038e-05
UFD1	6.04968e-13	0.606846	0.639	0.737	5.53183e-09
MAP3K11	3.80236e-20	0.606446	0.739	0.874	3.47687e-16
SH3KBP1	4.55104e-23	0.605678	0.81	0.975	4.16147e-19
CMC2	3.0954e-62	0.605328	0.644	0.888	2.83044e-58
JADE2	9.17167e-26	0.605173	0.693	0.869	8.38658e-22
COMMD1	8.31722e-13	0.60508	0.852	0.959	7.60527e-09
EXOSC7	5.06176e-70	0.604967	0.728	0.928	4.62847e-66
ATG13	2.78393e-12	0.604943	0.838	0.896	2.54563e-08
CMAS	1.19271e-14	0.604941	0.619	0.749	1.09062e-10
ATXN10	1.66964e-27	0.604723	0.761	0.953	1.52672e-23
QDPR	7.98745e-23	0.604638	0.407	0.59	7.30373e-19
ABT1	2.02102e-14	0.604615	0.459	0.591	1.84802e-10
LYRM4	4.44293e-51	0.604445	0.731	0.896	4.06261e-47
ZNF197	8.57877e-82	0.604324	0.436	0.776	7.84443e-78
TYK2	8.56413e-30	0.60422	0.661	0.877	7.83104e-26
GYPC	2.32286e-08	0.6038	0.806	0.863	0.000212402
KHDRBS3	3.91032e-32	0.603757	0.61	0.819	3.57559e-28
YEATS4	5.45372e-17	0.60336	0.626	0.773	4.98689e-13
TRMT44	3.11306e-10	0.603056	0.579	0.722	2.84658e-06
PPP4C	3.02246e-21	0.603026	0.569	0.757	2.76374e-17
SLC41A2	4.097e-24	0.603018	0.732	0.876	3.7463e-20
KLHL29	1.31641e-65	0.603018	0.751	0.969	1.20372e-61
SEPTIN4	1.55931e-13	0.602904	0.771	0.842	1.42583e-09
CAPS	3.49959e-48	0.6027	0.41	0.653	3.20002e-44
STXBP4	1.3572e-51	0.602444	0.882	0.987	1.24102e-47
LARS2	2.56262e-24	0.602255	0.877	0.979	2.34326e-20
C1GALT1	2.70693e-66	0.602036	0.735	0.94	2.47522e-62
TP53I13	2.91276e-23	0.601671	0.563	0.744	2.66342e-19
PCBD2	5.82745e-53	0.601501	0.583	0.856	5.32862e-49
HEBP1	2.18806e-28	0.601453	0.783	0.883	2.00076e-24
ATXN7L1.1	4.21368e-53	0.601138	0.746	0.974	3.85299e-49
ECSCR	5.91943e-22	0.601051	0.686	0.854	5.41273e-18
UBE2N	4.70959e-43	0.601026	0.759	0.935	4.30645e-39
SLC4A7	2.1228e-06	0.600525	0.682	0.818	0.0194109
CD5L	6.17059e-24	0.600347	0.565	0.767	5.64239e-20
FGR	1.78694e-34	0.600229	0.599	0.787	1.63398e-30
RARRES1	1.20692e-35	0.599759	0.644	0.821	1.10361e-31
LETM1	7.51828e-10	0.59948	0.662	0.823	6.87471e-06
VPS37B	4.41996e-20	0.59931	0.803	0.942	4.04161e-16
INPP5D	1.91851e-33	0.599267	0.745	0.986	1.75429e-29
EFL1	4.43229e-24	0.599208	0.774	0.956	4.05289e-20
ILF3	5.22274e-10	0.599183	0.607	0.766	4.77567e-06
PDPK1	5.97362e-46	0.599005	0.798	0.956	5.46228e-42
ADPGK	1.45593e-16	0.598921	0.717	0.834	1.3313e-12
PRKCH	1.04967e-06	0.598614	0.885	1	0.00959819
VASH1	5.09821e-20	0.598375	0.821	0.942	4.66181e-16
RNF130	1.68401e-12	0.598317	0.896	0.994	1.53986e-08
FUT8	9.13043e-32	0.598295	0.808	0.984	8.34886e-28
ZNF655	4.62452e-32	0.598055	0.794	0.929	4.22866e-28
ARPIN	1.95518e-32	0.597946	0.618	0.796	1.78782e-28
B3GAT3	3.27023e-12	0.59786	0.716	0.82	2.9903e-08
DEPDC5	3.45761e-55	0.597646	0.755	0.939	3.16164e-51
MLF2	1.43114e-10	0.597471	0.431	0.553	1.30863e-06
PPP2CB	2.23243e-21	0.597337	0.653	0.851	2.04133e-17
SACS	8.43145e-24	0.597157	0.762	0.914	7.70972e-20
TOM1L2	3.32697e-40	0.596728	0.849	0.99	3.04218e-36
CASP3	1.35813e-12	0.5967	0.625	0.77	1.24188e-08
ATG4A	6.14885e-37	0.596608	0.696	0.89	5.62251e-33
HDHD2	8.69757e-32	0.596297	0.8	0.909	7.95306e-28
MTO1	6.30329e-11	0.59621	0.838	0.927	5.76373e-07
ACAD9	3.52117e-16	0.596122	0.41	0.571	3.21976e-12
TCTN1	1.91739e-08	0.595393	0.611	0.706	0.000175326
IL27RA	5.21469e-51	0.595343	0.527	0.809	4.76831e-47
KLHDC10	1.66135e-20	0.595292	0.878	0.994	1.51914e-16
PTOV1	1.64148e-34	0.594904	0.527	0.729	1.50097e-30
TMEM161B	2.37637e-28	0.594502	0.773	0.959	2.17295e-24
TRMU	7.49637e-07	0.59444	0.764	0.855	0.00685468
NEURL2	2.95074e-34	0.594301	0.649	0.813	2.69816e-30
SELENOF	8.88342e-25	0.594158	0.698	0.835	8.123e-21
CDYL	1.48733e-29	0.593641	0.75	0.913	1.36001e-25
DIPK2B	1.51922e-20	0.593631	0.721	0.961	1.38918e-16
THYN1	1.39442e-08	0.593532	0.522	0.658	0.000127506
RRAS2	7.31311e-47	0.59331	0.83	0.958	6.68711e-43
ZBTB34	6.36786e-14	0.593216	0.808	0.916	5.82277e-10
ABCC1	1.71284e-28	0.593125	0.907	0.995	1.56622e-24
SEC23IP	5.55166e-36	0.592741	0.742	0.87	5.07644e-32
LTA4H	1.95011e-36	0.592386	0.855	0.924	1.78318e-32
TPK1	2.24063e-16	0.592308	0.816	0.99	2.04883e-12
CMPK1	2.61795e-23	0.592262	0.71	0.867	2.39385e-19
NAE1	3.34757e-10	0.591813	0.764	0.84	3.06102e-06
PRCP	3.93246e-37	0.591682	0.749	0.877	3.59584e-33
PLPP5	9.93599e-21	0.591594	0.484	0.656	9.08547e-17
DTX2	5.35317e-12	0.591531	0.694	0.823	4.89494e-08
EIF3L	5.25004e-35	0.591239	0.573	0.801	4.80063e-31
GNB3	3.31722e-24	0.591182	0.385	0.525	3.03327e-20
OXSR1	1.09184e-21	0.590832	0.785	0.955	9.98381e-18
RABEP2	2.36817e-26	0.590752	0.533	0.738	2.16545e-22
IMPA1	7.22044e-32	0.590492	0.717	0.867	6.60237e-28
PPP1R15A	1.90724e-06	0.590456	0.355	0.416	0.0174398
ZRANB3	1.04068e-22	0.590342	0.917	0.988	9.51594e-19
PAAF1	1.70964e-40	0.590211	0.677	0.884	1.56329e-36
BCKDHB	9.88456e-76	0.590202	0.796	0.993	9.03844e-72
TSPAN18	6.51362e-09	0.59015	0.903	0.99	5.95606e-05
CMYA5	2.3341e-13	0.589683	0.617	0.796	2.1343e-09
TMEM156	1.85837e-24	0.589588	0.764	0.916	1.6993e-20
SEPTIN8	1.24025e-24	0.589397	0.691	0.885	1.13409e-20
SLC9A9	3.96965e-10	0.589141	0.875	0.991	3.62985e-06
ATG7	5.53933e-22	0.589093	0.865	0.982	5.06517e-18
NAGPA	2.01858e-07	0.588782	0.792	0.866	0.00184579
MFAP2	1.76257e-11	0.588678	0.631	0.765	1.6117e-07
CTNNAL1	1.51434e-24	0.588624	0.728	0.908	1.38471e-20
RENBP	4.07671e-08	0.588344	0.5	0.589	0.000372774
DUSP15	1.33234e-39	0.588037	0.393	0.659	1.2183e-35
ZBTB1	2.36841e-18	0.587908	0.705	0.863	2.16568e-14
SLC20A1	7.58591e-08	0.587584	0.795	0.893	0.000693656
PAK1IP1	2.04928e-09	0.58737	0.589	0.697	1.87386e-05
DNAL1	5.24447e-24	0.586831	0.595	0.788	4.79554e-20
HERC6	6.8404e-18	0.586817	0.844	0.931	6.25486e-14
FSCN1	2.71778e-26	0.586749	0.698	0.802	2.48514e-22
MAPK14	2.03284e-31	0.586734	0.757	0.961	1.85883e-27
AASS	1.29027e-47	0.586281	0.882	0.952	1.17982e-43
ERC1	7.30343e-15	0.586154	0.872	0.994	6.67826e-11
XPNPEP1	6.71779e-51	0.58514	0.634	0.881	6.14274e-47
ANAPC2	6.16908e-15	0.585092	0.555	0.765	5.64101e-11
ASB8	5.41623e-08	0.584625	0.754	0.708	0.00049526
GLCE	2.96299e-16	0.584558	0.819	0.977	2.70936e-12
LMBR1L	4.9987e-21	0.584498	0.755	0.874	4.57081e-17
SFT2D2	4.73275e-68	0.584448	0.857	0.986	4.32763e-64
SDC4	9.47044e-12	0.584195	0.624	0.718	8.65977e-08
GUCD1	6.2356e-28	0.584103	0.74	0.872	5.70184e-24
G2E3	3.31294e-06	0.58384	0.905	0.971	0.0302935
CYP2D14	1.15868e-54	0.583356	0.43	0.75	1.0595e-50
TSC2	5.12594e-33	0.583312	0.749	0.94	4.68716e-29
ELMOD3	1.14828e-35	0.582943	0.719	0.885	1.04999e-31
EIPR1	3.99841e-44	0.582896	0.674	0.858	3.65615e-40
NFKBIZ	3.66237e-10	0.58283	0.618	0.797	3.34887e-06
DCUN1D2	4.28587e-13	0.582808	0.845	0.94	3.919e-09
TENT4A	7.75006e-51	0.582623	0.776	0.962	7.08665e-47
CHCHD5	1.72945e-07	0.582584	0.572	0.674	0.00158141
PPP6R1	5.22649e-19	0.582516	0.754	0.951	4.7791e-15
TIMELESS	7.95356e-12	0.58242	0.818	0.893	7.27273e-08
GTF3A	2.90814e-23	0.5821	0.442	0.622	2.6592e-19
LPCAT2	1.5471e-32	0.581698	0.828	0.975	1.41467e-28
STX18	2.21552e-38	0.581518	0.865	0.971	2.02587e-34
ATOH8	7.40289e-11	0.581192	0.757	0.931	6.7692e-07
FAM174A	1.50672e-22	0.581035	0.712	0.823	1.37775e-18
RNF125	8.05151e-38	0.581029	0.825	0.982	7.3623e-34
PDRG1	1.62057e-07	0.580515	0.584	0.687	0.00148185
ANXA7	3.47124e-38	0.580399	0.677	0.878	3.1741e-34
ENPP2	9.22853e-15	0.580355	0.898	0.985	8.43857e-11
EMP2	5.02359e-74	0.580001	0.776	0.942	4.59357e-70
ST6GALNAC4	3.74725e-32	0.579895	0.415	0.619	3.42649e-28
TAF6L	4.16641e-13	0.579877	0.805	0.865	3.80976e-09
NSUN5	3.84481e-23	0.579868	0.553	0.735	3.51569e-19
TMEM161A	1.8041e-23	0.579657	0.724	0.819	1.64967e-19
RAP1GDS1	2.97854e-14	0.579533	0.797	0.99	2.72358e-10
SIL1	4.35315e-49	0.579462	0.819	0.973	3.98052e-45
GFOD2	3.499e-57	0.579264	0.786	0.958	3.19949e-53
MIER2	1.60046e-28	0.578956	0.581	0.76	1.46346e-24
ABCB7	8.00979e-23	0.578879	0.847	0.974	7.32415e-19
PGAM5	3.63212e-24	0.578355	0.496	0.683	3.32121e-20
PARD3	4.62456e-12	0.577807	0.896	0.989	4.2287e-08
TXNL4A	1.0435e-07	0.577805	0.527	0.649	0.000954179
HNRNPLL	5.17546e-49	0.577667	0.712	0.92	4.73244e-45
RFX1	5.95671e-47	0.577603	0.82	0.938	5.44682e-43
COPG1	1.1617e-19	0.577505	0.554	0.724	1.06226e-15
ACBD6	1.50295e-41	0.577495	0.822	0.975	1.37429e-37
RCBTB2	5.19108e-21	0.577409	0.924	0.978	4.74672e-17
AGRN	4.97359e-54	0.577364	0.459	0.756	4.54785e-50
PRKCB	1.80941e-75	0.577232	0.823	0.975	1.65453e-71
RRP1	1.53696e-27	0.577219	0.537	0.753	1.4054e-23
AKIP1	3.40594e-33	0.576441	0.332	0.5	3.11439e-29
IP6K1	3.00246e-18	0.576313	0.82	0.962	2.74545e-14
BOD1	5.31471e-52	0.576308	0.601	0.831	4.85977e-48
DPH6	1.36552e-11	0.576276	0.813	0.964	1.24864e-07
TMEM260	1.80932e-35	0.576236	0.877	0.987	1.65444e-31
FAM20C	9.17668e-22	0.576192	0.578	0.758	8.39116e-18
ACCS	6.0888e-07	0.576069	0.555	0.656	0.0055676
SIPA1	1.05675e-11	0.57606	0.68	0.804	9.66293e-08
POLR1A	1.18514e-42	0.575759	0.572	0.796	1.08369e-38
CSNK1E	7.56017e-24	0.575739	0.711	0.893	6.91302e-20
RBM41	6.82132e-22	0.575705	0.879	0.993	6.23742e-18
ZDHHC5	2.94662e-32	0.575482	0.616	0.841	2.69439e-28
BAHD1	5.25681e-23	0.575348	0.698	0.834	4.80682e-19
HEXD	1.17475e-73	0.575096	0.762	0.951	1.07419e-69
IFT52	2.69081e-32	0.575025	0.594	0.802	2.46048e-28
DGUOK	8.02108e-46	0.574874	0.776	0.875	7.33448e-42
CCDC102A	8.77036e-20	0.574811	0.602	0.76	8.01962e-16
PAWR	2.66862e-19	0.574444	0.736	0.965	2.44019e-15
ANGPT2	5.69954e-10	0.574384	0.668	0.791	5.21166e-06
SLC39A11	1.60056e-20	0.574285	0.803	0.997	1.46355e-16
TOMM6	1.87429e-07	0.574258	0.463	0.567	0.00171385
MAP3K3	9.2199e-18	0.574152	0.841	0.95	8.43068e-14
YBX3	1.50806e-09	0.573988	0.699	0.792	1.37897e-05
MAOA	9.23945e-21	0.573956	0.827	0.937	8.44855e-17
SLC35F6	1.04566e-40	0.573753	0.518	0.759	9.56153e-37
NEU3	2.07602e-19	0.573462	0.805	0.939	1.89831e-15
ATG5	1.64364e-24	0.573162	0.844	0.939	1.50295e-20
USP14	6.50476e-33	0.572984	0.617	0.811	5.94795e-29
NFS1	7.86153e-21	0.572812	0.537	0.741	7.18858e-17
FKBP15	2.01601e-12	0.572591	0.784	0.928	1.84344e-08
ASB11	6.82076e-26	0.572584	0.579	0.803	6.23691e-22
ZNF654	9.26324e-20	0.57246	0.869	0.992	8.47031e-16
NEPRO	2.13213e-23	0.572368	0.81	0.918	1.94962e-19
EIF2B3	3.27416e-46	0.572222	0.821	0.952	2.99389e-42
TRPM4	1.20976e-33	0.572114	0.742	0.95	1.10621e-29
MAIP1	1.58996e-10	0.5721	0.497	0.613	1.45386e-06
PSTPIP1	1.53628e-35	0.572083	0.643	0.85	1.40477e-31
RYK	1.26336e-20	0.572053	0.926	0.977	1.15521e-16
CPD	5.51452e-38	0.571927	0.854	0.936	5.04248e-34
ATP6V1B2	4.02957e-14	0.571866	0.793	0.869	3.68464e-10
SEPSECS	3.07078e-42	0.57183	0.864	0.954	2.80793e-38
RPS6KA3	1.28591e-24	0.571674	0.851	0.993	1.17583e-20
APEX1	2.25643e-09	0.570968	0.46	0.578	2.06328e-05
TMEM147	1.96595e-19	0.570938	0.378	0.516	1.79766e-15
BIN2	5.97277e-45	0.570745	0.767	0.982	5.4615e-41
DPCD	6.95902e-46	0.570489	0.673	0.878	6.36332e-42
ITGA5	1.32087e-21	0.570363	0.724	0.913	1.2078e-17
CASKIN2	1.66515e-10	0.570307	0.561	0.729	1.52261e-06
DCAF11	1.21533e-22	0.569989	0.557	0.761	1.1113e-18
FBLN2	7.53329e-10	0.569987	0.614	0.749	6.88844e-06
TAF8	4.57324e-07	0.569431	0.859	0.911	0.00418177
ARL8B	6.203e-76	0.569386	0.8	0.962	5.67202e-72
AHCYL2	5.14803e-22	0.569161	0.908	0.986	4.70735e-18
TRIM27	2.07415e-21	0.568835	0.755	0.837	1.89661e-17
TSEN34	2.45623e-20	0.568834	0.473	0.61	2.24598e-16
MINK1	8.21929e-07	0.568832	0.724	0.861	0.00751572
HEXA	4.1578e-51	0.568764	0.862	0.951	3.80189e-47
MFHAS1	6.26612e-31	0.568682	0.821	0.987	5.72974e-27
SUGCT	2.71312e-28	0.568463	0.975	1	2.48087e-24
MACROD1	3.0996e-80	0.568316	0.615	0.883	2.83427e-76
SNRNP35	9.72168e-10	0.568212	0.635	0.743	8.8895e-06
YTHDF1	9.0647e-43	0.568017	0.736	0.524	8.28876e-39
ZC3H12A	1.2083e-12	0.567524	0.519	0.695	1.10487e-08
TPP2	8.95532e-08	0.567194	0.822	0.852	0.000818875
FAM168A	8.50898e-13	0.567135	0.86	0.991	7.78061e-09
PRPF4	5.02111e-13	0.567134	0.571	0.71	4.59131e-09
PLSCR2	2.6713e-45	0.567055	0.72	0.924	2.44264e-41
ACYP2	2.3368e-14	0.566877	0.815	0.975	2.13677e-10
ERRFI1	1.35477e-13	0.566711	0.43	0.594	1.23881e-09
MORF4L2	2.97684e-16	0.566668	0.602	0.776	2.72202e-12
EIF4B	1.48056e-07	0.566648	0.601	0.698	0.00135382
PMM2	8.39334e-22	0.566558	0.549	0.74	7.67487e-18
CSTF3	8.70235e-28	0.566321	0.825	0.988	7.95743e-24
ELP4	1.02831e-26	0.566266	0.944	0.996	9.40288e-23
ALKBH8	9.09753e-40	0.566102	0.768	0.981	8.31878e-36
CHST7	4.52518e-06	0.566049	0.913	1	0.0413782
CCDC85C	1.2612e-66	0.565983	0.544	0.831	1.15324e-62
PRELID3B	1.34507e-25	0.56551	0.653	0.809	1.22993e-21
UBL7	6.479e-23	0.565241	0.498	0.679	5.9244e-19
LMNA	3.31479e-15	0.565233	0.667	0.83	3.03105e-11
CDK5RAP3	4.36328e-23	0.565173	0.65	0.836	3.98979e-19
VPS45	2.29089e-18	0.565072	0.841	0.92	2.09479e-14
SMAD2	1.88766e-17	0.565022	0.876	0.991	1.72608e-13
JDP2	5.70533e-11	0.564788	0.696	0.876	5.21696e-07
ARFIP1	1.38368e-30	0.564739	0.879	0.955	1.26524e-26
WDR24	1.30365e-14	0.564703	0.608	0.786	1.19206e-10
GMPS	2.62511e-08	0.56429	0.793	0.894	0.00024004
GPR137B	1.64309e-46	0.564157	0.794	0.968	1.50244e-42
FAM102B	2.42356e-36	0.564012	0.889	0.979	2.21611e-32
SART3	1.09147e-21	0.563839	0.626	0.794	9.98042e-18
IRAK3	2.3826e-27	0.563654	0.789	0.937	2.17865e-23
PLCG1	6.43794e-34	0.563511	0.84	0.966	5.88685e-30
MBD1	6.17145e-23	0.56346	0.758	0.951	5.64317e-19
SEC61A1	1.80452e-18	0.563316	0.45	0.631	1.65005e-14
SAMHD1	1.48886e-15	0.563251	0.826	0.977	1.36142e-11
YRDC	1.01234e-11	0.563024	0.363	0.465	9.25683e-08
STX8	1.58002e-22	0.56301	0.914	0.986	1.44477e-18
MIER3	2.04311e-12	0.562458	0.825	0.869	1.86822e-08
BCAR1	3.09431e-35	0.562245	0.672	0.897	2.82944e-31
WDR37	1.73979e-26	0.562116	0.753	0.935	1.59087e-22
GLI3	2.22126e-25	0.562058	0.906	0.999	2.03112e-21
DISP1	2.64933e-06	0.561549	0.931	1	0.0242254
TARBP1	1.71193e-23	0.561369	0.859	0.924	1.56539e-19
PDIA5	1.01416e-10	0.561145	0.768	0.912	9.27352e-07
ARV1	8.97298e-56	0.560787	0.617	0.848	8.2049e-52
DCTN5	3.9701e-10	0.560488	0.735	0.866	3.63026e-06
GFM2	1.05775e-43	0.560473	0.818	0.944	9.67211e-40
PCGF2	2.7499e-17	0.560297	0.527	0.674	2.51451e-13
HEATR6	1.03929e-26	0.5602	0.736	0.85	9.50323e-23
TP53BP2	6.10745e-26	0.559988	0.775	0.901	5.58466e-22
ADAMTS1	5.08058e-31	0.559906	0.608	0.825	4.64568e-27
ABHD1	6.25757e-11	0.559738	0.452	0.606	5.72192e-07
ADAM15	1.8779e-06	0.559519	0.718	0.882	0.0171715
SPCS3	1.48466e-14	0.559465	0.514	0.644	1.35758e-10
AGBL5	1.51456e-07	0.55927	0.734	0.832	0.00138492
PHKG2	3.23154e-46	0.5592	0.505	0.761	2.95492e-42
PALLD	7.5689e-14	0.559181	0.847	0.934	6.921e-10
RAF1	4.70193e-06	0.558384	0.784	0.948	0.0429945
ZNF653	6.1467e-28	0.558382	0.689	0.889	5.62054e-24
PPM1H	9.21916e-11	0.557976	0.928	0.998	8.43e-07
TMEM131	6.01469e-18	0.557673	0.901	0.993	5.49983e-14
CXXC1	2.56041e-12	0.556929	0.612	0.788	2.34124e-08
GSDMB	4.38666e-41	0.556667	0.711	0.941	4.01116e-37
RUSC2	1.26029e-48	0.556199	0.846	0.974	1.1524e-44
PAK4	3.78333e-26	0.556165	0.794	0.92	3.45947e-22
HDAC2	1.55202e-21	0.556075	0.735	0.882	1.41917e-17
MTG1	3.93852e-09	0.555733	0.703	0.768	3.60138e-05
CD68	8.77692e-11	0.555463	0.511	0.636	8.02562e-07
RPL7L1	1.03284e-15	0.55528	0.45	0.625	9.44427e-12
BRWD3	1.87012e-32	0.555259	0.823	0.978	1.71004e-28
ZNF382	2.93232e-43	0.55524	0.832	0.947	2.68131e-39
NOX4	8.14729e-37	0.555219	0.837	0.986	7.44988e-33
CZIB	4.3215e-27	0.554855	0.491	0.726	3.95158e-23
ITGAM	3.45577e-40	0.554757	0.64	0.94	3.15996e-36
DDX55	1.24075e-13	0.554699	0.734	0.792	1.13454e-09
MSH2	1.17158e-10	0.554535	0.808	0.835	1.0713e-06
CYB561A3	1.85025e-09	0.554519	0.653	0.73	1.69187e-05
ZNF268	6.65126e-19	0.554366	0.904	0.967	6.08192e-15
MAN1A1	3.79213e-15	0.554294	0.842	0.974	3.46752e-11
STK40	6.88268e-21	0.553754	0.726	0.854	6.29352e-17
RANBP9	1.56708e-30	0.55348	0.788	0.986	1.43294e-26
CCDC106	3.26803e-09	0.55327	0.56	0.647	2.98829e-05
ESD	7.03527e-16	0.553211	0.68	0.789	6.43305e-12
PPIP5K1	6.57765e-12	0.553086	0.721	0.815	6.0146e-08
SSH1	5.02359e-74	0.552816	0.779	0.959	4.59357e-70
GALNT15	3.55328e-10	0.552632	0.671	0.765	3.24912e-06
RAD23B	2.84655e-29	0.552615	0.799	0.897	2.60288e-25
FLII	1.63059e-24	0.551806	0.324	0.45	1.49101e-20
ERI3	2.24805e-68	0.551495	0.793	0.945	2.05561e-64
ALKBH3	1.80296e-35	0.551492	0.782	0.922	1.64863e-31
CAPN2	2.51754e-33	0.551394	0.768	0.92	2.30204e-29
CSNK2A1	8.5741e-27	0.550679	0.892	0.97	7.84015e-23
ARMC6	9.25239e-19	0.550285	0.673	0.819	8.46039e-15
RBAK	1.00671e-26	0.550234	0.587	0.776	9.20531e-23
C3H1orf52	2.54477e-06	0.549446	0.604	0.721	0.0232694
GJA4	1.34009e-60	0.549394	0.687	0.893	1.22538e-56
BANF1	2.39417e-14	0.54931	0.402	0.523	2.18923e-10
SLC37A2	1.23326e-18	0.549235	0.395	0.552	1.1277e-14
MRPS35	7.06585e-29	0.548917	0.843	0.941	6.46101e-25
DRG2	4.4237e-40	0.548871	0.349	0.594	4.04503e-36
SMU1	4.15544e-12	0.548847	0.866	0.879	3.79973e-08
CRACD	3.17031e-11	0.548656	0.68	0.794	2.89893e-07
APBA1	7.74291e-38	0.548621	0.921	0.99	7.08012e-34
MAPKAPK5	1.58142e-29	0.548571	0.715	0.888	1.44605e-25
ST3GAL4	1.24508e-14	0.548359	0.925	0.959	1.1385e-10
TPST2	1.38163e-15	0.548071	0.86	0.991	1.26337e-11
GPR155	1.23225e-32	0.547973	0.797	0.897	1.12677e-28
BLOC1S2	1.10294e-18	0.547901	0.64	0.786	1.00853e-14
EIF3H	1.07528e-12	0.547724	0.748	0.845	9.83233e-09
CEP68	2.42767e-14	0.547689	0.806	0.901	2.21986e-10
EHMT1	5.40501e-34	0.547484	0.784	0.944	4.94234e-30
PEX14	1.45435e-17	0.547152	0.881	0.964	1.32986e-13
CR2	1.25653e-28	0.547087	0.815	0.927	1.14897e-24
EXO5	4.65874e-18	0.546918	0.616	0.762	4.25995e-14
TBL3	2.80449e-27	0.546876	0.492	0.7	2.56442e-23
STARD3NL	1.05659e-41	0.546567	0.863	0.945	9.66148e-38
ANKIB1	3.769e-06	0.54628	0.877	0.966	0.0344638
CD83	7.19471e-15	0.545894	0.741	0.904	6.57885e-11
C29H11orf68	1.71482e-32	0.545807	0.435	0.618	1.56803e-28
LTBR	5.08759e-19	0.545785	0.625	0.772	4.6521e-15
POLB	5.87902e-32	0.545422	0.633	0.85	5.37578e-28
ATP6V0A2	5.07603e-11	0.54532	0.698	0.799	4.64152e-07
RMDN2	1.24304e-59	0.545238	0.786	0.962	1.13664e-55
GTF2IRD2	5.41007e-23	0.545115	0.798	0.953	4.94697e-19
ZNF593	3.76521e-29	0.544987	0.378	0.597	3.44291e-25
HSPA14	4.60186e-09	0.544801	0.635	0.754	4.20794e-05
TCF3	7.89405e-24	0.544609	0.709	0.836	7.21832e-20
FAM193B	5.20911e-23	0.544522	0.713	0.907	4.76321e-19
EPS15L1	2.04308e-11	0.544454	0.864	0.988	1.86819e-07
UBP1	1.84086e-19	0.544339	0.914	0.979	1.68328e-15
GRK2	1.01627e-20	0.54415	0.575	0.761	9.29273e-17
MED27	6.90855e-29	0.543999	0.788	0.977	6.31718e-25
RCN2	4.01718e-38	0.543862	0.693	0.881	3.67331e-34
SRSF3	1.63285e-12	0.543844	0.737	0.85	1.49308e-08
SIRT7	1.31011e-15	0.543625	0.551	0.727	1.19796e-11
DKC1	2.03919e-10	0.54345	0.594	0.739	1.86463e-06
RUFY1	3.37498e-37	0.543205	0.763	0.937	3.08609e-33
KATNBL1	3.30457e-55	0.543133	0.851	0.991	3.0217e-51
STK4	1.7757e-22	0.543037	0.802	0.911	1.6237e-18
UQCR11	1.47875e-10	0.54288	0.448	0.531	1.35217e-06
DCHS1	1.84433e-11	0.542637	0.672	0.807	1.68646e-07
TRIM38	1.42085e-19	0.541542	0.651	0.777	1.29922e-15
ANKRD28	4.60874e-30	0.541507	0.926	0.999	4.21423e-26
CHST1	7.49344e-15	0.541457	0.841	0.922	6.852e-11
MEAF6	7.69564e-13	0.541348	0.699	0.818	7.03689e-09
CELF1	2.75603e-25	0.541282	0.796	0.976	2.52012e-21
HEATR1	1.32937e-26	0.541016	0.749	0.912	1.21558e-22
OTUD4	3.11714e-13	0.540987	0.788	0.877	2.85031e-09
TENM1	4.78279e-10	0.540408	0.689	0.83	4.37339e-06
PDE8A	3.06014e-09	0.540403	0.889	0.995	2.79819e-05
SRBD1	2.87093e-21	0.540207	0.846	0.965	2.62518e-17
SYTL2	7.49843e-35	0.540175	0.839	0.971	6.85657e-31
BTBD10	1.67936e-10	0.540057	0.9	0.966	1.53561e-06
C3H1orf54	2.32572e-12	0.54	0.575	0.694	2.12664e-08
RNF111	3.39838e-17	0.539959	0.837	0.944	3.10748e-13
CDS2	1.04113e-17	0.539911	0.84	0.888	9.52006e-14
ZNF410	8.65719e-18	0.539906	0.767	0.929	7.91613e-14
UBE2D2	7.36372e-30	0.539806	0.842	0.959	6.73338e-26
INPP5B	4.36145e-42	0.53954	0.827	0.936	3.98811e-38
CEP128	7.78647e-23	0.539401	0.883	0.978	7.11995e-19
SH3BP4	3.60861e-38	0.53922	0.82	0.963	3.29972e-34
DNPEP	4.13062e-23	0.539036	0.584	0.764	3.77704e-19
CDC23	3.45047e-18	0.538632	0.762	0.862	3.15511e-14
INTS7	7.45532e-08	0.53828	0.914	0.959	0.000681714
BPNT1	1.09403e-19	0.538153	0.758	0.845	1.00038e-15
MAP3K12	1.14501e-25	0.538031	0.648	0.862	1.047e-21
AIG1	7.10111e-67	0.537916	0.931	0.973	6.49326e-63
COQ5	1.43624e-35	0.537879	0.566	0.768	1.3133e-31
UBAP1	9.67684e-36	0.537758	0.887	0.975	8.84851e-32
IPO11	1.2471e-47	0.537732	0.919	0.993	1.14035e-43
ZWILCH	6.30722e-39	0.537601	0.679	0.888	5.76732e-35
FADD	1.43463e-12	0.537595	0.459	0.596	1.31183e-08
KANSL1L	7.98048e-22	0.537256	0.966	0.99	7.29735e-18
PDE3A	5.992e-42	0.53696	0.89	0.99	5.47909e-38
URI1	1.04442e-26	0.536936	0.807	0.906	9.55018e-23
LSM11	5.30601e-17	0.536686	0.712	0.825	4.85182e-13
ICA1	7.5093e-11	0.53666	0.932	0.988	6.8665e-07
ZNF277	7.25052e-32	0.536455	0.877	0.994	6.62987e-28
ARAF	5.79894e-07	0.536169	0.719	0.811	0.00530255
DARS2	9.26542e-67	0.536169	0.734	0.923	8.4723e-63
BFAR	3.45322e-10	0.536165	0.723	0.838	3.15762e-06
AEBP1	3.09287e-34	0.535786	0.351	0.563	2.82812e-30
TC2N	2.82968e-10	0.535767	0.896	0.955	2.58746e-06
MRPL35	2.90279e-22	0.535582	0.705	0.808	2.65431e-18
KIF16B	4.77018e-22	0.535348	0.915	0.989	4.36185e-18
AVL9	3.39681e-35	0.534994	0.865	0.968	3.10604e-31
ILRUN	3.2768e-15	0.534888	0.818	0.971	2.99631e-11
XPO4	1.14934e-31	0.534696	0.819	0.923	1.05096e-27
SCLT1	3.09056e-22	0.534669	0.959	0.988	2.82601e-18
TFG	1.2469e-08	0.534522	0.797	0.846	0.000114016
RARS2	6.52211e-21	0.534189	0.883	0.956	5.96382e-17
ADCY7	1.89885e-28	0.534135	0.728	0.916	1.73631e-24
ENY2	3.09756e-06	0.533833	0.396	0.477	0.0283241
BCL9	7.40502e-25	0.533794	0.858	0.979	6.77115e-21
DDX10	1.97258e-45	0.533626	0.776	0.947	1.80372e-41
NME6	2.48469e-10	0.533293	0.531	0.62	2.272e-06
LRRC8A	1.51254e-07	0.53318	0.647	0.753	0.00138307
COG5	1.72422e-17	0.533151	0.903	0.998	1.57663e-13
NF1	1.645e-20	0.533141	0.856	0.99	1.50418e-16
TMEM225B	1.47781e-09	0.532906	0.779	0.857	1.35131e-05
STOM	5.17729e-31	0.532868	0.898	0.979	4.73411e-27
SIMC1	7.04888e-47	0.532617	0.87	0.99	6.44549e-43
URB1	5.9054e-34	0.532383	0.606	0.796	5.39989e-30
KIF1C	3.60829e-35	0.532312	0.463	0.755	3.29942e-31
ZNF236	2.00205e-16	0.532174	0.815	0.856	1.83067e-12
GAMT	1.12175e-08	0.532165	0.565	0.699	0.000102572
STT3B	3.00883e-06	0.531945	0.767	0.929	0.0275128
DBF4	6.04411e-09	0.531672	0.733	0.819	5.52673e-05
RAB4B	2.11435e-06	0.53162	0.636	0.705	0.0193336
SMIM20	1.18167e-16	0.531405	0.494	0.635	1.08051e-12
DDR2	8.06632e-26	0.531359	0.966	0.992	7.37584e-22
PLXNC1	2.01861e-29	0.531251	0.673	0.935	1.84582e-25
PRORP	2.86996e-32	0.531079	0.743	0.95	2.6243e-28
PCGF3	9.25298e-41	0.530943	0.812	0.972	8.46092e-37
SEC24B	7.60437e-13	0.530856	0.813	0.966	6.95344e-09
NAA20	4.66831e-28	0.530428	0.784	0.889	4.2687e-24
DMAC2L	2.35141e-16	0.530409	0.775	0.85	2.15013e-12
NOTCH1	7.12155e-13	0.530151	0.695	0.905	6.51194e-09
UBE2S	4.4237e-40	0.530077	0.286	0.462	4.04503e-36
MTCL1	7.8142e-49	0.529756	0.891	0.966	7.14531e-45
QRICH1	6.31236e-22	0.529736	0.792	0.971	5.77202e-18
RCL1	2.9401e-23	0.529725	0.779	0.932	2.68842e-19
A2M	9.55116e-11	0.529689	0.437	0.565	8.73358e-07
FEM1C	1.21756e-12	0.529468	0.699	0.831	1.11334e-08
CCT4	8.03249e-19	0.529372	0.559	0.747	7.34491e-15
RNF181	3.77898e-10	0.529338	0.332	0.445	3.4555e-06
CCDC127	6.72281e-33	0.529198	0.644	0.824	6.14734e-29
BBS9	3.41475e-17	0.529194	0.929	1	3.12245e-13
TEFM	1.50184e-15	0.52904	0.486	0.373	1.37329e-11
C24H18orf25	1.13013e-16	0.529018	0.914	0.971	1.03339e-12
GRAMD2B	1.07535e-25	0.528945	0.749	0.956	9.83304e-22
NLK	3.57259e-10	0.528581	0.825	0.99	3.26677e-06
NCAPD3	8.95252e-11	0.528527	0.682	0.757	8.18618e-07
ZNF622	1.1746e-26	0.528431	0.444	0.648	1.07405e-22
WDR81	3.53065e-07	0.528361	0.606	0.726	0.00322843
PSMG4	8.23343e-15	0.528041	0.393	0.511	7.52865e-11
MGST2	7.88599e-08	0.527984	0.607	0.711	0.000721095
TBC1D10A	5.96816e-31	0.52771	0.717	0.908	5.45729e-27
HSD17B11	1.29584e-13	0.527644	0.665	0.78	1.18492e-09
EEF2K	1.38881e-27	0.527633	0.828	0.941	1.26992e-23
SEMA4C	3.73947e-23	0.52763	0.491	0.687	3.41937e-19
MANBA	2.91177e-48	0.527626	0.823	0.972	2.66253e-44
PCCB	4.95527e-27	0.527196	0.936	0.978	4.5311e-23
SSX2IP	7.63451e-33	0.527076	0.844	0.928	6.98099e-29
DERA	2.10083e-48	0.526994	0.757	0.97	1.921e-44
NFYC	7.44607e-23	0.526962	0.829	0.949	6.80869e-19
LRRC57	2.9833e-26	0.526292	0.551	0.712	2.72793e-22
PLA2G4A	6.21992e-44	0.52618	0.859	0.964	5.68749e-40
MXD4	6.94385e-31	0.525998	0.622	0.787	6.34946e-27
B4GALT4	9.14425e-28	0.525857	0.851	0.95	8.36151e-24
POLR3B	7.43936e-11	0.525798	0.918	0.949	6.80255e-07
MID1	4.0556e-45	0.525318	0.801	0.973	3.70844e-41
MCM9	5.08111e-41	0.525262	0.775	0.996	4.64616e-37
KCND1	6.07834e-30	0.525254	0.636	0.853	5.55804e-26
IFT81	6.89762e-32	0.525002	0.887	0.959	6.30718e-28
ASCC1	5.8511e-48	0.524999	0.798	0.951	5.35024e-44
SLMAP	1.51905e-07	0.524956	0.908	0.999	0.00138902
TTLL4	2.67247e-53	0.524668	0.869	0.992	2.44371e-49
CLTA	4.66718e-12	0.524648	0.442	0.612	4.26767e-08
SOX18	3.20866e-13	0.524357	0.587	0.776	2.934e-09
TAF10	1.58386e-22	0.52405	0.478	0.698	1.44828e-18
CRPPA	1.06651e-07	0.523631	0.83	0.993	0.000975221
ABHD14A	1.03561e-14	0.52357	0.47	0.648	9.46958e-11
UBA2	4.70395e-36	0.523543	0.686	0.876	4.30129e-32
SLC39A6	1.62737e-50	0.52331	0.679	0.92	1.48807e-46
LMBR1	4.21236e-17	0.523253	0.85	0.97	3.85178e-13
PPP1R2	9.54801e-33	0.523225	0.88	0.939	8.7307e-29
TECR	6.32208e-15	0.523087	0.478	0.63	5.78091e-11
NFATC3	6.00046e-21	0.523042	0.89	0.98	5.48683e-17
SDF2	4.59016e-11	0.522981	0.553	0.67	4.19724e-07
NEMF	5.56621e-13	0.52268	0.813	0.959	5.08975e-09
ITGB1BP1	6.42465e-39	0.522621	0.667	0.87	5.8747e-35
MIF	1.74304e-15	0.522614	0.375	0.521	1.59384e-11
STRIP1	6.78383e-31	0.522542	0.648	0.828	6.20313e-27
NUP155	1.04468e-16	0.522494	0.815	0.912	9.55252e-13
YAP1	2.78406e-17	0.522344	0.867	0.998	2.54575e-13
PTBP1	5.50927e-09	0.522253	0.694	0.814	5.03768e-05
MRPS17	2.50228e-23	0.522053	0.446	0.582	2.28809e-19
CPQ	7.97614e-29	0.522002	0.922	0.986	7.29339e-25
RHOC	2.9115e-11	0.521788	0.575	0.738	2.66228e-07
TMEM165	1.28827e-36	0.521437	0.581	0.795	1.178e-32
PEX5	1.01807e-08	0.521222	0.703	0.8	9.30921e-05
CARF	3.44242e-57	0.521112	0.911	0.994	3.14775e-53
ACACA	1.6509e-18	0.521014	0.78	0.956	1.50958e-14
LRRC42	6.16691e-20	0.520934	0.743	0.901	5.63902e-16
DGKZ	8.93775e-42	0.520789	0.747	0.9	8.17268e-38
PDZRN3	5.41198e-34	0.520612	0.809	0.945	4.94872e-30
SAP30L	1.81314e-07	0.520518	0.804	0.791	0.00165794
C1QC	2.85551e-24	0.520303	0.386	0.522	2.61108e-20
AP3D1	1.19397e-22	0.520204	0.65	0.815	1.09177e-18
GAS2L1	3.23747e-41	0.520184	0.506	0.77	2.96034e-37
HGSNAT	2.35324e-28	0.52011	0.883	0.961	2.1518e-24
SLC35D1	6.99822e-33	0.519943	0.757	0.967	6.39917e-29
FBXO28	1.50293e-76	0.519716	0.819	0.967	1.37428e-72
VRK3	1.35246e-17	0.519708	0.836	0.893	1.23669e-13
WWP2	1.89631e-06	0.51938	0.771	0.928	0.0173399
PFKP	1.09045e-06	0.519113	0.743	0.852	0.00997108
METAP1	1.03687e-07	0.519065	0.751	0.906	0.000948118
MED12L	1.46916e-53	0.518952	0.87	0.984	1.3434e-49
EIF2AK3	7.23633e-60	0.518903	0.851	0.966	6.6169e-56
ICE1	1.69783e-08	0.518829	0.855	0.922	0.00015525
EEFSEC	7.02797e-67	0.518776	0.78	0.894	6.42637e-63
PSMB7	6.10032e-24	0.51875	0.748	0.899	5.57813e-20
C2CD2L	4.88721e-15	0.518591	0.746	0.836	4.46886e-11
GTPBP8	1.50832e-30	0.518344	0.89	0.968	1.3792e-26
EME2	4.94635e-16	0.518238	0.666	0.775	4.52294e-12
NELFE	5.99264e-23	0.518122	0.512	0.682	5.47967e-19
MRPL12	6.20062e-91	0.518076	0.372	0.749	5.66985e-87
TECPR2	6.43042e-13	0.517841	0.915	0.932	5.87997e-09
SNX19	1.26586e-43	0.517812	0.67	0.897	1.15751e-39
LMCD1	2.62881e-08	0.51779	0.834	0.99	0.000240378
HAUS2	3.37005e-09	0.517691	0.801	0.859	3.08157e-05
NOTCH2	1.18544e-13	0.517541	0.866	0.98	1.08396e-09
IL17RC	3.9961e-29	0.517196	0.632	0.804	3.65404e-25
MARCHF5	5.34311e-33	0.517109	0.806	0.928	4.88574e-29
CCDC30	2.0872e-61	0.516941	0.809	0.962	1.90854e-57
TMTC4	3.67781e-30	0.516897	0.699	0.94	3.36299e-26
DTX4	1.05962e-19	0.516874	0.587	0.772	9.68913e-16
PUS1	2.69586e-16	0.51683	0.624	0.806	2.46509e-12
TRIM37	5.49968e-49	0.516573	0.821	0.949	5.0289e-45
MAP3K10	1.81227e-27	0.516505	0.615	0.793	1.65714e-23
CCN2	2.84528e-39	0.516417	0.614	0.846	2.60172e-35
MED31	2.07424e-07	0.516327	0.741	0.666	0.00189668
TSPAN12	2.05795e-16	0.51629	0.769	0.875	1.88179e-12
PLEKHM3	4.09152e-64	0.516273	0.923	0.996	3.74128e-60
PELI1	1.55227e-26	0.516042	0.916	0.985	1.41939e-22
DAXX	1.15265e-07	0.515985	0.494	0.586	0.00105398
DIMT1	4.73839e-18	0.515816	0.771	0.846	4.33279e-14
RCC1L	6.81051e-54	0.515533	0.73	0.869	6.22753e-50
HERC3	7.52627e-21	0.515344	0.85	0.979	6.88202e-17
NPTN	3.48985e-28	0.515248	0.822	0.972	3.19112e-24
MRPS27	2.82543e-30	0.515175	0.78	0.942	2.58357e-26
GTF2H2	1.10398e-40	0.515163	0.797	0.933	1.00948e-36
REXO2	1.42718e-49	0.514659	0.548	0.808	1.30501e-45
EIF4EBP1	2.00009e-18	0.514418	0.425	0.562	1.82888e-14
ZBTB10	1.62469e-24	0.514176	0.824	0.957	1.48562e-20
TSN	2.23414e-06	0.514065	0.68	0.766	0.020429
RSAD1	2.38956e-31	0.513978	0.707	0.831	2.18502e-27
RNPEPL1	4.99321e-18	0.513921	0.428	0.564	4.56579e-14
CAMTA1	2.49376e-10	0.513796	0.811	0.912	2.28029e-06
RBCK1	1.85872e-22	0.513667	0.695	0.86	1.69962e-18
FBXO42	1.87229e-17	0.513329	0.874	0.982	1.71203e-13
NDOR1	1.85582e-53	0.51296	0.712	0.894	1.69696e-49
HEATR5B	1.94873e-44	0.512842	0.905	0.961	1.78192e-40
CTIF	1.23553e-11	0.512758	0.885	0.999	1.12977e-07
MVK	5.5099e-08	0.512641	0.735	0.786	0.000503825
SUMF2	4.31654e-13	0.51255	0.491	0.62	3.94704e-09
ZDHHC3	1.5296e-37	0.512476	0.755	0.929	1.39866e-33
FBXO32	4.34694e-07	0.512474	0.793	0.863	0.00397484
ARPC2	8.96241e-07	0.512424	0.787	0.889	0.00819522
BTRC	1.5272e-54	0.512318	0.862	0.999	1.39647e-50
OSBP	2.11149e-28	0.512219	0.722	0.916	1.93074e-24
TAPT1	4.36359e-14	0.511877	0.817	0.962	3.99007e-10
ELMO2	7.79052e-14	0.51183	0.815	0.917	7.12365e-10
STX3	4.7484e-47	0.51178	0.765	0.933	4.34194e-43
MAN1A2	3.23265e-19	0.511607	0.811	0.926	2.95594e-15
COL12A1	2.70358e-18	0.511466	0.759	0.882	2.47215e-14
KHNYN	4.67123e-06	0.511224	0.7	0.772	0.0427138
SPG21	1.70559e-50	0.511038	0.454	0.741	1.55959e-46
ZFX	4.1578e-14	0.510932	0.781	0.878	3.80189e-10
NDUFV2	7.63727e-15	0.510867	0.716	0.86	6.98352e-11
RNF217	4.38152e-19	0.510659	0.82	0.997	4.00646e-15
UCHL3	2.27828e-12	0.510645	0.712	0.87	2.08326e-08
ZNF8	4.04317e-19	0.510596	0.619	0.746	3.69707e-15
ACAP2	7.18776e-11	0.510439	0.817	0.94	6.57248e-07
PRKRIP1	3.42542e-11	0.510434	0.829	0.912	3.1322e-07
ECT2	1.31552e-22	0.510426	0.764	0.909	1.20291e-18
POLD3	7.52348e-26	0.510297	0.728	0.892	6.87947e-22
TRPV2	4.60058e-31	0.51025	0.617	0.819	4.20677e-27
C7H19orf25	2.25281e-33	0.510176	0.536	0.732	2.05997e-29
RHOF	4.85532e-35	0.510112	0.634	0.839	4.4397e-31
LRIG3	1.73168e-24	0.510061	0.898	0.94	1.58344e-20
ORC4	5.46283e-18	0.509935	0.83	0.992	4.99521e-14
DNAJC11	1.22838e-21	0.509934	0.806	0.913	1.12323e-17
PRKAR1B	5.10479e-32	0.509729	0.769	0.963	4.66782e-28
ABCB6	4.28372e-11	0.509483	0.535	0.632	3.91703e-07
VWA8	7.3766e-09	0.509355	0.961	0.999	6.74517e-05
RNF115	3.36184e-13	0.508994	0.884	0.998	3.07407e-09
TNRC6C	1.3755e-11	0.508896	0.91	0.985	1.25775e-07
HNRNPC	8.49717e-19	0.508643	0.826	0.993	7.76981e-15
SCAF4	1.60763e-21	0.508578	0.792	0.933	1.47001e-17
MBOAT1	4.6255e-30	0.508491	0.924	0.981	4.22956e-26
DHRS3	4.05642e-22	0.50828	0.656	0.878	3.70919e-18
SNU13	7.85332e-09	0.508182	0.435	0.538	7.18107e-05
HGS	5.60289e-20	0.508182	0.688	0.815	5.12328e-16
AMBRA1	5.2534e-06	0.508109	0.797	0.99	0.0480371
ZFYVE9	1.34085e-06	0.508066	0.878	0.953	0.0122607
ADNP	9.1704e-09	0.507851	0.765	0.88	8.38541e-05
MRPL22	1.40234e-45	0.507786	0.832	0.93	1.2823e-41
NSMCE1	6.51365e-44	0.507778	0.65	0.846	5.95608e-40
ADI1	1.47876e-22	0.50761	0.668	0.822	1.35218e-18
HGF	4.68869e-52	0.507568	0.855	0.978	4.28734e-48
FBXO34	1.18369e-17	0.507379	0.887	0.978	1.08237e-13
TSPAN3	2.88208e-07	0.507306	0.671	0.81	0.00263538
PHF21A	1.21074e-10	0.507145	0.915	1	1.1071e-06
CNDP2	3.57064e-16	0.507032	0.616	0.758	3.265e-12
COPS4	6.47446e-21	0.506967	0.824	0.871	5.92024e-17
ZNF614	1.26137e-09	0.506683	0.765	0.847	1.1534e-05
SCARB1	7.56341e-10	0.506546	0.833	0.986	6.91598e-06
PKD2	3.6717e-15	0.506536	0.913	0.977	3.3574e-11
AAGAB	1.51322e-20	0.506426	0.823	0.948	1.38369e-16
LMO2	2.23189e-17	0.506265	0.747	0.893	2.04084e-13
PPHLN1	4.62715e-39	0.506177	0.854	0.951	4.23107e-35
PGBD1	9.03583e-64	0.506041	0.863	0.975	8.26236e-60
MALSU1	8.79475e-51	0.506021	0.698	0.866	8.04192e-47
ST7L	2.27885e-24	0.506013	0.903	0.998	2.08378e-20
AMFR	8.66204e-22	0.505617	0.656	0.822	7.92057e-18
LAMA2	7.96621e-15	0.505501	0.869	0.965	7.2843e-11
UBA6	2.98214e-19	0.505328	0.828	0.934	2.72687e-15
SNRPD3	1.00251e-13	0.504983	0.425	0.572	9.16693e-10
MOV10	8.60095e-52	0.504536	0.692	0.945	7.86471e-48
GNG7	3.11314e-27	0.504535	0.806	0.963	2.84666e-23
RPH3AL	9.53695e-36	0.504534	0.794	0.979	8.72059e-32
WRN	7.82155e-22	0.504504	0.822	0.925	7.15203e-18
PRRX2	2.62137e-16	0.504275	0.91	0.971	2.39698e-12
RNF40	4.17139e-15	0.504272	0.657	0.788	3.81432e-11
PPTC7	4.42432e-17	0.504168	0.728	0.876	4.0456e-13
SH3YL1	1.29024e-39	0.50402	0.833	0.945	1.1798e-35
MCMBP	1.20657e-57	0.50369	0.726	0.968	1.10329e-53
ERP44	2.19145e-32	0.503637	0.793	0.971	2.00386e-28
PIGG	1.23761e-35	0.503618	0.839	0.971	1.13167e-31
MAP2K5	5.29404e-50	0.503496	0.934	1	4.84087e-46
NFIC	1.78406e-09	0.503308	0.842	0.946	1.63134e-05
LAMTOR4	7.02467e-11	0.503153	0.461	0.613	6.42335e-07
IMMT	5.37401e-42	0.503132	0.657	0.866	4.91399e-38
MYD88	2.2492e-20	0.503073	0.607	0.78	2.05667e-16
CUL3	9.13075e-14	0.502974	0.913	0.96	8.34915e-10
RAB28	1.43387e-28	0.50285	0.833	0.963	1.31113e-24
CUL7	2.62903e-16	0.502817	0.674	0.831	2.40399e-12
CHPF2	1.4474e-37	0.502489	0.633	0.839	1.32351e-33
CD44	1.36708e-33	0.502326	0.833	0.968	1.25006e-29
APBB1IP	3.69158e-60	0.502109	0.608	0.898	3.37558e-56
KIAA0319L	6.12696e-20	0.501966	0.83	0.967	5.60249e-16
IKZF5	1.49971e-15	0.501487	0.755	0.861	1.37133e-11
ZYX	1.4453e-09	0.501422	0.564	0.716	1.32158e-05
PACS1	4.41524e-25	0.501353	0.889	0.978	4.0373e-21
NCSTN	6.20436e-13	0.50123	0.556	0.696	5.67326e-09
CELF2	3.48471e-06	0.501157	0.855	0.991	0.0318642
PSMD5	1.18996e-18	0.500954	0.61	0.761	1.0881e-14
KLHL17	1.93665e-24	0.500905	0.555	0.737	1.77088e-20
RNF25	6.02644e-15	0.500834	0.619	0.745	5.51057e-11
WWP1	6.20861e-26	0.500672	0.792	0.946	5.67715e-22
OTUD7B	2.39584e-58	0.500635	0.907	0.979	2.19076e-54
FAM53B	4.37342e-13	0.500445	0.797	0.989	3.99905e-09
ENO3	2.0393e-44	0.50036	0.436	0.671	1.86474e-40
PFKL	2.75979e-36	0.500217	0.459	0.722	2.52355e-32
C5H12orf4	2.71493e-44	0.50017	0.765	0.951	2.48253e-40
LMTK2	4.67381e-51	0.500102	0.828	0.966	4.27373e-47
PLGRKT	3.54399e-09	0.500011	0.856	0.927	3.24063e-05
OPLAH	1.02156e-07	-0.500956	0.536	0.656	0.000934119
BTC	2.68095e-16	-0.501122	0.388	0.582	2.45146e-12
IFI30	5.39882e-33	-0.501651	0.64	0.835	4.93668e-29
RNFT1	3.20679e-06	-0.507593	0.602	0.52	0.0293229
SLC8B1	1.06702e-06	-0.510012	0.737	0.812	0.00975682
ZNF12	2.93436e-18	-0.516958	0.66	0.807	2.68318e-14
COX4I2	6.03269e-09	-0.519007	0.903	0.808	5.51629e-05
ZNF782	1.40057e-06	-0.523273	0.827	0.805	0.0128068
ATG9A	4.98953e-06	-0.526558	0.753	0.799	0.0456243
BCDIN3D	1.85734e-10	-0.530584	0.547	0.683	1.69835e-06
ZNF318	1.8891e-10	-0.534678	0.511	0.64	1.72739e-06
FN3KRP	4.06755e-21	-0.536832	0.59	0.744	3.71936e-17
SLC35E3	6.27298e-10	-0.542777	0.622	0.714	5.73601e-06
MFAP3	9.12775e-07	-0.553119	0.666	0.706	0.00834642
CHML	8.95392e-09	-0.556224	0.546	0.699	8.18746e-05
ZNF25	6.86465e-27	-0.558983	0.623	0.757	6.27704e-23
TMEM236	1.47812e-06	-0.569441	0.396	0.507	0.0135159
CEBPB	7.98601e-07	-0.570623	0.335	0.398	0.0073024
FHL3	8.90769e-30	-0.572502	0.442	0.648	8.14519e-26
EXOC8	3.94406e-20	-0.572567	0.437	0.567	3.60645e-16
ZNF512B	8.9464e-23	-0.573204	0.59	0.761	8.18059e-19
PCSK6	1.15635e-21	-0.580687	0.644	0.8	1.05737e-17
BMPR1A	9.58132e-10	-0.584879	0.766	0.826	8.76116e-06
KATNB1	8.00153e-13	-0.585232	0.514	0.632	7.3166e-09
ESRRA	2.34336e-06	-0.592928	0.641	0.674	0.0214277
PPCDC	1.60866e-12	-0.599526	0.694	0.834	1.47096e-08
DUSP10	2.00849e-22	-0.601371	0.518	0.711	1.83656e-18
ELP6	9.40772e-18	-0.603076	0.846	0.911	8.60242e-14
AOC3	2.59083e-09	-0.605595	0.713	0.547	2.36906e-05
CCDC86	6.9379e-72	-0.606957	0.253	0.482	6.34402e-68
SIX1	2.79373e-06	-0.616001	0.731	0.626	0.0255458
CSPG4B	5.24105e-36	-0.620752	0.764	0.88	4.79242e-32
C18H19orf54	1.401e-17	-0.623226	0.514	0.702	1.28108e-13
GPX8	1.79178e-07	-0.628103	0.378	0.453	0.0016384
BCKDK	1.53623e-12	-0.632544	0.37	0.506	1.40473e-08
HIRIP3	4.63157e-07	-0.634315	0.451	0.578	0.00423511
KCNK3	8.96586e-26	-0.636014	0.628	0.797	8.19838e-22
CENPM	9.08129e-21	-0.636319	0.497	0.652	8.30393e-17
GPR183	1.85165e-15	-0.643508	0.692	0.761	1.69315e-11
ZBTB2	3.29254e-34	-0.646819	0.486	0.702	3.01069e-30
BCS1L	5.33523e-41	-0.646961	0.293	0.418	4.87853e-37
SETD4	2.80211e-12	-0.648685	0.407	0.554	2.56225e-08
PYCR2	5.12552e-09	-0.651041	0.539	0.613	4.68678e-05
AAAS	7.45873e-09	-0.65937	0.74	0.806	6.82026e-05
SLC29A2	4.54436e-10	-0.690564	0.571	0.684	4.15537e-06
PEX11B	1.31905e-12	-0.696632	0.608	0.76	1.20614e-08
DYNLRB2	5.49024e-07	-0.713759	0.459	0.562	0.00502028
INO80B	2.4855e-08	-0.716544	0.68	0.574	0.000227274
EVI2A	3.52403e-09	-0.717619	0.619	0.556	3.22237e-05
VSIG8	1.74084e-09	-0.722202	0.733	0.644	1.59182e-05
FGL2	4.07817e-13	-0.724217	0.702	0.568	3.72908e-09
ZNF311	1.60763e-21	-0.724249	0.666	0.792	1.47001e-17
PLK4	1.45938e-08	-0.729911	0.748	0.861	0.000133446
SNAI2	1.03889e-27	-0.7479	0.651	0.807	9.49958e-24
DTX3L	2.45903e-07	-0.749679	0.716	0.64	0.00224854
FBXL6	2.09413e-26	-0.750053	0.517	0.714	1.91487e-22
GDAP1	8.20215e-23	-0.762017	0.707	0.819	7.50005e-19
CCDC3	2.03265e-14	-0.769861	0.45	0.597	1.85865e-10
GPAM	2.76615e-09	-0.780411	0.85	0.724	2.52937e-05
COPRS	3.23301e-13	-0.80196	0.615	0.736	2.95626e-09
KLHL11	5.35993e-08	-0.81195	0.62	0.714	0.000490112
SERPINF1	7.19671e-15	-0.818427	0.723	0.603	6.58067e-11
GRHPR	1.02763e-06	-0.825926	0.731	0.766	0.00939668
ARSA	4.02966e-53	-0.837496	0.559	0.824	3.68472e-49
MEX3B	1.84118e-15	-0.837841	0.546	0.672	1.68357e-11
CENPF	2.20826e-07	-0.837909	0.582	0.677	0.00201923
TMEM106C	1.38964e-19	-0.856067	0.655	0.779	1.27069e-15
SRCIN1	6.33113e-09	-0.872489	0.444	0.542	5.78919e-05
KCNK17	6.10585e-15	-0.895301	0.379	0.539	5.58319e-11
INTS5	1.3931e-24	-0.905092	0.749	0.858	1.27385e-20
FSBP	1.03698e-15	-0.917188	0.471	0.373	9.48218e-12
SKA3	5.09079e-45	-0.944198	0.643	0.872	4.65502e-41
CDK2AP1	1.33469e-37	-0.959738	0.371	0.55	1.22044e-33
TBXA2R	9.51358e-16	-0.964805	0.806	0.688	8.69921e-12
HOXC8	3.50483e-13	-0.97352	0.614	0.519	3.20482e-09
ZNF391	6.34413e-21	-0.988844	0.431	0.567	5.80107e-17
ADTRP	9.32012e-09	-1.00373	0.598	0.692	8.52232e-05
EFS	1.9337e-16	-1.05556	0.435	0.549	1.76818e-12
TOM1L1	4.11835e-06	-1.12854	0.617	0.689	0.0376582
TRIB1	5.451e-15	-1.13041	0.605	0.446	4.98439e-11
EGR1	5.56334e-13	-1.17833	0.643	0.476	5.08712e-09
TRIM59	5.76795e-13	-1.18956	0.28	0.389	5.27421e-09
B3GNT9	3.85016e-07	-1.19766	0.74	0.679	0.00352058
C23H6orf47	2.18159e-08	-1.1991	0.271	0.192	0.000199485
[truncated: 12 more rows]

## Sheet: EC_VAT_GO
ONTOLOGY	ID	Description	setSize	enrichmentScore	NES	pvalue	p.adjust	qvalue	rank	leading_edge	core_enrichment
BP	GO:0043467	regulation of generation of precursor metabolites and energy	9	0.650512	1.9935	0.00245985	0.00245985	0.889413	481	tags=78%, list=18%, signal=64%	PDE12/ARL2/PRELID1/POMC/SHMT2/EIF6/COX7A2L
BP	GO:0042110	T cell activation	22	0.459641	1.94139	0.00387547	0.00387547	0.889413	321	tags=27%, list=12%, signal=24%	TNFAIP8L2/TMEM98/CYP26B1/KIT/PRELID1/RIPOR2
BP	GO:0045087	innate immune response	32	0.396117	1.89176	0.00665025	0.00665025	0.97822	490	tags=38%, list=18%, signal=31%	TNFAIP8L2/CFB/ATAD3A/SHFL/PDE12/STING1/CDC42EP2/TLR4/SHMT2/CYBC1/FLOT1/CASP6
BP	GO:0098542	defense response to other organism	45	0.354149	1.8761	0.00645237	0.00645237	0.97822	370	tags=29%, list=14%, signal=25%	TNFAIP8L2/DDX56/AQP1/CFB/ATAD3A/SHFL/HP/PDE12/STING1/CDC42EP2/TLR4/SHMT2/CYBC1
BP	GO:1903715	regulation of aerobic respiration	4	0.821214	1.8612	0.00351719	0.00351719	0.889413	481	tags=100%, list=18%, signal=82%	PDE12/ARL2/SHMT2/COX7A2L
BP	GO:0043457	regulation of cellular respiration	6	0.702173	1.85356	0.00536316	0.00536316	0.974518	481	tags=83%, list=18%, signal=68%	PDE12/ARL2/PRELID1/SHMT2/COX7A2L
BP	GO:0022613	ribonucleoprotein complex biogenesis	25	0.418132	1.84661	0.00837989	0.00837989	0.994759	574	tags=48%, list=21%, signal=38%	DDX56/ERAL1/MRTO4/GEMIN6/SF3A1/PRMT5/STRAP/SPATA5L1/EIF6/RPF2/RRS1/MRPS2
BP	GO:0006805	xenobiotic metabolic process	3	0.901087	1.82859	0.00232558	0.00232558	0.889413	267	tags=100%, list=10%, signal=90%	CYP26B1/AIP/VKORC1
BP	GO:0071466	cellular response to xenobiotic stimulus	3	0.901087	1.82859	0.00232558	0.00232558	0.889413	267	tags=100%, list=10%, signal=90%	CYP26B1/AIP/VKORC1
BP	GO:0050877	nervous system process	16	0.485085	1.82508	0.0101037	0.0101037	0.994759	452	tags=44%, list=17%, signal=37%	TMEM98/SPRY2/AQP1/HOMER1/KIT/RIPOR2/GRAP
BP	GO:0046649	lymphocyte activation	29	0.38283	1.77351	0.016248	0.016248	0.994759	37	tags=10%, list=1%, signal=10%	TNFAIP8L2/TMEM98/CYP26B1
BP	GO:0042255	ribosome assembly	6	0.669437	1.76715	0.0128716	0.0128716	0.994759	574	tags=83%, list=21%, signal=66%	ERAL1/MRTO4/EIF6/RRS1/MRPS2
BP	GO:0034341	response to type II interferon	3	0.869239	1.76397	0.00431894	0.00431894	0.889413	352	tags=100%, list=13%, signal=87%	SHFL/PDE12/CDC42EP2
BP	GO:0090596	sensory organ morphogenesis	7	0.627157	1.74735	0.0150701	0.0150701	0.994759	818	tags=86%, list=31%, signal=60%	CYP26B1/SPRY2/AQP1/PRKRA/EDN1/BMP4
BP	GO:0042254	ribosome biogenesis	15	0.469753	1.72201	0.0207792	0.0207792	0.994759	574	tags=53%, list=21%, signal=42%	DDX56/ERAL1/MRTO4/SPATA5L1/EIF6/RPF2/RRS1/MRPS2
BP	GO:0006952	defense response	64	0.29507	1.7184	0.0160368	0.0160368	0.994759	370	tags=25%, list=14%, signal=22%	TNFAIP8L2/CYP26B1/DDX56/AQP1/TRADD/CFB/ATAD3A/SHFL/HP/PDE12/KIT/STING1/CDC42EP2/TLR4/SHMT2/CYBC1
BP	GO:0051604	protein maturation	13	0.493417	1.71744	0.0217965	0.0217965	0.994759	999	tags=77%, list=37%, signal=48%	TMEM98/NAA10/CIAO2A/PSEN2/CASP6/NAA60/NAA50/DNAJB11/PLAT/LPCAT3
BP	GO:0010628	positive regulation of gene expression	36	0.345584	1.71012	0.0218659	0.0218659	0.994759	818	tags=53%, list=31%, signal=37%	CYP26B1/SPRY2/AGPAT1/DPY30/KIT/STING1/NOC2L/POMC/TLR4/EIF6/DTNBP1/XBP1/FLOT1/CNN2/RBM4/ACTA2/ERP29/POLR3D/BMP4
BP	GO:0007163	establishment or maintenance of cell polarity	8	0.581601	1.70055	0.0227908	0.0227908	0.994759	501	tags=62%, list=19%, signal=51%	CYP26B1/SPRY2/AQP1/RIPOR2/STK25
BP	GO:0009607	response to biotic stimulus	57	0.298526	1.69001	0.023796	0.023796	0.994759	490	tags=30%, list=18%, signal=25%	TNFAIP8L2/DDX56/AQP1/CFB/ATAD3A/SHFL/HP/PDE12/STING1/GTF2F1/CDC42EP2/TLR4/SHMT2/CYBC1/XBP1/FLOT1/CASP6
BP	GO:0043207	response to external biotic stimulus	57	0.298526	1.69001	0.023796	0.023796	0.994759	490	tags=30%, list=18%, signal=25%	TNFAIP8L2/DDX56/AQP1/CFB/ATAD3A/SHFL/HP/PDE12/STING1/GTF2F1/CDC42EP2/TLR4/SHMT2/CYBC1/XBP1/FLOT1/CASP6
BP	GO:0051707	response to other organism	57	0.298526	1.69001	0.023796	0.023796	0.994759	490	tags=30%, list=18%, signal=25%	TNFAIP8L2/DDX56/AQP1/CFB/ATAD3A/SHFL/HP/PDE12/STING1/GTF2F1/CDC42EP2/TLR4/SHMT2/CYBC1/XBP1/FLOT1/CASP6
BP	GO:0006955	immune response	58	0.29576	1.67948	0.0245892	0.0245892	0.994759	490	tags=28%, list=18%, signal=23%	TNFAIP8L2/TMEM98/ALCAM/CFB/ATAD3A/SHFL/PDE12/KIT/STING1/CDC42EP2/TLR4/SHMT2/CYBC1/XBP1/FLOT1/CASP6
BP	GO:0045321	leukocyte activation	34	0.342952	1.66894	0.030033	0.030033	0.994759	37	tags=9%, list=1%, signal=9%	TNFAIP8L2/TMEM98/CYP26B1
BP	GO:0002082	regulation of oxidative phosphorylation	3	0.820907	1.66588	0.013289	0.013289	0.994759	481	tags=100%, list=18%, signal=82%	PDE12/SHMT2/COX7A2L
BP	GO:0006544	glycine metabolic process	3	0.818284	1.66056	0.0137874	0.0137874	0.994759	488	tags=100%, list=18%, signal=82%	GLYAT/SHMT2/AMT
BP	GO:0000387	spliceosomal snRNP assembly	4	0.727344	1.64845	0.0252598	0.0252598	0.994759	335	tags=75%, list=13%, signal=66%	GEMIN6/PRMT5/STRAP
BP	GO:0014902	myotube differentiation	7	0.589118	1.64137	0.0283497	0.0283497	0.994759	1102	tags=100%, list=41%, signal=59%	CYP26B1/HOMER1/RIPOR2/FLOT1/ACTA2/MAMSTR/GPX1
BP	GO:0002376	immune system process	81	0.264483	1.62724	0.0285495	0.0285495	0.994759	589	tags=31%, list=22%, signal=25%	TNFAIP8L2/TMEM98/CYP26B1/ALCAM/CFB/ATAD3A/SHFL/HP/PDE12/KIT/STING1/PRELID1/RIPOR2/CDC42EP2/TLR4/SHMT2/CYBC1/EIF6/XBP1/FLOT1/CASP6/CNN2/PKNOX1/CSK/C4A
BP	GO:0001775	cell activation	39	0.319893	1.6244	0.0371569	0.0371569	0.994759	366	tags=21%, list=14%, signal=18%	TNFAIP8L2/TMEM98/CYP26B1/KIT/PRELID1/RIPOR2/PRMT5/TLR4
BP	GO:0000280	nuclear division	21	0.389985	1.6212	0.0414938	0.0414938	0.994759	818	tags=57%, list=31%, signal=40%	CYP26B1/NAA10/REEP4/CCNE2/DRG1/RRS1/NAA50/EDN1/CHTF8/KLHDC8B/CHMP4A/BMP4
BP	GO:0022618	ribonucleoprotein complex assembly	14	0.453717	1.6211	0.0377514	0.0377514	0.994759	335	tags=43%, list=13%, signal=38%	ERAL1/MRTO4/GEMIN6/SF3A1/PRMT5/STRAP
BP	GO:0071826	ribonucleoprotein complex subunit organization	14	0.453717	1.6211	0.0377514	0.0377514	0.994759	335	tags=43%, list=13%, signal=38%	ERAL1/MRTO4/GEMIN6/SF3A1/PRMT5/STRAP
BP	GO:1901605	alpha-amino acid metabolic process	18	0.40991	1.61415	0.0398887	0.0398887	0.994759	1020	tags=72%, list=38%, signal=45%	GLYAT/PYCR3/SHMT2/HSD17B10/PRODH/THAP4/AMT/HIBADH/CTPS2/ASL/ACADSB/MTR/ALDH4A1
BP	GO:0098773	skin epidermis development	3	0.795022	1.61335	0.0204319	0.0204319	0.994759	85	tags=67%, list=3%, signal=65%	CYP26B1/TRADD
BP	GO:0051149	positive regulation of muscle cell differentiation	5	0.651669	1.60028	0.0351428	0.0351428	0.994759	934	tags=100%, list=35%, signal=65%	CYP26B1/RBM4/EDN1/BMP4/MAMSTR
BP	GO:0006275	regulation of DNA replication	5	0.650867	1.59831	0.0352997	0.0352997	0.994759	254	tags=60%, list=10%, signal=54%	TFPT/ENDOG/RFC2
BP	GO:0007059	chromosome segregation	23	0.370938	1.59141	0.0482838	0.0482838	0.994759	814	tags=57%, list=30%, signal=40%	CDC26/NAA10/CIAO2A/CCNE2/DRG1/ERCC2/SKA2/NAA60/RRS1/NAA50/CHTF8/KLHDC8B/CHMP4A
BP	GO:0016197	endosomal transport	11	0.4819	1.58612	0.049519	0.049519	0.994759	1087	tags=82%, list=41%, signal=49%	DPY30/RNF126/UBXN6/AP5B1/STX5/SNX8/CCDC22/LAPTM4B/RAB7A
BP	GO:0032526	response to retinoic acid	3	0.774424	1.57155	0.0292359	0.0292359	0.994759	66	tags=67%, list=2%, signal=65%	CYP26B1/AQP1
BP	GO:0035967	cellular response to topologically incorrect protein	6	0.594187	1.5685	0.047962	0.047962	0.994759	482	tags=67%, list=18%, signal=55%	RNF126/HSF1/XBP1/BAX
BP	GO:0006474	N-terminal protein amino acid acetylation	3	0.769951	1.56248	0.0313953	0.0313953	0.994759	617	tags=100%, list=23%, signal=77%	NAA10/NAA60/NAA50
BP	GO:0044419	biological process involved in interspecies interaction between organisms	62	0.270579	1.56162	0.0458385	0.0458385	0.994759	490	tags=27%, list=18%, signal=23%	TNFAIP8L2/DDX56/AQP1/CFB/ATAD3A/SHFL/HP/PDE12/STING1/GTF2F1/CDC42EP2/TLR4/SHMT2/CYBC1/XBP1/FLOT1/CASP6
BP	GO:0033013	tetrapyrrole metabolic process	7	0.555347	1.54728	0.0495375	0.0495375	0.994759	1192	tags=100%, list=45%, signal=56%	SLC25A39/ALAD/HMBS/MMAB/ALAS1/PGRMC1/BLVRB
BP	GO:0042440	pigment metabolic process	7	0.555347	1.54728	0.0495375	0.0495375	0.994759	1192	tags=100%, list=45%, signal=56%	SLC25A39/DDT/ALAD/HMBS/ALAS1/PGRMC1/BLVRB
BP	GO:0045069	regulation of viral genome replication	4	0.681739	1.54509	0.0486011	0.0486011	0.994759	442	tags=75%, list=17%, signal=63%	SHFL/PDE12/RAD23A
BP	GO:0009605	response to external stimulus	99	0.238778	1.53184	0.0443653	0.0443653	0.994759	818	tags=39%, list=31%, signal=28%	TNFAIP8L2/DDX56/BHLHE40/AQP1/TRADD/ALCAM/CFB/ATAD3A/SHFL/HP/PDE12/RASGRP4/KIT/STING1/POMC/GTF2F1/RIPOR2/CDC42EP2/TLR4/SHMT2/CYBC1/MET/XBP1/FLOT1/CASP6/PTGIS/CNN2/RBM4/C4A/COTL1/ACTA2/EDN1/PSMA1/CDK5/NDUFAF4/FEM1A/PIM1/POLR3D/BMP4
BP	GO:0042471	ear morphogenesis	3	0.741851	1.50545	0.0491694	0.0491694	0.994759	692	tags=100%, list=26%, signal=74%	SPRY2/PRKRA/EDN1
BP	GO:0070301	cellular response to hydrogen peroxide	3	0.741851	1.50545	0.0491694	0.0491694	0.994759	692	tags=100%, list=26%, signal=74%	AQP1/STK25/EDN1
BP	GO:0001892	embryonic placenta development	3	-0.756463	-1.5866	0.0474517	0.0474517	0.994759	654	tags=100%, list=24%, signal=76%	PLK4/HES1
BP	GO:0072359	circulatory system development	42	-0.223219	-1.59129	0.0482315	0.0482315	0.994759	117	tags=17%, list=4%, signal=16%	HES1/VEGFA/TBXA2R/EGR1/ANG2/ASB2/PSKH1
BP	GO:0010812	negative regulation of cell-substrate adhesion	4	-0.666417	-1.60176	0.0464248	0.0464248	0.994759	895	tags=100%, list=33%, signal=67%	ITGB1BP1/COL1A1/APOD
BP	GO:0001776	leukocyte homeostasis	3	-0.764706	-1.60389	0.0421793	0.0421793	0.994759	632	tags=100%, list=24%, signal=76%	FADD/GPR183
BP	GO:0002832	negative regulation of response to biotic stimulus	4	-0.66979	-1.60987	0.0448239	0.0448239	0.994759	886	tags=100%, list=33%, signal=67%	SAMHD1/DUSP10/FGL2
BP	GO:0001659	temperature homeostasis	5	-0.59967	-1.61224	0.0471334	0.0471334	0.994759	192	tags=60%, list=7%, signal=56%	GATM/ARRDC3/EGR1
BP	GO:0006022	aminoglycan metabolic process	6	-0.55622	-1.6322	0.0460299	0.0460299	0.994759	318	tags=50%, list=12%, signal=44%	HYAL2/ITIH5/ITIH3
BP	GO:0030203	glycosaminoglycan metabolic process	6	-0.55622	-1.6322	0.0460299	0.0460299	0.994759	318	tags=50%, list=12%, signal=44%	HYAL2/ITIH5/ITIH3
BP	GO:1903510	mucopolysaccharide metabolic process	6	-0.55622	-1.6322	0.0460299	0.0460299	0.994759	318	tags=50%, list=12%, signal=44%	HYAL2/ITIH5/ITIH3
BP	GO:0042246	tissue regeneration	5	-0.610022	-1.64008	0.0399669	0.0399669	0.994759	530	tags=80%, list=20%, signal=64%	GJA1/CPQ/DUSP10/APOD
BP	GO:0046434	organophosphate catabolic process	12	-0.418621	-1.70985	0.0336606	0.0336606	0.994759	1287	tags=92%, list=48%, signal=48%	ABHD12/NUDT3/IMPA1/ENPP2/FITM2/PLCG1/SAMHD1/BPNT1/DERA/PLA2G4A/SCARB1
BP	GO:0016570	histone modification	14	-0.390843	-1.71117	0.0306122	0.0306122	0.994759	959	tags=79%, list=36%, signal=51%	TADA3/PRKCB/ATG5/NFYA/SIRT7/MEAF6/ENY2/PCGF3/NFYC/SETMAR/COPRS
BP	GO:0051781	positive regulation of cell division	3	-0.820532	-1.72097	0.0183279	0.0183279	0.994759	483	tags=100%, list=18%, signal=82%	BTC/VEGFA
BP	GO:0051893	regulation of focal adhesion assembly	3	-0.820532	-1.72097	0.018579	0.018579	0.994759	483	tags=100%, list=18%, signal=82%	VEGFA/APOD
BP	GO:0090109	regulation of cell-substrate junction assembly	3	-0.820532	-1.72097	0.018579	0.018579	0.994759	483	tags=100%, list=18%, signal=82%	VEGFA/APOD
BP	GO:0150116	regulation of cell-substrate junction organization	3	-0.820532	-1.72097	0.018579	0.018579	0.994759	483	tags=100%, list=18%, signal=82%	VEGFA/APOD
BP	GO:0002520	immune system development	7	-0.545157	-1.7212	0.03	0.03	0.994759	805	tags=86%, list=30%, signal=60%	SAMHD1/RAF1/MSH2/SLC15A4/FADD/HES1
BP	GO:0002822	regulation of adaptive immune response based on somatic recombination of immune receptors built from immunoglobulin superfamily domains	5	-0.64342	-1.72987	0.0253583	0.0253583	0.994759	957	tags=100%, list=36%, signal=64%	ZC3H12A/MSH2/SLC15A4/FADD
BP	GO:1901136	carbohydrate derivative catabolic process	9	-0.498399	-1.77201	0.0226464	0.0226464	0.994759	990	tags=89%, list=37%, signal=56%	RENBP/FITM2/NEU3/HEXA/SAMHD1/MANBA/DERA/HYAL2
BP	GO:0030212	hyaluronan metabolic process	4	-0.747995	-1.79784	0.0149413	0.0149413	0.994759	318	tags=75%, list=12%, signal=66%	HYAL2/ITIH5/ITIH3
BP	GO:0034505	tooth mineralization	3	-0.886849	-1.86007	0.00426814	0.00426814	0.889413	306	tags=100%, list=11%, signal=89%	COL1A1/ASPN
BP	GO:0031099	regeneration	6	-0.637189	-1.8698	0.0143843	0.0143843	0.994759	530	tags=83%, list=20%, signal=67%	GJA1/CPQ/CEBPB/DUSP10/APOD
BP	GO:1901888	regulation of cell junction assembly	4	-0.82084	-1.97292	0.00346852	0.00346852	0.889413	483	tags=100%, list=18%, signal=82%	SNAI2/VEGFA/APOD
BP	GO:0032602	chemokine production	3	-0.958786	-2.01095	0.000502134	0.000502134	0.775546	114	tags=100%, list=4%, signal=96%	EGR1/APOD
BP	GO:0032642	regulation of chemokine production	3	-0.958786	-2.01095	0.000502134	0.000502134	0.775546	114	tags=100%, list=4%, signal=96%	EGR1/APOD
BP	GO:0007186	G protein-coupled receptor signaling pathway	16	-0.436208	-2.03096	0.00620396	0.00620396	0.97822	176	tags=38%, list=7%, signal=35%	GRP/GPR183/ADORA1/ARRDC3/TBXA2R/ACKR4
BP	GO:0002819	regulation of adaptive immune response	7	-0.643902	-2.03296	0.00606061	0.00606061	0.97822	957	tags=100%, list=36%, signal=64%	ZC3H12A/MSH2/SLC15A4/FADD/ADCY7/DUSP10
CC	GO:0005740	mitochondrial envelope	107	0.284122	1.853	0.00290042	0.00290042	0.889413	712	tags=40%, list=27%, signal=31%	MRPL2/HCCS/GK/ERAL1/MRPL54/MSTO1/MRPS30/SLC25A39/NDUFA11/ATAD3A/COX5A/FOXRED1/FDXR/UQCRC1/COX11/MRPL18/TUFM/SLC25A25/ARL2/MAOB/STING1/MRPL42/PRELID1/TOMM5/NDUFAB1/SHMT2/TIMM50/MRPL37/IDH2/COX7A2L/BAX/TIMM8B/AMT/MRPS2/TMEM11/MRPS26/MRPL45/MRPS16/MRPL24/ATP5MC1/SLC25A22/ATP5F1C/MGST1
CC	GO:0005743	mitochondrial inner membrane	82	0.297437	1.83315	0.00516597	0.00516597	0.974518	711	tags=41%, list=27%, signal=31%	MRPL2/HCCS/ERAL1/MRPL54/MRPS30/SLC25A39/NDUFA11/ATAD3A/COX5A/FOXRED1/FDXR/UQCRC1/COX11/MRPL18/TUFM/SLC25A25/MRPL42/NDUFAB1/SHMT2/TIMM50/MRPL37/IDH2/COX7A2L/TIMM8B/AMT/MRPS2/TMEM11/MRPS26/MRPL45/MRPS16/MRPL24/ATP5MC1/SLC25A22/ATP5F1C
CC	GO:0031966	mitochondrial membrane	103	0.281596	1.82033	0.00419806	0.00419806	0.889413	829	tags=45%, list=31%, signal=32%	MRPL2/HCCS/GK/ERAL1/MRPL54/MSTO1/MRPS30/SLC25A39/NDUFA11/ATAD3A/COX5A/FOXRED1/FDXR/UQCRC1/COX11/MRPL18/TUFM/SLC25A25/MAOB/STING1/MRPL42/TOMM5/NDUFAB1/SHMT2/TIMM50/MRPL37/IDH2/COX7A2L/BAX/TIMM8B/AMT/MRPS2/TMEM11/MRPS26/MRPL45/MRPS16/MRPL24/ATP5MC1/SLC25A22/ATP5F1C/MGST1/NDUFAF4/RNF144B/COA8/SCO2/SLC25A29
CC	GO:0031967	organelle envelope	127	0.268575	1.81183	0.00296862	0.00296862	0.889413	861	tags=46%, list=32%, signal=32%	MRPL2/HCCS/GK/ERAL1/MRPL54/MSTO1/AQP1/MRPS30/SLC25A39/NDUFA11/ATAD3A/COX5A/FOXRED1/FDXR/UQCRC1/COX11/MRPL18/TUFM/SLC25A25/ARL2/MAOB/STING1/MRPL42/PRELID1/TOMM5/NDUFAB1/SHMT2/TIMM50/TMEM97/PSEN2/MRPL37/SURF4/IDH2/COX7A2L/BAX/TIMM8B/AMT/MRPS2/TMEM11/MRPS26/SEPHS1/MRPL45/MRPS16/MRPL24/ATP5MC1/SLC25A22/ATP5F1C/MGST1/NDUFAF4/NRM/RNF144B/COA8/CHMP4A/SCO2/CNEP1R1/SLC25A29/MRPL27/LRRC59
CC	GO:0031975	envelope	127	0.268575	1.81183	0.00296862	0.00296862	0.889413	861	tags=46%, list=32%, signal=32%	MRPL2/HCCS/GK/ERAL1/MRPL54/MSTO1/AQP1/MRPS30/SLC25A39/NDUFA11/ATAD3A/COX5A/FOXRED1/FDXR/UQCRC1/COX11/MRPL18/TUFM/SLC25A25/ARL2/MAOB/STING1/MRPL42/PRELID1/TOMM5/NDUFAB1/SHMT2/TIMM50/TMEM97/PSEN2/MRPL37/SURF4/IDH2/COX7A2L/BAX/TIMM8B/AMT/MRPS2/TMEM11/MRPS26/SEPHS1/MRPL45/MRPS16/MRPL24/ATP5MC1/SLC25A22/ATP5F1C/MGST1/NDUFAF4/NRM/RNF144B/COA8/CHMP4A/SCO2/CNEP1R1/SLC25A29/MRPL27/LRRC59
CC	GO:0033116	endoplasmic reticulum-Golgi intermediate compartment membrane	4	0.781859	1.772	0.00751399	0.00751399	0.994759	586	tags=100%, list=22%, signal=78%	TMED1/STING1/SURF4/STX5
CC	GO:0070062	extracellular exosome	4	0.759269	1.72081	0.0113509	0.0113509	0.994759	66	tags=50%, list=2%, signal=49%	TMEM98/AQP1
CC	GO:0043230	extracellular organelle	5	0.695647	1.70828	0.0166301	0.0166301	0.994759	66	tags=40%, list=2%, signal=39%	TMEM98/AQP1
CC	GO:0065010	extracellular membrane-bounded organelle	5	0.695647	1.70828	0.0166301	0.0166301	0.994759	66	tags=40%, list=2%, signal=39%	TMEM98/AQP1
CC	GO:1903561	extracellular vesicle	5	0.695647	1.70828	0.0166301	0.0166301	0.994759	66	tags=40%, list=2%, signal=39%	TMEM98/AQP1
CC	GO:0019866	organelle inner membrane	87	0.273421	1.70694	0.0152429	0.0152429	0.994759	711	tags=40%, list=27%, signal=31%	MRPL2/HCCS/ERAL1/MRPL54/MRPS30/SLC25A39/NDUFA11/ATAD3A/COX5A/FOXRED1/FDXR/UQCRC1/COX11/MRPL18/TUFM/SLC25A25/MRPL42/NDUFAB1/SHMT2/TIMM50/PSEN2/MRPL37/IDH2/COX7A2L/TIMM8B/AMT/MRPS2/TMEM11/MRPS26/MRPL45/MRPS16/MRPL24/ATP5MC1/SLC25A22/ATP5F1C
CC	GO:0009295	nucleoid	8	0.582619	1.70352	0.0220556	0.0220556	0.994759	419	tags=62%, list=16%, signal=53%	TFB2M/ATAD3A/TUFM/SHMT2/HSD17B10
CC	GO:0042645	mitochondrial nucleoid	8	0.582619	1.70352	0.0220556	0.0220556	0.994759	419	tags=62%, list=16%, signal=53%	TFB2M/ATAD3A/TUFM/SHMT2/HSD17B10
CC	GO:0034708	methyltransferase complex	8	0.576221	1.68482	0.0251434	0.0251434	0.994759	419	tags=62%, list=16%, signal=53%	DPY30/WDR77/C19H17orf49/PRMT5/HSD17B10
CC	GO:0030175	filopodium	8	0.573006	1.67541	0.0261726	0.0261726	0.994759	933	tags=88%, list=35%, signal=57%	MORN4/RIPOR2/ABITRAM/ACTA2/CDK5/CIB1/ITGA3
CC	GO:0005759	mitochondrial matrix	63	0.273061	1.58295	0.0408462	0.0408462	0.994759	673	tags=38%, list=25%, signal=29%	MRPL2/ERAL1/MRPL54/HAGH/TFB2M/ATAD3A/MRPL18/TUFM/PDE12/GADD45GIP1/MRPL42/NDUFAB1/SHMT2/HSD17B10/MRPL37/PRODH/FDX2/MRPS2/MRPS26/LONP1/MRPL45/MRPS16/MRPL24/WARS2
CC	GO:0031090	organelle membrane	247	0.208628	1.55718	0.0137966	0.0137966	0.994759	1103	tags=51%, list=41%, signal=33%	TMEM98/MRPL2/HCCS/GK/CYP26B1/CSNK1B/ERAL1/MRPL54/MSTO1/AQP1/MRPS30/SLC25A39/NDUFA11/ATP6V1H/AGPAT1/B4GALT3/ATAD3A/COX5A/FOXRED1/FDXR/UQCRC1/COX11/MRPL18/TUFM/TM6SF1/SLC25A25/MAOB/TMED1/AP2S1/UBXN6/STING1/MRPL42/VKORC1/TOMM5/NDUFAB1/EMC6/COG8/SLC9A1/SHMT2/CYBC1/EMC7/ALG8/FDFT1/GPR137/TIMM50/TMEM97/PSEN2/MRPL37/DTNBP1/SURF4/SYNGR2/IDH2/XBP1/COX7A2L/BAX/TIMM8B/AMT/PAFAH2/PTGIS/ZDHHC4/NAA60/SPRING1/F…
CC	GO:0005739	mitochondrion	175	0.207921	1.4809	0.037421	0.037421	0.994759	861	tags=41%, list=32%, signal=29%	HINT2/MRPL2/HCCS/GK/ERAL1/MRPL54/MSTO1/MRPS30/HAGH/TFB2M/SLC25A39/GLYAT/NDUFA11/ATAD3A/COX5A/FOXRED1/FDXR/UQCRC1/COX11/MRPL18/TUFM/SLC25A25/PDE12/ARL2/MAOB/GADD45GIP1/ENDOG/STING1/MRPL42/SFXN3/PRELID1/TOMM5/NDUFAB1/THG1L/SHMT2/DHRS4/TIMM50/HSD17B10/MRPL37/PRODH/IDH2/COX7A2L/BAX/TIMM8B/AMT/MSRA/FDX2/MRPS2/TMEM11/MRPS26/GCSH/LONP1/MRPL45/MRPS16/MRPL24/WARS2/ATP5MC1/SLC25A22/ATP5F1C/MGST1/FAM210A/ND…
CC	GO:0016020	membrane	384	0.18721	1.45996	0.0156046	0.0156046	0.994759	882	tags=39%, list=33%, signal=31%	TMEM98/MRPL2/HCCS/TMEM205/GK/CYP26B1/CSNK1B/SPRY2/ERAL1/MRPL54/MSTO1/AQP1/MRPS30/SLC25A39/TRADD/NDUFA11/ALCAM/CYB5R1/ATP6V1H/AGPAT1/MFSD5/B4GALT3/ATAD3A/CCDC107/RNF34/COX5A/TMEM230/SNX15/FOXRED1/FDXR/UQCRC1/COX11/SMIM12/MRPL18/CCDC167/TUFM/TM6SF1/ARRB1/SLC25A25/MAPT/ARL2/MAOB/TMED1/AP2S1/UBXN6/STING1/CSNK2B/MRPL42/VKORC1/MFSD13A/TOMM5/NDUFAB1/TMUB1/EMC6/SLC66A2/RIPOR2/COG8/KIAA2013/SLC9A1/CYHR1/A…
CC	GO:0005737	cytoplasm	649	0.173946	1.40658	0.0130052	0.0130052	0.994759	740	tags=32%, list=28%, signal=31%	TMEM98/HINT2/MRPL2/DNAL4/HCCS/TFPT/GK/CYP26B1/DDX56/MORN4/CSNK1B/PLPBP/BHLHE40/SDF2L1/ERAL1/MRPL54/MSTO1/FBXL15/AQP1/MRPS30/HOMER1/HAGH/TFB2M/SLC25A39/TRADD/GLYAT/NDUFA11/MRTO4/DNASE2/ATP6V1H/AGPAT1/DNAJC12/AIP/B4GALT3/ATAD3A/SHFL/RNF34/NAA10/COX5A/TMEM230/DPY30/SNX15/FOXRED1/GEMIN6/FDXR/RNF126/UQCRC1/COX11/COMMD4/MRPL18/RBM42/TUFM/MCRIP2/WDR77/DDT/GMEB1/TM6SF1/ARRB1/SLC25A25/REEP4/MAPT/PDE12/ARL…
CC	GO:0005576	extracellular region	48	-0.231981	-1.74869	0.0189607	0.0189607	0.994759	186	tags=25%, list=7%, signal=24%	AOC3/GRP/ITIH5/KLKB1/SLC2A4/VEGFA/SERPINF1/OGN/APOD/KRT10/ANG2/ITIH3
MF	GO:0071949	FAD binding	3	0.837018	1.69858	0.0106312	0.0106312	0.994759	438	tags=100%, list=16%, signal=84%	ERO1A/MICAL3/PRODH
MF	GO:0016765	transferase activity, transferring alkyl or aryl (other than methyl) groups	5	0.652793	1.60304	0.0346721	0.0346721	0.994759	931	tags=100%, list=35%, signal=65%	TRMT12/FDPS/MGST1/MMAB/COQ2
MF	GO:0008097	5S rRNA binding	3	0.786437	1.59593	0.0234219	0.0234219	0.994759	573	tags=100%, list=21%, signal=79%	MRPL18/RPF2/RRS1
MF	GO:0016407	acetyltransferase activity	5	0.64437	1.58236	0.0378099	0.0378099	0.994759	617	tags=80%, list=23%, signal=62%	NAA10/PAFAH2/NAA60/NAA50
MF	GO:0004596	peptide alpha-N-acetyltransferase activity	3	0.769951	1.56248	0.0313953	0.0313953	0.994759	617	tags=100%, list=23%, signal=77%	NAA10/NAA60/NAA50
MF	GO:0033293	monocarboxylic acid binding	4	0.683915	1.55003	0.0471623	0.0471623	0.994759	488	tags=75%, list=18%, signal=61%	CYP26B1/NDUFAB1/AMT
MF	GO:0004866	endopeptidase inhibitor activity	4	-0.663939	-1.59581	0.0472252	0.0472252	0.994759	148	tags=75%, list=6%, signal=71%	A2M/ITIH5/ITIH3
MF	GO:0061135	endopeptidase regulator activity	4	-0.663939	-1.59581	0.0472252	0.0472252	0.994759	148	tags=75%, list=6%, signal=71%	A2M/ITIH5/ITIH3
MF	GO:0008235	metalloexopeptidase activity	5	-0.618298	-1.66233	0.0336273	0.0336273	0.994759	1024	tags=100%, list=38%, signal=62%	XPNPEP1/AGBL5/CPQ/CNDP2
MF	GO:0004867	serine-type endopeptidase inhibitor activity	3	-0.802115	-1.68235	0.0228471	0.0228471	0.994759	148	tags=100%, list=6%, signal=95%	ITIH5/ITIH3
MF	GO:0016805	dipeptidase activity	3	-0.810041	-1.69897	0.0208386	0.0208386	0.994759	511	tags=100%, list=19%, signal=81%	CPQ/CNDP2
MF	GO:0061134	peptidase regulator activity	6	-0.626007	-1.83699	0.0169735	0.0169735	0.994759	148	tags=50%, list=6%, signal=47%	ITIH5/FGL2/ITIH3
MF	GO:0004553	hydrolase activity, hydrolyzing O-glycosyl compounds	6	-0.629032	-1.84587	0.0166858	0.0166858	0.994759	996	tags=100%, list=37%, signal=63%	HEXD/NEU3/HEXA/MANBA/HYAL2
MF	GO:0008238	exopeptidase activity	9	-0.619226	-2.2016	0.00258816	0.00258816	0.889413	1024	tags=100%, list=38%, signal=62%	PRCP/XPNPEP1/TPP2/AGBL5/DNPEP/SCRN3/CPQ/CNDP2

## Sheet: EC_VAT_REVIGO_Input
Activated			Suppressed
ID	NES		ID	NES
GO:0043467	1.9935		GO:0001892	-1.5866
GO:0042110	1.94139		GO:0072359	-1.59129
GO:0045087	1.89176		GO:0010812	-1.60176
GO:0098542	1.8761		GO:0001776	-1.60389
GO:1903715	1.8612		GO:0002832	-1.60987
GO:0043457	1.85356		GO:0001659	-1.61224
GO:0022613	1.84661		GO:0006022	-1.6322
GO:0006805	1.82859		GO:0030203	-1.6322
GO:0071466	1.82859		GO:1903510	-1.6322
GO:0050877	1.82508		GO:0042246	-1.64008
GO:0046649	1.77351		GO:0046434	-1.70985
GO:0042255	1.76715		GO:0016570	-1.71117
GO:0034341	1.76397		GO:0051781	-1.72097
GO:0090596	1.74735		GO:0051893	-1.72097
GO:0042254	1.72201		GO:0090109	-1.72097
GO:0006952	1.7184		GO:0150116	-1.72097
GO:0051604	1.71744		GO:0002520	-1.7212
GO:0010628	1.71012		GO:0002822	-1.72987
GO:0007163	1.70055		GO:1901136	-1.77201
GO:0009607	1.69001		GO:0030212	-1.79784
GO:0043207	1.69001		GO:0034505	-1.86007
GO:0051707	1.69001		GO:0031099	-1.8698
GO:0006955	1.67948		GO:1901888	-1.97292
GO:0045321	1.66894		GO:0032602	-2.01095
GO:0002082	1.66588		GO:0032642	-2.01095
GO:0006544	1.66056		GO:0007186	-2.03096
GO:0000387	1.64845		GO:0002819	-2.03296
GO:0014902	1.64137
GO:0002376	1.62724
GO:0001775	1.6244
GO:0000280	1.6212
GO:0022618	1.6211
GO:0071826	1.6211
GO:1901605	1.61415
GO:0098773	1.61335
GO:0051149	1.60028
GO:0006275	1.59831
GO:0007059	1.59141
GO:0016197	1.58612
GO:0032526	1.57155
GO:0035967	1.5685
GO:0006474	1.56248
GO:0044419	1.56162
GO:0033013	1.54728
GO:0042440	1.54728
GO:0045069	1.54509
GO:0009605	1.53184
GO:0042471	1.50545
GO:0070301	1.50545

## Sheet: EC_VAT_REVIGO_Output
Activated				Suppressed
TermID	Name	Value		TermID	Name	Value
GO:0043467	regulation of generation of precursor metabolites and energy	1.9935		GO:0002819	regulation of adaptive immune response	-2.03296
GO:0098542	defense response to other organism	1.8761		GO:0007186	G protein-coupled receptor signaling pathway	-2.03096
GO:1903715	regulation of aerobic respiration	1.8612		GO:0032602	chemokine production	-2.01095
GO:0022613	ribonucleoprotein complex biogenesis	1.84661		GO:0032642	regulation of chemokine production	-2.01095
GO:0071466	cellular response to xenobiotic stimulus	1.82859		GO:1901888	regulation of cell junction assembly	-1.97292
GO:0050877	nervous system process	1.82508		GO:0031099	regeneration	-1.8698
GO:0046649	lymphocyte activation	1.77351		GO:0034505	tooth mineralization	-1.86007
GO:0090596	sensory organ morphogenesis	1.74735		GO:1901136	carbohydrate derivative catabolic process	-1.77201
GO:0051604	protein maturation	1.71744		GO:0002520	immune system development	-1.7212
GO:0010628	positive regulation of gene expression	1.71012		GO:0051781	positive regulation of cell division	-1.72097
GO:0007163	establishment or maintenance of cell polarity	1.70055		GO:0042246	tissue regeneration	-1.64008
GO:0009607	response to biotic stimulus	1.69001		GO:0001659	temperature homeostasis	-1.61224
GO:0014902	myotube differentiation	1.64137		GO:0002832	negative regulation of response to biotic stimulus	-1.60987
GO:0002376	immune system process	1.62724		GO:0001892	embryonic placenta development	-1.5866
GO:0001775	cell activation	1.6244
GO:0000280	nuclear division	1.6212
GO:0071826	protein-RNA complex organization	1.6211
GO:1901605	alpha-amino acid metabolic process	1.61415
GO:0051149	positive regulation of muscle cell differentiation	1.60028
GO:0006275	regulation of DNA replication	1.59831
GO:0007059	chromosome segregation	1.59141
GO:0016197	endosomal transport	1.58612
GO:0032526	response to retinoic acid	1.57155
GO:0006474	N-terminal protein amino acid acetylation	1.56248
GO:0044419	biological process involved in interspecies interaction between organisms	1.56162
GO:0033013	tetrapyrrole metabolic process	1.54728
GO:0042440	pigment metabolic process	1.54728
GO:0045069	regulation of viral genome replication	1.54509
GO:0009605	response to external stimulus	1.53184
