# Supplementary material for: Depot-dependent effects of subclinical ketosis on visceral and subcutaneous adipose tissue transcriptional cellular diversity in dairy cows
Source: J Anim Sci Biotechnol. 2025 Sep 21;16:128. doi: 10.1186/s40104-025-01265-y (PMC12450340; doi:10.1186/s40104-025-01265-y)
Supplement: Supplementary file 5 — Additional file 5: CellChat results for NK SAT, SCK SAT, NK VAT, SCK VAT [file 40104_2025_1265_MOESM5_ESM.xlsx]

## Sheet: NK_SAT_CellChat
source	target	ligand	receptor	prob	pval	interaction_name	interaction_name_2	pathway_name	annotation	evidence						Pathway	Count
AD2	EC3	ANGPTL4	CDH5	0.00669309	0	ANGPTL4_CDH5	ANGPTL4 - CDH5	ANGPTL	Secreted Signaling	PMID: 30049845						LAMININ	126
EC3	EC3	ANGPTL4	CDH5	0.00996614	0	ANGPTL4_CDH5	ANGPTL4 - CDH5	ANGPTL	Secreted Signaling	PMID: 30049845						GAS	48
AD2	EC5	ANGPTL4	CDH5	0.00747975	0	ANGPTL4_CDH5	ANGPTL4 - CDH5	ANGPTL	Secreted Signaling	PMID: 30049845						CD99	47
EC3	EC5	ANGPTL4	CDH5	0.0111332	0	ANGPTL4_CDH5	ANGPTL4 - CDH5	ANGPTL	Secreted Signaling	PMID: 30049845						THBS	34
EC3	EC3	APP	CD74	0.0328515	0	APP_CD74	APP - CD74	APP	Cell-Cell Contact	PMID: 19849849						COLLAGEN	32
EC3	EC4	APP	CD74	0.0127783	0	APP_CD74	APP - CD74	APP	Cell-Cell Contact	PMID: 19849849						CD46	16
EC3	EC5	APP	CD74	0.0155245	0	APP_CD74	APP - CD74	APP	Cell-Cell Contact	PMID: 19849849						PECAM1	16
EC3	IMC1	APP	CD74	0.010743	0	APP_CD74	APP - CD74	APP	Cell-Cell Contact	PMID: 19849849						VEGF	14
EC3	IMC2	APP	CD74	0.014217	0	APP_CD74	APP - CD74	APP	Cell-Cell Contact	PMID: 19849849						APP	8
EC3	IMC3	APP	CD74	0.0417397	0	APP_CD74	APP - CD74	APP	Cell-Cell Contact	PMID: 19849849						GALECTIN	6
EC3	IMC4	APP	CD74	0.0159076	0	APP_CD74	APP - CD74	APP	Cell-Cell Contact	PMID: 19849849						FGF	5
EC3	IMC6	APP	CD74	0.0120904	0	APP_CD74	APP - CD74	APP	Cell-Cell Contact	PMID: 19849849						IGF	4
EC1	EC4	CCL14	ACKR1	0.0179972	0	CCL14_ACKR1	CCL14 - ACKR1	CCL	Secreted Signaling	PMID: 26740381						CCL	4
EC3	EC4	CCL14	ACKR1	0.0542528	0	CCL14_ACKR1	CCL14 - ACKR1	CCL	Secreted Signaling	PMID: 26740381						CXCL	4
EC4	EC4	CCL14	ACKR1	0.0176363	0	CCL14_ACKR1	CCL14 - ACKR1	CCL	Secreted Signaling	PMID: 26740381						ANGPTL	4
EC5	EC4	CCL14	ACKR1	0.019545	0	CCL14_ACKR1	CCL14 - ACKR1	CCL	Secreted Signaling	PMID: 26740381						CDH5	4
EC3	AD2	CD46	JAG1	0.00926131	0	CD46_JAG1	CD46 - JAG1	CD46	Cell-Cell Contact	PMID: 23086448						JAM	4
EC4	AD2	CD46	JAG1	0.0055723	0	CD46_JAG1	CD46 - JAG1	CD46	Cell-Cell Contact	PMID: 23086448						PTPRM	4
EC5	AD2	CD46	JAG1	0.00973282	0	CD46_JAG1	CD46 - JAG1	CD46	Cell-Cell Contact	PMID: 23086448						CSF	3
IMC2	AD2	CD46	JAG1	0.00569605	0	CD46_JAG1	CD46 - JAG1	CD46	Cell-Cell Contact	PMID: 23086448						SPP1	2
EC3	EC2	CD46	JAG1	0.00797733	0	CD46_JAG1	CD46 - JAG1	CD46	Cell-Cell Contact	PMID: 23086448						CD45	2
EC4	EC2	CD46	JAG1	0.00479729	0	CD46_JAG1	CD46 - JAG1	CD46	Cell-Cell Contact	PMID: 23086448						PDGF	1
EC5	EC2	CD46	JAG1	0.00838402	0	CD46_JAG1	CD46 - JAG1	CD46	Cell-Cell Contact	PMID: 23086448						FN1	1
IMC2	EC2	CD46	JAG1	0.00490391	0	CD46_JAG1	CD46 - JAG1	CD46	Cell-Cell Contact	PMID: 23086448						ESAM	1
EC3	EC4	CD46	JAG1	0.0104675	0	CD46_JAG1	CD46 - JAG1	CD46	Cell-Cell Contact	PMID: 23086448
EC4	EC4	CD46	JAG1	0.00630108	0	CD46_JAG1	CD46 - JAG1	CD46	Cell-Cell Contact	PMID: 23086448
EC5	EC4	CD46	JAG1	0.0109997	0	CD46_JAG1	CD46 - JAG1	CD46	Cell-Cell Contact	PMID: 23086448
IMC2	EC4	CD46	JAG1	0.00644092	0	CD46_JAG1	CD46 - JAG1	CD46	Cell-Cell Contact	PMID: 23086448
EC3	EC5	CD46	JAG1	0.00972158	0	CD46_JAG1	CD46 - JAG1	CD46	Cell-Cell Contact	PMID: 23086448
EC4	EC5	CD46	JAG1	0.00585032	0	CD46_JAG1	CD46 - JAG1	CD46	Cell-Cell Contact	PMID: 23086448
EC5	EC5	CD46	JAG1	0.0102163	0.01	CD46_JAG1	CD46 - JAG1	CD46	Cell-Cell Contact	PMID: 23086448
IMC2	EC5	CD46	JAG1	0.0059802	0	CD46_JAG1	CD46 - JAG1	CD46	Cell-Cell Contact	PMID: 23086448
ASPC2	ASPC2	CD99	CD99	0.0103865	0	CD99_CD99	CD99 - CD99	CD99	Cell-Cell Contact	KEGG: hsa04514
EC3	ASPC2	CD99	CD99	0.0105355	0	CD99_CD99	CD99 - CD99	CD99	Cell-Cell Contact	KEGG: hsa04514
EC4	ASPC2	CD99	CD99	0.00149629	0	CD99_CD99	CD99 - CD99	CD99	Cell-Cell Contact	KEGG: hsa04514
EC5	ASPC2	CD99	CD99	0.00703394	0	CD99_CD99	CD99 - CD99	CD99	Cell-Cell Contact	KEGG: hsa04514
IMC2	ASPC2	CD99	CD99	0.00974599	0	CD99_CD99	CD99 - CD99	CD99	Cell-Cell Contact	KEGG: hsa04514
IMC3	ASPC2	CD99	CD99	0.0127466	0	CD99_CD99	CD99 - CD99	CD99	Cell-Cell Contact	KEGG: hsa04514
IMC6	ASPC2	CD99	CD99	0.00989026	0	CD99_CD99	CD99 - CD99	CD99	Cell-Cell Contact	KEGG: hsa04514
ASPC2	EC3	CD99	CD99	0.0105355	0	CD99_CD99	CD99 - CD99	CD99	Cell-Cell Contact	KEGG: hsa04514
EC3	EC3	CD99	CD99	0.0106866	0	CD99_CD99	CD99 - CD99	CD99	Cell-Cell Contact	KEGG: hsa04514
EC4	EC3	CD99	CD99	0.00151794	0	CD99_CD99	CD99 - CD99	CD99	Cell-Cell Contact	KEGG: hsa04514
EC5	EC3	CD99	CD99	0.00713518	0	CD99_CD99	CD99 - CD99	CD99	Cell-Cell Contact	KEGG: hsa04514
IMC2	EC3	CD99	CD99	0.00988588	0	CD99_CD99	CD99 - CD99	CD99	Cell-Cell Contact	KEGG: hsa04514
IMC3	EC3	CD99	CD99	0.012929	0	CD99_CD99	CD99 - CD99	CD99	Cell-Cell Contact	KEGG: hsa04514
IMC6	EC3	CD99	CD99	0.0100322	0	CD99_CD99	CD99 - CD99	CD99	Cell-Cell Contact	KEGG: hsa04514
ASPC2	EC4	CD99	CD99	0.00149629	0	CD99_CD99	CD99 - CD99	CD99	Cell-Cell Contact	KEGG: hsa04514
EC3	EC4	CD99	CD99	0.00151794	0	CD99_CD99	CD99 - CD99	CD99	Cell-Cell Contact	KEGG: hsa04514
EC5	EC4	CD99	CD99	0.00101038	0.03	CD99_CD99	CD99 - CD99	CD99	Cell-Cell Contact	KEGG: hsa04514
IMC2	EC4	CD99	CD99	0.00140323	0	CD99_CD99	CD99 - CD99	CD99	Cell-Cell Contact	KEGG: hsa04514
IMC3	EC4	CD99	CD99	0.00184003	0	CD99_CD99	CD99 - CD99	CD99	Cell-Cell Contact	KEGG: hsa04514
IMC6	EC4	CD99	CD99	0.00142418	0.01	CD99_CD99	CD99 - CD99	CD99	Cell-Cell Contact	KEGG: hsa04514
ASPC2	EC5	CD99	CD99	0.00703394	0	CD99_CD99	CD99 - CD99	CD99	Cell-Cell Contact	KEGG: hsa04514
EC3	EC5	CD99	CD99	0.00713518	0	CD99_CD99	CD99 - CD99	CD99	Cell-Cell Contact	KEGG: hsa04514
EC4	EC5	CD99	CD99	0.00101038	0.03	CD99_CD99	CD99 - CD99	CD99	Cell-Cell Contact	KEGG: hsa04514
IMC2	EC5	CD99	CD99	0.00659877	0	CD99_CD99	CD99 - CD99	CD99	Cell-Cell Contact	KEGG: hsa04514
IMC3	EC5	CD99	CD99	0.00863883	0	CD99_CD99	CD99 - CD99	CD99	Cell-Cell Contact	KEGG: hsa04514
IMC6	EC5	CD99	CD99	0.00669676	0.02	CD99_CD99	CD99 - CD99	CD99	Cell-Cell Contact	KEGG: hsa04514
ASPC2	IMC2	CD99	CD99	0.00974599	0	CD99_CD99	CD99 - CD99	CD99	Cell-Cell Contact	KEGG: hsa04514
EC3	IMC2	CD99	CD99	0.00988588	0	CD99_CD99	CD99 - CD99	CD99	Cell-Cell Contact	KEGG: hsa04514
EC4	IMC2	CD99	CD99	0.00140323	0	CD99_CD99	CD99 - CD99	CD99	Cell-Cell Contact	KEGG: hsa04514
EC5	IMC2	CD99	CD99	0.00659877	0	CD99_CD99	CD99 - CD99	CD99	Cell-Cell Contact	KEGG: hsa04514
IMC2	IMC2	CD99	CD99	0.00914458	0	CD99_CD99	CD99 - CD99	CD99	Cell-Cell Contact	KEGG: hsa04514
IMC3	IMC2	CD99	CD99	0.0119622	0	CD99_CD99	CD99 - CD99	CD99	Cell-Cell Contact	KEGG: hsa04514
IMC6	IMC2	CD99	CD99	0.00928003	0	CD99_CD99	CD99 - CD99	CD99	Cell-Cell Contact	KEGG: hsa04514
ASPC2	IMC3	CD99	CD99	0.0127466	0	CD99_CD99	CD99 - CD99	CD99	Cell-Cell Contact	KEGG: hsa04514
EC3	IMC3	CD99	CD99	0.012929	0	CD99_CD99	CD99 - CD99	CD99	Cell-Cell Contact	KEGG: hsa04514
EC4	IMC3	CD99	CD99	0.00184003	0	CD99_CD99	CD99 - CD99	CD99	Cell-Cell Contact	KEGG: hsa04514
EC5	IMC3	CD99	CD99	0.00863883	0	CD99_CD99	CD99 - CD99	CD99	Cell-Cell Contact	KEGG: hsa04514
IMC2	IMC3	CD99	CD99	0.0119622	0	CD99_CD99	CD99 - CD99	CD99	Cell-Cell Contact	KEGG: hsa04514
IMC3	IMC3	CD99	CD99	0.0156344	0	CD99_CD99	CD99 - CD99	CD99	Cell-Cell Contact	KEGG: hsa04514
IMC6	IMC3	CD99	CD99	0.0121389	0	CD99_CD99	CD99 - CD99	CD99	Cell-Cell Contact	KEGG: hsa04514
ASPC2	IMC6	CD99	CD99	0.00989026	0	CD99_CD99	CD99 - CD99	CD99	Cell-Cell Contact	KEGG: hsa04514
EC3	IMC6	CD99	CD99	0.0100322	0	CD99_CD99	CD99 - CD99	CD99	Cell-Cell Contact	KEGG: hsa04514
EC4	IMC6	CD99	CD99	0.00142418	0.01	CD99_CD99	CD99 - CD99	CD99	Cell-Cell Contact	KEGG: hsa04514
EC5	IMC6	CD99	CD99	0.00669676	0.02	CD99_CD99	CD99 - CD99	CD99	Cell-Cell Contact	KEGG: hsa04514
IMC2	IMC6	CD99	CD99	0.00928003	0	CD99_CD99	CD99 - CD99	CD99	Cell-Cell Contact	KEGG: hsa04514
IMC3	IMC6	CD99	CD99	0.0121389	0	CD99_CD99	CD99 - CD99	CD99	Cell-Cell Contact	KEGG: hsa04514
IMC6	IMC6	CD99	CD99	0.00941746	0.02	CD99_CD99	CD99 - CD99	CD99	Cell-Cell Contact	KEGG: hsa04514
EC3	EC3	CDH5	CDH5	0.0101715	0	CDH5_CDH5	CDH5 - CDH5	CDH5	Cell-Cell Contact	KEGG: hsa04514
EC5	EC3	CDH5	CDH5	0.0113623	0	CDH5_CDH5	CDH5 - CDH5	CDH5	Cell-Cell Contact	KEGG: hsa04514
EC3	EC5	CDH5	CDH5	0.0113623	0	CDH5_CDH5	CDH5 - CDH5	CDH5	Cell-Cell Contact	KEGG: hsa04514
EC5	EC5	CDH5	CDH5	0.0126907	0	CDH5_CDH5	CDH5 - CDH5	CDH5	Cell-Cell Contact	KEGG: hsa04514
ASPC2	IMC2	COL1A1	CD44	0.0131783	0	COL1A1_CD44	COL1A1 - CD44	COLLAGEN	ECM-Receptor	KEGG: hsa04512
ASPC1	IMC2	COL1A2	CD44	0.0065733	0	COL1A2_CD44	COL1A2 - CD44	COLLAGEN	ECM-Receptor	KEGG: hsa04512
ASPC2	IMC2	COL1A2	CD44	0.0142035	0	COL1A2_CD44	COL1A2 - CD44	COLLAGEN	ECM-Receptor	KEGG: hsa04512
EC5	IMC2	COL1A2	CD44	0.00437618	0	COL1A2_CD44	COL1A2 - CD44	COLLAGEN	ECM-Receptor	KEGG: hsa04512
AD1	IMC2	COL4A1	CD44	0.0537868	0	COL4A1_CD44	COL4A1 - CD44	COLLAGEN	ECM-Receptor	KEGG: hsa04512
AD2	IMC2	COL4A1	CD44	0.0545408	0	COL4A1_CD44	COL4A1 - CD44	COLLAGEN	ECM-Receptor	KEGG: hsa04512
ASPC1	IMC2	COL4A1	CD44	0.0408064	0	COL4A1_CD44	COL4A1 - CD44	COLLAGEN	ECM-Receptor	KEGG: hsa04512
ASPC2	IMC2	COL4A1	CD44	0.0384079	0	COL4A1_CD44	COL4A1 - CD44	COLLAGEN	ECM-Receptor	KEGG: hsa04512
EC1	IMC2	COL4A1	CD44	0.0396378	0	COL4A1_CD44	COL4A1 - CD44	COLLAGEN	ECM-Receptor	KEGG: hsa04512
EC2	IMC2	COL4A1	CD44	0.0414876	0	COL4A1_CD44	COL4A1 - CD44	COLLAGEN	ECM-Receptor	KEGG: hsa04512
EC3	IMC2	COL4A1	CD44	0.0463946	0	COL4A1_CD44	COL4A1 - CD44	COLLAGEN	ECM-Receptor	KEGG: hsa04512
EC4	IMC2	COL4A1	CD44	0.0356896	0	COL4A1_CD44	COL4A1 - CD44	COLLAGEN	ECM-Receptor	KEGG: hsa04512
EC5	IMC2	COL4A1	CD44	0.0346146	0	COL4A1_CD44	COL4A1 - CD44	COLLAGEN	ECM-Receptor	KEGG: hsa04512
PE/SMC	IMC2	COL4A1	CD44	0.040309	0	COL4A1_CD44	COL4A1 - CD44	COLLAGEN	ECM-Receptor	KEGG: hsa04512
IMC1	IMC2	COL4A1	CD44	0.0376219	0	COL4A1_CD44	COL4A1 - CD44	COLLAGEN	ECM-Receptor	KEGG: hsa04512
IMC2	IMC2	COL4A1	CD44	0.0107972	0	COL4A1_CD44	COL4A1 - CD44	COLLAGEN	ECM-Receptor	KEGG: hsa04512
IMC3	IMC2	COL4A1	CD44	0.0132552	0	COL4A1_CD44	COL4A1 - CD44	COLLAGEN	ECM-Receptor	KEGG: hsa04512
IMC4	IMC2	COL4A1	CD44	0.0114706	0	COL4A1_CD44	COL4A1 - CD44	COLLAGEN	ECM-Receptor	KEGG: hsa04512
IMC5	IMC2	COL4A1	CD44	0.0154805	0	COL4A1_CD44	COL4A1 - CD44	COLLAGEN	ECM-Receptor	KEGG: hsa04512
IMC6	IMC2	COL4A1	CD44	0.0132258	0	COL4A1_CD44	COL4A1 - CD44	COLLAGEN	ECM-Receptor	KEGG: hsa04512
AD1	IMC2	COL4A2	CD44	0.011668	0	COL4A2_CD44	COL4A2 - CD44	COLLAGEN	ECM-Receptor	KEGG: hsa04512
AD2	IMC2	COL4A2	CD44	0.00880655	0	COL4A2_CD44	COL4A2 - CD44	COLLAGEN	ECM-Receptor	KEGG: hsa04512
EC2	IMC2	COL4A2	CD44	0.00937286	0	COL4A2_CD44	COL4A2 - CD44	COLLAGEN	ECM-Receptor	KEGG: hsa04512
EC3	IMC2	COL4A2	CD44	0.00685101	0	COL4A2_CD44	COL4A2 - CD44	COLLAGEN	ECM-Receptor	KEGG: hsa04512
IMC1	IMC2	COL4A2	CD44	0.007984	0	COL4A2_CD44	COL4A2 - CD44	COLLAGEN	ECM-Receptor	KEGG: hsa04512
AD1	IMC2	COL6A2	CD44	0.00872129	0	COL6A2_CD44	COL6A2 - CD44	COLLAGEN	ECM-Receptor	KEGG: hsa04512
AD2	IMC2	COL6A2	CD44	0.00890084	0	COL6A2_CD44	COL6A2 - CD44	COLLAGEN	ECM-Receptor	KEGG: hsa04512
ASPC1	IMC2	COL6A2	CD44	0.00860604	0	COL6A2_CD44	COL6A2 - CD44	COLLAGEN	ECM-Receptor	KEGG: hsa04512
ASPC2	IMC2	COL6A2	CD44	0.0110929	0	COL6A2_CD44	COL6A2 - CD44	COLLAGEN	ECM-Receptor	KEGG: hsa04512
EC2	IMC2	COL6A2	CD44	0.0062489	0	COL6A2_CD44	COL6A2 - CD44	COLLAGEN	ECM-Receptor	KEGG: hsa04512
ASPC1	IMC2	COL6A3	CD44	0.00732291	0	COL6A3_CD44	COL6A3 - CD44	COLLAGEN	ECM-Receptor	KEGG: hsa04512
ASPC2	IMC2	COL6A3	CD44	0.0109258	0	COL6A3_CD44	COL6A3 - CD44	COLLAGEN	ECM-Receptor	KEGG: hsa04512
IMC5	IMC2	CSF1	CSF1R	0.000941	0	CSF1_CSF1R	CSF1 - CSF1R	CSF	Secreted Signaling	KEGG: hsa04060
IMC5	IMC3	CSF1	CSF1R	0.00122286	0	CSF1_CSF1R	CSF1 - CSF1R	CSF	Secreted Signaling	KEGG: hsa04060
IMC5	IMC4	CSF1	CSF1R	0.000294	0	CSF1_CSF1R	CSF1 - CSF1R	CSF	Secreted Signaling	KEGG: hsa04060
EC1	EC4	CXCL3	ACKR1	0.0161788	0	CXCL3_ACKR1	CXCL3 - ACKR1	CXCL	Secreted Signaling	PMID: 26740381
EC3	EC4	CXCL3	ACKR1	0.0196143	0	CXCL3_ACKR1	CXCL3 - ACKR1	CXCL	Secreted Signaling	PMID: 26740381
EC4	EC4	CXCL3	ACKR1	0.0569184	0	CXCL3_ACKR1	CXCL3 - ACKR1	CXCL	Secreted Signaling	PMID: 26740381
EC5	EC4	CXCL3	ACKR1	0.0536882	0	CXCL3_ACKR1	CXCL3 - ACKR1	CXCL	Secreted Signaling	PMID: 26740381
EC3	EC3	ESAM	ESAM	0.0103744	0	ESAM_ESAM	ESAM - ESAM	ESAM	Cell-Cell Contact	KEGG: hsa04514; PMID: 11279107
AD1	AD2	FGF2	FGFR1	0.00944361	0	FGF2_FGFR1	FGF2 - FGFR1	FGF	Secreted Signaling	PMC: 4393358
AD2	AD2	FGF2	FGFR1	0.0367458	0	FGF2_FGFR1	FGF2 - FGFR1	FGF	Secreted Signaling	PMC: 4393358
EC4	AD2	FGF2	FGFR1	0.00124095	0	FGF2_FGFR1	FGF2 - FGFR1	FGF	Secreted Signaling	PMC: 4393358
AD1	EC4	FGF2	FGFR1	0.0118248	0	FGF2_FGFR1	FGF2 - FGFR1	FGF	Secreted Signaling	PMC: 4393358
AD2	EC4	FGF2	FGFR1	0.0456937	0	FGF2_FGFR1	FGF2 - FGFR1	FGF	Secreted Signaling	PMC: 4393358
ASPC2	IMC2	FN1	CD44	0.0131711	0	FN1_CD44	FN1 - CD44	FN1	ECM-Receptor	KEGG: hsa04512
EC1	AD1	GAS6	AXL	0.0153162	0	GAS6_AXL	GAS6 - AXL	GAS	Secreted Signaling	PMID: 27801848
EC3	AD1	GAS6	AXL	0.0392806	0	GAS6_AXL	GAS6 - AXL	GAS	Secreted Signaling	PMID: 27801848
EC4	AD1	GAS6	AXL	0.0131706	0	GAS6_AXL	GAS6 - AXL	GAS	Secreted Signaling	PMID: 27801848
EC5	AD1	GAS6	AXL	0.0146229	0	GAS6_AXL	GAS6 - AXL	GAS	Secreted Signaling	PMID: 27801848
EC1	AD2	GAS6	AXL	0.0151593	0	GAS6_AXL	GAS6 - AXL	GAS	Secreted Signaling	PMID: 27801848
EC3	AD2	GAS6	AXL	0.0388879	0	GAS6_AXL	GAS6 - AXL	GAS	Secreted Signaling	PMID: 27801848
EC4	AD2	GAS6	AXL	0.0130354	0	GAS6_AXL	GAS6 - AXL	GAS	Secreted Signaling	PMID: 27801848
EC5	AD2	GAS6	AXL	0.014473	0	GAS6_AXL	GAS6 - AXL	GAS	Secreted Signaling	PMID: 27801848
EC1	ASPC1	GAS6	AXL	0.0157973	0	GAS6_AXL	GAS6 - AXL	GAS	Secreted Signaling	PMID: 27801848
EC3	ASPC1	GAS6	AXL	0.0404834	0	GAS6_AXL	GAS6 - AXL	GAS	Secreted Signaling	PMID: 27801848
EC4	ASPC1	GAS6	AXL	0.0135853	0	GAS6_AXL	GAS6 - AXL	GAS	Secreted Signaling	PMID: 27801848
EC5	ASPC1	GAS6	AXL	0.0150825	0	GAS6_AXL	GAS6 - AXL	GAS	Secreted Signaling	PMID: 27801848
EC1	ASPC2	GAS6	AXL	0.0171546	0	GAS6_AXL	GAS6 - AXL	GAS	Secreted Signaling	PMID: 27801848
EC3	ASPC2	GAS6	AXL	0.0438673	0	GAS6_AXL	GAS6 - AXL	GAS	Secreted Signaling	PMID: 27801848
EC4	ASPC2	GAS6	AXL	0.0147554	0	GAS6_AXL	GAS6 - AXL	GAS	Secreted Signaling	PMID: 27801848
EC5	ASPC2	GAS6	AXL	0.0163795	0	GAS6_AXL	GAS6 - AXL	GAS	Secreted Signaling	PMID: 27801848
EC1	EC2	GAS6	AXL	0.0145695	0	GAS6_AXL	GAS6 - AXL	GAS	Secreted Signaling	PMID: 27801848
EC3	EC2	GAS6	AXL	0.0374099	0	GAS6_AXL	GAS6 - AXL	GAS	Secreted Signaling	PMID: 27801848
EC4	EC2	GAS6	AXL	0.0125272	0	GAS6_AXL	GAS6 - AXL	GAS	Secreted Signaling	PMID: 27801848
EC5	EC2	GAS6	AXL	0.0139095	0	GAS6_AXL	GAS6 - AXL	GAS	Secreted Signaling	PMID: 27801848
EC1	EC3	GAS6	AXL	0.00848699	0	GAS6_AXL	GAS6 - AXL	GAS	Secreted Signaling	PMID: 27801848
EC3	EC3	GAS6	AXL	0.0220049	0	GAS6_AXL	GAS6 - AXL	GAS	Secreted Signaling	PMID: 27801848
EC4	EC3	GAS6	AXL	0.00729101	0	GAS6_AXL	GAS6 - AXL	GAS	Secreted Signaling	PMID: 27801848
EC5	EC3	GAS6	AXL	0.00810028	0	GAS6_AXL	GAS6 - AXL	GAS	Secreted Signaling	PMID: 27801848
EC1	EC4	GAS6	AXL	0.0125746	0	GAS6_AXL	GAS6 - AXL	GAS	Secreted Signaling	PMID: 27801848
EC3	EC4	GAS6	AXL	0.0323905	0	GAS6_AXL	GAS6 - AXL	GAS	Secreted Signaling	PMID: 27801848
EC4	EC4	GAS6	AXL	0.0108089	0	GAS6_AXL	GAS6 - AXL	GAS	Secreted Signaling	PMID: 27801848
EC5	EC4	GAS6	AXL	0.0120039	0	GAS6_AXL	GAS6 - AXL	GAS	Secreted Signaling	PMID: 27801848
EC1	PE/SMC	GAS6	AXL	0.0129643	0	GAS6_AXL	GAS6 - AXL	GAS	Secreted Signaling	PMID: 27801848
EC3	PE/SMC	GAS6	AXL	0.0333734	0	GAS6_AXL	GAS6 - AXL	GAS	Secreted Signaling	PMID: 27801848
EC4	PE/SMC	GAS6	AXL	0.0111444	0	GAS6_AXL	GAS6 - AXL	GAS	Secreted Signaling	PMID: 27801848
EC5	PE/SMC	GAS6	AXL	0.0123761	0	GAS6_AXL	GAS6 - AXL	GAS	Secreted Signaling	PMID: 27801848
EC1	IMC1	GAS6	AXL	0.0133651	0	GAS6_AXL	GAS6 - AXL	GAS	Secreted Signaling	PMID: 27801848
EC3	IMC1	GAS6	AXL	0.0343833	0	GAS6_AXL	GAS6 - AXL	GAS	Secreted Signaling	PMID: 27801848
EC4	IMC1	GAS6	AXL	0.0114897	0	GAS6_AXL	GAS6 - AXL	GAS	Secreted Signaling	PMID: 27801848
EC5	IMC1	GAS6	AXL	0.012759	0	GAS6_AXL	GAS6 - AXL	GAS	Secreted Signaling	PMID: 27801848
EC1	IMC2	GAS6	AXL	0.0137972	0	GAS6_AXL	GAS6 - AXL	GAS	Secreted Signaling	PMID: 27801848
EC3	IMC2	GAS6	AXL	0.0354704	0	GAS6_AXL	GAS6 - AXL	GAS	Secreted Signaling	PMID: 27801848
EC4	IMC2	GAS6	AXL	0.0118618	0	GAS6_AXL	GAS6 - AXL	GAS	Secreted Signaling	PMID: 27801848
EC5	IMC2	GAS6	AXL	0.0131717	0	GAS6_AXL	GAS6 - AXL	GAS	Secreted Signaling	PMID: 27801848
EC1	IMC4	GAS6	AXL	0.00568853	0	GAS6_AXL	GAS6 - AXL	GAS	Secreted Signaling	PMID: 27801848
EC3	IMC4	GAS6	AXL	0.0148157	0	GAS6_AXL	GAS6 - AXL	GAS	Secreted Signaling	PMID: 27801848
EC4	IMC4	GAS6	AXL	0.00488496	0	GAS6_AXL	GAS6 - AXL	GAS	Secreted Signaling	PMID: 27801848
EC5	IMC4	GAS6	AXL	0.00542863	0	GAS6_AXL	GAS6 - AXL	GAS	Secreted Signaling	PMID: 27801848
EC1	IMC6	GAS6	AXL	0.0140259	0	GAS6_AXL	GAS6 - AXL	GAS	Secreted Signaling	PMID: 27801848
EC3	IMC6	GAS6	AXL	0.0360452	0	GAS6_AXL	GAS6 - AXL	GAS	Secreted Signaling	PMID: 27801848
EC4	IMC6	GAS6	AXL	0.0120588	0	GAS6_AXL	GAS6 - AXL	GAS	Secreted Signaling	PMID: 27801848
EC5	IMC6	GAS6	AXL	0.0133902	0	GAS6_AXL	GAS6 - AXL	GAS	Secreted Signaling	PMID: 27801848
EC1	EC4	IGF2	ITGA6_ITGB4	0.00995345	0	IGF2_ITGA6_ITGB4	IGF2 - (ITGA6+ITGB4)	IGF	Secreted Signaling	PMID: 28190785; PMID: 28873464
EC3	EC4	IGF2	ITGA6_ITGB4	0.0191689	0	IGF2_ITGA6_ITGB4	IGF2 - (ITGA6+ITGB4)	IGF	Secreted Signaling	PMID: 28190785; PMID: 28873464
EC5	EC4	IGF2	ITGA6_ITGB4	0.0195643	0	IGF2_ITGA6_ITGB4	IGF2 - (ITGA6+ITGB4)	IGF	Secreted Signaling	PMID: 28190785; PMID: 28873464
PE/SMC	EC4	IGF2	ITGA6_ITGB4	0.00683201	0	IGF2_ITGA6_ITGB4	IGF2 - (ITGA6+ITGB4)	IGF	Secreted Signaling	PMID: 28190785; PMID: 28873464
EC3	EC3	JAM2	JAM2	0.00739192	0	JAM2_JAM2	JAM2 - JAM2	JAM	Cell-Cell Contact	KEGG: hsa04514
EC4	EC3	JAM2	JAM2	0.00133821	0	JAM2_JAM2	JAM2 - JAM2	JAM	Cell-Cell Contact	KEGG: hsa04514
EC3	EC4	JAM2	JAM2	0.00133821	0	JAM2_JAM2	JAM2 - JAM2	JAM	Cell-Cell Contact	KEGG: hsa04514
EC4	EC4	JAM2	JAM2	0.000241	0	JAM2_JAM2	JAM2 - JAM2	JAM	Cell-Cell Contact	KEGG: hsa04514
IMC6	EC3	LAMA2	ITGA6_ITGB1	0.0104171	0	LAMA2_ITGA6_ITGB1	LAMA2 - (ITGA6+ITGB1)	LAMININ	ECM-Receptor	KEGG: hsa04512
IMC6	EC4	LAMA2	ITGA6_ITGB4	0.00745589	0	LAMA2_ITGA6_ITGB4	LAMA2 - (ITGA6+ITGB4)	LAMININ	ECM-Receptor	KEGG: hsa04512
IMC6	IMC2	LAMA2	CD44	0.00993045	0	LAMA2_CD44	LAMA2 - CD44	LAMININ	ECM-Receptor	KEGG: hsa04512
AD1	EC3	LAMA4	ITGA6_ITGB1	0.0405356	0	LAMA4_ITGA6_ITGB1	LAMA4 - (ITGA6+ITGB1)	LAMININ	ECM-Receptor	KEGG: hsa04512
AD2	EC3	LAMA4	ITGA6_ITGB1	0.0299684	0	LAMA4_ITGA6_ITGB1	LAMA4 - (ITGA6+ITGB1)	LAMININ	ECM-Receptor	KEGG: hsa04512
ASPC1	EC3	LAMA4	ITGA6_ITGB1	0.014554	0	LAMA4_ITGA6_ITGB1	LAMA4 - (ITGA6+ITGB1)	LAMININ	ECM-Receptor	KEGG: hsa04512
ASPC2	EC3	LAMA4	ITGA6_ITGB1	0.0114994	0	LAMA4_ITGA6_ITGB1	LAMA4 - (ITGA6+ITGB1)	LAMININ	ECM-Receptor	KEGG: hsa04512
EC1	EC3	LAMA4	ITGA6_ITGB1	0.0114907	0	LAMA4_ITGA6_ITGB1	LAMA4 - (ITGA6+ITGB1)	LAMININ	ECM-Receptor	KEGG: hsa04512
EC2	EC3	LAMA4	ITGA6_ITGB1	0.0345029	0	LAMA4_ITGA6_ITGB1	LAMA4 - (ITGA6+ITGB1)	LAMININ	ECM-Receptor	KEGG: hsa04512
EC3	EC3	LAMA4	ITGA6_ITGB1	0.00969482	0	LAMA4_ITGA6_ITGB1	LAMA4 - (ITGA6+ITGB1)	LAMININ	ECM-Receptor	KEGG: hsa04512
EC4	EC3	LAMA4	ITGA6_ITGB1	0.0116583	0	LAMA4_ITGA6_ITGB1	LAMA4 - (ITGA6+ITGB1)	LAMININ	ECM-Receptor	KEGG: hsa04512
PE/SMC	EC3	LAMA4	ITGA6_ITGB1	0.0122623	0	LAMA4_ITGA6_ITGB1	LAMA4 - (ITGA6+ITGB1)	LAMININ	ECM-Receptor	KEGG: hsa04512
IMC1	EC3	LAMA4	ITGA6_ITGB1	0.0133973	0	LAMA4_ITGA6_ITGB1	LAMA4 - (ITGA6+ITGB1)	LAMININ	ECM-Receptor	KEGG: hsa04512
IMC5	EC3	LAMA4	ITGA6_ITGB1	0.0114305	0	LAMA4_ITGA6_ITGB1	LAMA4 - (ITGA6+ITGB1)	LAMININ	ECM-Receptor	KEGG: hsa04512
IMC6	EC3	LAMA4	ITGA6_ITGB1	0.0112519	0	LAMA4_ITGA6_ITGB1	LAMA4 - (ITGA6+ITGB1)	LAMININ	ECM-Receptor	KEGG: hsa04512
AD1	EC4	LAMA4	ITGA6_ITGB4	0.029266	0	LAMA4_ITGA6_ITGB4	LAMA4 - (ITGA6+ITGB4)	LAMININ	ECM-Receptor	KEGG: hsa04512
AD2	EC4	LAMA4	ITGA6_ITGB4	0.0215707	0	LAMA4_ITGA6_ITGB4	LAMA4 - (ITGA6+ITGB4)	LAMININ	ECM-Receptor	KEGG: hsa04512
ASPC1	EC4	LAMA4	ITGA6_ITGB4	0.0104292	0	LAMA4_ITGA6_ITGB4	LAMA4 - (ITGA6+ITGB4)	LAMININ	ECM-Receptor	KEGG: hsa04512
ASPC2	EC4	LAMA4	ITGA6_ITGB4	0.00823308	0	LAMA4_ITGA6_ITGB4	LAMA4 - (ITGA6+ITGB4)	LAMININ	ECM-Receptor	KEGG: hsa04512
EC1	EC4	LAMA4	ITGA6_ITGB4	0.00822687	0	LAMA4_ITGA6_ITGB4	LAMA4 - (ITGA6+ITGB4)	LAMININ	ECM-Receptor	KEGG: hsa04512
EC2	EC4	LAMA4	ITGA6_ITGB4	0.024867	0	LAMA4_ITGA6_ITGB4	LAMA4 - (ITGA6+ITGB4)	LAMININ	ECM-Receptor	KEGG: hsa04512
EC3	EC4	LAMA4	ITGA6_ITGB4	0.0069375	0	LAMA4_ITGA6_ITGB4	LAMA4 - (ITGA6+ITGB4)	LAMININ	ECM-Receptor	KEGG: hsa04512
EC4	EC4	LAMA4	ITGA6_ITGB4	0.00834728	0	LAMA4_ITGA6_ITGB4	LAMA4 - (ITGA6+ITGB4)	LAMININ	ECM-Receptor	KEGG: hsa04512
PE/SMC	EC4	LAMA4	ITGA6_ITGB4	0.00878126	0	LAMA4_ITGA6_ITGB4	LAMA4 - (ITGA6+ITGB4)	LAMININ	ECM-Receptor	KEGG: hsa04512
IMC1	EC4	LAMA4	ITGA6_ITGB4	0.00959717	0	LAMA4_ITGA6_ITGB4	LAMA4 - (ITGA6+ITGB4)	LAMININ	ECM-Receptor	KEGG: hsa04512
IMC5	EC4	LAMA4	ITGA6_ITGB4	0.00818363	0	LAMA4_ITGA6_ITGB4	LAMA4 - (ITGA6+ITGB4)	LAMININ	ECM-Receptor	KEGG: hsa04512
IMC6	EC4	LAMA4	ITGA6_ITGB4	0.00805534	0	LAMA4_ITGA6_ITGB4	LAMA4 - (ITGA6+ITGB4)	LAMININ	ECM-Receptor	KEGG: hsa04512
AD1	IMC2	LAMA4	CD44	0.038697	0	LAMA4_CD44	LAMA4 - CD44	LAMININ	ECM-Receptor	KEGG: hsa04512
AD2	IMC2	LAMA4	CD44	0.0285949	0	LAMA4_CD44	LAMA4 - CD44	LAMININ	ECM-Receptor	KEGG: hsa04512
ASPC1	IMC2	LAMA4	CD44	0.0138768	0	LAMA4_CD44	LAMA4 - CD44	LAMININ	ECM-Receptor	KEGG: hsa04512
ASPC2	IMC2	LAMA4	CD44	0.0109627	0	LAMA4_CD44	LAMA4 - CD44	LAMININ	ECM-Receptor	KEGG: hsa04512
EC1	IMC2	LAMA4	CD44	0.0109545	0	LAMA4_CD44	LAMA4 - CD44	LAMININ	ECM-Receptor	KEGG: hsa04512
EC2	IMC2	LAMA4	CD44	0.0329286	0	LAMA4_CD44	LAMA4 - CD44	LAMININ	ECM-Receptor	KEGG: hsa04512
EC3	IMC2	LAMA4	CD44	0.00924162	0	LAMA4_CD44	LAMA4 - CD44	LAMININ	ECM-Receptor	KEGG: hsa04512
EC4	IMC2	LAMA4	CD44	0.0111144	0	LAMA4_CD44	LAMA4 - CD44	LAMININ	ECM-Receptor	KEGG: hsa04512
PE/SMC	IMC2	LAMA4	CD44	0.0116905	0	LAMA4_CD44	LAMA4 - CD44	LAMININ	ECM-Receptor	KEGG: hsa04512
IMC1	IMC2	LAMA4	CD44	0.0127733	0	LAMA4_CD44	LAMA4 - CD44	LAMININ	ECM-Receptor	KEGG: hsa04512
IMC5	IMC2	LAMA4	CD44	0.0108971	0	LAMA4_CD44	LAMA4 - CD44	LAMININ	ECM-Receptor	KEGG: hsa04512
IMC6	IMC2	LAMA4	CD44	0.0107267	0	LAMA4_CD44	LAMA4 - CD44	LAMININ	ECM-Receptor	KEGG: hsa04512
AD1	EC3	LAMB1	ITGA6_ITGB1	0.0139532	0	LAMB1_ITGA6_ITGB1	LAMB1 - (ITGA6+ITGB1)	LAMININ	ECM-Receptor	KEGG: hsa04512
AD2	EC3	LAMB1	ITGA6_ITGB1	0.0347867	0	LAMB1_ITGA6_ITGB1	LAMB1 - (ITGA6+ITGB1)	LAMININ	ECM-Receptor	KEGG: hsa04512
ASPC1	EC3	LAMB1	ITGA6_ITGB1	0.0123467	0	LAMB1_ITGA6_ITGB1	LAMB1 - (ITGA6+ITGB1)	LAMININ	ECM-Receptor	KEGG: hsa04512
ASPC2	EC3	LAMB1	ITGA6_ITGB1	0.0103845	0	LAMB1_ITGA6_ITGB1	LAMB1 - (ITGA6+ITGB1)	LAMININ	ECM-Receptor	KEGG: hsa04512
EC1	EC3	LAMB1	ITGA6_ITGB1	0.00959886	0	LAMB1_ITGA6_ITGB1	LAMB1 - (ITGA6+ITGB1)	LAMININ	ECM-Receptor	KEGG: hsa04512
EC2	EC3	LAMB1	ITGA6_ITGB1	0.0128789	0	LAMB1_ITGA6_ITGB1	LAMB1 - (ITGA6+ITGB1)	LAMININ	ECM-Receptor	KEGG: hsa04512
EC3	EC3	LAMB1	ITGA6_ITGB1	0.00703902	0	LAMB1_ITGA6_ITGB1	LAMB1 - (ITGA6+ITGB1)	LAMININ	ECM-Receptor	KEGG: hsa04512
EC4	EC3	LAMB1	ITGA6_ITGB1	0.00981482	0	LAMB1_ITGA6_ITGB1	LAMB1 - (ITGA6+ITGB1)	LAMININ	ECM-Receptor	KEGG: hsa04512
PE/SMC	EC3	LAMB1	ITGA6_ITGB1	0.00994215	0	LAMB1_ITGA6_ITGB1	LAMB1 - (ITGA6+ITGB1)	LAMININ	ECM-Receptor	KEGG: hsa04512
IMC1	EC3	LAMB1	ITGA6_ITGB1	0.0118644	0	LAMB1_ITGA6_ITGB1	LAMB1 - (ITGA6+ITGB1)	LAMININ	ECM-Receptor	KEGG: hsa04512
IMC5	EC3	LAMB1	ITGA6_ITGB1	0.0129443	0	LAMB1_ITGA6_ITGB1	LAMB1 - (ITGA6+ITGB1)	LAMININ	ECM-Receptor	KEGG: hsa04512
IMC6	EC3	LAMB1	ITGA6_ITGB1	0.0082625	0	LAMB1_ITGA6_ITGB1	LAMB1 - (ITGA6+ITGB1)	LAMININ	ECM-Receptor	KEGG: hsa04512
AD1	EC4	LAMB1	ITGA6_ITGB4	0.00999694	0	LAMB1_ITGA6_ITGB4	LAMB1 - (ITGA6+ITGB4)	LAMININ	ECM-Receptor	KEGG: hsa04512
AD2	EC4	LAMB1	ITGA6_ITGB4	0.0250736	0	LAMB1_ITGA6_ITGB4	LAMB1 - (ITGA6+ITGB4)	LAMININ	ECM-Receptor	KEGG: hsa04512
ASPC1	EC4	LAMB1	ITGA6_ITGB4	0.00884188	0	LAMB1_ITGA6_ITGB4	LAMB1 - (ITGA6+ITGB4)	LAMININ	ECM-Receptor	KEGG: hsa04512
ASPC2	EC4	LAMB1	ITGA6_ITGB4	0.00743246	0	LAMB1_ITGA6_ITGB4	LAMB1 - (ITGA6+ITGB4)	LAMININ	ECM-Receptor	KEGG: hsa04512
EC1	EC4	LAMB1	ITGA6_ITGB4	0.00686864	0	LAMB1_ITGA6_ITGB4	LAMB1 - (ITGA6+ITGB4)	LAMININ	ECM-Receptor	KEGG: hsa04512
EC2	EC4	LAMB1	ITGA6_ITGB4	0.00922446	0	LAMB1_ITGA6_ITGB4	LAMB1 - (ITGA6+ITGB4)	LAMININ	ECM-Receptor	KEGG: hsa04512
EC3	EC4	LAMB1	ITGA6_ITGB4	0.0050332	0	LAMB1_ITGA6_ITGB4	LAMB1 - (ITGA6+ITGB4)	LAMININ	ECM-Receptor	KEGG: hsa04512
EC4	EC4	LAMB1	ITGA6_ITGB4	0.00702361	0	LAMB1_ITGA6_ITGB4	LAMB1 - (ITGA6+ITGB4)	LAMININ	ECM-Receptor	KEGG: hsa04512
PE/SMC	EC4	LAMB1	ITGA6_ITGB4	0.00711499	0	LAMB1_ITGA6_ITGB4	LAMB1 - (ITGA6+ITGB4)	LAMININ	ECM-Receptor	KEGG: hsa04512
IMC1	EC4	LAMB1	ITGA6_ITGB4	0.00849529	0	LAMB1_ITGA6_ITGB4	LAMB1 - (ITGA6+ITGB4)	LAMININ	ECM-Receptor	KEGG: hsa04512
IMC5	EC4	LAMB1	ITGA6_ITGB4	0.00927146	0	LAMB1_ITGA6_ITGB4	LAMB1 - (ITGA6+ITGB4)	LAMININ	ECM-Receptor	KEGG: hsa04512
IMC6	EC4	LAMB1	ITGA6_ITGB4	0.00591011	0	LAMB1_ITGA6_ITGB4	LAMB1 - (ITGA6+ITGB4)	LAMININ	ECM-Receptor	KEGG: hsa04512
AD1	IMC2	LAMB1	CD44	0.0133036	0	LAMB1_CD44	LAMB1 - CD44	LAMININ	ECM-Receptor	KEGG: hsa04512
AD2	IMC2	LAMB1	CD44	0.0331998	0	LAMB1_CD44	LAMB1 - CD44	LAMININ	ECM-Receptor	KEGG: hsa04512
ASPC1	IMC2	LAMB1	CD44	0.011771	0	LAMB1_CD44	LAMB1 - CD44	LAMININ	ECM-Receptor	KEGG: hsa04512
ASPC2	IMC2	LAMB1	CD44	0.00989933	0	LAMB1_CD44	LAMB1 - CD44	LAMININ	ECM-Receptor	KEGG: hsa04512
EC1	IMC2	LAMB1	CD44	0.0091501	0	LAMB1_CD44	LAMB1 - CD44	LAMININ	ECM-Receptor	KEGG: hsa04512
EC2	IMC2	LAMB1	CD44	0.0122787	0	LAMB1_CD44	LAMB1 - CD44	LAMININ	ECM-Receptor	KEGG: hsa04512
EC3	IMC2	LAMB1	CD44	0.00670912	0	LAMB1_CD44	LAMB1 - CD44	LAMININ	ECM-Receptor	KEGG: hsa04512
EC4	IMC2	LAMB1	CD44	0.00935606	0	LAMB1_CD44	LAMB1 - CD44	LAMININ	ECM-Receptor	KEGG: hsa04512
PE/SMC	IMC2	LAMB1	CD44	0.00947749	0	LAMB1_CD44	LAMB1 - CD44	LAMININ	ECM-Receptor	KEGG: hsa04512
IMC1	IMC2	LAMB1	CD44	0.0113109	0	LAMB1_CD44	LAMB1 - CD44	LAMININ	ECM-Receptor	KEGG: hsa04512
IMC5	IMC2	LAMB1	CD44	0.0123411	0	LAMB1_CD44	LAMB1 - CD44	LAMININ	ECM-Receptor	KEGG: hsa04512
IMC6	IMC2	LAMB1	CD44	0.00787571	0	LAMB1_CD44	LAMB1 - CD44	LAMININ	ECM-Receptor	KEGG: hsa04512
AD1	EC3	LAMB2	ITGA6_ITGB1	0.0121057	0	LAMB2_ITGA6_ITGB1	LAMB2 - (ITGA6+ITGB1)	LAMININ	ECM-Receptor	KEGG: hsa04512
AD2	EC3	LAMB2	ITGA6_ITGB1	0.00917456	0	LAMB2_ITGA6_ITGB1	LAMB2 - (ITGA6+ITGB1)	LAMININ	ECM-Receptor	KEGG: hsa04512
ASPC1	EC3	LAMB2	ITGA6_ITGB1	0.00875205	0	LAMB2_ITGA6_ITGB1	LAMB2 - (ITGA6+ITGB1)	LAMININ	ECM-Receptor	KEGG: hsa04512
EC1	EC3	LAMB2	ITGA6_ITGB1	0.0108984	0	LAMB2_ITGA6_ITGB1	LAMB2 - (ITGA6+ITGB1)	LAMININ	ECM-Receptor	KEGG: hsa04512
EC2	EC3	LAMB2	ITGA6_ITGB1	0.0118628	0	LAMB2_ITGA6_ITGB1	LAMB2 - (ITGA6+ITGB1)	LAMININ	ECM-Receptor	KEGG: hsa04512
EC3	EC3	LAMB2	ITGA6_ITGB1	0.00975336	0	LAMB2_ITGA6_ITGB1	LAMB2 - (ITGA6+ITGB1)	LAMININ	ECM-Receptor	KEGG: hsa04512
EC4	EC3	LAMB2	ITGA6_ITGB1	0.0114987	0	LAMB2_ITGA6_ITGB1	LAMB2 - (ITGA6+ITGB1)	LAMININ	ECM-Receptor	KEGG: hsa04512
PE/SMC	EC3	LAMB2	ITGA6_ITGB1	0.0115996	0	LAMB2_ITGA6_ITGB1	LAMB2 - (ITGA6+ITGB1)	LAMININ	ECM-Receptor	KEGG: hsa04512
IMC1	EC3	LAMB2	ITGA6_ITGB1	0.0086796	0	LAMB2_ITGA6_ITGB1	LAMB2 - (ITGA6+ITGB1)	LAMININ	ECM-Receptor	KEGG: hsa04512
IMC6	EC3	LAMB2	ITGA6_ITGB1	0.0082625	0	LAMB2_ITGA6_ITGB1	LAMB2 - (ITGA6+ITGB1)	LAMININ	ECM-Receptor	KEGG: hsa04512
AD1	EC4	LAMB2	ITGA6_ITGB4	0.00866868	0	LAMB2_ITGA6_ITGB4	LAMB2 - (ITGA6+ITGB4)	LAMININ	ECM-Receptor	KEGG: hsa04512
AD2	EC4	LAMB2	ITGA6_ITGB4	0.00656423	0	LAMB2_ITGA6_ITGB4	LAMB2 - (ITGA6+ITGB4)	LAMININ	ECM-Receptor	KEGG: hsa04512
ASPC1	EC4	LAMB2	ITGA6_ITGB4	0.00626116	0	LAMB2_ITGA6_ITGB4	LAMB2 - (ITGA6+ITGB4)	LAMININ	ECM-Receptor	KEGG: hsa04512
EC1	EC4	LAMB2	ITGA6_ITGB4	0.00780143	0	LAMB2_ITGA6_ITGB4	LAMB2 - (ITGA6+ITGB4)	LAMININ	ECM-Receptor	KEGG: hsa04512
EC2	EC4	LAMB2	ITGA6_ITGB4	0.00849419	0	LAMB2_ITGA6_ITGB4	LAMB2 - (ITGA6+ITGB4)	LAMININ	ECM-Receptor	KEGG: hsa04512
EC3	EC4	LAMB2	ITGA6_ITGB4	0.0069795	0	LAMB2_ITGA6_ITGB4	LAMB2 - (ITGA6+ITGB4)	LAMININ	ECM-Receptor	KEGG: hsa04512
EC4	EC4	LAMB2	ITGA6_ITGB4	0.00823262	0	LAMB2_ITGA6_ITGB4	LAMB2 - (ITGA6+ITGB4)	LAMININ	ECM-Receptor	KEGG: hsa04512
PE/SMC	EC4	LAMB2	ITGA6_ITGB4	0.00830506	0	LAMB2_ITGA6_ITGB4	LAMB2 - (ITGA6+ITGB4)	LAMININ	ECM-Receptor	KEGG: hsa04512
IMC1	EC4	LAMB2	ITGA6_ITGB4	0.00620921	0	LAMB2_ITGA6_ITGB4	LAMB2 - (ITGA6+ITGB4)	LAMININ	ECM-Receptor	KEGG: hsa04512
IMC6	EC4	LAMB2	ITGA6_ITGB4	0.00591011	0	LAMB2_ITGA6_ITGB4	LAMB2 - (ITGA6+ITGB4)	LAMININ	ECM-Receptor	KEGG: hsa04512
AD1	IMC2	LAMB2	CD44	0.0115411	0	LAMB2_CD44	LAMB2 - CD44	LAMININ	ECM-Receptor	KEGG: hsa04512
AD2	IMC2	LAMB2	CD44	0.00874546	0	LAMB2_CD44	LAMB2 - CD44	LAMININ	ECM-Receptor	KEGG: hsa04512
ASPC1	IMC2	LAMB2	CD44	0.00834254	0	LAMB2_CD44	LAMB2 - CD44	LAMININ	ECM-Receptor	KEGG: hsa04512
EC1	IMC2	LAMB2	CD44	0.0103895	0	LAMB2_CD44	LAMB2 - CD44	LAMININ	ECM-Receptor	KEGG: hsa04512
EC2	IMC2	LAMB2	CD44	0.0113094	0	LAMB2_CD44	LAMB2 - CD44	LAMININ	ECM-Receptor	KEGG: hsa04512
EC3	IMC2	LAMB2	CD44	0.00929744	0	LAMB2_CD44	LAMB2 - CD44	LAMININ	ECM-Receptor	KEGG: hsa04512
EC4	IMC2	LAMB2	CD44	0.0109621	0	LAMB2_CD44	LAMB2 - CD44	LAMININ	ECM-Receptor	KEGG: hsa04512
PE/SMC	IMC2	LAMB2	CD44	0.0110583	0	LAMB2_CD44	LAMB2 - CD44	LAMININ	ECM-Receptor	KEGG: hsa04512
IMC1	IMC2	LAMB2	CD44	0.00827346	0	LAMB2_CD44	LAMB2 - CD44	LAMININ	ECM-Receptor	KEGG: hsa04512
IMC6	IMC2	LAMB2	CD44	0.00787571	0	LAMB2_CD44	LAMB2 - CD44	LAMININ	ECM-Receptor	KEGG: hsa04512
AD2	EC3	LAMC1	ITGA6_ITGB1	0.00833138	0	LAMC1_ITGA6_ITGB1	LAMC1 - (ITGA6+ITGB1)	LAMININ	ECM-Receptor	KEGG: hsa04512
ASPC1	EC3	LAMC1	ITGA6_ITGB1	0.00798858	0	LAMC1_ITGA6_ITGB1	LAMC1 - (ITGA6+ITGB1)	LAMININ	ECM-Receptor	KEGG: hsa04512
ASPC2	EC3	LAMC1	ITGA6_ITGB1	0.0133887	0	LAMC1_ITGA6_ITGB1	LAMC1 - (ITGA6+ITGB1)	LAMININ	ECM-Receptor	KEGG: hsa04512
EC2	EC3	LAMC1	ITGA6_ITGB1	0.00945272	0	LAMC1_ITGA6_ITGB1	LAMC1 - (ITGA6+ITGB1)	LAMININ	ECM-Receptor	KEGG: hsa04512
EC3	EC3	LAMC1	ITGA6_ITGB1	0.00718784	0	LAMC1_ITGA6_ITGB1	LAMC1 - (ITGA6+ITGB1)	LAMININ	ECM-Receptor	KEGG: hsa04512
EC4	EC3	LAMC1	ITGA6_ITGB1	0.00705707	0	LAMC1_ITGA6_ITGB1	LAMC1 - (ITGA6+ITGB1)	LAMININ	ECM-Receptor	KEGG: hsa04512
PE/SMC	EC3	LAMC1	ITGA6_ITGB1	0.00969618	0	LAMC1_ITGA6_ITGB1	LAMC1 - (ITGA6+ITGB1)	LAMININ	ECM-Receptor	KEGG: hsa04512
AD2	EC4	LAMC1	ITGA6_ITGB4	0.0059595	0	LAMC1_ITGA6_ITGB4	LAMC1 - (ITGA6+ITGB4)	LAMININ	ECM-Receptor	KEGG: hsa04512
ASPC1	EC4	LAMC1	ITGA6_ITGB4	0.00571373	0	LAMC1_ITGA6_ITGB4	LAMC1 - (ITGA6+ITGB4)	LAMININ	ECM-Receptor	KEGG: hsa04512
ASPC2	EC4	LAMC1	ITGA6_ITGB4	0.00959097	0	LAMC1_ITGA6_ITGB4	LAMC1 - (ITGA6+ITGB4)	LAMININ	ECM-Receptor	KEGG: hsa04512
EC2	EC4	LAMC1	ITGA6_ITGB4	0.00676378	0	LAMC1_ITGA6_ITGB4	LAMC1 - (ITGA6+ITGB4)	LAMININ	ECM-Receptor	KEGG: hsa04512
EC3	EC4	LAMC1	ITGA6_ITGB4	0.00513983	0	LAMC1_ITGA6_ITGB4	LAMC1 - (ITGA6+ITGB4)	LAMININ	ECM-Receptor	KEGG: hsa04512
EC4	EC4	LAMC1	ITGA6_ITGB4	0.00504613	0	LAMC1_ITGA6_ITGB4	LAMC1 - (ITGA6+ITGB4)	LAMININ	ECM-Receptor	KEGG: hsa04512
PE/SMC	EC4	LAMC1	ITGA6_ITGB4	0.00693848	0	LAMC1_ITGA6_ITGB4	LAMC1 - (ITGA6+ITGB4)	LAMININ	ECM-Receptor	KEGG: hsa04512
AD2	IMC2	LAMC1	CD44	0.0079414	0	LAMC1_CD44	LAMC1 - CD44	LAMININ	ECM-Receptor	KEGG: hsa04512
ASPC1	IMC2	LAMC1	CD44	0.00761452	0	LAMC1_CD44	LAMC1 - CD44	LAMININ	ECM-Receptor	KEGG: hsa04512
ASPC2	IMC2	LAMC1	CD44	0.012765	0	LAMC1_CD44	LAMC1 - CD44	LAMININ	ECM-Receptor	KEGG: hsa04512
EC2	IMC2	LAMC1	CD44	0.00901072	0	LAMC1_CD44	LAMC1 - CD44	LAMININ	ECM-Receptor	KEGG: hsa04512
EC3	IMC2	LAMC1	CD44	0.00685101	0	LAMC1_CD44	LAMC1 - CD44	LAMININ	ECM-Receptor	KEGG: hsa04512
EC4	IMC2	LAMC1	CD44	0.00672633	0	LAMC1_CD44	LAMC1 - CD44	LAMININ	ECM-Receptor	KEGG: hsa04512
PE/SMC	IMC2	LAMC1	CD44	0.00924291	0	LAMC1_CD44	LAMC1 - CD44	LAMININ	ECM-Receptor	KEGG: hsa04512
EC3	IMC2	LGALS9	CD44	0.00722318	0	LGALS9_CD44	LGALS9 - CD44	GALECTIN	Secreted Signaling	PMID: 25065622
EC4	IMC2	LGALS9	CD44	0.0047097	0	LGALS9_CD44	LGALS9 - CD44	GALECTIN	Secreted Signaling	PMID: 25065622
EC3	IMC4	LGALS9	PTPRC	0.0107398	0	LGALS9_CD45	LGALS9 - CD45	GALECTIN	Secreted Signaling	PMID: 30120235
EC4	IMC4	LGALS9	PTPRC	0.00701125	0	LGALS9_CD45	LGALS9 - CD45	GALECTIN	Secreted Signaling	PMID: 30120235
EC3	IMC5	LGALS9	PTPRC	0.00973705	0	LGALS9_CD45	LGALS9 - CD45	GALECTIN	Secreted Signaling	PMID: 30120235
EC4	IMC5	LGALS9	PTPRC	0.00635441	0	LGALS9_CD45	LGALS9 - CD45	GALECTIN	Secreted Signaling	PMID: 30120235
EC3	ASPC2	PDGFB	PDGFRA	0.00578933	0	PDGFB_PDGFRA	PDGFB - PDGFRA	PDGF	Secreted Signaling	PMID: 15207812
EC1	EC1	PECAM1	PECAM1	0.0145982	0	PECAM1_PECAM1	PECAM1 - PECAM1	PECAM1	Cell-Cell Contact	KEGG: hsa04514
EC3	EC1	PECAM1	PECAM1	0.0106064	0	PECAM1_PECAM1	PECAM1 - PECAM1	PECAM1	Cell-Cell Contact	KEGG: hsa04514
EC4	EC1	PECAM1	PECAM1	0.0168158	0	PECAM1_PECAM1	PECAM1 - PECAM1	PECAM1	Cell-Cell Contact	KEGG: hsa04514
EC5	EC1	PECAM1	PECAM1	0.0146749	0	PECAM1_PECAM1	PECAM1 - PECAM1	PECAM1	Cell-Cell Contact	KEGG: hsa04514
EC1	EC3	PECAM1	PECAM1	0.0106064	0	PECAM1_PECAM1	PECAM1 - PECAM1	PECAM1	Cell-Cell Contact	KEGG: hsa04514
EC3	EC3	PECAM1	PECAM1	0.00769763	0	PECAM1_PECAM1	PECAM1 - PECAM1	PECAM1	Cell-Cell Contact	KEGG: hsa04514
EC4	EC3	PECAM1	PECAM1	0.0122252	0	PECAM1_PECAM1	PECAM1 - PECAM1	PECAM1	Cell-Cell Contact	KEGG: hsa04514
EC5	EC3	PECAM1	PECAM1	0.0106623	0	PECAM1_PECAM1	PECAM1 - PECAM1	PECAM1	Cell-Cell Contact	KEGG: hsa04514
EC1	EC4	PECAM1	PECAM1	0.0168158	0	PECAM1_PECAM1	PECAM1 - PECAM1	PECAM1	Cell-Cell Contact	KEGG: hsa04514
EC3	EC4	PECAM1	PECAM1	0.0122252	0	PECAM1_PECAM1	PECAM1 - PECAM1	PECAM1	Cell-Cell Contact	KEGG: hsa04514
EC4	EC4	PECAM1	PECAM1	0.0193638	0	PECAM1_PECAM1	PECAM1 - PECAM1	PECAM1	Cell-Cell Contact	KEGG: hsa04514
EC5	EC4	PECAM1	PECAM1	0.016904	0	PECAM1_PECAM1	PECAM1 - PECAM1	PECAM1	Cell-Cell Contact	KEGG: hsa04514
EC1	EC5	PECAM1	PECAM1	0.0146749	0	PECAM1_PECAM1	PECAM1 - PECAM1	PECAM1	Cell-Cell Contact	KEGG: hsa04514
EC3	EC5	PECAM1	PECAM1	0.0106623	0	PECAM1_PECAM1	PECAM1 - PECAM1	PECAM1	Cell-Cell Contact	KEGG: hsa04514
EC4	EC5	PECAM1	PECAM1	0.016904	0	PECAM1_PECAM1	PECAM1 - PECAM1	PECAM1	Cell-Cell Contact	KEGG: hsa04514
EC5	EC5	PECAM1	PECAM1	0.0147519	0	PECAM1_PECAM1	PECAM1 - PECAM1	PECAM1	Cell-Cell Contact	KEGG: hsa04514
IMC4	IMC3	PTPRC	MRC1	0.0216323	0	PTPRC_MRC1	PTPRC - MRC1	CD45	Cell-Cell Contact	PMID: 27601670; PMID: 10575006
IMC5	IMC3	PTPRC	MRC1	0.0196328	0	PTPRC_MRC1	PTPRC - MRC1	CD45	Cell-Cell Contact	PMID: 27601670; PMID: 10575006
EC3	EC3	PTPRM	PTPRM	0.00827005	0	PTPRM_PTPRM	PTPRM - PTPRM	PTPRM	Cell-Cell Contact	KEGG: hsa04514
EC5	EC3	PTPRM	PTPRM	0.0088616	0	PTPRM_PTPRM	PTPRM - PTPRM	PTPRM	Cell-Cell Contact	KEGG: hsa04514
EC3	EC5	PTPRM	PTPRM	0.0088616	0	PTPRM_PTPRM	PTPRM - PTPRM	PTPRM	Cell-Cell Contact	KEGG: hsa04514
EC5	EC5	PTPRM	PTPRM	0.00949506	0	PTPRM_PTPRM	PTPRM - PTPRM	PTPRM	Cell-Cell Contact	KEGG: hsa04514
IMC2	IMC2	SPP1	CD44	0.0124747	0	SPP1_CD44	SPP1 - CD44	SPP1	Secreted Signaling	PMID: 21907263
IMC6	IMC2	SPP1	CD44	0.0103683	0	SPP1_CD44	SPP1 - CD44	SPP1	Secreted Signaling	PMID: 21907263
AD2	AD1	THBS1	CD36	0.0486558	0	THBS1_CD36	THBS1 - CD36	THBS	ECM-Receptor	KEGG: hsa04512
AD2	AD2	THBS1	CD36	0.0622366	0	THBS1_CD36	THBS1 - CD36	THBS	ECM-Receptor	KEGG: hsa04512
AD2	ASPC1	THBS1	CD36	0.044849	0	THBS1_CD36	THBS1 - CD36	THBS	ECM-Receptor	KEGG: hsa04512
AD2	ASPC2	THBS1	CD36	0.016003	0	THBS1_CD36	THBS1 - CD36	THBS	ECM-Receptor	KEGG: hsa04512
AD2	EC1	THBS1	CD36	0.0714539	0	THBS1_CD36	THBS1 - CD36	THBS	ECM-Receptor	KEGG: hsa04512
AD2	EC2	THBS1	CD36	0.0497471	0	THBS1_CD36	THBS1 - CD36	THBS	ECM-Receptor	KEGG: hsa04512
AD2	EC3	THBS1	CD36	0.0756763	0	THBS1_CD36	THBS1 - CD36	THBS	ECM-Receptor	KEGG: hsa04512
AD2	EC4	THBS1	CD36	0.0575413	0	THBS1_CD36	THBS1 - CD36	THBS	ECM-Receptor	KEGG: hsa04512
AD2	EC5	THBS1	CD36	0.047363	0	THBS1_CD36	THBS1 - CD36	THBS	ECM-Receptor	KEGG: hsa04512
AD2	PE/SMC	THBS1	CD36	0.0515498	0	THBS1_CD36	THBS1 - CD36	THBS	ECM-Receptor	KEGG: hsa04512
AD2	IMC1	THBS1	CD36	0.0440012	0	THBS1_CD36	THBS1 - CD36	THBS	ECM-Receptor	KEGG: hsa04512
AD2	IMC2	THBS1	CD36	0.0460706	0	THBS1_CD36	THBS1 - CD36	THBS	ECM-Receptor	KEGG: hsa04512
AD2	IMC3	THBS1	CD36	0.0153879	0	THBS1_CD36	THBS1 - CD36	THBS	ECM-Receptor	KEGG: hsa04512
AD2	IMC4	THBS1	CD36	0.0157952	0	THBS1_CD36	THBS1 - CD36	THBS	ECM-Receptor	KEGG: hsa04512
AD2	IMC5	THBS1	CD36	0.0427996	0	THBS1_CD36	THBS1 - CD36	THBS	ECM-Receptor	KEGG: hsa04512
AD2	IMC6	THBS1	CD36	0.0380405	0	THBS1_CD36	THBS1 - CD36	THBS	ECM-Receptor	KEGG: hsa04512
AD2	EC3	THBS1	CD47	0.00646527	0	THBS1_CD47	THBS1 - CD47	THBS	ECM-Receptor	KEGG: hsa04512
AD2	AD1	THBS2	CD36	0.049579	0	THBS2_CD36	THBS2 - CD36	THBS	ECM-Receptor	KEGG: hsa04512
AD2	AD2	THBS2	CD36	0.0634003	0	THBS2_CD36	THBS2 - CD36	THBS	ECM-Receptor	KEGG: hsa04512
AD2	ASPC1	THBS2	CD36	0.0457035	0	THBS2_CD36	THBS2 - CD36	THBS	ECM-Receptor	KEGG: hsa04512
AD2	ASPC2	THBS2	CD36	0.0163172	0	THBS2_CD36	THBS2 - CD36	THBS	ECM-Receptor	KEGG: hsa04512
AD2	EC1	THBS2	CD36	0.0727766	0	THBS2_CD36	THBS2 - CD36	THBS	ECM-Receptor	KEGG: hsa04512
AD2	EC2	THBS2	CD36	0.0506899	0	THBS2_CD36	THBS2 - CD36	THBS	ECM-Receptor	KEGG: hsa04512
AD2	EC3	THBS2	CD36	0.0770706	0	THBS2_CD36	THBS2 - CD36	THBS	ECM-Receptor	KEGG: hsa04512
AD2	EC4	THBS2	CD36	0.0586226	0	THBS2_CD36	THBS2 - CD36	THBS	ECM-Receptor	KEGG: hsa04512
AD2	EC5	THBS2	CD36	0.0482629	0	THBS2_CD36	THBS2 - CD36	THBS	ECM-Receptor	KEGG: hsa04512
AD2	PE/SMC	THBS2	CD36	0.0525249	0	THBS2_CD36	THBS2 - CD36	THBS	ECM-Receptor	KEGG: hsa04512
AD2	IMC1	THBS2	CD36	0.0448402	0	THBS2_CD36	THBS2 - CD36	THBS	ECM-Receptor	KEGG: hsa04512
AD2	IMC2	THBS2	CD36	0.0469471	0	THBS2_CD36	THBS2 - CD36	THBS	ECM-Receptor	KEGG: hsa04512
AD2	IMC3	THBS2	CD36	0.0156903	0	THBS2_CD36	THBS2 - CD36	THBS	ECM-Receptor	KEGG: hsa04512
AD2	IMC4	THBS2	CD36	0.0161054	0	THBS2_CD36	THBS2 - CD36	THBS	ECM-Receptor	KEGG: hsa04512
AD2	IMC5	THBS2	CD36	0.0436167	0	THBS2_CD36	THBS2 - CD36	THBS	ECM-Receptor	KEGG: hsa04512
AD2	IMC6	THBS2	CD36	0.0387704	0	THBS2_CD36	THBS2 - CD36	THBS	ECM-Receptor	KEGG: hsa04512
AD2	EC3	THBS2	CD47	0.00659348	0	THBS2_CD47	THBS2 - CD47	THBS	ECM-Receptor	KEGG: hsa04512
AD1	EC1	VEGFA	KDR	0.0166469	0	VEGFA_VEGFR2	VEGFA - VEGFR2	VEGF	Secreted Signaling	KEGG: hsa04370; PMID: 16633338
AD2	EC1	VEGFA	KDR	0.0483881	0	VEGFA_VEGFR2	VEGFA - VEGFR2	VEGF	Secreted Signaling	KEGG: hsa04370; PMID: 16633338
ASPC1	EC1	VEGFA	KDR	0.0117628	0	VEGFA_VEGFR2	VEGFA - VEGFR2	VEGF	Secreted Signaling	KEGG: hsa04370; PMID: 16633338
EC2	EC1	VEGFA	KDR	0.0148456	0	VEGFA_VEGFR2	VEGFA - VEGFR2	VEGF	Secreted Signaling	KEGG: hsa04370; PMID: 16633338
EC4	EC1	VEGFA	KDR	0.0103958	0	VEGFA_VEGFR2	VEGFA - VEGFR2	VEGF	Secreted Signaling	KEGG: hsa04370; PMID: 16633338
EC5	EC1	VEGFA	KDR	0.00551894	0	VEGFA_VEGFR2	VEGFA - VEGFR2	VEGF	Secreted Signaling	KEGG: hsa04370; PMID: 16633338
IMC1	EC1	VEGFA	KDR	0.0120311	0	VEGFA_VEGFR2	VEGFA - VEGFR2	VEGF	Secreted Signaling	KEGG: hsa04370; PMID: 16633338
AD1	EC3	VEGFA	KDR	0.0155085	0	VEGFA_VEGFR2	VEGFA - VEGFR2	VEGF	Secreted Signaling	KEGG: hsa04370; PMID: 16633338
AD2	EC3	VEGFA	KDR	0.0451786	0	VEGFA_VEGFR2	VEGFA - VEGFR2	VEGF	Secreted Signaling	KEGG: hsa04370; PMID: 16633338
ASPC1	EC3	VEGFA	KDR	0.0109546	0	VEGFA_VEGFR2	VEGFA - VEGFR2	VEGF	Secreted Signaling	KEGG: hsa04370; PMID: 16633338
EC2	EC3	VEGFA	KDR	0.0138286	0	VEGFA_VEGFR2	VEGFA - VEGFR2	VEGF	Secreted Signaling	KEGG: hsa04370; PMID: 16633338
EC4	EC3	VEGFA	KDR	0.00968064	0	VEGFA_VEGFR2	VEGFA - VEGFR2	VEGF	Secreted Signaling	KEGG: hsa04370; PMID: 16633338
EC5	EC3	VEGFA	KDR	0.00513754	0	VEGFA_VEGFR2	VEGFA - VEGFR2	VEGF	Secreted Signaling	KEGG: hsa04370; PMID: 16633338
IMC1	EC3	VEGFA	KDR	0.0112047	0	VEGFA_VEGFR2	VEGFA - VEGFR2	VEGF	Secreted Signaling	KEGG: hsa04370; PMID: 16633338

## Sheet: SCK_SAT_CellChat
source	target	ligand	receptor	prob	pval	interaction_name	interaction_name_2	pathway_name	annotation	evidence				Pathway	Count
IMC2	IMC2	ADGRE5	CD55	0.0195158	0	ADGRE5_CD55	ADGRE5 - CD55	ADGRE5	Cell-Cell Contact	PMID: 11297558
IMC3	IMC2	ADGRE5	CD55	0.0280967	0	ADGRE5_CD55	ADGRE5 - CD55	ADGRE5	Cell-Cell Contact	PMID: 11297558
IMC4	IMC2	ADGRE5	CD55	0.0211741	0	ADGRE5_CD55	ADGRE5 - CD55	ADGRE5	Cell-Cell Contact	PMID: 11297558
IMC2	IMC4	ADGRE5	CD55	0.0265721	0	ADGRE5_CD55	ADGRE5 - CD55	ADGRE5	Cell-Cell Contact	PMID: 11297558
IMC3	IMC4	ADGRE5	CD55	0.0381348	0	ADGRE5_CD55	ADGRE5 - CD55	ADGRE5	Cell-Cell Contact	PMID: 11297558
IMC4	IMC4	ADGRE5	CD55	0.0288123	0	ADGRE5_CD55	ADGRE5 - CD55	ADGRE5	Cell-Cell Contact	PMID: 11297558
IMC2	IMC6	ADGRE5	CD55	0.0191905	0	ADGRE5_CD55	ADGRE5 - CD55	ADGRE5	Cell-Cell Contact	PMID: 11297558
IMC3	IMC6	ADGRE5	CD55	0.0276324	0	ADGRE5_CD55	ADGRE5 - CD55	ADGRE5	Cell-Cell Contact	PMID: 11297558
IMC4	IMC6	ADGRE5	CD55	0.0208218	0	ADGRE5_CD55	ADGRE5 - CD55	ADGRE5	Cell-Cell Contact	PMID: 11297558
AD1	EC4	ANGPTL4	ITGA5_ITGB1	0.00942514	0	ANGPTL4_ITGA5_ITGB1	ANGPTL4 - (ITGA5+ITGB1)	ANGPTL	Secreted Signaling	PMID: 30049845
AD2	EC4	ANGPTL4	ITGA5_ITGB1	0.00966412	0	ANGPTL4_ITGA5_ITGB1	ANGPTL4 - (ITGA5+ITGB1)	ANGPTL	Secreted Signaling	PMID: 30049845
EC2	EC4	ANGPTL4	ITGA5_ITGB1	0.00776639	0	ANGPTL4_ITGA5_ITGB1	ANGPTL4 - (ITGA5+ITGB1)	ANGPTL	Secreted Signaling	PMID: 30049845
EC3	EC4	ANGPTL4	ITGA5_ITGB1	0.00440947	0	ANGPTL4_ITGA5_ITGB1	ANGPTL4 - (ITGA5+ITGB1)	ANGPTL	Secreted Signaling	PMID: 30049845
IMC6	EC4	ANGPTL4	ITGA5_ITGB1	0.00453586	0	ANGPTL4_ITGA5_ITGB1	ANGPTL4 - (ITGA5+ITGB1)	ANGPTL	Secreted Signaling	PMID: 30049845
AD1	EC3	ANGPTL4	CDH5	0.0109578	0	ANGPTL4_CDH5	ANGPTL4 - CDH5	ANGPTL	Secreted Signaling	PMID: 30049845
AD2	EC3	ANGPTL4	CDH5	0.0112352	0	ANGPTL4_CDH5	ANGPTL4 - CDH5	ANGPTL	Secreted Signaling	PMID: 30049845
EC2	EC3	ANGPTL4	CDH5	0.00903173	0	ANGPTL4_CDH5	ANGPTL4 - CDH5	ANGPTL	Secreted Signaling	PMID: 30049845
EC3	EC3	ANGPTL4	CDH5	0.00513072	0	ANGPTL4_CDH5	ANGPTL4 - CDH5	ANGPTL	Secreted Signaling	PMID: 30049845
IMC6	EC3	ANGPTL4	CDH5	0.00527767	0	ANGPTL4_CDH5	ANGPTL4 - CDH5	ANGPTL	Secreted Signaling	PMID: 30049845
AD1	EC4	ANGPTL4	CDH5	0.00735753	0	ANGPTL4_CDH5	ANGPTL4 - CDH5	ANGPTL	Secreted Signaling	PMID: 30049845
AD2	EC4	ANGPTL4	CDH5	0.00754448	0	ANGPTL4_CDH5	ANGPTL4 - CDH5	ANGPTL	Secreted Signaling	PMID: 30049845
EC2	EC4	ANGPTL4	CDH5	0.00606043	0	ANGPTL4_CDH5	ANGPTL4 - CDH5	ANGPTL	Secreted Signaling	PMID: 30049845
EC3	EC4	ANGPTL4	CDH5	0.00343834	0	ANGPTL4_CDH5	ANGPTL4 - CDH5	ANGPTL	Secreted Signaling	PMID: 30049845
IMC6	EC4	ANGPTL4	CDH5	0.00353699	0	ANGPTL4_CDH5	ANGPTL4 - CDH5	ANGPTL	Secreted Signaling	PMID: 30049845
AD1	EC5	ANGPTL4	CDH5	0.0113808	0	ANGPTL4_CDH5	ANGPTL4 - CDH5	ANGPTL	Secreted Signaling	PMID: 30049845
AD2	EC5	ANGPTL4	CDH5	0.0116688	0	ANGPTL4_CDH5	ANGPTL4 - CDH5	ANGPTL	Secreted Signaling	PMID: 30049845
EC2	EC5	ANGPTL4	CDH5	0.00938114	0	ANGPTL4_CDH5	ANGPTL4 - CDH5	ANGPTL	Secreted Signaling	PMID: 30049845
EC3	EC5	ANGPTL4	CDH5	0.00533002	0	ANGPTL4_CDH5	ANGPTL4 - CDH5	ANGPTL	Secreted Signaling	PMID: 30049845
IMC6	EC5	ANGPTL4	CDH5	0.00548265	0	ANGPTL4_CDH5	ANGPTL4 - CDH5	ANGPTL	Secreted Signaling	PMID: 30049845
EC1	EC3	APP	CD74	0.0347147	0	APP_CD74	APP - CD74	APP	Cell-Cell Contact	PMID: 19849849
EC3	EC3	APP	CD74	0.0938756	0	APP_CD74	APP - CD74	APP	Cell-Cell Contact	PMID: 19849849
EC4	EC3	APP	CD74	0.087512	0	APP_CD74	APP - CD74	APP	Cell-Cell Contact	PMID: 19849849
EC5	EC3	APP	CD74	0.0969482	0	APP_CD74	APP - CD74	APP	Cell-Cell Contact	PMID: 19849849
PE/SMC	EC3	APP	CD74	0.0187192	0	APP_CD74	APP - CD74	APP	Cell-Cell Contact	PMID: 19849849
IMC2	EC3	APP	CD74	0.0235145	0	APP_CD74	APP - CD74	APP	Cell-Cell Contact	PMID: 19849849
IMC3	EC3	APP	CD74	0.033382	0	APP_CD74	APP - CD74	APP	Cell-Cell Contact	PMID: 19849849
EC1	EC4	APP	CD74	0.0099932	0	APP_CD74	APP - CD74	APP	Cell-Cell Contact	PMID: 19849849
EC3	EC4	APP	CD74	0.028257	0	APP_CD74	APP - CD74	APP	Cell-Cell Contact	PMID: 19849849
EC4	EC4	APP	CD74	0.0262128	0	APP_CD74	APP - CD74	APP	Cell-Cell Contact	PMID: 19849849
EC5	EC4	APP	CD74	0.0292512	0	APP_CD74	APP - CD74	APP	Cell-Cell Contact	PMID: 19849849
PE/SMC	EC4	APP	CD74	0.0053258	0	APP_CD74	APP - CD74	APP	Cell-Cell Contact	PMID: 19849849
IMC2	EC4	APP	CD74	0.00671356	0	APP_CD74	APP - CD74	APP	Cell-Cell Contact	PMID: 19849849
IMC3	EC4	APP	CD74	0.00960013	0	APP_CD74	APP - CD74	APP	Cell-Cell Contact	PMID: 19849849
EC1	IMC2	APP	CD74	0.00961861	0	APP_CD74	APP - CD74	APP	Cell-Cell Contact	PMID: 19849849
EC3	IMC2	APP	CD74	0.0272166	0	APP_CD74	APP - CD74	APP	Cell-Cell Contact	PMID: 19849849
EC4	IMC2	APP	CD74	0.0252457	0	APP_CD74	APP - CD74	APP	Cell-Cell Contact	PMID: 19849849
EC5	IMC2	APP	CD74	0.0281752	0	APP_CD74	APP - CD74	APP	Cell-Cell Contact	PMID: 19849849
PE/SMC	IMC2	APP	CD74	0.00512526	0	APP_CD74	APP - CD74	APP	Cell-Cell Contact	PMID: 19849849
IMC2	IMC2	APP	CD74	0.00646111	0	APP_CD74	APP - CD74	APP	Cell-Cell Contact	PMID: 19849849
IMC3	IMC2	APP	CD74	0.00924014	0	APP_CD74	APP - CD74	APP	Cell-Cell Contact	PMID: 19849849
EC1	IMC3	APP	CD74	0.0190049	0	APP_CD74	APP - CD74	APP	Cell-Cell Contact	PMID: 19849849
EC3	IMC3	APP	CD74	0.0528591	0	APP_CD74	APP - CD74	APP	Cell-Cell Contact	PMID: 19849849
EC4	IMC3	APP	CD74	0.0491252	0	APP_CD74	APP - CD74	APP	Cell-Cell Contact	PMID: 19849849
EC5	IMC3	APP	CD74	0.0546702	0	APP_CD74	APP - CD74	APP	Cell-Cell Contact	PMID: 19849849
PE/SMC	IMC3	APP	CD74	0.0101717	0	APP_CD74	APP - CD74	APP	Cell-Cell Contact	PMID: 19849849
IMC2	IMC3	APP	CD74	0.012806	0	APP_CD74	APP - CD74	APP	Cell-Cell Contact	PMID: 19849849
IMC3	IMC3	APP	CD74	0.0182639	0	APP_CD74	APP - CD74	APP	Cell-Cell Contact	PMID: 19849849
EC1	IMC4	APP	CD74	0.0104154	0	APP_CD74	APP - CD74	APP	Cell-Cell Contact	PMID: 19849849
EC3	IMC4	APP	CD74	0.0294278	0	APP_CD74	APP - CD74	APP	Cell-Cell Contact	PMID: 19849849
EC4	IMC4	APP	CD74	0.0273014	0	APP_CD74	APP - CD74	APP	Cell-Cell Contact	PMID: 19849849
EC5	IMC4	APP	CD74	0.0304619	0	APP_CD74	APP - CD74	APP	Cell-Cell Contact	PMID: 19849849
PE/SMC	IMC4	APP	CD74	0.00555192	0	APP_CD74	APP - CD74	APP	Cell-Cell Contact	PMID: 19849849
IMC2	IMC4	APP	CD74	0.00699818	0	APP_CD74	APP - CD74	APP	Cell-Cell Contact	PMID: 19849849
IMC3	IMC4	APP	CD74	0.0100059	0	APP_CD74	APP - CD74	APP	Cell-Cell Contact	PMID: 19849849
IMC2	IMC2	CADM1	CADM1	0.149079	0	CADM1_CADM1	CADM1 - CADM1	CADM	Cell-Cell Contact	PMID: 24503895
IMC3	IMC2	CADM1	CADM1	0.045325	0	CADM1_CADM1	CADM1 - CADM1	CADM	Cell-Cell Contact	PMID: 24503895
IMC4	IMC2	CADM1	CADM1	0.0540342	0	CADM1_CADM1	CADM1 - CADM1	CADM	Cell-Cell Contact	PMID: 24503895
IMC6	IMC2	CADM1	CADM1	0.0470502	0	CADM1_CADM1	CADM1 - CADM1	CADM	Cell-Cell Contact	PMID: 24503895
IMC2	IMC3	CADM1	CADM1	0.045325	0	CADM1_CADM1	CADM1 - CADM1	CADM	Cell-Cell Contact	PMID: 24503895
IMC3	IMC3	CADM1	CADM1	0.0127023	0	CADM1_CADM1	CADM1 - CADM1	CADM	Cell-Cell Contact	PMID: 24503895
IMC4	IMC3	CADM1	CADM1	0.0152432	0	CADM1_CADM1	CADM1 - CADM1	CADM	Cell-Cell Contact	PMID: 24503895
IMC6	IMC3	CADM1	CADM1	0.013203	0	CADM1_CADM1	CADM1 - CADM1	CADM	Cell-Cell Contact	PMID: 24503895
IMC2	IMC4	CADM1	CADM1	0.0540342	0	CADM1_CADM1	CADM1 - CADM1	CADM	Cell-Cell Contact	PMID: 24503895
IMC3	IMC4	CADM1	CADM1	0.0152432	0	CADM1_CADM1	CADM1 - CADM1	CADM	Cell-Cell Contact	PMID: 24503895
IMC4	IMC4	CADM1	CADM1	0.0182828	0	CADM1_CADM1	CADM1 - CADM1	CADM	Cell-Cell Contact	PMID: 24503895
IMC6	IMC4	CADM1	CADM1	0.0158424	0	CADM1_CADM1	CADM1 - CADM1	CADM	Cell-Cell Contact	PMID: 24503895
IMC2	IMC6	CADM1	CADM1	0.0470502	0	CADM1_CADM1	CADM1 - CADM1	CADM	Cell-Cell Contact	PMID: 24503895
IMC3	IMC6	CADM1	CADM1	0.013203	0	CADM1_CADM1	CADM1 - CADM1	CADM	Cell-Cell Contact	PMID: 24503895
IMC4	IMC6	CADM1	CADM1	0.0158424	0	CADM1_CADM1	CADM1 - CADM1	CADM	Cell-Cell Contact	PMID: 24503895
IMC6	IMC6	CADM1	CADM1	0.0137231	0	CADM1_CADM1	CADM1 - CADM1	CADM	Cell-Cell Contact	PMID: 24503895
AD1	EC3	ADM	CALCRL	0.0711969	0	ADM_CALCRL	ADM - CALCRL	CALCR	Secreted Signaling	KEGG: hsa04080
AD2	EC3	ADM	CALCRL	0.0725287	0	ADM_CALCRL	ADM - CALCRL	CALCR	Secreted Signaling	KEGG: hsa04080
ASPC1	EC3	ADM	CALCRL	0.0572608	0	ADM_CALCRL	ADM - CALCRL	CALCR	Secreted Signaling	KEGG: hsa04080
ASPC2	EC3	ADM	CALCRL	0.0359935	0	ADM_CALCRL	ADM - CALCRL	CALCR	Secreted Signaling	KEGG: hsa04080
EC1	EC3	ADM	CALCRL	0.0134722	0	ADM_CALCRL	ADM - CALCRL	CALCR	Secreted Signaling	KEGG: hsa04080
EC2	EC3	ADM	CALCRL	0.0588839	0	ADM_CALCRL	ADM - CALCRL	CALCR	Secreted Signaling	KEGG: hsa04080
EC3	EC3	ADM	CALCRL	0.00897706	0	ADM_CALCRL	ADM - CALCRL	CALCR	Secreted Signaling	KEGG: hsa04080
EC4	EC3	ADM	CALCRL	0.0117497	0	ADM_CALCRL	ADM - CALCRL	CALCR	Secreted Signaling	KEGG: hsa04080
IMC1	EC3	ADM	CALCRL	0.0429882	0	ADM_CALCRL	ADM - CALCRL	CALCR	Secreted Signaling	KEGG: hsa04080
IMC2	EC3	ADM	CALCRL	0.00702516	0	ADM_CALCRL	ADM - CALCRL	CALCR	Secreted Signaling	KEGG: hsa04080
IMC3	EC3	ADM	CALCRL	0.0115137	0	ADM_CALCRL	ADM - CALCRL	CALCR	Secreted Signaling	KEGG: hsa04080
IMC4	EC3	ADM	CALCRL	0.0118538	0	ADM_CALCRL	ADM - CALCRL	CALCR	Secreted Signaling	KEGG: hsa04080
IMC5	EC3	ADM	CALCRL	0.00486625	0	ADM_CALCRL	ADM - CALCRL	CALCR	Secreted Signaling	KEGG: hsa04080
IMC6	EC3	ADM	CALCRL	0.00713877	0	ADM_CALCRL	ADM - CALCRL	CALCR	Secreted Signaling	KEGG: hsa04080
AD1	EC4	ADM	CALCRL	0.122731	0	ADM_CALCRL	ADM - CALCRL	CALCR	Secreted Signaling	KEGG: hsa04080
AD2	EC4	ADM	CALCRL	0.124897	0	ADM_CALCRL	ADM - CALCRL	CALCR	Secreted Signaling	KEGG: hsa04080
ASPC1	EC4	ADM	CALCRL	0.0997912	0	ADM_CALCRL	ADM - CALCRL	CALCR	Secreted Signaling	KEGG: hsa04080
ASPC2	EC4	ADM	CALCRL	0.0637966	0	ADM_CALCRL	ADM - CALCRL	CALCR	Secreted Signaling	KEGG: hsa04080
EC1	EC4	ADM	CALCRL	0.0243176	0	ADM_CALCRL	ADM - CALCRL	CALCR	Secreted Signaling	KEGG: hsa04080
EC2	EC4	ADM	CALCRL	0.102489	0	ADM_CALCRL	ADM - CALCRL	CALCR	Secreted Signaling	KEGG: hsa04080
EC3	EC4	ADM	CALCRL	0.0162634	0	ADM_CALCRL	ADM - CALCRL	CALCR	Secreted Signaling	KEGG: hsa04080
EC4	EC4	ADM	CALCRL	0.0212383	0	ADM_CALCRL	ADM - CALCRL	CALCR	Secreted Signaling	KEGG: hsa04080
IMC1	EC4	ADM	CALCRL	0.0757697	0	ADM_CALCRL	ADM - CALCRL	CALCR	Secreted Signaling	KEGG: hsa04080
IMC2	EC4	ADM	CALCRL	0.0127476	0	ADM_CALCRL	ADM - CALCRL	CALCR	Secreted Signaling	KEGG: hsa04080
IMC3	EC4	ADM	CALCRL	0.0208157	0	ADM_CALCRL	ADM - CALCRL	CALCR	Secreted Signaling	KEGG: hsa04080
IMC4	EC4	ADM	CALCRL	0.0214246	0	ADM_CALCRL	ADM - CALCRL	CALCR	Secreted Signaling	KEGG: hsa04080
IMC5	EC4	ADM	CALCRL	0.00884581	0	ADM_CALCRL	ADM - CALCRL	CALCR	Secreted Signaling	KEGG: hsa04080
IMC6	EC4	ADM	CALCRL	0.0129526	0	ADM_CALCRL	ADM - CALCRL	CALCR	Secreted Signaling	KEGG: hsa04080
AD1	EC5	ADM	CALCRL	0.0701524	0	ADM_CALCRL	ADM - CALCRL	CALCR	Secreted Signaling	KEGG: hsa04080
AD2	EC5	ADM	CALCRL	0.0714661	0	ADM_CALCRL	ADM - CALCRL	CALCR	Secreted Signaling	KEGG: hsa04080
ASPC1	EC5	ADM	CALCRL	0.0564083	0	ADM_CALCRL	ADM - CALCRL	CALCR	Secreted Signaling	KEGG: hsa04080
ASPC2	EC5	ADM	CALCRL	0.0354457	0	ADM_CALCRL	ADM - CALCRL	CALCR	Secreted Signaling	KEGG: hsa04080
EC1	EC5	ADM	CALCRL	0.0132625	0	ADM_CALCRL	ADM - CALCRL	CALCR	Secreted Signaling	KEGG: hsa04080
EC2	EC5	ADM	CALCRL	0.0580087	0	ADM_CALCRL	ADM - CALCRL	CALCR	Secreted Signaling	KEGG: hsa04080
EC3	EC5	ADM	CALCRL	0.00883667	0	ADM_CALCRL	ADM - CALCRL	CALCR	Secreted Signaling	KEGG: hsa04080
EC4	EC5	ADM	CALCRL	0.0115665	0	ADM_CALCRL	ADM - CALCRL	CALCR	Secreted Signaling	KEGG: hsa04080
IMC1	EC5	ADM	CALCRL	0.0423387	0	ADM_CALCRL	ADM - CALCRL	CALCR	Secreted Signaling	KEGG: hsa04080
IMC2	EC5	ADM	CALCRL	0.00691508	0	ADM_CALCRL	ADM - CALCRL	CALCR	Secreted Signaling	KEGG: hsa04080
IMC3	EC5	ADM	CALCRL	0.0113341	0	ADM_CALCRL	ADM - CALCRL	CALCR	Secreted Signaling	KEGG: hsa04080
IMC4	EC5	ADM	CALCRL	0.0116689	0	ADM_CALCRL	ADM - CALCRL	CALCR	Secreted Signaling	KEGG: hsa04080
IMC5	EC5	ADM	CALCRL	0.00478984	0	ADM_CALCRL	ADM - CALCRL	CALCR	Secreted Signaling	KEGG: hsa04080
IMC6	EC5	ADM	CALCRL	0.00702692	0	ADM_CALCRL	ADM - CALCRL	CALCR	Secreted Signaling	KEGG: hsa04080
AD1	IMC2	ADM	CALCRL	0.0619899	0	ADM_CALCRL	ADM - CALCRL	CALCR	Secreted Signaling	KEGG: hsa04080
AD2	IMC2	ADM	CALCRL	0.0631611	0	ADM_CALCRL	ADM - CALCRL	CALCR	Secreted Signaling	KEGG: hsa04080
ASPC1	IMC2	ADM	CALCRL	0.0497594	0	ADM_CALCRL	ADM - CALCRL	CALCR	Secreted Signaling	KEGG: hsa04080
ASPC2	IMC2	ADM	CALCRL	0.031186	0	ADM_CALCRL	ADM - CALCRL	CALCR	Secreted Signaling	KEGG: hsa04080
EC1	IMC2	ADM	CALCRL	0.0116365	0	ADM_CALCRL	ADM - CALCRL	CALCR	Secreted Signaling	KEGG: hsa04080
EC2	IMC2	ADM	CALCRL	0.0511814	0	ADM_CALCRL	ADM - CALCRL	CALCR	Secreted Signaling	KEGG: hsa04080
EC3	IMC2	ADM	CALCRL	0.00774904	0	ADM_CALCRL	ADM - CALCRL	CALCR	Secreted Signaling	KEGG: hsa04080
EC4	IMC2	ADM	CALCRL	0.0101463	0	ADM_CALCRL	ADM - CALCRL	CALCR	Secreted Signaling	KEGG: hsa04080
IMC1	IMC2	ADM	CALCRL	0.0372827	0	ADM_CALCRL	ADM - CALCRL	CALCR	Secreted Signaling	KEGG: hsa04080
IMC2	IMC2	ADM	CALCRL	0.00606251	0	ADM_CALCRL	ADM - CALCRL	CALCR	Secreted Signaling	KEGG: hsa04080
IMC3	IMC2	ADM	CALCRL	0.00994214	0	ADM_CALCRL	ADM - CALCRL	CALCR	Secreted Signaling	KEGG: hsa04080
IMC4	IMC2	ADM	CALCRL	0.0102363	0	ADM_CALCRL	ADM - CALCRL	CALCR	Secreted Signaling	KEGG: hsa04080
IMC5	IMC2	ADM	CALCRL	0.00419818	0	ADM_CALCRL	ADM - CALCRL	CALCR	Secreted Signaling	KEGG: hsa04080
IMC6	IMC2	ADM	CALCRL	0.00616065	0	ADM_CALCRL	ADM - CALCRL	CALCR	Secreted Signaling	KEGG: hsa04080
EC3	EC4	CCL14	ACKR1	0.0300737	0	CCL14_ACKR1	CCL14 - ACKR1	CCL	Secreted Signaling	PMID: 26740381
IMC2	IMC1	PTPRC	MRC1	0.00970818	0	PTPRC_MRC1	PTPRC - MRC1	CD45	Cell-Cell Contact	PMID: 27601670; PMID: 10575006
IMC4	IMC1	PTPRC	MRC1	0.0418407	0	PTPRC_MRC1	PTPRC - MRC1	CD45	Cell-Cell Contact	PMID: 27601670; PMID: 10575006
IMC5	IMC1	PTPRC	MRC1	0.0365184	0	PTPRC_MRC1	PTPRC - MRC1	CD45	Cell-Cell Contact	PMID: 27601670; PMID: 10575006
IMC2	IMC2	PTPRC	MRC1	0.00685628	0	PTPRC_MRC1	PTPRC - MRC1	CD45	Cell-Cell Contact	PMID: 27601670; PMID: 10575006
IMC4	IMC2	PTPRC	MRC1	0.0298338	0	PTPRC_MRC1	PTPRC - MRC1	CD45	Cell-Cell Contact	PMID: 27601670; PMID: 10575006
IMC5	IMC2	PTPRC	MRC1	0.0259974	0	PTPRC_MRC1	PTPRC - MRC1	CD45	Cell-Cell Contact	PMID: 27601670; PMID: 10575006
IMC2	IMC3	PTPRC	MRC1	0.0402152	0	PTPRC_MRC1	PTPRC - MRC1	CD45	Cell-Cell Contact	PMID: 27601670; PMID: 10575006
IMC4	IMC3	PTPRC	MRC1	0.157284	0	PTPRC_MRC1	PTPRC - MRC1	CD45	Cell-Cell Contact	PMID: 27601670; PMID: 10575006
IMC5	IMC3	PTPRC	MRC1	0.139413	0	PTPRC_MRC1	PTPRC - MRC1	CD45	Cell-Cell Contact	PMID: 27601670; PMID: 10575006
IMC2	IMC6	PTPRC	MRC1	0.00456169	0	PTPRC_MRC1	PTPRC - MRC1	CD45	Cell-Cell Contact	PMID: 27601670; PMID: 10575006
IMC4	IMC6	PTPRC	MRC1	0.0200042	0	PTPRC_MRC1	PTPRC - MRC1	CD45	Cell-Cell Contact	PMID: 27601670; PMID: 10575006
IMC5	IMC6	PTPRC	MRC1	0.0174092	0	PTPRC_MRC1	PTPRC - MRC1	CD45	Cell-Cell Contact	PMID: 27601670; PMID: 10575006
EC1	EC3	CD46	JAG1	0.00598319	0	CD46_JAG1	CD46 - JAG1	CD46	Cell-Cell Contact	PMID: 23086448
EC2	EC3	CD46	JAG1	0.00520175	0	CD46_JAG1	CD46 - JAG1	CD46	Cell-Cell Contact	PMID: 23086448
EC3	EC3	CD46	JAG1	0.0174452	0	CD46_JAG1	CD46 - JAG1	CD46	Cell-Cell Contact	PMID: 23086448
EC4	EC3	CD46	JAG1	0.00681567	0	CD46_JAG1	CD46 - JAG1	CD46	Cell-Cell Contact	PMID: 23086448
EC5	EC3	CD46	JAG1	0.0192534	0	CD46_JAG1	CD46 - JAG1	CD46	Cell-Cell Contact	PMID: 23086448
IMC2	EC3	CD46	JAG1	0.00526094	0	CD46_JAG1	CD46 - JAG1	CD46	Cell-Cell Contact	PMID: 23086448
EC1	EC4	CD46	JAG1	0.00812945	0	CD46_JAG1	CD46 - JAG1	CD46	Cell-Cell Contact	PMID: 23086448
EC2	EC4	CD46	JAG1	0.00706969	0	CD46_JAG1	CD46 - JAG1	CD46	Cell-Cell Contact	PMID: 23086448
EC3	EC4	CD46	JAG1	0.0236053	0	CD46_JAG1	CD46 - JAG1	CD46	Cell-Cell Contact	PMID: 23086448
EC4	EC4	CD46	JAG1	0.00925777	0	CD46_JAG1	CD46 - JAG1	CD46	Cell-Cell Contact	PMID: 23086448
EC5	EC4	CD46	JAG1	0.0260352	0	CD46_JAG1	CD46 - JAG1	CD46	Cell-Cell Contact	PMID: 23086448
IMC2	EC4	CD46	JAG1	0.00714998	0	CD46_JAG1	CD46 - JAG1	CD46	Cell-Cell Contact	PMID: 23086448
EC1	EC5	CD46	JAG1	0.0110114	0	CD46_JAG1	CD46 - JAG1	CD46	Cell-Cell Contact	PMID: 23086448
EC2	EC5	CD46	JAG1	0.00957958	0	CD46_JAG1	CD46 - JAG1	CD46	Cell-Cell Contact	PMID: 23086448
EC3	EC5	CD46	JAG1	0.0317978	0	CD46_JAG1	CD46 - JAG1	CD46	Cell-Cell Contact	PMID: 23086448
EC4	EC5	CD46	JAG1	0.0125347	0	CD46_JAG1	CD46 - JAG1	CD46	Cell-Cell Contact	PMID: 23086448
EC5	EC5	CD46	JAG1	0.0350407	0	CD46_JAG1	CD46 - JAG1	CD46	Cell-Cell Contact	PMID: 23086448
IMC2	EC5	CD46	JAG1	0.00968811	0	CD46_JAG1	CD46 - JAG1	CD46	Cell-Cell Contact	PMID: 23086448
EC1	PE/SMC	CD46	JAG1	0.00725209	0	CD46_JAG1	CD46 - JAG1	CD46	Cell-Cell Contact	PMID: 23086448
EC2	PE/SMC	CD46	JAG1	0.00630597	0	CD46_JAG1	CD46 - JAG1	CD46	Cell-Cell Contact	PMID: 23086448
EC3	PE/SMC	CD46	JAG1	0.0210933	0	CD46_JAG1	CD46 - JAG1	CD46	Cell-Cell Contact	PMID: 23086448
EC4	PE/SMC	CD46	JAG1	0.00825965	0	CD46_JAG1	CD46 - JAG1	CD46	Cell-Cell Contact	PMID: 23086448
EC5	PE/SMC	CD46	JAG1	0.0232707	0	CD46_JAG1	CD46 - JAG1	CD46	Cell-Cell Contact	PMID: 23086448
IMC2	PE/SMC	CD46	JAG1	0.00637765	0	CD46_JAG1	CD46 - JAG1	CD46	Cell-Cell Contact	PMID: 23086448
ASPC2	ASPC2	CD99	CD99	0.00980279	0.01	CD99_CD99	CD99 - CD99	CD99	Cell-Cell Contact	KEGG: hsa04514
EC1	ASPC2	CD99	CD99	0.00867975	0	CD99_CD99	CD99 - CD99	CD99	Cell-Cell Contact	KEGG: hsa04514
EC3	ASPC2	CD99	CD99	0.023805	0	CD99_CD99	CD99 - CD99	CD99	Cell-Cell Contact	KEGG: hsa04514
EC5	ASPC2	CD99	CD99	0.0105259	0	CD99_CD99	CD99 - CD99	CD99	Cell-Cell Contact	KEGG: hsa04514
IMC2	ASPC2	CD99	CD99	0.0213613	0	CD99_CD99	CD99 - CD99	CD99	Cell-Cell Contact	KEGG: hsa04514
IMC3	ASPC2	CD99	CD99	0.0119369	0	CD99_CD99	CD99 - CD99	CD99	Cell-Cell Contact	KEGG: hsa04514
IMC6	ASPC2	CD99	CD99	0.021933	0	CD99_CD99	CD99 - CD99	CD99	Cell-Cell Contact	KEGG: hsa04514
ASPC2	EC1	CD99	CD99	0.00867975	0	CD99_CD99	CD99 - CD99	CD99	Cell-Cell Contact	KEGG: hsa04514
EC3	EC1	CD99	CD99	0.0211121	0	CD99_CD99	CD99 - CD99	CD99	Cell-Cell Contact	KEGG: hsa04514
EC5	EC1	CD99	CD99	0.00932076	0.02	CD99_CD99	CD99 - CD99	CD99	Cell-Cell Contact	KEGG: hsa04514
IMC2	EC1	CD99	CD99	0.0189394	0	CD99_CD99	CD99 - CD99	CD99	Cell-Cell Contact	KEGG: hsa04514
IMC3	EC1	CD99	CD99	0.0105719	0	CD99_CD99	CD99 - CD99	CD99	Cell-Cell Contact	KEGG: hsa04514
IMC6	EC1	CD99	CD99	0.0194476	0	CD99_CD99	CD99 - CD99	CD99	Cell-Cell Contact	KEGG: hsa04514
EC3	EC2	CD99	CD99	0.0159727	0	CD99_CD99	CD99 - CD99	CD99	Cell-Cell Contact	KEGG: hsa04514
IMC2	EC2	CD99	CD99	0.0143212	0	CD99_CD99	CD99 - CD99	CD99	Cell-Cell Contact	KEGG: hsa04514
IMC3	EC2	CD99	CD99	0.00797746	0.03	CD99_CD99	CD99 - CD99	CD99	Cell-Cell Contact	KEGG: hsa04514
IMC6	EC2	CD99	CD99	0.0147073	0.01	CD99_CD99	CD99 - CD99	CD99	Cell-Cell Contact	KEGG: hsa04514
ASPC2	EC3	CD99	CD99	0.023805	0	CD99_CD99	CD99 - CD99	CD99	Cell-Cell Contact	KEGG: hsa04514
EC1	EC3	CD99	CD99	0.0211121	0	CD99_CD99	CD99 - CD99	CD99	Cell-Cell Contact	KEGG: hsa04514
EC2	EC3	CD99	CD99	0.0159727	0	CD99_CD99	CD99 - CD99	CD99	Cell-Cell Contact	KEGG: hsa04514
EC3	EC3	CD99	CD99	0.0566635	0	CD99_CD99	CD99 - CD99	CD99	Cell-Cell Contact	KEGG: hsa04514
EC5	EC3	CD99	CD99	0.0255343	0	CD99_CD99	CD99 - CD99	CD99	Cell-Cell Contact	KEGG: hsa04514
PE/SMC	EC3	CD99	CD99	0.0137524	0	CD99_CD99	CD99 - CD99	CD99	Cell-Cell Contact	KEGG: hsa04514
IMC2	EC3	CD99	CD99	0.051023	0	CD99_CD99	CD99 - CD99	CD99	Cell-Cell Contact	KEGG: hsa04514
IMC3	EC3	CD99	CD99	0.0288984	0	CD99_CD99	CD99 - CD99	CD99	Cell-Cell Contact	KEGG: hsa04514
IMC6	EC3	CD99	CD99	0.052346	0	CD99_CD99	CD99 - CD99	CD99	Cell-Cell Contact	KEGG: hsa04514
ASPC2	EC5	CD99	CD99	0.0105259	0	CD99_CD99	CD99 - CD99	CD99	Cell-Cell Contact	KEGG: hsa04514
EC1	EC5	CD99	CD99	0.00932076	0.02	CD99_CD99	CD99 - CD99	CD99	Cell-Cell Contact	KEGG: hsa04514
EC3	EC5	CD99	CD99	0.0255343	0	CD99_CD99	CD99 - CD99	CD99	Cell-Cell Contact	KEGG: hsa04514
EC5	EC5	CD99	CD99	0.0113016	0.04	CD99_CD99	CD99 - CD99	CD99	Cell-Cell Contact	KEGG: hsa04514
IMC2	EC5	CD99	CD99	0.0229172	0	CD99_CD99	CD99 - CD99	CD99	Cell-Cell Contact	KEGG: hsa04514
IMC3	EC5	CD99	CD99	0.0128153	0	CD99_CD99	CD99 - CD99	CD99	Cell-Cell Contact	KEGG: hsa04514
IMC6	EC5	CD99	CD99	0.0235295	0	CD99_CD99	CD99 - CD99	CD99	Cell-Cell Contact	KEGG: hsa04514
EC3	PE/SMC	CD99	CD99	0.0137524	0	CD99_CD99	CD99 - CD99	CD99	Cell-Cell Contact	KEGG: hsa04514
IMC2	PE/SMC	CD99	CD99	0.0123277	0	CD99_CD99	CD99 - CD99	CD99	Cell-Cell Contact	KEGG: hsa04514
IMC6	PE/SMC	CD99	CD99	0.0126607	0.01	CD99_CD99	CD99 - CD99	CD99	Cell-Cell Contact	KEGG: hsa04514
ASPC2	IMC2	CD99	CD99	0.0213613	0	CD99_CD99	CD99 - CD99	CD99	Cell-Cell Contact	KEGG: hsa04514
EC1	IMC2	CD99	CD99	0.0189394	0	CD99_CD99	CD99 - CD99	CD99	Cell-Cell Contact	KEGG: hsa04514
EC2	IMC2	CD99	CD99	0.0143212	0	CD99_CD99	CD99 - CD99	CD99	Cell-Cell Contact	KEGG: hsa04514
EC3	IMC2	CD99	CD99	0.051023	0	CD99_CD99	CD99 - CD99	CD99	Cell-Cell Contact	KEGG: hsa04514
EC5	IMC2	CD99	CD99	0.0229172	0	CD99_CD99	CD99 - CD99	CD99	Cell-Cell Contact	KEGG: hsa04514
PE/SMC	IMC2	CD99	CD99	0.0123277	0	CD99_CD99	CD99 - CD99	CD99	Cell-Cell Contact	KEGG: hsa04514
IMC2	IMC2	CD99	CD99	0.0459166	0	CD99_CD99	CD99 - CD99	CD99	Cell-Cell Contact	KEGG: hsa04514
IMC3	IMC2	CD99	CD99	0.0259457	0	CD99_CD99	CD99 - CD99	CD99	Cell-Cell Contact	KEGG: hsa04514
IMC6	IMC2	CD99	CD99	0.0471138	0	CD99_CD99	CD99 - CD99	CD99	Cell-Cell Contact	KEGG: hsa04514
ASPC2	IMC3	CD99	CD99	0.0119369	0	CD99_CD99	CD99 - CD99	CD99	Cell-Cell Contact	KEGG: hsa04514
EC1	IMC3	CD99	CD99	0.0105719	0	CD99_CD99	CD99 - CD99	CD99	Cell-Cell Contact	KEGG: hsa04514
EC2	IMC3	CD99	CD99	0.00797746	0.03	CD99_CD99	CD99 - CD99	CD99	Cell-Cell Contact	KEGG: hsa04514
EC3	IMC3	CD99	CD99	0.0288984	0	CD99_CD99	CD99 - CD99	CD99	Cell-Cell Contact	KEGG: hsa04514
EC5	IMC3	CD99	CD99	0.0128153	0	CD99_CD99	CD99 - CD99	CD99	Cell-Cell Contact	KEGG: hsa04514
IMC2	IMC3	CD99	CD99	0.0259457	0	CD99_CD99	CD99 - CD99	CD99	Cell-Cell Contact	KEGG: hsa04514
IMC3	IMC3	CD99	CD99	0.0145287	0	CD99_CD99	CD99 - CD99	CD99	Cell-Cell Contact	KEGG: hsa04514
IMC6	IMC3	CD99	CD99	0.0266367	0	CD99_CD99	CD99 - CD99	CD99	Cell-Cell Contact	KEGG: hsa04514
ASPC2	IMC6	CD99	CD99	0.021933	0	CD99_CD99	CD99 - CD99	CD99	Cell-Cell Contact	KEGG: hsa04514
EC1	IMC6	CD99	CD99	0.0194476	0	CD99_CD99	CD99 - CD99	CD99	Cell-Cell Contact	KEGG: hsa04514
EC2	IMC6	CD99	CD99	0.0147073	0.01	CD99_CD99	CD99 - CD99	CD99	Cell-Cell Contact	KEGG: hsa04514
EC3	IMC6	CD99	CD99	0.052346	0	CD99_CD99	CD99 - CD99	CD99	Cell-Cell Contact	KEGG: hsa04514
EC5	IMC6	CD99	CD99	0.0235295	0	CD99_CD99	CD99 - CD99	CD99	Cell-Cell Contact	KEGG: hsa04514
PE/SMC	IMC6	CD99	CD99	0.0126607	0.01	CD99_CD99	CD99 - CD99	CD99	Cell-Cell Contact	KEGG: hsa04514
IMC2	IMC6	CD99	CD99	0.0471138	0	CD99_CD99	CD99 - CD99	CD99	Cell-Cell Contact	KEGG: hsa04514
IMC3	IMC6	CD99	CD99	0.0266367	0	CD99_CD99	CD99 - CD99	CD99	Cell-Cell Contact	KEGG: hsa04514
IMC6	IMC6	CD99	CD99	0.0483406	0.01	CD99_CD99	CD99 - CD99	CD99	Cell-Cell Contact	KEGG: hsa04514
EC3	EC3	CDH5	CDH5	0.00806708	0	CDH5_CDH5	CDH5 - CDH5	CDH5	Cell-Cell Contact	KEGG: hsa04514
EC4	EC3	CDH5	CDH5	0.0054114	0	CDH5_CDH5	CDH5 - CDH5	CDH5	Cell-Cell Contact	KEGG: hsa04514
EC5	EC3	CDH5	CDH5	0.00837948	0	CDH5_CDH5	CDH5 - CDH5	CDH5	Cell-Cell Contact	KEGG: hsa04514
EC3	EC4	CDH5	CDH5	0.0054114	0	CDH5_CDH5	CDH5 - CDH5	CDH5	Cell-Cell Contact	KEGG: hsa04514
EC4	EC4	CDH5	CDH5	0.00362678	0	CDH5_CDH5	CDH5 - CDH5	CDH5	Cell-Cell Contact	KEGG: hsa04514
EC5	EC4	CDH5	CDH5	0.00562155	0	CDH5_CDH5	CDH5 - CDH5	CDH5	Cell-Cell Contact	KEGG: hsa04514
EC3	EC5	CDH5	CDH5	0.00837948	0	CDH5_CDH5	CDH5 - CDH5	CDH5	Cell-Cell Contact	KEGG: hsa04514
EC4	EC5	CDH5	CDH5	0.00562155	0	CDH5_CDH5	CDH5 - CDH5	CDH5	Cell-Cell Contact	KEGG: hsa04514
EC5	EC5	CDH5	CDH5	0.00870388	0	CDH5_CDH5	CDH5 - CDH5	CDH5	Cell-Cell Contact	KEGG: hsa04514
ASPC2	EC3	COL1A1	ITGA1_ITGB1	0.0174111	0	COL1A1_ITGA1_ITGB1	COL1A1 - (ITGA1+ITGB1)	COLLAGEN	ECM-Receptor	KEGG: hsa04512
ASPC2	EC4	COL1A1	ITGA1_ITGB1	0.00734505	0	COL1A1_ITGA1_ITGB1	COL1A1 - (ITGA1+ITGB1)	COLLAGEN	ECM-Receptor	KEGG: hsa04512
ASPC2	EC5	COL1A1	ITGA1_ITGB1	0.00940091	0	COL1A1_ITGA1_ITGB1	COL1A1 - (ITGA1+ITGB1)	COLLAGEN	ECM-Receptor	KEGG: hsa04512
ASPC2	PE/SMC	COL1A1	ITGA1_ITGB1	0.011998	0	COL1A1_ITGA1_ITGB1	COL1A1 - (ITGA1+ITGB1)	COLLAGEN	ECM-Receptor	KEGG: hsa04512
ASPC2	EC3	COL1A2	ITGA1_ITGB1	0.0239844	0	COL1A2_ITGA1_ITGB1	COL1A2 - (ITGA1+ITGB1)	COLLAGEN	ECM-Receptor	KEGG: hsa04512
ASPC2	EC4	COL1A2	ITGA1_ITGB1	0.0101574	0	COL1A2_ITGA1_ITGB1	COL1A2 - (ITGA1+ITGB1)	COLLAGEN	ECM-Receptor	KEGG: hsa04512
ASPC2	EC5	COL1A2	ITGA1_ITGB1	0.0129901	0	COL1A2_ITGA1_ITGB1	COL1A2 - (ITGA1+ITGB1)	COLLAGEN	ECM-Receptor	KEGG: hsa04512
ASPC2	PE/SMC	COL1A2	ITGA1_ITGB1	0.0165622	0	COL1A2_ITGA1_ITGB1	COL1A2 - (ITGA1+ITGB1)	COLLAGEN	ECM-Receptor	KEGG: hsa04512
AD1	EC3	COL4A1	ITGA1_ITGB1	0.0689339	0	COL4A1_ITGA1_ITGB1	COL4A1 - (ITGA1+ITGB1)	COLLAGEN	ECM-Receptor	KEGG: hsa04512
AD2	EC3	COL4A1	ITGA1_ITGB1	0.0800378	0	COL4A1_ITGA1_ITGB1	COL4A1 - (ITGA1+ITGB1)	COLLAGEN	ECM-Receptor	KEGG: hsa04512
ASPC1	EC3	COL4A1	ITGA1_ITGB1	0.0284232	0	COL4A1_ITGA1_ITGB1	COL4A1 - (ITGA1+ITGB1)	COLLAGEN	ECM-Receptor	KEGG: hsa04512
ASPC2	EC3	COL4A1	ITGA1_ITGB1	0.0553721	0	COL4A1_ITGA1_ITGB1	COL4A1 - (ITGA1+ITGB1)	COLLAGEN	ECM-Receptor	KEGG: hsa04512
EC1	EC3	COL4A1	ITGA1_ITGB1	0.070878	0	COL4A1_ITGA1_ITGB1	COL4A1 - (ITGA1+ITGB1)	COLLAGEN	ECM-Receptor	KEGG: hsa04512
EC2	EC3	COL4A1	ITGA1_ITGB1	0.0276288	0	COL4A1_ITGA1_ITGB1	COL4A1 - (ITGA1+ITGB1)	COLLAGEN	ECM-Receptor	KEGG: hsa04512
EC3	EC3	COL4A1	ITGA1_ITGB1	0.0969805	0	COL4A1_ITGA1_ITGB1	COL4A1 - (ITGA1+ITGB1)	COLLAGEN	ECM-Receptor	KEGG: hsa04512
EC4	EC3	COL4A1	ITGA1_ITGB1	0.0559285	0	COL4A1_ITGA1_ITGB1	COL4A1 - (ITGA1+ITGB1)	COLLAGEN	ECM-Receptor	KEGG: hsa04512
EC5	EC3	COL4A1	ITGA1_ITGB1	0.0596537	0	COL4A1_ITGA1_ITGB1	COL4A1 - (ITGA1+ITGB1)	COLLAGEN	ECM-Receptor	KEGG: hsa04512
PE/SMC	EC3	COL4A1	ITGA1_ITGB1	0.0654933	0	COL4A1_ITGA1_ITGB1	COL4A1 - (ITGA1+ITGB1)	COLLAGEN	ECM-Receptor	KEGG: hsa04512
IMC1	EC3	COL4A1	ITGA1_ITGB1	0.0251323	0	COL4A1_ITGA1_ITGB1	COL4A1 - (ITGA1+ITGB1)	COLLAGEN	ECM-Receptor	KEGG: hsa04512
IMC2	EC3	COL4A1	ITGA1_ITGB1	0.00897042	0	COL4A1_ITGA1_ITGB1	COL4A1 - (ITGA1+ITGB1)	COLLAGEN	ECM-Receptor	KEGG: hsa04512
IMC4	EC3	COL4A1	ITGA1_ITGB1	0.0223677	0	COL4A1_ITGA1_ITGB1	COL4A1 - (ITGA1+ITGB1)	COLLAGEN	ECM-Receptor	KEGG: hsa04512
IMC5	EC3	COL4A1	ITGA1_ITGB1	0.0167521	0	COL4A1_ITGA1_ITGB1	COL4A1 - (ITGA1+ITGB1)	COLLAGEN	ECM-Receptor	KEGG: hsa04512
IMC6	EC3	COL4A1	ITGA1_ITGB1	0.0233166	0	COL4A1_ITGA1_ITGB1	COL4A1 - (ITGA1+ITGB1)	COLLAGEN	ECM-Receptor	KEGG: hsa04512
AD1	EC4	COL4A1	ITGA1_ITGB1	0.0299896	0	COL4A1_ITGA1_ITGB1	COL4A1 - (ITGA1+ITGB1)	COLLAGEN	ECM-Receptor	KEGG: hsa04512
AD2	EC4	COL4A1	ITGA1_ITGB1	0.0350566	0	COL4A1_ITGA1_ITGB1	COL4A1 - (ITGA1+ITGB1)	COLLAGEN	ECM-Receptor	KEGG: hsa04512
ASPC1	EC4	COL4A1	ITGA1_ITGB1	0.0120688	0	COL4A1_ITGA1_ITGB1	COL4A1 - (ITGA1+ITGB1)	COLLAGEN	ECM-Receptor	KEGG: hsa04512
ASPC2	EC4	COL4A1	ITGA1_ITGB1	0.023893	0	COL4A1_ITGA1_ITGB1	COL4A1 - (ITGA1+ITGB1)	COLLAGEN	ECM-Receptor	KEGG: hsa04512
EC1	EC4	COL4A1	ITGA1_ITGB1	0.0308718	0	COL4A1_ITGA1_ITGB1	COL4A1 - (ITGA1+ITGB1)	COLLAGEN	ECM-Receptor	KEGG: hsa04512
EC2	EC4	COL4A1	ITGA1_ITGB1	0.011726	0	COL4A1_ITGA1_ITGB1	COL4A1 - (ITGA1+ITGB1)	COLLAGEN	ECM-Receptor	KEGG: hsa04512
EC3	EC4	COL4A1	ITGA1_ITGB1	0.0429217	0	COL4A1_ITGA1_ITGB1	COL4A1 - (ITGA1+ITGB1)	COLLAGEN	ECM-Receptor	KEGG: hsa04512
EC4	EC4	COL4A1	ITGA1_ITGB1	0.0241411	0	COL4A1_ITGA1_ITGB1	COL4A1 - (ITGA1+ITGB1)	COLLAGEN	ECM-Receptor	KEGG: hsa04512
EC5	EC4	COL4A1	ITGA1_ITGB1	0.025807	0	COL4A1_ITGA1_ITGB1	COL4A1 - (ITGA1+ITGB1)	COLLAGEN	ECM-Receptor	KEGG: hsa04512
PE/SMC	EC4	COL4A1	ITGA1_ITGB1	0.0284334	0	COL4A1_ITGA1_ITGB1	COL4A1 - (ITGA1+ITGB1)	COLLAGEN	ECM-Receptor	KEGG: hsa04512
IMC1	EC4	COL4A1	ITGA1_ITGB1	0.0106507	0	COL4A1_ITGA1_ITGB1	COL4A1 - (ITGA1+ITGB1)	COLLAGEN	ECM-Receptor	KEGG: hsa04512
IMC2	EC4	COL4A1	ITGA1_ITGB1	0.00376556	0	COL4A1_ITGA1_ITGB1	COL4A1 - (ITGA1+ITGB1)	COLLAGEN	ECM-Receptor	KEGG: hsa04512
IMC4	EC4	COL4A1	ITGA1_ITGB1	0.00946366	0	COL4A1_ITGA1_ITGB1	COL4A1 - (ITGA1+ITGB1)	COLLAGEN	ECM-Receptor	KEGG: hsa04512
IMC5	EC4	COL4A1	ITGA1_ITGB1	0.00706429	0	COL4A1_ITGA1_ITGB1	COL4A1 - (ITGA1+ITGB1)	COLLAGEN	ECM-Receptor	KEGG: hsa04512
IMC6	EC4	COL4A1	ITGA1_ITGB1	0.00987067	0	COL4A1_ITGA1_ITGB1	COL4A1 - (ITGA1+ITGB1)	COLLAGEN	ECM-Receptor	KEGG: hsa04512
AD1	EC5	COL4A1	ITGA1_ITGB1	0.0381401	0	COL4A1_ITGA1_ITGB1	COL4A1 - (ITGA1+ITGB1)	COLLAGEN	ECM-Receptor	KEGG: hsa04512
AD2	EC5	COL4A1	ITGA1_ITGB1	0.044521	0	COL4A1_ITGA1_ITGB1	COL4A1 - (ITGA1+ITGB1)	COLLAGEN	ECM-Receptor	KEGG: hsa04512
ASPC1	EC5	COL4A1	ITGA1_ITGB1	0.0154263	0	COL4A1_ITGA1_ITGB1	COL4A1 - (ITGA1+ITGB1)	COLLAGEN	ECM-Receptor	KEGG: hsa04512
ASPC2	EC5	COL4A1	ITGA1_ITGB1	0.0304385	0	COL4A1_ITGA1_ITGB1	COL4A1 - (ITGA1+ITGB1)	COLLAGEN	ECM-Receptor	KEGG: hsa04512
EC1	EC5	COL4A1	ITGA1_ITGB1	0.0392524	0	COL4A1_ITGA1_ITGB1	COL4A1 - (ITGA1+ITGB1)	COLLAGEN	ECM-Receptor	KEGG: hsa04512
EC2	EC5	COL4A1	ITGA1_ITGB1	0.0149896	0	COL4A1_ITGA1_ITGB1	COL4A1 - (ITGA1+ITGB1)	COLLAGEN	ECM-Receptor	KEGG: hsa04512
EC3	EC5	COL4A1	ITGA1_ITGB1	0.0543898	0	COL4A1_ITGA1_ITGB1	COL4A1 - (ITGA1+ITGB1)	COLLAGEN	ECM-Receptor	KEGG: hsa04512
EC4	EC5	COL4A1	ITGA1_ITGB1	0.0307526	0	COL4A1_ITGA1_ITGB1	COL4A1 - (ITGA1+ITGB1)	COLLAGEN	ECM-Receptor	KEGG: hsa04512
EC5	EC5	COL4A1	ITGA1_ITGB1	0.0328592	0	COL4A1_ITGA1_ITGB1	COL4A1 - (ITGA1+ITGB1)	COLLAGEN	ECM-Receptor	KEGG: hsa04512
PE/SMC	EC5	COL4A1	ITGA1_ITGB1	0.0361768	0	COL4A1_ITGA1_ITGB1	COL4A1 - (ITGA1+ITGB1)	COLLAGEN	ECM-Receptor	KEGG: hsa04512
IMC1	EC5	COL4A1	ITGA1_ITGB1	0.0136191	0	COL4A1_ITGA1_ITGB1	COL4A1 - (ITGA1+ITGB1)	COLLAGEN	ECM-Receptor	KEGG: hsa04512
IMC2	EC5	COL4A1	ITGA1_ITGB1	0.00482441	0	COL4A1_ITGA1_ITGB1	COL4A1 - (ITGA1+ITGB1)	COLLAGEN	ECM-Receptor	KEGG: hsa04512
IMC4	EC5	COL4A1	ITGA1_ITGB1	0.0121053	0	COL4A1_ITGA1_ITGB1	COL4A1 - (ITGA1+ITGB1)	COLLAGEN	ECM-Receptor	KEGG: hsa04512
IMC5	EC5	COL4A1	ITGA1_ITGB1	0.00904229	0	COL4A1_ITGA1_ITGB1	COL4A1 - (ITGA1+ITGB1)	COLLAGEN	ECM-Receptor	KEGG: hsa04512
IMC6	EC5	COL4A1	ITGA1_ITGB1	0.0126245	0	COL4A1_ITGA1_ITGB1	COL4A1 - (ITGA1+ITGB1)	COLLAGEN	ECM-Receptor	KEGG: hsa04512
AD1	PE/SMC	COL4A1	ITGA1_ITGB1	0.0482898	0	COL4A1_ITGA1_ITGB1	COL4A1 - (ITGA1+ITGB1)	COLLAGEN	ECM-Receptor	KEGG: hsa04512
AD2	PE/SMC	COL4A1	ITGA1_ITGB1	0.0562693	0	COL4A1_ITGA1_ITGB1	COL4A1 - (ITGA1+ITGB1)	COLLAGEN	ECM-Receptor	KEGG: hsa04512
ASPC1	PE/SMC	COL4A1	ITGA1_ITGB1	0.019655	0	COL4A1_ITGA1_ITGB1	COL4A1 - (ITGA1+ITGB1)	COLLAGEN	ECM-Receptor	KEGG: hsa04512
ASPC2	PE/SMC	COL4A1	ITGA1_ITGB1	0.0386209	0	COL4A1_ITGA1_ITGB1	COL4A1 - (ITGA1+ITGB1)	COLLAGEN	ECM-Receptor	KEGG: hsa04512
EC1	PE/SMC	COL4A1	ITGA1_ITGB1	0.0496827	0	COL4A1_ITGA1_ITGB1	COL4A1 - (ITGA1+ITGB1)	COLLAGEN	ECM-Receptor	KEGG: hsa04512
EC2	PE/SMC	COL4A1	ITGA1_ITGB1	0.0191009	0	COL4A1_ITGA1_ITGB1	COL4A1 - (ITGA1+ITGB1)	COLLAGEN	ECM-Receptor	KEGG: hsa04512
EC3	PE/SMC	COL4A1	ITGA1_ITGB1	0.0685555	0	COL4A1_ITGA1_ITGB1	COL4A1 - (ITGA1+ITGB1)	COLLAGEN	ECM-Receptor	KEGG: hsa04512
EC4	PE/SMC	COL4A1	ITGA1_ITGB1	0.039016	0	COL4A1_ITGA1_ITGB1	COL4A1 - (ITGA1+ITGB1)	COLLAGEN	ECM-Receptor	KEGG: hsa04512
EC5	PE/SMC	COL4A1	ITGA1_ITGB1	0.0416644	0	COL4A1_ITGA1_ITGB1	COL4A1 - (ITGA1+ITGB1)	COLLAGEN	ECM-Receptor	KEGG: hsa04512
PE/SMC	PE/SMC	COL4A1	ITGA1_ITGB1	0.0458289	0	COL4A1_ITGA1_ITGB1	COL4A1 - (ITGA1+ITGB1)	COLLAGEN	ECM-Receptor	KEGG: hsa04512
IMC1	PE/SMC	COL4A1	ITGA1_ITGB1	0.0173612	0	COL4A1_ITGA1_ITGB1	COL4A1 - (ITGA1+ITGB1)	COLLAGEN	ECM-Receptor	KEGG: hsa04512
IMC2	PE/SMC	COL4A1	ITGA1_ITGB1	0.00616508	0	COL4A1_ITGA1_ITGB1	COL4A1 - (ITGA1+ITGB1)	COLLAGEN	ECM-Receptor	KEGG: hsa04512
IMC4	PE/SMC	COL4A1	ITGA1_ITGB1	0.0154379	0	COL4A1_ITGA1_ITGB1	COL4A1 - (ITGA1+ITGB1)	COLLAGEN	ECM-Receptor	KEGG: hsa04512
IMC5	PE/SMC	COL4A1	ITGA1_ITGB1	0.0115415	0	COL4A1_ITGA1_ITGB1	COL4A1 - (ITGA1+ITGB1)	COLLAGEN	ECM-Receptor	KEGG: hsa04512
IMC6	PE/SMC	COL4A1	ITGA1_ITGB1	0.0160977	0	COL4A1_ITGA1_ITGB1	COL4A1 - (ITGA1+ITGB1)	COLLAGEN	ECM-Receptor	KEGG: hsa04512
EC3	EC3	COL4A2	ITGA1_ITGB1	0.0168628	0	COL4A2_ITGA1_ITGB1	COL4A2 - (ITGA1+ITGB1)	COLLAGEN	ECM-Receptor	KEGG: hsa04512
EC5	EC3	COL4A2	ITGA1_ITGB1	0.0174571	0	COL4A2_ITGA1_ITGB1	COL4A2 - (ITGA1+ITGB1)	COLLAGEN	ECM-Receptor	KEGG: hsa04512
PE/SMC	EC3	COL4A2	ITGA1_ITGB1	0.0204393	0	COL4A2_ITGA1_ITGB1	COL4A2 - (ITGA1+ITGB1)	COLLAGEN	ECM-Receptor	KEGG: hsa04512
EC3	EC4	COL4A2	ITGA1_ITGB1	0.00711145	0	COL4A2_ITGA1_ITGB1	COL4A2 - (ITGA1+ITGB1)	COLLAGEN	ECM-Receptor	KEGG: hsa04512
EC5	EC4	COL4A2	ITGA1_ITGB1	0.00736468	0	COL4A2_ITGA1_ITGB1	COL4A2 - (ITGA1+ITGB1)	COLLAGEN	ECM-Receptor	KEGG: hsa04512
PE/SMC	EC4	COL4A2	ITGA1_ITGB1	0.00863794	0	COL4A2_ITGA1_ITGB1	COL4A2 - (ITGA1+ITGB1)	COLLAGEN	ECM-Receptor	KEGG: hsa04512
EC3	EC5	COL4A2	ITGA1_ITGB1	0.00910253	0	COL4A2_ITGA1_ITGB1	COL4A2 - (ITGA1+ITGB1)	COLLAGEN	ECM-Receptor	KEGG: hsa04512
EC5	EC5	COL4A2	ITGA1_ITGB1	0.00942598	0	COL4A2_ITGA1_ITGB1	COL4A2 - (ITGA1+ITGB1)	COLLAGEN	ECM-Receptor	KEGG: hsa04512
PE/SMC	EC5	COL4A2	ITGA1_ITGB1	0.0110517	0	COL4A2_ITGA1_ITGB1	COL4A2 - (ITGA1+ITGB1)	COLLAGEN	ECM-Receptor	KEGG: hsa04512
EC3	PE/SMC	COL4A2	ITGA1_ITGB1	0.0116182	0	COL4A2_ITGA1_ITGB1	COL4A2 - (ITGA1+ITGB1)	COLLAGEN	ECM-Receptor	KEGG: hsa04512
EC5	PE/SMC	COL4A2	ITGA1_ITGB1	0.0120299	0	COL4A2_ITGA1_ITGB1	COL4A2 - (ITGA1+ITGB1)	COLLAGEN	ECM-Receptor	KEGG: hsa04512
PE/SMC	PE/SMC	COL4A2	ITGA1_ITGB1	0.0140983	0	COL4A2_ITGA1_ITGB1	COL4A2 - (ITGA1+ITGB1)	COLLAGEN	ECM-Receptor	KEGG: hsa04512
ASPC2	EC3	COL6A2	ITGA1_ITGB1	0.0139718	0	COL6A2_ITGA1_ITGB1	COL6A2 - (ITGA1+ITGB1)	COLLAGEN	ECM-Receptor	KEGG: hsa04512
ASPC2	EC4	COL6A2	ITGA1_ITGB1	0.00588224	0	COL6A2_ITGA1_ITGB1	COL6A2 - (ITGA1+ITGB1)	COLLAGEN	ECM-Receptor	KEGG: hsa04512
ASPC2	EC5	COL6A2	ITGA1_ITGB1	0.00753178	0	COL6A2_ITGA1_ITGB1	COL6A2 - (ITGA1+ITGB1)	COLLAGEN	ECM-Receptor	KEGG: hsa04512
ASPC2	PE/SMC	COL6A2	ITGA1_ITGB1	0.00961754	0	COL6A2_ITGA1_ITGB1	COL6A2 - (ITGA1+ITGB1)	COLLAGEN	ECM-Receptor	KEGG: hsa04512
ASPC2	EC3	COL6A3	ITGA1_ITGB1	0.0247594	0	COL6A3_ITGA1_ITGB1	COL6A3 - (ITGA1+ITGB1)	COLLAGEN	ECM-Receptor	KEGG: hsa04512
PE/SMC	EC3	COL6A3	ITGA1_ITGB1	0.0175349	0	COL6A3_ITGA1_ITGB1	COL6A3 - (ITGA1+ITGB1)	COLLAGEN	ECM-Receptor	KEGG: hsa04512
ASPC2	EC4	COL6A3	ITGA1_ITGB1	0.0104904	0	COL6A3_ITGA1_ITGB1	COL6A3 - (ITGA1+ITGB1)	COLLAGEN	ECM-Receptor	KEGG: hsa04512
PE/SMC	EC4	COL6A3	ITGA1_ITGB1	0.00739783	0	COL6A3_ITGA1_ITGB1	COL6A3 - (ITGA1+ITGB1)	COLLAGEN	ECM-Receptor	KEGG: hsa04512
ASPC2	EC5	COL6A3	ITGA1_ITGB1	0.0134147	0	COL6A3_ITGA1_ITGB1	COL6A3 - (ITGA1+ITGB1)	COLLAGEN	ECM-Receptor	KEGG: hsa04512
PE/SMC	EC5	COL6A3	ITGA1_ITGB1	0.00946832	0	COL6A3_ITGA1_ITGB1	COL6A3 - (ITGA1+ITGB1)	COLLAGEN	ECM-Receptor	KEGG: hsa04512
ASPC2	PE/SMC	COL6A3	ITGA1_ITGB1	0.0171015	0	COL6A3_ITGA1_ITGB1	COL6A3 - (ITGA1+ITGB1)	COLLAGEN	ECM-Receptor	KEGG: hsa04512
PE/SMC	PE/SMC	COL6A3	ITGA1_ITGB1	0.0120838	0	COL6A3_ITGA1_ITGB1	COL6A3 - (ITGA1+ITGB1)	COLLAGEN	ECM-Receptor	KEGG: hsa04512
ASPC2	EC3	COL1A1	ITGA9_ITGB1	0.0114152	0	COL1A1_ITGA9_ITGB1	COL1A1 - (ITGA9+ITGB1)	COLLAGEN	ECM-Receptor	KEGG: hsa04512
ASPC2	EC5	COL1A1	ITGA9_ITGB1	0.00959733	0	COL1A1_ITGA9_ITGB1	COL1A1 - (ITGA9+ITGB1)	COLLAGEN	ECM-Receptor	KEGG: hsa04512
ASPC2	EC3	COL1A2	ITGA9_ITGB1	0.0157612	0	COL1A2_ITGA9_ITGB1	COL1A2 - (ITGA9+ITGB1)	COLLAGEN	ECM-Receptor	KEGG: hsa04512
ASPC2	EC5	COL1A2	ITGA9_ITGB1	0.0132605	0	COL1A2_ITGA9_ITGB1	COL1A2 - (ITGA9+ITGB1)	COLLAGEN	ECM-Receptor	KEGG: hsa04512
AD1	EC3	COL4A1	ITGA9_ITGB1	0.0460261	0	COL4A1_ITGA9_ITGB1	COL4A1 - (ITGA9+ITGB1)	COLLAGEN	ECM-Receptor	KEGG: hsa04512
AD2	EC3	COL4A1	ITGA9_ITGB1	0.0536527	0	COL4A1_ITGA9_ITGB1	COL4A1 - (ITGA9+ITGB1)	COLLAGEN	ECM-Receptor	KEGG: hsa04512
ASPC1	EC3	COL4A1	ITGA9_ITGB1	0.0187072	0	COL4A1_ITGA9_ITGB1	COL4A1 - (ITGA9+ITGB1)	COLLAGEN	ECM-Receptor	KEGG: hsa04512
ASPC2	EC3	COL4A1	ITGA9_ITGB1	0.036793	0	COL4A1_ITGA9_ITGB1	COL4A1 - (ITGA9+ITGB1)	COLLAGEN	ECM-Receptor	KEGG: hsa04512
EC1	EC3	COL4A1	ITGA9_ITGB1	0.047357	0	COL4A1_ITGA9_ITGB1	COL4A1 - (ITGA9+ITGB1)	COLLAGEN	ECM-Receptor	KEGG: hsa04512
EC2	EC3	COL4A1	ITGA9_ITGB1	0.0181794	0	COL4A1_ITGA9_ITGB1	COL4A1 - (ITGA9+ITGB1)	COLLAGEN	ECM-Receptor	KEGG: hsa04512
EC3	EC3	COL4A1	ITGA9_ITGB1	0.0654072	0	COL4A1_ITGA9_ITGB1	COL4A1 - (ITGA9+ITGB1)	COLLAGEN	ECM-Receptor	KEGG: hsa04512
EC4	EC3	COL4A1	ITGA9_ITGB1	0.0371701	0	COL4A1_ITGA9_ITGB1	COL4A1 - (ITGA9+ITGB1)	COLLAGEN	ECM-Receptor	KEGG: hsa04512
EC5	EC3	COL4A1	ITGA9_ITGB1	0.0396984	0	COL4A1_ITGA9_ITGB1	COL4A1 - (ITGA9+ITGB1)	COLLAGEN	ECM-Receptor	KEGG: hsa04512
PE/SMC	EC3	COL4A1	ITGA9_ITGB1	0.0436753	0	COL4A1_ITGA9_ITGB1	COL4A1 - (ITGA9+ITGB1)	COLLAGEN	ECM-Receptor	KEGG: hsa04512
IMC1	EC3	COL4A1	ITGA9_ITGB1	0.0165222	0	COL4A1_ITGA9_ITGB1	COL4A1 - (ITGA9+ITGB1)	COLLAGEN	ECM-Receptor	KEGG: hsa04512
IMC2	EC3	COL4A1	ITGA9_ITGB1	0.00586391	0	COL4A1_ITGA9_ITGB1	COL4A1 - (ITGA9+ITGB1)	COLLAGEN	ECM-Receptor	KEGG: hsa04512
IMC4	EC3	COL4A1	ITGA9_ITGB1	0.0146904	0	COL4A1_ITGA9_ITGB1	COL4A1 - (ITGA9+ITGB1)	COLLAGEN	ECM-Receptor	KEGG: hsa04512
IMC5	EC3	COL4A1	ITGA9_ITGB1	0.0109806	0	COL4A1_ITGA9_ITGB1	COL4A1 - (ITGA9+ITGB1)	COLLAGEN	ECM-Receptor	KEGG: hsa04512
IMC6	EC3	COL4A1	ITGA9_ITGB1	0.0153188	0	COL4A1_ITGA9_ITGB1	COL4A1 - (ITGA9+ITGB1)	COLLAGEN	ECM-Receptor	KEGG: hsa04512
AD1	EC5	COL4A1	ITGA9_ITGB1	0.0389134	0	COL4A1_ITGA9_ITGB1	COL4A1 - (ITGA9+ITGB1)	COLLAGEN	ECM-Receptor	KEGG: hsa04512
AD2	EC5	COL4A1	ITGA9_ITGB1	0.0454175	0	COL4A1_ITGA9_ITGB1	COL4A1 - (ITGA9+ITGB1)	COLLAGEN	ECM-Receptor	KEGG: hsa04512
ASPC1	EC5	COL4A1	ITGA9_ITGB1	0.0157466	0	COL4A1_ITGA9_ITGB1	COL4A1 - (ITGA9+ITGB1)	COLLAGEN	ECM-Receptor	KEGG: hsa04512
ASPC2	EC5	COL4A1	ITGA9_ITGB1	0.0310607	0	COL4A1_ITGA9_ITGB1	COL4A1 - (ITGA9+ITGB1)	COLLAGEN	ECM-Receptor	KEGG: hsa04512
EC1	EC5	COL4A1	ITGA9_ITGB1	0.0400473	0	COL4A1_ITGA9_ITGB1	COL4A1 - (ITGA9+ITGB1)	COLLAGEN	ECM-Receptor	KEGG: hsa04512
EC2	EC5	COL4A1	ITGA9_ITGB1	0.015301	0	COL4A1_ITGA9_ITGB1	COL4A1 - (ITGA9+ITGB1)	COLLAGEN	ECM-Receptor	KEGG: hsa04512
EC3	EC5	COL4A1	ITGA9_ITGB1	0.0554736	0	COL4A1_ITGA9_ITGB1	COL4A1 - (ITGA9+ITGB1)	COLLAGEN	ECM-Receptor	KEGG: hsa04512
EC4	EC5	COL4A1	ITGA9_ITGB1	0.031381	0	COL4A1_ITGA9_ITGB1	COL4A1 - (ITGA9+ITGB1)	COLLAGEN	ECM-Receptor	KEGG: hsa04512
EC5	EC5	COL4A1	ITGA9_ITGB1	0.0335292	0	COL4A1_ITGA9_ITGB1	COL4A1 - (ITGA9+ITGB1)	COLLAGEN	ECM-Receptor	KEGG: hsa04512
PE/SMC	EC5	COL4A1	ITGA9_ITGB1	0.0369118	0	COL4A1_ITGA9_ITGB1	COL4A1 - (ITGA9+ITGB1)	COLLAGEN	ECM-Receptor	KEGG: hsa04512
IMC1	EC5	COL4A1	ITGA9_ITGB1	0.0139024	0	COL4A1_ITGA9_ITGB1	COL4A1 - (ITGA9+ITGB1)	COLLAGEN	ECM-Receptor	KEGG: hsa04512
IMC2	EC5	COL4A1	ITGA9_ITGB1	0.00492568	0	COL4A1_ITGA9_ITGB1	COL4A1 - (ITGA9+ITGB1)	COLLAGEN	ECM-Receptor	KEGG: hsa04512
IMC4	EC5	COL4A1	ITGA9_ITGB1	0.0123575	0	COL4A1_ITGA9_ITGB1	COL4A1 - (ITGA9+ITGB1)	COLLAGEN	ECM-Receptor	KEGG: hsa04512
IMC5	EC5	COL4A1	ITGA9_ITGB1	0.00923128	0	COL4A1_ITGA9_ITGB1	COL4A1 - (ITGA9+ITGB1)	COLLAGEN	ECM-Receptor	KEGG: hsa04512
IMC6	EC5	COL4A1	ITGA9_ITGB1	0.0128874	0	COL4A1_ITGA9_ITGB1	COL4A1 - (ITGA9+ITGB1)	COLLAGEN	ECM-Receptor	KEGG: hsa04512
EC3	EC3	COL4A2	ITGA9_ITGB1	0.0110536	0	COL4A2_ITGA9_ITGB1	COL4A2 - (ITGA9+ITGB1)	COLLAGEN	ECM-Receptor	KEGG: hsa04512
EC5	EC3	COL4A2	ITGA9_ITGB1	0.0114456	0	COL4A2_ITGA9_ITGB1	COL4A2 - (ITGA9+ITGB1)	COLLAGEN	ECM-Receptor	KEGG: hsa04512
PE/SMC	EC3	COL4A2	ITGA9_ITGB1	0.0134148	0	COL4A2_ITGA9_ITGB1	COL4A2 - (ITGA9+ITGB1)	COLLAGEN	ECM-Receptor	KEGG: hsa04512
EC3	EC5	COL4A2	ITGA9_ITGB1	0.00929277	0	COL4A2_ITGA9_ITGB1	COL4A2 - (ITGA9+ITGB1)	COLLAGEN	ECM-Receptor	KEGG: hsa04512
EC5	EC5	COL4A2	ITGA9_ITGB1	0.00962292	0	COL4A2_ITGA9_ITGB1	COL4A2 - (ITGA9+ITGB1)	COLLAGEN	ECM-Receptor	KEGG: hsa04512
PE/SMC	EC5	COL4A2	ITGA9_ITGB1	0.0112822	0	COL4A2_ITGA9_ITGB1	COL4A2 - (ITGA9+ITGB1)	COLLAGEN	ECM-Receptor	KEGG: hsa04512
ASPC2	EC3	COL6A2	ITGA9_ITGB1	0.00914928	0	COL6A2_ITGA9_ITGB1	COL6A2 - (ITGA9+ITGB1)	COLLAGEN	ECM-Receptor	KEGG: hsa04512
ASPC2	EC5	COL6A2	ITGA9_ITGB1	0.00768945	0	COL6A2_ITGA9_ITGB1	COL6A2 - (ITGA9+ITGB1)	COLLAGEN	ECM-Receptor	KEGG: hsa04512
ASPC2	EC3	COL6A3	ITGA9_ITGB1	0.0162749	0	COL6A3_ITGA9_ITGB1	COL6A3 - (ITGA9+ITGB1)	COLLAGEN	ECM-Receptor	KEGG: hsa04512
PE/SMC	EC3	COL6A3	ITGA9_ITGB1	0.0114969	0	COL6A3_ITGA9_ITGB1	COL6A3 - (ITGA9+ITGB1)	COLLAGEN	ECM-Receptor	KEGG: hsa04512
ASPC2	EC5	COL6A3	ITGA9_ITGB1	0.0136938	0	COL6A3_ITGA9_ITGB1	COL6A3 - (ITGA9+ITGB1)	COLLAGEN	ECM-Receptor	KEGG: hsa04512
PE/SMC	EC5	COL6A3	ITGA9_ITGB1	0.00966613	0	COL6A3_ITGA9_ITGB1	COL6A3 - (ITGA9+ITGB1)	COLLAGEN	ECM-Receptor	KEGG: hsa04512
ASPC2	IMC2	COL1A1	CD44	0.0126385	0	COL1A1_CD44	COL1A1 - CD44	COLLAGEN	ECM-Receptor	KEGG: hsa04512
ASPC2	IMC5	COL1A1	CD44	0.00592412	0	COL1A1_CD44	COL1A1 - CD44	COLLAGEN	ECM-Receptor	KEGG: hsa04512
ASPC2	IMC6	COL1A1	CD44	0.00804756	0	COL1A1_CD44	COL1A1 - CD44	COLLAGEN	ECM-Receptor	KEGG: hsa04512
ASPC2	IMC2	COL1A2	CD44	0.017442	0	COL1A2_CD44	COL1A2 - CD44	COLLAGEN	ECM-Receptor	KEGG: hsa04512
ASPC2	IMC5	COL1A2	CD44	0.00819688	0	COL1A2_CD44	COL1A2 - CD44	COLLAGEN	ECM-Receptor	KEGG: hsa04512
ASPC2	IMC6	COL1A2	CD44	0.0111258	0	COL1A2_CD44	COL1A2 - CD44	COLLAGEN	ECM-Receptor	KEGG: hsa04512
AD1	IMC2	COL4A1	CD44	0.0507678	0	COL4A1_CD44	COL4A1 - CD44	COLLAGEN	ECM-Receptor	KEGG: hsa04512
AD2	IMC2	COL4A1	CD44	0.0591314	0	COL4A1_CD44	COL4A1 - CD44	COLLAGEN	ECM-Receptor	KEGG: hsa04512
ASPC1	IMC2	COL4A1	CD44	0.0206955	0	COL4A1_CD44	COL4A1 - CD44	COLLAGEN	ECM-Receptor	KEGG: hsa04512
ASPC2	IMC2	COL4A1	CD44	0.040624	0	COL4A1_CD44	COL4A1 - CD44	COLLAGEN	ECM-Receptor	KEGG: hsa04512
EC1	IMC2	COL4A1	CD44	0.0522283	0	COL4A1_CD44	COL4A1 - CD44	COLLAGEN	ECM-Receptor	KEGG: hsa04512
EC2	IMC2	COL4A1	CD44	0.0201127	0	COL4A1_CD44	COL4A1 - CD44	COLLAGEN	ECM-Receptor	KEGG: hsa04512
EC3	IMC2	COL4A1	CD44	0.0719949	0	COL4A1_CD44	COL4A1 - CD44	COLLAGEN	ECM-Receptor	KEGG: hsa04512
EC4	IMC2	COL4A1	CD44	0.0410387	0	COL4A1_CD44	COL4A1 - CD44	COLLAGEN	ECM-Receptor	KEGG: hsa04512
EC5	IMC2	COL4A1	CD44	0.0438181	0	COL4A1_CD44	COL4A1 - CD44	COLLAGEN	ECM-Receptor	KEGG: hsa04512
PE/SMC	IMC2	COL4A1	CD44	0.048187	0	COL4A1_CD44	COL4A1 - CD44	COLLAGEN	ECM-Receptor	KEGG: hsa04512
IMC1	IMC2	COL4A1	CD44	0.0182826	0	COL4A1_CD44	COL4A1 - CD44	COLLAGEN	ECM-Receptor	KEGG: hsa04512
IMC2	IMC2	COL4A1	CD44	0.0064962	0	COL4A1_CD44	COL4A1 - CD44	COLLAGEN	ECM-Receptor	KEGG: hsa04512
IMC4	IMC2	COL4A1	CD44	0.0162589	0	COL4A1_CD44	COL4A1 - CD44	COLLAGEN	ECM-Receptor	KEGG: hsa04512
IMC5	IMC2	COL4A1	CD44	0.0121578	0	COL4A1_CD44	COL4A1 - CD44	COLLAGEN	ECM-Receptor	KEGG: hsa04512
IMC6	IMC2	COL4A1	CD44	0.0169532	0	COL4A1_CD44	COL4A1 - CD44	COLLAGEN	ECM-Receptor	KEGG: hsa04512
AD1	IMC5	COL4A1	CD44	0.0242952	0	COL4A1_CD44	COL4A1 - CD44	COLLAGEN	ECM-Receptor	KEGG: hsa04512
AD2	IMC5	COL4A1	CD44	0.0284283	0	COL4A1_CD44	COL4A1 - CD44	COLLAGEN	ECM-Receptor	KEGG: hsa04512
ASPC1	IMC5	COL4A1	CD44	0.00974302	0	COL4A1_CD44	COL4A1 - CD44	COLLAGEN	ECM-Receptor	KEGG: hsa04512
ASPC2	IMC5	COL4A1	CD44	0.0193331	0	COL4A1_CD44	COL4A1 - CD44	COLLAGEN	ECM-Receptor	KEGG: hsa04512
EC1	IMC5	COL4A1	CD44	0.0250142	0	COL4A1_CD44	COL4A1 - CD44	COLLAGEN	ECM-Receptor	KEGG: hsa04512
EC2	IMC5	COL4A1	CD44	0.00946565	0	COL4A1_CD44	COL4A1 - CD44	COLLAGEN	ECM-Receptor	KEGG: hsa04512
EC3	IMC5	COL4A1	CD44	0.03486	0	COL4A1_CD44	COL4A1 - CD44	COLLAGEN	ECM-Receptor	KEGG: hsa04512
EC4	IMC5	COL4A1	CD44	0.0195349	0	COL4A1_CD44	COL4A1 - CD44	COLLAGEN	ECM-Receptor	KEGG: hsa04512
EC5	IMC5	COL4A1	CD44	0.0208897	0	COL4A1_CD44	COL4A1 - CD44	COLLAGEN	ECM-Receptor	KEGG: hsa04512
PE/SMC	IMC5	COL4A1	CD44	0.0230275	0	COL4A1_CD44	COL4A1 - CD44	COLLAGEN	ECM-Receptor	KEGG: hsa04512
IMC1	IMC5	COL4A1	CD44	0.00859583	0	COL4A1_CD44	COL4A1 - CD44	COLLAGEN	ECM-Receptor	KEGG: hsa04512
IMC2	IMC5	COL4A1	CD44	0.00303498	0	COL4A1_CD44	COL4A1 - CD44	COLLAGEN	ECM-Receptor	KEGG: hsa04512
IMC4	IMC5	COL4A1	CD44	0.00763603	0	COL4A1_CD44	COL4A1 - CD44	COLLAGEN	ECM-Receptor	KEGG: hsa04512
IMC5	IMC5	COL4A1	CD44	0.00569736	0	COL4A1_CD44	COL4A1 - CD44	COLLAGEN	ECM-Receptor	KEGG: hsa04512
IMC6	IMC5	COL4A1	CD44	0.00796507	0	COL4A1_CD44	COL4A1 - CD44	COLLAGEN	ECM-Receptor	KEGG: hsa04512
AD1	IMC6	COL4A1	CD44	0.0327864	0	COL4A1_CD44	COL4A1 - CD44	COLLAGEN	ECM-Receptor	KEGG: hsa04512
AD2	IMC6	COL4A1	CD44	0.0383072	0	COL4A1_CD44	COL4A1 - CD44	COLLAGEN	ECM-Receptor	KEGG: hsa04512
ASPC1	IMC6	COL4A1	CD44	0.0132171	0	COL4A1_CD44	COL4A1 - CD44	COLLAGEN	ECM-Receptor	KEGG: hsa04512
ASPC2	IMC6	COL4A1	CD44	0.0261365	0	COL4A1_CD44	COL4A1 - CD44	COLLAGEN	ECM-Receptor	KEGG: hsa04512
EC1	IMC6	COL4A1	CD44	0.033748	0	COL4A1_CD44	COL4A1 - CD44	COLLAGEN	ECM-Receptor	KEGG: hsa04512
EC2	IMC6	COL4A1	CD44	0.0128421	0	COL4A1_CD44	COL4A1 - CD44	COLLAGEN	ECM-Receptor	KEGG: hsa04512
EC3	IMC6	COL4A1	CD44	0.0468663	0	COL4A1_CD44	COL4A1 - CD44	COLLAGEN	ECM-Receptor	KEGG: hsa04512
EC4	IMC6	COL4A1	CD44	0.0264074	0	COL4A1_CD44	COL4A1 - CD44	COLLAGEN	ECM-Receptor	KEGG: hsa04512
EC5	IMC6	COL4A1	CD44	0.028225	0	COL4A1_CD44	COL4A1 - CD44	COLLAGEN	ECM-Receptor	KEGG: hsa04512
PE/SMC	IMC6	COL4A1	CD44	0.0310897	0	COL4A1_CD44	COL4A1 - CD44	COLLAGEN	ECM-Receptor	KEGG: hsa04512
IMC1	IMC6	COL4A1	CD44	0.0116657	0	COL4A1_CD44	COL4A1 - CD44	COLLAGEN	ECM-Receptor	KEGG: hsa04512
IMC2	IMC6	COL4A1	CD44	0.00412714	0	COL4A1_CD44	COL4A1 - CD44	COLLAGEN	ECM-Receptor	KEGG: hsa04512
IMC4	IMC6	COL4A1	CD44	0.0103667	0	COL4A1_CD44	COL4A1 - CD44	COLLAGEN	ECM-Receptor	KEGG: hsa04512
IMC5	IMC6	COL4A1	CD44	0.00774016	0	COL4A1_CD44	COL4A1 - CD44	COLLAGEN	ECM-Receptor	KEGG: hsa04512
IMC6	IMC6	COL4A1	CD44	0.0108121	0	COL4A1_CD44	COL4A1 - CD44	COLLAGEN	ECM-Receptor	KEGG: hsa04512
EC3	IMC2	COL4A2	CD44	0.0122386	0	COL4A2_CD44	COL4A2 - CD44	COLLAGEN	ECM-Receptor	KEGG: hsa04512
EC5	IMC2	COL4A2	CD44	0.012672	0	COL4A2_CD44	COL4A2 - CD44	COLLAGEN	ECM-Receptor	KEGG: hsa04512
PE/SMC	IMC2	COL4A2	CD44	0.0148492	0	COL4A2_CD44	COL4A2 - CD44	COLLAGEN	ECM-Receptor	KEGG: hsa04512
EC3	IMC5	COL4A2	CD44	0.00573545	0	COL4A2_CD44	COL4A2 - CD44	COLLAGEN	ECM-Receptor	KEGG: hsa04512
EC5	IMC5	COL4A2	CD44	0.00593997	0	COL4A2_CD44	COL4A2 - CD44	COLLAGEN	ECM-Receptor	KEGG: hsa04512
PE/SMC	IMC5	COL4A2	CD44	0.00696865	0	COL4A2_CD44	COL4A2 - CD44	COLLAGEN	ECM-Receptor	KEGG: hsa04512
EC3	IMC6	COL4A2	CD44	0.00779179	0	COL4A2_CD44	COL4A2 - CD44	COLLAGEN	ECM-Receptor	KEGG: hsa04512
EC5	IMC6	COL4A2	CD44	0.00806904	0	COL4A2_CD44	COL4A2 - CD44	COLLAGEN	ECM-Receptor	KEGG: hsa04512
PE/SMC	IMC6	COL4A2	CD44	0.00946293	0	COL4A2_CD44	COL4A2 - CD44	COLLAGEN	ECM-Receptor	KEGG: hsa04512
ASPC2	IMC2	COL6A2	CD44	0.0101322	0	COL6A2_CD44	COL6A2 - CD44	COLLAGEN	ECM-Receptor	KEGG: hsa04512
ASPC2	IMC5	COL6A2	CD44	0.00474295	0	COL6A2_CD44	COL6A2 - CD44	COLLAGEN	ECM-Receptor	KEGG: hsa04512
ASPC2	IMC6	COL6A2	CD44	0.00644575	0	COL6A2_CD44	COL6A2 - CD44	COLLAGEN	ECM-Receptor	KEGG: hsa04512
ASPC2	IMC2	COL6A3	CD44	0.0180094	0	COL6A3_CD44	COL6A3 - CD44	COLLAGEN	ECM-Receptor	KEGG: hsa04512
PE/SMC	IMC2	COL6A3	CD44	0.0127288	0	COL6A3_CD44	COL6A3 - CD44	COLLAGEN	ECM-Receptor	KEGG: hsa04512
ASPC2	IMC5	COL6A3	CD44	0.00846615	0	COL6A3_CD44	COL6A3 - CD44	COLLAGEN	ECM-Receptor	KEGG: hsa04512
PE/SMC	IMC5	COL6A3	CD44	0.00596675	0	COL6A3_CD44	COL6A3 - CD44	COLLAGEN	ECM-Receptor	KEGG: hsa04512
ASPC2	IMC6	COL6A3	CD44	0.0114902	0	COL6A3_CD44	COL6A3 - CD44	COLLAGEN	ECM-Receptor	KEGG: hsa04512
PE/SMC	IMC6	COL6A3	CD44	0.00810534	0	COL6A3_CD44	COL6A3 - CD44	COLLAGEN	ECM-Receptor	KEGG: hsa04512
ASPC2	IMC2	C4A	CR2	0.00431765	0	C4A_CR2	C4A - CR2	COMPLEMENT	Secreted Signaling	PMID: 16234578
ASPC2	IMC3	C4A	CR2	0.010918	0	C4A_CR2	C4A - CR2	COMPLEMENT	Secreted Signaling	PMID: 16234578
ASPC2	IMC6	C4A	CR2	0.00833423	0	C4A_CR2	C4A - CR2	COMPLEMENT	Secreted Signaling	PMID: 16234578
EC3	EC4	CXCL3	ACKR1	0.0112565	0	CXCL3_ACKR1	CXCL3 - ACKR1	CXCL	Secreted Signaling	PMID: 26740381
EC4	EC4	CXCL3	ACKR1	0.0333423	0	CXCL3_ACKR1	CXCL3 - ACKR1	CXCL	Secreted Signaling	PMID: 26740381
EC5	EC4	CXCL3	ACKR1	0.0113609	0	CXCL3_ACKR1	CXCL3 - ACKR1	CXCL	Secreted Signaling	PMID: 26740381
EC5	EC3	EFNB2	EPHB4	0.0156202	0	EFNB2_EPHB4	EFNB2 - EPHB4	EPHB	Cell-Cell Contact	PMID: 15114347
EC5	EC4	EFNB2	EPHB4	0.0205493	0	EFNB2_EPHB4	EFNB2 - EPHB4	EPHB	Cell-Cell Contact	PMID: 15114347
EC3	EC3	ESAM	ESAM	0.00897575	0	ESAM_ESAM	ESAM - ESAM	ESAM	Cell-Cell Contact	KEGG: hsa04514; PMID: 11279107
AD1	ASPC2	FGF2	FGFR1	0.00953678	0	FGF2_FGFR1	FGF2 - FGFR1	FGF	Secreted Signaling	PMC: 4393358				LAMININ	416
AD2	ASPC2	FGF2	FGFR1	0.0266618	0	FGF2_FGFR1	FGF2 - FGFR1	FGF	Secreted Signaling	PMC: 4393358				COLLAGEN	207
EC2	ASPC2	FGF2	FGFR1	0.00650335	0	FGF2_FGFR1	FGF2 - FGFR1	FGF	Secreted Signaling	PMC: 4393358				VEGF	64
AD1	EC3	FGF2	FGFR1	0.00538561	0	FGF2_FGFR1	FGF2 - FGFR1	FGF	Secreted Signaling	PMC: 4393358				CD99	62
AD2	EC3	FGF2	FGFR1	0.0151706	0	FGF2_FGFR1	FGF2 - FGFR1	FGF	Secreted Signaling	PMC: 4393358				CALCR	56
EC2	EC3	FGF2	FGFR1	0.00366768	0	FGF2_FGFR1	FGF2 - FGFR1	FGF	Secreted Signaling	PMC: 4393358				GAS	44
AD1	EC4	FGF2	FGFR1	0.0160623	0	FGF2_FGFR1	FGF2 - FGFR1	FGF	Secreted Signaling	PMC: 4393358				GALECTIN	42
AD2	EC4	FGF2	FGFR1	0.0443801	0	FGF2_FGFR1	FGF2 - FGFR1	FGF	Secreted Signaling	PMC: 4393358				NOTCH	42
EC2	EC4	FGF2	FGFR1	0.0109763	0	FGF2_FGFR1	FGF2 - FGFR1	FGF	Secreted Signaling	PMC: 4393358				PTPRM	36
EC1	IMC2	LGALS9	PTPRC	0.00985242	0	LGALS9_CD45	LGALS9 - CD45	GALECTIN	Secreted Signaling	PMID: 30120235
EC3	IMC2	LGALS9	PTPRC	0.00897439	0	LGALS9_CD45	LGALS9 - CD45	GALECTIN	Secreted Signaling	PMID: 30120235
EC4	IMC2	LGALS9	PTPRC	0.00585185	0	LGALS9_CD45	LGALS9 - CD45	GALECTIN	Secreted Signaling	PMID: 30120235
EC5	IMC2	LGALS9	PTPRC	0.0083052	0	LGALS9_CD45	LGALS9 - CD45	GALECTIN	Secreted Signaling	PMID: 30120235
IMC2	IMC2	LGALS9	PTPRC	0.00609844	0	LGALS9_CD45	LGALS9 - CD45	GALECTIN	Secreted Signaling	PMID: 30120235
IMC4	IMC2	LGALS9	PTPRC	0.00781178	0	LGALS9_CD45	LGALS9 - CD45	GALECTIN	Secreted Signaling	PMID: 30120235
EC1	IMC4	LGALS9	PTPRC	0.0424418	0	LGALS9_CD45	LGALS9 - CD45	GALECTIN	Secreted Signaling	PMID: 30120235
EC3	IMC4	LGALS9	PTPRC	0.0387732	0	LGALS9_CD45	LGALS9 - CD45	GALECTIN	Secreted Signaling	PMID: 30120235
EC4	IMC4	LGALS9	PTPRC	0.0255498	0	LGALS9_CD45	LGALS9 - CD45	GALECTIN	Secreted Signaling	PMID: 30120235
EC5	IMC4	LGALS9	PTPRC	0.0359627	0	LGALS9_CD45	LGALS9 - CD45	GALECTIN	Secreted Signaling	PMID: 30120235
IMC2	IMC4	LGALS9	PTPRC	0.0266042	0	LGALS9_CD45	LGALS9 - CD45	GALECTIN	Secreted Signaling	PMID: 30120235
IMC4	IMC4	LGALS9	PTPRC	0.0338822	0	LGALS9_CD45	LGALS9 - CD45	GALECTIN	Secreted Signaling	PMID: 30120235
EC1	IMC5	LGALS9	PTPRC	0.037046	0	LGALS9_CD45	LGALS9 - CD45	GALECTIN	Secreted Signaling	PMID: 30120235
EC3	IMC5	LGALS9	PTPRC	0.0338274	0	LGALS9_CD45	LGALS9 - CD45	GALECTIN	Secreted Signaling	PMID: 30120235
EC4	IMC5	LGALS9	PTPRC	0.0222517	0	LGALS9_CD45	LGALS9 - CD45	GALECTIN	Secreted Signaling	PMID: 30120235
EC5	IMC5	LGALS9	PTPRC	0.0313636	0	LGALS9_CD45	LGALS9 - CD45	GALECTIN	Secreted Signaling	PMID: 30120235
IMC2	IMC5	LGALS9	PTPRC	0.0231732	0	LGALS9_CD45	LGALS9 - CD45	GALECTIN	Secreted Signaling	PMID: 30120235
IMC4	IMC5	LGALS9	PTPRC	0.0295411	0	LGALS9_CD45	LGALS9 - CD45	GALECTIN	Secreted Signaling	PMID: 30120235
EC1	IMC2	LGALS9	HAVCR2	0.00555666	0	LGALS9_HAVCR2	LGALS9 - HAVCR2	GALECTIN	Secreted Signaling	PMID: 27192565
EC3	IMC2	LGALS9	HAVCR2	0.0050595	0	LGALS9_HAVCR2	LGALS9 - HAVCR2	GALECTIN	Secreted Signaling	PMID: 27192565
EC4	IMC2	LGALS9	HAVCR2	0.00329458	0	LGALS9_HAVCR2	LGALS9 - HAVCR2	GALECTIN	Secreted Signaling	PMID: 27192565
EC5	IMC2	LGALS9	HAVCR2	0.00468085	0	LGALS9_HAVCR2	LGALS9 - HAVCR2	GALECTIN	Secreted Signaling	PMID: 27192565
IMC2	IMC2	LGALS9	HAVCR2	0.00343378	0	LGALS9_HAVCR2	LGALS9 - HAVCR2	GALECTIN	Secreted Signaling	PMID: 27192565
IMC4	IMC2	LGALS9	HAVCR2	0.0044018	0	LGALS9_HAVCR2	LGALS9 - HAVCR2	GALECTIN	Secreted Signaling	PMID: 27192565
EC1	IMC2	LGALS9	CD44	0.0151767	0	LGALS9_CD44	LGALS9 - CD44	GALECTIN	Secreted Signaling	PMID: 25065622
EC3	IMC2	LGALS9	CD44	0.0138308	0	LGALS9_CD44	LGALS9 - CD44	GALECTIN	Secreted Signaling	PMID: 25065622
EC4	IMC2	LGALS9	CD44	0.00903394	0	LGALS9_CD44	LGALS9 - CD44	GALECTIN	Secreted Signaling	PMID: 25065622
EC5	IMC2	LGALS9	CD44	0.0128042	0	LGALS9_CD44	LGALS9 - CD44	GALECTIN	Secreted Signaling	PMID: 25065622
IMC2	IMC2	LGALS9	CD44	0.00941335	0	LGALS9_CD44	LGALS9 - CD44	GALECTIN	Secreted Signaling	PMID: 25065622
IMC4	IMC2	LGALS9	CD44	0.0120467	0	LGALS9_CD44	LGALS9 - CD44	GALECTIN	Secreted Signaling	PMID: 25065622
EC1	IMC5	LGALS9	CD44	0.00712362	0	LGALS9_CD44	LGALS9 - CD44	GALECTIN	Secreted Signaling	PMID: 25065622
EC3	IMC5	LGALS9	CD44	0.00648719	0	LGALS9_CD44	LGALS9 - CD44	GALECTIN	Secreted Signaling	PMID: 25065622
EC4	IMC5	LGALS9	CD44	0.00422635	0	LGALS9_CD44	LGALS9 - CD44	GALECTIN	Secreted Signaling	PMID: 25065622
EC5	IMC5	LGALS9	CD44	0.00600233	0	LGALS9_CD44	LGALS9 - CD44	GALECTIN	Secreted Signaling	PMID: 25065622
IMC2	IMC5	LGALS9	CD44	0.00440474	0	LGALS9_CD44	LGALS9 - CD44	GALECTIN	Secreted Signaling	PMID: 25065622
IMC4	IMC5	LGALS9	CD44	0.00564495	0	LGALS9_CD44	LGALS9 - CD44	GALECTIN	Secreted Signaling	PMID: 25065622
EC1	IMC6	LGALS9	CD44	0.00967282	0	LGALS9_CD44	LGALS9 - CD44	GALECTIN	Secreted Signaling	PMID: 25065622
EC3	IMC6	LGALS9	CD44	0.00881066	0	LGALS9_CD44	LGALS9 - CD44	GALECTIN	Secreted Signaling	PMID: 25065622
EC4	IMC6	LGALS9	CD44	0.00574476	0	LGALS9_CD44	LGALS9 - CD44	GALECTIN	Secreted Signaling	PMID: 25065622
EC5	IMC6	LGALS9	CD44	0.00815357	0	LGALS9_CD44	LGALS9 - CD44	GALECTIN	Secreted Signaling	PMID: 25065622
IMC2	IMC6	LGALS9	CD44	0.00598686	0	LGALS9_CD44	LGALS9 - CD44	GALECTIN	Secreted Signaling	PMID: 25065622
IMC4	IMC6	LGALS9	CD44	0.00766909	0	LGALS9_CD44	LGALS9 - CD44	GALECTIN	Secreted Signaling	PMID: 25065622
EC1	AD1	GAS6	AXL	0.0193658	0	GAS6_AXL	GAS6 - AXL	GAS	Secreted Signaling	PMID: 27801848
EC3	AD1	GAS6	AXL	0.0392692	0	GAS6_AXL	GAS6 - AXL	GAS	Secreted Signaling	PMID: 27801848
EC4	AD1	GAS6	AXL	0.0143005	0	GAS6_AXL	GAS6 - AXL	GAS	Secreted Signaling	PMID: 27801848
EC5	AD1	GAS6	AXL	0.0149916	0	GAS6_AXL	GAS6 - AXL	GAS	Secreted Signaling	PMID: 27801848
EC1	AD2	GAS6	AXL	0.017368	0	GAS6_AXL	GAS6 - AXL	GAS	Secreted Signaling	PMID: 27801848
EC3	AD2	GAS6	AXL	0.0352921	0	GAS6_AXL	GAS6 - AXL	GAS	Secreted Signaling	PMID: 27801848
EC4	AD2	GAS6	AXL	0.0128184	0	GAS6_AXL	GAS6 - AXL	GAS	Secreted Signaling	PMID: 27801848
EC5	AD2	GAS6	AXL	0.0134389	0	GAS6_AXL	GAS6 - AXL	GAS	Secreted Signaling	PMID: 27801848
EC1	ASPC1	GAS6	AXL	0.0197913	0	GAS6_AXL	GAS6 - AXL	GAS	Secreted Signaling	PMID: 27801848
EC3	ASPC1	GAS6	AXL	0.0401143	0	GAS6_AXL	GAS6 - AXL	GAS	Secreted Signaling	PMID: 27801848
EC4	ASPC1	GAS6	AXL	0.0146164	0	GAS6_AXL	GAS6 - AXL	GAS	Secreted Signaling	PMID: 27801848
EC5	ASPC1	GAS6	AXL	0.0153225	0	GAS6_AXL	GAS6 - AXL	GAS	Secreted Signaling	PMID: 27801848
EC1	ASPC2	GAS6	AXL	0.0152127	0	GAS6_AXL	GAS6 - AXL	GAS	Secreted Signaling	PMID: 27801848
EC3	ASPC2	GAS6	AXL	0.0309826	0	GAS6_AXL	GAS6 - AXL	GAS	Secreted Signaling	PMID: 27801848
EC4	ASPC2	GAS6	AXL	0.0112213	0	GAS6_AXL	GAS6 - AXL	GAS	Secreted Signaling	PMID: 27801848
EC5	ASPC2	GAS6	AXL	0.0117653	0	GAS6_AXL	GAS6 - AXL	GAS	Secreted Signaling	PMID: 27801848
EC1	EC2	GAS6	AXL	0.0175825	0	GAS6_AXL	GAS6 - AXL	GAS	Secreted Signaling	PMID: 27801848
EC3	EC2	GAS6	AXL	0.03572	0	GAS6_AXL	GAS6 - AXL	GAS	Secreted Signaling	PMID: 27801848
EC4	EC2	GAS6	AXL	0.0129775	0	GAS6_AXL	GAS6 - AXL	GAS	Secreted Signaling	PMID: 27801848
EC5	EC2	GAS6	AXL	0.0136055	0	GAS6_AXL	GAS6 - AXL	GAS	Secreted Signaling	PMID: 27801848
EC1	IMC1	GAS6	AXL	0.0165383	0	GAS6_AXL	GAS6 - AXL	GAS	Secreted Signaling	PMID: 27801848
EC3	IMC1	GAS6	AXL	0.0336354	0	GAS6_AXL	GAS6 - AXL	GAS	Secreted Signaling	PMID: 27801848
EC4	IMC1	GAS6	AXL	0.0122033	0	GAS6_AXL	GAS6 - AXL	GAS	Secreted Signaling	PMID: 27801848
EC5	IMC1	GAS6	AXL	0.0127944	0	GAS6_AXL	GAS6 - AXL	GAS	Secreted Signaling	PMID: 27801848
EC1	IMC2	GAS6	AXL	0.00718881	0	GAS6_AXL	GAS6 - AXL	GAS	Secreted Signaling	PMID: 27801848
EC3	IMC2	GAS6	AXL	0.0147656	0	GAS6_AXL	GAS6 - AXL	GAS	Secreted Signaling	PMID: 27801848
EC4	IMC2	GAS6	AXL	0.00529132	0	GAS6_AXL	GAS6 - AXL	GAS	Secreted Signaling	PMID: 27801848
EC5	IMC2	GAS6	AXL	0.00554948	0	GAS6_AXL	GAS6 - AXL	GAS	Secreted Signaling	PMID: 27801848
EC1	IMC6	GAS6	AXL	0.0312973	0	GAS6_AXL	GAS6 - AXL	GAS	Secreted Signaling	PMID: 27801848
EC3	IMC6	GAS6	AXL	0.0626797	0	GAS6_AXL	GAS6 - AXL	GAS	Secreted Signaling	PMID: 27801848
EC4	IMC6	GAS6	AXL	0.023185	0	GAS6_AXL	GAS6 - AXL	GAS	Secreted Signaling	PMID: 27801848
EC5	IMC6	GAS6	AXL	0.0242949	0	GAS6_AXL	GAS6 - AXL	GAS	Secreted Signaling	PMID: 27801848
EC1	EC5	GAS6	MERTK	0.00837166	0	GAS6_MERTK	GAS6 - MERTK	GAS	Secreted Signaling	PMID: 27801848
EC3	EC5	GAS6	MERTK	0.0171736	0	GAS6_MERTK	GAS6 - MERTK	GAS	Secreted Signaling	PMID: 27801848
EC4	EC5	GAS6	MERTK	0.0061639	0	GAS6_MERTK	GAS6 - MERTK	GAS	Secreted Signaling	PMID: 27801848
EC5	EC5	GAS6	MERTK	0.00646436	0	GAS6_MERTK	GAS6 - MERTK	GAS	Secreted Signaling	PMID: 27801848
EC1	IMC2	GAS6	MERTK	0.0413718	0	GAS6_MERTK	GAS6 - MERTK	GAS	Secreted Signaling	PMID: 27801848
EC3	IMC2	GAS6	MERTK	0.082001	0	GAS6_MERTK	GAS6 - MERTK	GAS	Secreted Signaling	PMID: 27801848
EC4	IMC2	GAS6	MERTK	0.030731	0	GAS6_MERTK	GAS6 - MERTK	GAS	Secreted Signaling	PMID: 27801848
EC5	IMC2	GAS6	MERTK	0.0321902	0	GAS6_MERTK	GAS6 - MERTK	GAS	Secreted Signaling	PMID: 27801848
EC1	IMC6	GAS6	MERTK	0.0128507	0	GAS6_MERTK	GAS6 - MERTK	GAS	Secreted Signaling	PMID: 27801848
EC3	IMC6	GAS6	MERTK	0.0262373	0	GAS6_MERTK	GAS6 - MERTK	GAS	Secreted Signaling	PMID: 27801848
EC4	IMC6	GAS6	MERTK	0.00947301	0	GAS6_MERTK	GAS6 - MERTK	GAS	Secreted Signaling	PMID: 27801848
EC5	IMC6	GAS6	MERTK	0.00993315	0	GAS6_MERTK	GAS6 - MERTK	GAS	Secreted Signaling	PMID: 27801848
IMC2	EC4	HGF	MET	0.00586443	0	HGF_MET	HGF - MET	HGF	Secreted Signaling	PMID: 28475121
IMC6	EC4	HGF	MET	0.00378698	0	HGF_MET	HGF - MET	HGF	Secreted Signaling	PMID: 28475121
EC1	IMC2	IGF2	IGF1R	0.0144619	0	IGF2_IGF1R	IGF2 - IGF1R	IGF	Secreted Signaling	PMID: 14604834
EC3	IMC2	IGF2	IGF1R	0.0317178	0	IGF2_IGF1R	IGF2 - IGF1R	IGF	Secreted Signaling	PMID: 14604834
EC5	IMC2	IGF2	IGF1R	0.00794241	0	IGF2_IGF1R	IGF2 - IGF1R	IGF	Secreted Signaling	PMID: 14604834
EC1	IMC6	IGF2	IGF1R	0.0138424	0	IGF2_IGF1R	IGF2 - IGF1R	IGF	Secreted Signaling	PMID: 14604834
EC3	IMC6	IGF2	IGF1R	0.0303984	0	IGF2_IGF1R	IGF2 - IGF1R	IGF	Secreted Signaling	PMID: 14604834
EC5	IMC6	IGF2	IGF1R	0.00760006	0	IGF2_IGF1R	IGF2 - IGF1R	IGF	Secreted Signaling	PMID: 14604834
EC3	IMC4	F11R	ITGAL_ITGB2	0.0119066	0	JAM1_ITGAL_ITGB2	JAM1 - (ITGAL+ITGB2)	JAM	Cell-Cell Contact	PMID: 11812992
EC3	EC3	F11R	F11R	0.00598526	0	F11R_F11R	F11R - F11R	JAM	Cell-Cell Contact	KEGG: hsa04514
EC3	EC1	F11R	JAM2	0.0102052	0	F11R_JAM2	F11R - JAM2	JAM	Cell-Cell Contact	KEGG: hsa04514
EC3	EC3	F11R	JAM2	0.0237492	0	F11R_JAM2	F11R - JAM2	JAM	Cell-Cell Contact	KEGG: hsa04514
EC3	EC4	F11R	JAM2	0.0101389	0	F11R_JAM2	F11R - JAM2	JAM	Cell-Cell Contact	KEGG: hsa04514
EC3	EC5	F11R	JAM2	0.00923492	0	F11R_JAM2	F11R - JAM2	JAM	Cell-Cell Contact	KEGG: hsa04514
EC1	EC3	JAM2	F11R	0.0102052	0	JAM2_F11R	JAM2 - F11R	JAM	Cell-Cell Contact	KEGG: hsa04514
EC3	EC3	JAM2	F11R	0.0237492	0	JAM2_F11R	JAM2 - F11R	JAM	Cell-Cell Contact	KEGG: hsa04514
EC4	EC3	JAM2	F11R	0.0101389	0	JAM2_F11R	JAM2 - F11R	JAM	Cell-Cell Contact	KEGG: hsa04514
EC5	EC3	JAM2	F11R	0.00923492	0	JAM2_F11R	JAM2 - F11R	JAM	Cell-Cell Contact	KEGG: hsa04514
EC1	EC1	JAM2	JAM2	0.0173486	0	JAM2_JAM2	JAM2 - JAM2	JAM	Cell-Cell Contact	KEGG: hsa04514
EC3	EC1	JAM2	JAM2	0.0399899	0	JAM2_JAM2	JAM2 - JAM2	JAM	Cell-Cell Contact	KEGG: hsa04514
EC4	EC1	JAM2	JAM2	0.0172367	0	JAM2_JAM2	JAM2 - JAM2	JAM	Cell-Cell Contact	KEGG: hsa04514
EC5	EC1	JAM2	JAM2	0.0157099	0	JAM2_JAM2	JAM2 - JAM2	JAM	Cell-Cell Contact	KEGG: hsa04514
EC1	EC3	JAM2	JAM2	0.0399899	0	JAM2_JAM2	JAM2 - JAM2	JAM	Cell-Cell Contact	KEGG: hsa04514
EC3	EC3	JAM2	JAM2	0.0894891	0	JAM2_JAM2	JAM2 - JAM2	JAM	Cell-Cell Contact	KEGG: hsa04514
EC4	EC3	JAM2	JAM2	0.0397379	0	JAM2_JAM2	JAM2 - JAM2	JAM	Cell-Cell Contact	KEGG: hsa04514
EC5	EC3	JAM2	JAM2	0.0362916	0	JAM2_JAM2	JAM2 - JAM2	JAM	Cell-Cell Contact	KEGG: hsa04514
EC1	EC4	JAM2	JAM2	0.0172367	0	JAM2_JAM2	JAM2 - JAM2	JAM	Cell-Cell Contact	KEGG: hsa04514
EC3	EC4	JAM2	JAM2	0.0397379	0	JAM2_JAM2	JAM2 - JAM2	JAM	Cell-Cell Contact	KEGG: hsa04514
EC4	EC4	JAM2	JAM2	0.0171255	0	JAM2_JAM2	JAM2 - JAM2	JAM	Cell-Cell Contact	KEGG: hsa04514
EC5	EC4	JAM2	JAM2	0.0156084	0	JAM2_JAM2	JAM2 - JAM2	JAM	Cell-Cell Contact	KEGG: hsa04514
EC1	EC5	JAM2	JAM2	0.0157099	0	JAM2_JAM2	JAM2 - JAM2	JAM	Cell-Cell Contact	KEGG: hsa04514
EC3	EC5	JAM2	JAM2	0.0362916	0	JAM2_JAM2	JAM2 - JAM2	JAM	Cell-Cell Contact	KEGG: hsa04514
EC4	EC5	JAM2	JAM2	0.0156084	0	JAM2_JAM2	JAM2 - JAM2	JAM	Cell-Cell Contact	KEGG: hsa04514
EC5	EC5	JAM2	JAM2	0.0142237	0	JAM2_JAM2	JAM2 - JAM2	JAM	Cell-Cell Contact	KEGG: hsa04514
ASPC2	EC3	LAMA2	ITGA1_ITGB1	0.0263067	0	LAMA2_ITGA1_ITGB1	LAMA2 - (ITGA1+ITGB1)	LAMININ	ECM-Receptor	KEGG: hsa04512
ASPC2	EC4	LAMA2	ITGA1_ITGB1	0.0111562	0	LAMA2_ITGA1_ITGB1	LAMA2 - (ITGA1+ITGB1)	LAMININ	ECM-Receptor	KEGG: hsa04512
ASPC2	EC5	LAMA2	ITGA1_ITGB1	0.0142634	0	LAMA2_ITGA1_ITGB1	LAMA2 - (ITGA1+ITGB1)	LAMININ	ECM-Receptor	KEGG: hsa04512
ASPC2	PE/SMC	LAMA2	ITGA1_ITGB1	0.0181792	0	LAMA2_ITGA1_ITGB1	LAMA2 - (ITGA1+ITGB1)	LAMININ	ECM-Receptor	KEGG: hsa04512
AD1	EC3	LAMA4	ITGA1_ITGB1	0.0297227	0	LAMA4_ITGA1_ITGB1	LAMA4 - (ITGA1+ITGB1)	LAMININ	ECM-Receptor	KEGG: hsa04512
AD2	EC3	LAMA4	ITGA1_ITGB1	0.0680814	0	LAMA4_ITGA1_ITGB1	LAMA4 - (ITGA1+ITGB1)	LAMININ	ECM-Receptor	KEGG: hsa04512
ASPC1	EC3	LAMA4	ITGA1_ITGB1	0.0254769	0	LAMA4_ITGA1_ITGB1	LAMA4 - (ITGA1+ITGB1)	LAMININ	ECM-Receptor	KEGG: hsa04512
ASPC2	EC3	LAMA4	ITGA1_ITGB1	0.0500209	0	LAMA4_ITGA1_ITGB1	LAMA4 - (ITGA1+ITGB1)	LAMININ	ECM-Receptor	KEGG: hsa04512
EC1	EC3	LAMA4	ITGA1_ITGB1	0.0212016	0	LAMA4_ITGA1_ITGB1	LAMA4 - (ITGA1+ITGB1)	LAMININ	ECM-Receptor	KEGG: hsa04512
EC2	EC3	LAMA4	ITGA1_ITGB1	0.026006	0	LAMA4_ITGA1_ITGB1	LAMA4 - (ITGA1+ITGB1)	LAMININ	ECM-Receptor	KEGG: hsa04512
EC3	EC3	LAMA4	ITGA1_ITGB1	0.0458355	0	LAMA4_ITGA1_ITGB1	LAMA4 - (ITGA1+ITGB1)	LAMININ	ECM-Receptor	KEGG: hsa04512
EC4	EC3	LAMA4	ITGA1_ITGB1	0.0141319	0	LAMA4_ITGA1_ITGB1	LAMA4 - (ITGA1+ITGB1)	LAMININ	ECM-Receptor	KEGG: hsa04512
EC5	EC3	LAMA4	ITGA1_ITGB1	0.0156165	0	LAMA4_ITGA1_ITGB1	LAMA4 - (ITGA1+ITGB1)	LAMININ	ECM-Receptor	KEGG: hsa04512
PE/SMC	EC3	LAMA4	ITGA1_ITGB1	0.0472697	0	LAMA4_ITGA1_ITGB1	LAMA4 - (ITGA1+ITGB1)	LAMININ	ECM-Receptor	KEGG: hsa04512
IMC1	EC3	LAMA4	ITGA1_ITGB1	0.0223626	0	LAMA4_ITGA1_ITGB1	LAMA4 - (ITGA1+ITGB1)	LAMININ	ECM-Receptor	KEGG: hsa04512
AD1	EC4	LAMA4	ITGA1_ITGB1	0.0126303	0	LAMA4_ITGA1_ITGB1	LAMA4 - (ITGA1+ITGB1)	LAMININ	ECM-Receptor	KEGG: hsa04512
AD2	EC4	LAMA4	ITGA1_ITGB1	0.0296034	0	LAMA4_ITGA1_ITGB1	LAMA4 - (ITGA1+ITGB1)	LAMININ	ECM-Receptor	KEGG: hsa04512
ASPC1	EC4	LAMA4	ITGA1_ITGB1	0.010799	0	LAMA4_ITGA1_ITGB1	LAMA4 - (ITGA1+ITGB1)	LAMININ	ECM-Receptor	KEGG: hsa04512
ASPC2	EC4	LAMA4	ITGA1_ITGB1	0.0215146	0	LAMA4_ITGA1_ITGB1	LAMA4 - (ITGA1+ITGB1)	LAMININ	ECM-Receptor	KEGG: hsa04512
EC1	EC4	LAMA4	ITGA1_ITGB1	0.00896413	0	LAMA4_ITGA1_ITGB1	LAMA4 - (ITGA1+ITGB1)	LAMININ	ECM-Receptor	KEGG: hsa04512
EC2	EC4	LAMA4	ITGA1_ITGB1	0.0110267	0	LAMA4_ITGA1_ITGB1	LAMA4 - (ITGA1+ITGB1)	LAMININ	ECM-Receptor	KEGG: hsa04512
EC3	EC4	LAMA4	ITGA1_ITGB1	0.0196651	0	LAMA4_ITGA1_ITGB1	LAMA4 - (ITGA1+ITGB1)	LAMININ	ECM-Receptor	KEGG: hsa04512
EC4	EC4	LAMA4	ITGA1_ITGB1	0.00595022	0	LAMA4_ITGA1_ITGB1	LAMA4 - (ITGA1+ITGB1)	LAMININ	ECM-Receptor	KEGG: hsa04512
EC5	EC4	LAMA4	ITGA1_ITGB1	0.00658105	0	LAMA4_ITGA1_ITGB1	LAMA4 - (ITGA1+ITGB1)	LAMININ	ECM-Receptor	KEGG: hsa04512
PE/SMC	EC4	LAMA4	ITGA1_ITGB1	0.0202978	0	LAMA4_ITGA1_ITGB1	LAMA4 - (ITGA1+ITGB1)	LAMININ	ECM-Receptor	KEGG: hsa04512
IMC1	EC4	LAMA4	ITGA1_ITGB1	0.00946147	0	LAMA4_ITGA1_ITGB1	LAMA4 - (ITGA1+ITGB1)	LAMININ	ECM-Receptor	KEGG: hsa04512
AD1	EC5	LAMA4	ITGA1_ITGB1	0.0161415	0	LAMA4_ITGA1_ITGB1	LAMA4 - (ITGA1+ITGB1)	LAMININ	ECM-Receptor	KEGG: hsa04512
AD2	EC5	LAMA4	ITGA1_ITGB1	0.037653	0	LAMA4_ITGA1_ITGB1	LAMA4 - (ITGA1+ITGB1)	LAMININ	ECM-Receptor	KEGG: hsa04512
ASPC1	EC5	LAMA4	ITGA1_ITGB1	0.0138081	0	LAMA4_ITGA1_ITGB1	LAMA4 - (ITGA1+ITGB1)	LAMININ	ECM-Receptor	KEGG: hsa04512
ASPC2	EC5	LAMA4	ITGA1_ITGB1	0.027427	0	LAMA4_ITGA1_ITGB1	LAMA4 - (ITGA1+ITGB1)	LAMININ	ECM-Receptor	KEGG: hsa04512
EC1	EC5	LAMA4	ITGA1_ITGB1	0.0114679	0	LAMA4_ITGA1_ITGB1	LAMA4 - (ITGA1+ITGB1)	LAMININ	ECM-Receptor	KEGG: hsa04512
EC2	EC5	LAMA4	ITGA1_ITGB1	0.0140984	0	LAMA4_ITGA1_ITGB1	LAMA4 - (ITGA1+ITGB1)	LAMININ	ECM-Receptor	KEGG: hsa04512
EC3	EC5	LAMA4	ITGA1_ITGB1	0.0250822	0	LAMA4_ITGA1_ITGB1	LAMA4 - (ITGA1+ITGB1)	LAMININ	ECM-Receptor	KEGG: hsa04512
EC4	EC5	LAMA4	ITGA1_ITGB1	0.00761868	0	LAMA4_ITGA1_ITGB1	LAMA4 - (ITGA1+ITGB1)	LAMININ	ECM-Receptor	KEGG: hsa04512
EC5	EC5	LAMA4	ITGA1_ITGB1	0.00842489	0	LAMA4_ITGA1_ITGB1	LAMA4 - (ITGA1+ITGB1)	LAMININ	ECM-Receptor	KEGG: hsa04512
PE/SMC	EC5	LAMA4	ITGA1_ITGB1	0.0258846	0	LAMA4_ITGA1_ITGB1	LAMA4 - (ITGA1+ITGB1)	LAMININ	ECM-Receptor	KEGG: hsa04512
IMC1	EC5	LAMA4	ITGA1_ITGB1	0.0121025	0	LAMA4_ITGA1_ITGB1	LAMA4 - (ITGA1+ITGB1)	LAMININ	ECM-Receptor	KEGG: hsa04512
AD1	PE/SMC	LAMA4	ITGA1_ITGB1	0.0205621	0	LAMA4_ITGA1_ITGB1	LAMA4 - (ITGA1+ITGB1)	LAMININ	ECM-Receptor	KEGG: hsa04512
AD2	PE/SMC	LAMA4	ITGA1_ITGB1	0.0476795	0	LAMA4_ITGA1_ITGB1	LAMA4 - (ITGA1+ITGB1)	LAMININ	ECM-Receptor	KEGG: hsa04512
ASPC1	PE/SMC	LAMA4	ITGA1_ITGB1	0.0176011	0	LAMA4_ITGA1_ITGB1	LAMA4 - (ITGA1+ITGB1)	LAMININ	ECM-Receptor	KEGG: hsa04512
ASPC2	PE/SMC	LAMA4	ITGA1_ITGB1	0.0348289	0	LAMA4_ITGA1_ITGB1	LAMA4 - (ITGA1+ITGB1)	LAMININ	ECM-Receptor	KEGG: hsa04512
EC1	PE/SMC	LAMA4	ITGA1_ITGB1	0.0146277	0	LAMA4_ITGA1_ITGB1	LAMA4 - (ITGA1+ITGB1)	LAMININ	ECM-Receptor	KEGG: hsa04512
EC2	PE/SMC	LAMA4	ITGA1_ITGB1	0.0179697	0	LAMA4_ITGA1_ITGB1	LAMA4 - (ITGA1+ITGB1)	LAMININ	ECM-Receptor	KEGG: hsa04512
EC3	PE/SMC	LAMA4	ITGA1_ITGB1	0.031872	0	LAMA4_ITGA1_ITGB1	LAMA4 - (ITGA1+ITGB1)	LAMININ	ECM-Receptor	KEGG: hsa04512
EC4	PE/SMC	LAMA4	ITGA1_ITGB1	0.00972826	0	LAMA4_ITGA1_ITGB1	LAMA4 - (ITGA1+ITGB1)	LAMININ	ECM-Receptor	KEGG: hsa04512
EC5	PE/SMC	LAMA4	ITGA1_ITGB1	0.0107553	0	LAMA4_ITGA1_ITGB1	LAMA4 - (ITGA1+ITGB1)	LAMININ	ECM-Receptor	KEGG: hsa04512
PE/SMC	PE/SMC	LAMA4	ITGA1_ITGB1	0.0328844	0	LAMA4_ITGA1_ITGB1	LAMA4 - (ITGA1+ITGB1)	LAMININ	ECM-Receptor	KEGG: hsa04512
IMC1	PE/SMC	LAMA4	ITGA1_ITGB1	0.0154343	0	LAMA4_ITGA1_ITGB1	LAMA4 - (ITGA1+ITGB1)	LAMININ	ECM-Receptor	KEGG: hsa04512
AD1	EC3	LAMB1	ITGA1_ITGB1	0.0266619	0	LAMB1_ITGA1_ITGB1	LAMB1 - (ITGA1+ITGB1)	LAMININ	ECM-Receptor	KEGG: hsa04512
AD2	EC3	LAMB1	ITGA1_ITGB1	0.0623919	0	LAMB1_ITGA1_ITGB1	LAMB1 - (ITGA1+ITGB1)	LAMININ	ECM-Receptor	KEGG: hsa04512
ASPC1	EC3	LAMB1	ITGA1_ITGB1	0.023662	0	LAMB1_ITGA1_ITGB1	LAMB1 - (ITGA1+ITGB1)	LAMININ	ECM-Receptor	KEGG: hsa04512
ASPC2	EC3	LAMB1	ITGA1_ITGB1	0.0220384	0	LAMB1_ITGA1_ITGB1	LAMB1 - (ITGA1+ITGB1)	LAMININ	ECM-Receptor	KEGG: hsa04512
EC2	EC3	LAMB1	ITGA1_ITGB1	0.0210676	0	LAMB1_ITGA1_ITGB1	LAMB1 - (ITGA1+ITGB1)	LAMININ	ECM-Receptor	KEGG: hsa04512
EC3	EC3	LAMB1	ITGA1_ITGB1	0.0149618	0	LAMB1_ITGA1_ITGB1	LAMB1 - (ITGA1+ITGB1)	LAMININ	ECM-Receptor	KEGG: hsa04512
PE/SMC	EC3	LAMB1	ITGA1_ITGB1	0.011747	0	LAMB1_ITGA1_ITGB1	LAMB1 - (ITGA1+ITGB1)	LAMININ	ECM-Receptor	KEGG: hsa04512
AD1	EC4	LAMB1	ITGA1_ITGB1	0.0113092	0	LAMB1_ITGA1_ITGB1	LAMB1 - (ITGA1+ITGB1)	LAMININ	ECM-Receptor	KEGG: hsa04512
AD2	EC4	LAMB1	ITGA1_ITGB1	0.0270362	0	LAMB1_ITGA1_ITGB1	LAMB1 - (ITGA1+ITGB1)	LAMININ	ECM-Receptor	KEGG: hsa04512
ASPC1	EC4	LAMB1	ITGA1_ITGB1	0.0100189	0	LAMB1_ITGA1_ITGB1	LAMB1 - (ITGA1+ITGB1)	LAMININ	ECM-Receptor	KEGG: hsa04512
ASPC2	EC4	LAMB1	ITGA1_ITGB1	0.0093225	0	LAMB1_ITGA1_ITGB1	LAMB1 - (ITGA1+ITGB1)	LAMININ	ECM-Receptor	KEGG: hsa04512
EC2	EC4	LAMB1	ITGA1_ITGB1	0.00890674	0	LAMB1_ITGA1_ITGB1	LAMB1 - (ITGA1+ITGB1)	LAMININ	ECM-Receptor	KEGG: hsa04512
EC3	EC4	LAMB1	ITGA1_ITGB1	0.0063027	0	LAMB1_ITGA1_ITGB1	LAMB1 - (ITGA1+ITGB1)	LAMININ	ECM-Receptor	KEGG: hsa04512
PE/SMC	EC4	LAMB1	ITGA1_ITGB1	0.00493914	0	LAMB1_ITGA1_ITGB1	LAMB1 - (ITGA1+ITGB1)	LAMININ	ECM-Receptor	KEGG: hsa04512
AD1	EC5	LAMB1	ITGA1_ITGB1	0.0144584	0	LAMB1_ITGA1_ITGB1	LAMB1 - (ITGA1+ITGB1)	LAMININ	ECM-Receptor	KEGG: hsa04512
AD2	EC5	LAMB1	ITGA1_ITGB1	0.0344125	0	LAMB1_ITGA1_ITGB1	LAMB1 - (ITGA1+ITGB1)	LAMININ	ECM-Receptor	KEGG: hsa04512
ASPC1	EC5	LAMB1	ITGA1_ITGB1	0.0128135	0	LAMB1_ITGA1_ITGB1	LAMB1 - (ITGA1+ITGB1)	LAMININ	ECM-Receptor	KEGG: hsa04512
ASPC2	EC5	LAMB1	ITGA1_ITGB1	0.0119252	0	LAMB1_ITGA1_ITGB1	LAMB1 - (ITGA1+ITGB1)	LAMININ	ECM-Receptor	KEGG: hsa04512
EC2	EC5	LAMB1	ITGA1_ITGB1	0.0113947	0	LAMB1_ITGA1_ITGB1	LAMB1 - (ITGA1+ITGB1)	LAMININ	ECM-Receptor	KEGG: hsa04512
EC3	EC5	LAMB1	ITGA1_ITGB1	0.00806918	0	LAMB1_ITGA1_ITGB1	LAMB1 - (ITGA1+ITGB1)	LAMININ	ECM-Receptor	KEGG: hsa04512
PE/SMC	EC5	LAMB1	ITGA1_ITGB1	0.00632589	0	LAMB1_ITGA1_ITGB1	LAMB1 - (ITGA1+ITGB1)	LAMININ	ECM-Receptor	KEGG: hsa04512
AD1	PE/SMC	LAMB1	ITGA1_ITGB1	0.0184267	0	LAMB1_ITGA1_ITGB1	LAMB1 - (ITGA1+ITGB1)	LAMININ	ECM-Receptor	KEGG: hsa04512
AD2	PE/SMC	LAMB1	ITGA1_ITGB1	0.0436152	0	LAMB1_ITGA1_ITGB1	LAMB1 - (ITGA1+ITGB1)	LAMININ	ECM-Receptor	KEGG: hsa04512
ASPC1	PE/SMC	LAMB1	ITGA1_ITGB1	0.0163379	0	LAMB1_ITGA1_ITGB1	LAMB1 - (ITGA1+ITGB1)	LAMININ	ECM-Receptor	KEGG: hsa04512
ASPC2	PE/SMC	LAMB1	ITGA1_ITGB1	0.015209	0	LAMB1_ITGA1_ITGB1	LAMB1 - (ITGA1+ITGB1)	LAMININ	ECM-Receptor	KEGG: hsa04512
EC2	PE/SMC	LAMB1	ITGA1_ITGB1	0.0145345	0	LAMB1_ITGA1_ITGB1	LAMB1 - (ITGA1+ITGB1)	LAMININ	ECM-Receptor	KEGG: hsa04512
EC3	PE/SMC	LAMB1	ITGA1_ITGB1	0.0103022	0	LAMB1_ITGA1_ITGB1	LAMB1 - (ITGA1+ITGB1)	LAMININ	ECM-Receptor	KEGG: hsa04512
PE/SMC	PE/SMC	LAMB1	ITGA1_ITGB1	0.00808042	0	LAMB1_ITGA1_ITGB1	LAMB1 - (ITGA1+ITGB1)	LAMININ	ECM-Receptor	KEGG: hsa04512
AD1	EC3	LAMB2	ITGA1_ITGB1	0.0251975	0	LAMB2_ITGA1_ITGB1	LAMB2 - (ITGA1+ITGB1)	LAMININ	ECM-Receptor	KEGG: hsa04512
AD2	EC3	LAMB2	ITGA1_ITGB1	0.0203572	0	LAMB2_ITGA1_ITGB1	LAMB2 - (ITGA1+ITGB1)	LAMININ	ECM-Receptor	KEGG: hsa04512
ASPC1	EC3	LAMB2	ITGA1_ITGB1	0.0212669	0	LAMB2_ITGA1_ITGB1	LAMB2 - (ITGA1+ITGB1)	LAMININ	ECM-Receptor	KEGG: hsa04512
EC1	EC3	LAMB2	ITGA1_ITGB1	0.01502	0	LAMB2_ITGA1_ITGB1	LAMB2 - (ITGA1+ITGB1)	LAMININ	ECM-Receptor	KEGG: hsa04512
EC2	EC3	LAMB2	ITGA1_ITGB1	0.0242916	0	LAMB2_ITGA1_ITGB1	LAMB2 - (ITGA1+ITGB1)	LAMININ	ECM-Receptor	KEGG: hsa04512
EC3	EC3	LAMB2	ITGA1_ITGB1	0.0155368	0	LAMB2_ITGA1_ITGB1	LAMB2 - (ITGA1+ITGB1)	LAMININ	ECM-Receptor	KEGG: hsa04512
EC5	EC3	LAMB2	ITGA1_ITGB1	0.0135296	0	LAMB2_ITGA1_ITGB1	LAMB2 - (ITGA1+ITGB1)	LAMININ	ECM-Receptor	KEGG: hsa04512
PE/SMC	EC3	LAMB2	ITGA1_ITGB1	0.0140029	0	LAMB2_ITGA1_ITGB1	LAMB2 - (ITGA1+ITGB1)	LAMININ	ECM-Receptor	KEGG: hsa04512
IMC1	EC3	LAMB2	ITGA1_ITGB1	0.0164624	0	LAMB2_ITGA1_ITGB1	LAMB2 - (ITGA1+ITGB1)	LAMININ	ECM-Receptor	KEGG: hsa04512
AD1	EC4	LAMB2	ITGA1_ITGB1	0.0106787	0	LAMB2_ITGA1_ITGB1	LAMB2 - (ITGA1+ITGB1)	LAMININ	ECM-Receptor	KEGG: hsa04512
AD2	EC4	LAMB2	ITGA1_ITGB1	0.00860282	0	LAMB2_ITGA1_ITGB1	LAMB2 - (ITGA1+ITGB1)	LAMININ	ECM-Receptor	KEGG: hsa04512
ASPC1	EC4	LAMB2	ITGA1_ITGB1	0.00899208	0	LAMB2_ITGA1_ITGB1	LAMB2 - (ITGA1+ITGB1)	LAMININ	ECM-Receptor	KEGG: hsa04512
EC1	EC4	LAMB2	ITGA1_ITGB1	0.00632745	0	LAMB2_ITGA1_ITGB1	LAMB2 - (ITGA1+ITGB1)	LAMININ	ECM-Receptor	KEGG: hsa04512
EC2	EC4	LAMB2	ITGA1_ITGB1	0.0102893	0	LAMB2_ITGA1_ITGB1	LAMB2 - (ITGA1+ITGB1)	LAMININ	ECM-Receptor	KEGG: hsa04512
EC3	EC4	LAMB2	ITGA1_ITGB1	0.00654716	0	LAMB2_ITGA1_ITGB1	LAMB2 - (ITGA1+ITGB1)	LAMININ	ECM-Receptor	KEGG: hsa04512
EC5	EC4	LAMB2	ITGA1_ITGB1	0.00569461	0	LAMB2_ITGA1_ITGB1	LAMB2 - (ITGA1+ITGB1)	LAMININ	ECM-Receptor	KEGG: hsa04512
PE/SMC	EC4	LAMB2	ITGA1_ITGB1	0.00589545	0	LAMB2_ITGA1_ITGB1	LAMB2 - (ITGA1+ITGB1)	LAMININ	ECM-Receptor	KEGG: hsa04512
IMC1	EC4	LAMB2	ITGA1_ITGB1	0.00694098	0	LAMB2_ITGA1_ITGB1	LAMB2 - (ITGA1+ITGB1)	LAMININ	ECM-Receptor	KEGG: hsa04512
AD1	EC5	LAMB2	ITGA1_ITGB1	0.0136549	0	LAMB2_ITGA1_ITGB1	LAMB2 - (ITGA1+ITGB1)	LAMININ	ECM-Receptor	KEGG: hsa04512
AD2	EC5	LAMB2	ITGA1_ITGB1	0.0110068	0	LAMB2_ITGA1_ITGB1	LAMB2 - (ITGA1+ITGB1)	LAMININ	ECM-Receptor	KEGG: hsa04512
ASPC1	EC5	LAMB2	ITGA1_ITGB1	0.0115036	0	LAMB2_ITGA1_ITGB1	LAMB2 - (ITGA1+ITGB1)	LAMININ	ECM-Receptor	KEGG: hsa04512
EC1	EC5	LAMB2	ITGA1_ITGB1	0.00810081	0	LAMB2_ITGA1_ITGB1	LAMB2 - (ITGA1+ITGB1)	LAMININ	ECM-Receptor	KEGG: hsa04512
EC2	EC5	LAMB2	ITGA1_ITGB1	0.0131584	0	LAMB2_ITGA1_ITGB1	LAMB2 - (ITGA1+ITGB1)	LAMININ	ECM-Receptor	KEGG: hsa04512
EC3	EC5	LAMB2	ITGA1_ITGB1	0.00838158	0	LAMB2_ITGA1_ITGB1	LAMB2 - (ITGA1+ITGB1)	LAMININ	ECM-Receptor	KEGG: hsa04512
EC5	EC5	LAMB2	ITGA1_ITGB1	0.00729192	0	LAMB2_ITGA1_ITGB1	LAMB2 - (ITGA1+ITGB1)	LAMININ	ECM-Receptor	KEGG: hsa04512
PE/SMC	EC5	LAMB2	ITGA1_ITGB1	0.00754867	0	LAMB2_ITGA1_ITGB1	LAMB2 - (ITGA1+ITGB1)	LAMININ	ECM-Receptor	KEGG: hsa04512
IMC1	EC5	LAMB2	ITGA1_ITGB1	0.00888476	0	LAMB2_ITGA1_ITGB1	LAMB2 - (ITGA1+ITGB1)	LAMININ	ECM-Receptor	KEGG: hsa04512
AD1	PE/SMC	LAMB2	ITGA1_ITGB1	0.0174065	0	LAMB2_ITGA1_ITGB1	LAMB2 - (ITGA1+ITGB1)	LAMININ	ECM-Receptor	KEGG: hsa04512
AD2	PE/SMC	LAMB2	ITGA1_ITGB1	0.0140413	0	LAMB2_ITGA1_ITGB1	LAMB2 - (ITGA1+ITGB1)	LAMININ	ECM-Receptor	KEGG: hsa04512
ASPC1	PE/SMC	LAMB2	ITGA1_ITGB1	0.014673	0	LAMB2_ITGA1_ITGB1	LAMB2 - (ITGA1+ITGB1)	LAMININ	ECM-Receptor	KEGG: hsa04512
EC1	PE/SMC	LAMB2	ITGA1_ITGB1	0.0103425	0	LAMB2_ITGA1_ITGB1	LAMB2 - (ITGA1+ITGB1)	LAMININ	ECM-Receptor	KEGG: hsa04512
EC2	PE/SMC	LAMB2	ITGA1_ITGB1	0.0167759	0	LAMB2_ITGA1_ITGB1	LAMB2 - (ITGA1+ITGB1)	LAMININ	ECM-Receptor	KEGG: hsa04512
EC3	PE/SMC	LAMB2	ITGA1_ITGB1	0.0107001	0	LAMB2_ITGA1_ITGB1	LAMB2 - (ITGA1+ITGB1)	LAMININ	ECM-Receptor	KEGG: hsa04512
EC5	PE/SMC	LAMB2	ITGA1_ITGB1	0.00931187	0	LAMB2_ITGA1_ITGB1	LAMB2 - (ITGA1+ITGB1)	LAMININ	ECM-Receptor	KEGG: hsa04512
PE/SMC	PE/SMC	LAMB2	ITGA1_ITGB1	0.00963906	0	LAMB2_ITGA1_ITGB1	LAMB2 - (ITGA1+ITGB1)	LAMININ	ECM-Receptor	KEGG: hsa04512
IMC1	PE/SMC	LAMB2	ITGA1_ITGB1	0.0113409	0	LAMB2_ITGA1_ITGB1	LAMB2 - (ITGA1+ITGB1)	LAMININ	ECM-Receptor	KEGG: hsa04512
ASPC2	EC3	LAMC1	ITGA1_ITGB1	0.0240179	0	LAMC1_ITGA1_ITGB1	LAMC1 - (ITGA1+ITGB1)	LAMININ	ECM-Receptor	KEGG: hsa04512
EC3	EC3	LAMC1	ITGA1_ITGB1	0.0171777	0	LAMC1_ITGA1_ITGB1	LAMC1 - (ITGA1+ITGB1)	LAMININ	ECM-Receptor	KEGG: hsa04512
EC4	EC3	LAMC1	ITGA1_ITGB1	0.0175116	0	LAMC1_ITGA1_ITGB1	LAMC1 - (ITGA1+ITGB1)	LAMININ	ECM-Receptor	KEGG: hsa04512
PE/SMC	EC3	LAMC1	ITGA1_ITGB1	0.022082	0	LAMC1_ITGA1_ITGB1	LAMC1 - (ITGA1+ITGB1)	LAMININ	ECM-Receptor	KEGG: hsa04512
ASPC2	EC4	LAMC1	ITGA1_ITGB1	0.0101717	0	LAMC1_ITGA1_ITGB1	LAMC1 - (ITGA1+ITGB1)	LAMININ	ECM-Receptor	KEGG: hsa04512
EC3	EC4	LAMC1	ITGA1_ITGB1	0.00724558	0	LAMC1_ITGA1_ITGB1	LAMC1 - (ITGA1+ITGB1)	LAMININ	ECM-Receptor	KEGG: hsa04512
EC4	EC4	LAMC1	ITGA1_ITGB1	0.00738791	0	LAMC1_ITGA1_ITGB1	LAMC1 - (ITGA1+ITGB1)	LAMININ	ECM-Receptor	KEGG: hsa04512
PE/SMC	EC4	LAMC1	ITGA1_ITGB1	0.00934119	0	LAMC1_ITGA1_ITGB1	LAMC1 - (ITGA1+ITGB1)	LAMININ	ECM-Receptor	KEGG: hsa04512
ASPC2	EC5	LAMC1	ITGA1_ITGB1	0.0130084	0	LAMC1_ITGA1_ITGB1	LAMC1 - (ITGA1+ITGB1)	LAMININ	ECM-Receptor	KEGG: hsa04512
EC3	EC5	LAMC1	ITGA1_ITGB1	0.00927386	0	LAMC1_ITGA1_ITGB1	LAMC1 - (ITGA1+ITGB1)	LAMININ	ECM-Receptor	KEGG: hsa04512
EC4	EC5	LAMC1	ITGA1_ITGB1	0.00945565	0	LAMC1_ITGA1_ITGB1	LAMC1 - (ITGA1+ITGB1)	LAMININ	ECM-Receptor	KEGG: hsa04512
PE/SMC	EC5	LAMC1	ITGA1_ITGB1	0.011949	0	LAMC1_ITGA1_ITGB1	LAMC1 - (ITGA1+ITGB1)	LAMININ	ECM-Receptor	KEGG: hsa04512
ASPC2	PE/SMC	LAMC1	ITGA1_ITGB1	0.0165855	0	LAMC1_ITGA1_ITGB1	LAMC1 - (ITGA1+ITGB1)	LAMININ	ECM-Receptor	KEGG: hsa04512
EC3	PE/SMC	LAMC1	ITGA1_ITGB1	0.0118363	0	LAMC1_ITGA1_ITGB1	LAMC1 - (ITGA1+ITGB1)	LAMININ	ECM-Receptor	KEGG: hsa04512
EC4	PE/SMC	LAMC1	ITGA1_ITGB1	0.0120677	0	LAMC1_ITGA1_ITGB1	LAMC1 - (ITGA1+ITGB1)	LAMININ	ECM-Receptor	KEGG: hsa04512
PE/SMC	PE/SMC	LAMC1	ITGA1_ITGB1	0.0152393	0	LAMC1_ITGA1_ITGB1	LAMC1 - (ITGA1+ITGB1)	LAMININ	ECM-Receptor	KEGG: hsa04512
ASPC2	EC1	LAMA2	ITGA6_ITGB1	0.0139835	0	LAMA2_ITGA6_ITGB1	LAMA2 - (ITGA6+ITGB1)	LAMININ	ECM-Receptor	KEGG: hsa04512
ASPC2	EC3	LAMA2	ITGA6_ITGB1	0.0443387	0	LAMA2_ITGA6_ITGB1	LAMA2 - (ITGA6+ITGB1)	LAMININ	ECM-Receptor	KEGG: hsa04512
ASPC2	EC4	LAMA2	ITGA6_ITGB1	0.0194913	0	LAMA2_ITGA6_ITGB1	LAMA2 - (ITGA6+ITGB1)	LAMININ	ECM-Receptor	KEGG: hsa04512
ASPC2	EC5	LAMA2	ITGA6_ITGB1	0.015031	0	LAMA2_ITGA6_ITGB1	LAMA2 - (ITGA6+ITGB1)	LAMININ	ECM-Receptor	KEGG: hsa04512
AD1	EC1	LAMA4	ITGA6_ITGB1	0.0158253	0	LAMA4_ITGA6_ITGB1	LAMA4 - (ITGA6+ITGB1)	LAMININ	ECM-Receptor	KEGG: hsa04512
AD2	EC1	LAMA4	ITGA6_ITGB1	0.0369314	0	LAMA4_ITGA6_ITGB1	LAMA4 - (ITGA6+ITGB1)	LAMININ	ECM-Receptor	KEGG: hsa04512
ASPC1	EC1	LAMA4	ITGA6_ITGB1	0.013537	0	LAMA4_ITGA6_ITGB1	LAMA4 - (ITGA6+ITGB1)	LAMININ	ECM-Receptor	KEGG: hsa04512
ASPC2	EC1	LAMA4	ITGA6_ITGB1	0.0268958	0	LAMA4_ITGA6_ITGB1	LAMA4 - (ITGA6+ITGB1)	LAMININ	ECM-Receptor	KEGG: hsa04512
EC1	EC1	LAMA4	ITGA6_ITGB1	0.0112423	0	LAMA4_ITGA6_ITGB1	LAMA4 - (ITGA6+ITGB1)	LAMININ	ECM-Receptor	KEGG: hsa04512
EC2	EC1	LAMA4	ITGA6_ITGB1	0.0138217	0	LAMA4_ITGA6_ITGB1	LAMA4 - (ITGA6+ITGB1)	LAMININ	ECM-Receptor	KEGG: hsa04512
EC3	EC1	LAMA4	ITGA6_ITGB1	0.0245953	0	LAMA4_ITGA6_ITGB1	LAMA4 - (ITGA6+ITGB1)	LAMININ	ECM-Receptor	KEGG: hsa04512
EC4	EC1	LAMA4	ITGA6_ITGB1	0.00746819	0	LAMA4_ITGA6_ITGB1	LAMA4 - (ITGA6+ITGB1)	LAMININ	ECM-Receptor	KEGG: hsa04512
EC5	EC1	LAMA4	ITGA6_ITGB1	0.00825861	0	LAMA4_ITGA6_ITGB1	LAMA4 - (ITGA6+ITGB1)	LAMININ	ECM-Receptor	KEGG: hsa04512
PE/SMC	EC1	LAMA4	ITGA6_ITGB1	0.0253826	0	LAMA4_ITGA6_ITGB1	LAMA4 - (ITGA6+ITGB1)	LAMININ	ECM-Receptor	KEGG: hsa04512
IMC1	EC1	LAMA4	ITGA6_ITGB1	0.0118645	0	LAMA4_ITGA6_ITGB1	LAMA4 - (ITGA6+ITGB1)	LAMININ	ECM-Receptor	KEGG: hsa04512
AD1	EC3	LAMA4	ITGA6_ITGB1	0.0499759	0	LAMA4_ITGA6_ITGB1	LAMA4 - (ITGA6+ITGB1)	LAMININ	ECM-Receptor	KEGG: hsa04512
AD2	EC3	LAMA4	ITGA6_ITGB1	0.11147	0	LAMA4_ITGA6_ITGB1	LAMA4 - (ITGA6+ITGB1)	LAMININ	ECM-Receptor	KEGG: hsa04512
ASPC1	EC3	LAMA4	ITGA6_ITGB1	0.0429652	0	LAMA4_ITGA6_ITGB1	LAMA4 - (ITGA6+ITGB1)	LAMININ	ECM-Receptor	KEGG: hsa04512
ASPC2	EC3	LAMA4	ITGA6_ITGB1	0.0829234	0	LAMA4_ITGA6_ITGB1	LAMA4 - (ITGA6+ITGB1)	LAMININ	ECM-Receptor	KEGG: hsa04512
EC1	EC3	LAMA4	ITGA6_ITGB1	0.0358632	0	LAMA4_ITGA6_ITGB1	LAMA4 - (ITGA6+ITGB1)	LAMININ	ECM-Receptor	KEGG: hsa04512
EC2	EC3	LAMA4	ITGA6_ITGB1	0.0438412	0	LAMA4_ITGA6_ITGB1	LAMA4 - (ITGA6+ITGB1)	LAMININ	ECM-Receptor	KEGG: hsa04512
EC3	EC3	LAMA4	ITGA6_ITGB1	0.0762059	0	LAMA4_ITGA6_ITGB1	LAMA4 - (ITGA6+ITGB1)	LAMININ	ECM-Receptor	KEGG: hsa04512
EC4	EC3	LAMA4	ITGA6_ITGB1	0.0240246	0	LAMA4_ITGA6_ITGB1	LAMA4 - (ITGA6+ITGB1)	LAMININ	ECM-Receptor	KEGG: hsa04512
EC5	EC3	LAMA4	ITGA6_ITGB1	0.0265205	0	LAMA4_ITGA6_ITGB1	LAMA4 - (ITGA6+ITGB1)	LAMININ	ECM-Receptor	KEGG: hsa04512
PE/SMC	EC3	LAMA4	ITGA6_ITGB1	0.0785122	0	LAMA4_ITGA6_ITGB1	LAMA4 - (ITGA6+ITGB1)	LAMININ	ECM-Receptor	KEGG: hsa04512
IMC1	EC3	LAMA4	ITGA6_ITGB1	0.037796	0	LAMA4_ITGA6_ITGB1	LAMA4 - (ITGA6+ITGB1)	LAMININ	ECM-Receptor	KEGG: hsa04512
AD1	EC4	LAMA4	ITGA6_ITGB1	0.0220424	0	LAMA4_ITGA6_ITGB1	LAMA4 - (ITGA6+ITGB1)	LAMININ	ECM-Receptor	KEGG: hsa04512
AD2	EC4	LAMA4	ITGA6_ITGB1	0.0510103	0	LAMA4_ITGA6_ITGB1	LAMA4 - (ITGA6+ITGB1)	LAMININ	ECM-Receptor	KEGG: hsa04512
ASPC1	EC4	LAMA4	ITGA6_ITGB1	0.0188724	0	LAMA4_ITGA6_ITGB1	LAMA4 - (ITGA6+ITGB1)	LAMININ	ECM-Receptor	KEGG: hsa04512
ASPC2	EC4	LAMA4	ITGA6_ITGB1	0.0372971	0	LAMA4_ITGA6_ITGB1	LAMA4 - (ITGA6+ITGB1)	LAMININ	ECM-Receptor	KEGG: hsa04512
EC1	EC4	LAMA4	ITGA6_ITGB1	0.0156876	0	LAMA4_ITGA6_ITGB1	LAMA4 - (ITGA6+ITGB1)	LAMININ	ECM-Receptor	KEGG: hsa04512
EC2	EC4	LAMA4	ITGA6_ITGB1	0.019267	0	LAMA4_ITGA6_ITGB1	LAMA4 - (ITGA6+ITGB1)	LAMININ	ECM-Receptor	KEGG: hsa04512
EC3	EC4	LAMA4	ITGA6_ITGB1	0.0341381	0	LAMA4_ITGA6_ITGB1	LAMA4 - (ITGA6+ITGB1)	LAMININ	ECM-Receptor	KEGG: hsa04512
EC4	EC4	LAMA4	ITGA6_ITGB1	0.0104369	0	LAMA4_ITGA6_ITGB1	LAMA4 - (ITGA6+ITGB1)	LAMININ	ECM-Receptor	KEGG: hsa04512
EC5	EC4	LAMA4	ITGA6_ITGB1	0.0115379	0	LAMA4_ITGA6_ITGB1	LAMA4 - (ITGA6+ITGB1)	LAMININ	ECM-Receptor	KEGG: hsa04512
PE/SMC	EC4	LAMA4	ITGA6_ITGB1	0.0352199	0	LAMA4_ITGA6_ITGB1	LAMA4 - (ITGA6+ITGB1)	LAMININ	ECM-Receptor	KEGG: hsa04512
IMC1	EC4	LAMA4	ITGA6_ITGB1	0.0165517	0	LAMA4_ITGA6_ITGB1	LAMA4 - (ITGA6+ITGB1)	LAMININ	ECM-Receptor	KEGG: hsa04512
AD1	EC5	LAMA4	ITGA6_ITGB1	0.0170083	0	LAMA4_ITGA6_ITGB1	LAMA4 - (ITGA6+ITGB1)	LAMININ	ECM-Receptor	KEGG: hsa04512
AD2	EC5	LAMA4	ITGA6_ITGB1	0.0396287	0	LAMA4_ITGA6_ITGB1	LAMA4 - (ITGA6+ITGB1)	LAMININ	ECM-Receptor	KEGG: hsa04512
ASPC1	EC5	LAMA4	ITGA6_ITGB1	0.0145515	0	LAMA4_ITGA6_ITGB1	LAMA4 - (ITGA6+ITGB1)	LAMININ	ECM-Receptor	KEGG: hsa04512
ASPC2	EC5	LAMA4	ITGA6_ITGB1	0.0288821	0	LAMA4_ITGA6_ITGB1	LAMA4 - (ITGA6+ITGB1)	LAMININ	ECM-Receptor	KEGG: hsa04512
EC1	EC5	LAMA4	ITGA6_ITGB1	0.0120869	0	LAMA4_ITGA6_ITGB1	LAMA4 - (ITGA6+ITGB1)	LAMININ	ECM-Receptor	KEGG: hsa04512
EC2	EC5	LAMA4	ITGA6_ITGB1	0.0148572	0	LAMA4_ITGA6_ITGB1	LAMA4 - (ITGA6+ITGB1)	LAMININ	ECM-Receptor	KEGG: hsa04512
EC3	EC5	LAMA4	ITGA6_ITGB1	0.0264163	0	LAMA4_ITGA6_ITGB1	LAMA4 - (ITGA6+ITGB1)	LAMININ	ECM-Receptor	KEGG: hsa04512
EC4	EC5	LAMA4	ITGA6_ITGB1	0.00803158	0	LAMA4_ITGA6_ITGB1	LAMA4 - (ITGA6+ITGB1)	LAMININ	ECM-Receptor	KEGG: hsa04512
EC5	EC5	LAMA4	ITGA6_ITGB1	0.00888109	0	LAMA4_ITGA6_ITGB1	LAMA4 - (ITGA6+ITGB1)	LAMININ	ECM-Receptor	KEGG: hsa04512
PE/SMC	EC5	LAMA4	ITGA6_ITGB1	0.0272603	0	LAMA4_ITGA6_ITGB1	LAMA4 - (ITGA6+ITGB1)	LAMININ	ECM-Receptor	KEGG: hsa04512
IMC1	EC5	LAMA4	ITGA6_ITGB1	0.0127553	0	LAMA4_ITGA6_ITGB1	LAMA4 - (ITGA6+ITGB1)	LAMININ	ECM-Receptor	KEGG: hsa04512
AD1	EC1	LAMB1	ITGA6_ITGB1	0.0141748	0	LAMB1_ITGA6_ITGB1	LAMB1 - (ITGA6+ITGB1)	LAMININ	ECM-Receptor	KEGG: hsa04512
AD2	EC1	LAMB1	ITGA6_ITGB1	0.0337508	0	LAMB1_ITGA6_ITGB1	LAMB1 - (ITGA6+ITGB1)	LAMININ	ECM-Receptor	KEGG: hsa04512
ASPC1	EC1	LAMB1	ITGA6_ITGB1	0.0125617	0	LAMB1_ITGA6_ITGB1	LAMB1 - (ITGA6+ITGB1)	LAMININ	ECM-Receptor	KEGG: hsa04512
ASPC2	EC1	LAMB1	ITGA6_ITGB1	0.0116906	0	LAMB1_ITGA6_ITGB1	LAMB1 - (ITGA6+ITGB1)	LAMININ	ECM-Receptor	KEGG: hsa04512
EC2	EC1	LAMB1	ITGA6_ITGB1	0.0111705	0	LAMB1_ITGA6_ITGB1	LAMB1 - (ITGA6+ITGB1)	LAMININ	ECM-Receptor	KEGG: hsa04512
EC3	EC1	LAMB1	ITGA6_ITGB1	0.00790987	0	LAMB1_ITGA6_ITGB1	LAMB1 - (ITGA6+ITGB1)	LAMININ	ECM-Receptor	KEGG: hsa04512
PE/SMC	EC1	LAMB1	ITGA6_ITGB1	0.00620078	0	LAMB1_ITGA6_ITGB1	LAMB1 - (ITGA6+ITGB1)	LAMININ	ECM-Receptor	KEGG: hsa04512
AD1	EC3	LAMB1	ITGA6_ITGB1	0.0449261	0	LAMB1_ITGA6_ITGB1	LAMB1 - (ITGA6+ITGB1)	LAMININ	ECM-Receptor	KEGG: hsa04512
AD2	EC3	LAMB1	ITGA6_ITGB1	0.102553	0	LAMB1_ITGA6_ITGB1	LAMB1 - (ITGA6+ITGB1)	LAMININ	ECM-Receptor	KEGG: hsa04512
ASPC1	EC3	LAMB1	ITGA6_ITGB1	0.0399555	0	LAMB1_ITGA6_ITGB1	LAMB1 - (ITGA6+ITGB1)	LAMININ	ECM-Receptor	KEGG: hsa04512
ASPC2	EC3	LAMB1	ITGA6_ITGB1	0.0372565	0	LAMB1_ITGA6_ITGB1	LAMB1 - (ITGA6+ITGB1)	LAMININ	ECM-Receptor	KEGG: hsa04512
EC2	EC3	LAMB1	ITGA6_ITGB1	0.0356398	0	LAMB1_ITGA6_ITGB1	LAMB1 - (ITGA6+ITGB1)	LAMININ	ECM-Receptor	KEGG: hsa04512
EC3	EC3	LAMB1	ITGA6_ITGB1	0.0254204	0	LAMB1_ITGA6_ITGB1	LAMB1 - (ITGA6+ITGB1)	LAMININ	ECM-Receptor	KEGG: hsa04512
PE/SMC	EC3	LAMB1	ITGA6_ITGB1	0.020004	0	LAMB1_ITGA6_ITGB1	LAMB1 - (ITGA6+ITGB1)	LAMININ	ECM-Receptor	KEGG: hsa04512
AD1	EC4	LAMB1	ITGA6_ITGB1	0.0197564	0	LAMB1_ITGA6_ITGB1	LAMB1 - (ITGA6+ITGB1)	LAMININ	ECM-Receptor	KEGG: hsa04512
AD2	EC4	LAMB1	ITGA6_ITGB1	0.046676	0	LAMB1_ITGA6_ITGB1	LAMB1 - (ITGA6+ITGB1)	LAMININ	ECM-Receptor	KEGG: hsa04512
ASPC1	EC4	LAMB1	ITGA6_ITGB1	0.0175195	0	LAMB1_ITGA6_ITGB1	LAMB1 - (ITGA6+ITGB1)	LAMININ	ECM-Receptor	KEGG: hsa04512
ASPC2	EC4	LAMB1	ITGA6_ITGB1	0.0163103	0	LAMB1_ITGA6_ITGB1	LAMB1 - (ITGA6+ITGB1)	LAMININ	ECM-Receptor	KEGG: hsa04512
EC2	EC4	LAMB1	ITGA6_ITGB1	0.0155878	0	LAMB1_ITGA6_ITGB1	LAMB1 - (ITGA6+ITGB1)	LAMININ	ECM-Receptor	KEGG: hsa04512
EC3	EC4	LAMB1	ITGA6_ITGB1	0.0110522	0	LAMB1_ITGA6_ITGB1	LAMB1 - (ITGA6+ITGB1)	LAMININ	ECM-Receptor	KEGG: hsa04512
PE/SMC	EC4	LAMB1	ITGA6_ITGB1	0.00867009	0	LAMB1_ITGA6_ITGB1	LAMB1 - (ITGA6+ITGB1)	LAMININ	ECM-Receptor	KEGG: hsa04512
AD1	EC5	LAMB1	ITGA6_ITGB1	0.0152363	0	LAMB1_ITGA6_ITGB1	LAMB1 - (ITGA6+ITGB1)	LAMININ	ECM-Receptor	KEGG: hsa04512
AD2	EC5	LAMB1	ITGA6_ITGB1	0.0362245	0	LAMB1_ITGA6_ITGB1	LAMB1 - (ITGA6+ITGB1)	LAMININ	ECM-Receptor	KEGG: hsa04512
ASPC1	EC5	LAMB1	ITGA6_ITGB1	0.0135041	0	LAMB1_ITGA6_ITGB1	LAMB1 - (ITGA6+ITGB1)	LAMININ	ECM-Receptor	KEGG: hsa04512
ASPC2	EC5	LAMB1	ITGA6_ITGB1	0.0125685	0	LAMB1_ITGA6_ITGB1	LAMB1 - (ITGA6+ITGB1)	LAMININ	ECM-Receptor	KEGG: hsa04512
EC2	EC5	LAMB1	ITGA6_ITGB1	0.0120098	0	LAMB1_ITGA6_ITGB1	LAMB1 - (ITGA6+ITGB1)	LAMININ	ECM-Receptor	KEGG: hsa04512
EC3	EC5	LAMB1	ITGA6_ITGB1	0.00850629	0	LAMB1_ITGA6_ITGB1	LAMB1 - (ITGA6+ITGB1)	LAMININ	ECM-Receptor	KEGG: hsa04512
PE/SMC	EC5	LAMB1	ITGA6_ITGB1	0.00666919	0	LAMB1_ITGA6_ITGB1	LAMB1 - (ITGA6+ITGB1)	LAMININ	ECM-Receptor	KEGG: hsa04512
AD1	EC1	LAMB2	ITGA6_ITGB1	0.0133868	0	LAMB2_ITGA6_ITGB1	LAMB2 - (ITGA6+ITGB1)	LAMININ	ECM-Receptor	KEGG: hsa04512
AD2	EC1	LAMB2	ITGA6_ITGB1	0.0107901	0	LAMB2_ITGA6_ITGB1	LAMB2 - (ITGA6+ITGB1)	LAMININ	ECM-Receptor	KEGG: hsa04512
ASPC1	EC1	LAMB2	ITGA6_ITGB1	0.0112773	0	LAMB2_ITGA6_ITGB1	LAMB2 - (ITGA6+ITGB1)	LAMININ	ECM-Receptor	KEGG: hsa04512
EC1	EC1	LAMB2	ITGA6_ITGB1	0.00794088	0	LAMB2_ITGA6_ITGB1	LAMB2 - (ITGA6+ITGB1)	LAMININ	ECM-Receptor	KEGG: hsa04512
EC2	EC1	LAMB2	ITGA6_ITGB1	0.0128999	0	LAMB2_ITGA6_ITGB1	LAMB2 - (ITGA6+ITGB1)	LAMININ	ECM-Receptor	KEGG: hsa04512
EC3	EC1	LAMB2	ITGA6_ITGB1	0.00821615	0	LAMB2_ITGA6_ITGB1	LAMB2 - (ITGA6+ITGB1)	LAMININ	ECM-Receptor	KEGG: hsa04512
EC5	EC1	LAMB2	ITGA6_ITGB1	0.00714784	0	LAMB2_ITGA6_ITGB1	LAMB2 - (ITGA6+ITGB1)	LAMININ	ECM-Receptor	KEGG: hsa04512
PE/SMC	EC1	LAMB2	ITGA6_ITGB1	0.00739955	0	LAMB2_ITGA6_ITGB1	LAMB2 - (ITGA6+ITGB1)	LAMININ	ECM-Receptor	KEGG: hsa04512
IMC1	EC1	LAMB2	ITGA6_ITGB1	0.00870948	0	LAMB2_ITGA6_ITGB1	LAMB2 - (ITGA6+ITGB1)	LAMININ	ECM-Receptor	KEGG: hsa04512
AD1	EC3	LAMB2	ITGA6_ITGB1	0.0425023	0	LAMB2_ITGA6_ITGB1	LAMB2 - (ITGA6+ITGB1)	LAMININ	ECM-Receptor	KEGG: hsa04512
AD2	EC3	LAMB2	ITGA6_ITGB1	0.0344554	0	LAMB2_ITGA6_ITGB1	LAMB2 - (ITGA6+ITGB1)	LAMININ	ECM-Receptor	KEGG: hsa04512
ASPC1	EC3	LAMB2	ITGA6_ITGB1	0.035972	0	LAMB2_ITGA6_ITGB1	LAMB2 - (ITGA6+ITGB1)	LAMININ	ECM-Receptor	KEGG: hsa04512
EC1	EC3	LAMB2	ITGA6_ITGB1	0.0255182	0	LAMB2_ITGA6_ITGB1	LAMB2 - (ITGA6+ITGB1)	LAMININ	ECM-Receptor	KEGG: hsa04512
EC2	EC3	LAMB2	ITGA6_ITGB1	0.0410005	0	LAMB2_ITGA6_ITGB1	LAMB2 - (ITGA6+ITGB1)	LAMININ	ECM-Receptor	KEGG: hsa04512
EC3	EC3	LAMB2	ITGA6_ITGB1	0.0263866	0	LAMB2_ITGA6_ITGB1	LAMB2 - (ITGA6+ITGB1)	LAMININ	ECM-Receptor	KEGG: hsa04512
EC5	EC3	LAMB2	ITGA6_ITGB1	0.0230105	0	LAMB2_ITGA6_ITGB1	LAMB2 - (ITGA6+ITGB1)	LAMININ	ECM-Receptor	KEGG: hsa04512
PE/SMC	EC3	LAMB2	ITGA6_ITGB1	0.0238074	0	LAMB2_ITGA6_ITGB1	LAMB2 - (ITGA6+ITGB1)	LAMININ	ECM-Receptor	KEGG: hsa04512
IMC1	EC3	LAMB2	ITGA6_ITGB1	0.0279403	0	LAMB2_ITGA6_ITGB1	LAMB2 - (ITGA6+ITGB1)	LAMININ	ECM-Receptor	KEGG: hsa04512
AD1	EC4	LAMB2	ITGA6_ITGB1	0.018664	0	LAMB2_ITGA6_ITGB1	LAMB2 - (ITGA6+ITGB1)	LAMININ	ECM-Receptor	KEGG: hsa04512
AD2	EC4	LAMB2	ITGA6_ITGB1	0.0150594	0	LAMB2_ITGA6_ITGB1	LAMB2 - (ITGA6+ITGB1)	LAMININ	ECM-Receptor	KEGG: hsa04512
ASPC1	EC4	LAMB2	ITGA6_ITGB1	0.0157361	0	LAMB2_ITGA6_ITGB1	LAMB2 - (ITGA6+ITGB1)	LAMININ	ECM-Receptor	KEGG: hsa04512
EC1	EC4	LAMB2	ITGA6_ITGB1	0.0110954	0	LAMB2_ITGA6_ITGB1	LAMB2 - (ITGA6+ITGB1)	LAMININ	ECM-Receptor	KEGG: hsa04512
EC2	EC4	LAMB2	ITGA6_ITGB1	0.0179886	0	LAMB2_ITGA6_ITGB1	LAMB2 - (ITGA6+ITGB1)	LAMININ	ECM-Receptor	KEGG: hsa04512
EC3	EC4	LAMB2	ITGA6_ITGB1	0.0114788	0	LAMB2_ITGA6_ITGB1	LAMB2 - (ITGA6+ITGB1)	LAMININ	ECM-Receptor	KEGG: hsa04512
EC5	EC4	LAMB2	ITGA6_ITGB1	0.0099905	0	LAMB2_ITGA6_ITGB1	LAMB2 - (ITGA6+ITGB1)	LAMININ	ECM-Receptor	KEGG: hsa04512
PE/SMC	EC4	LAMB2	ITGA6_ITGB1	0.0103413	0	LAMB2_ITGA6_ITGB1	LAMB2 - (ITGA6+ITGB1)	LAMININ	ECM-Receptor	KEGG: hsa04512
IMC1	EC4	LAMB2	ITGA6_ITGB1	0.0121656	0	LAMB2_ITGA6_ITGB1	LAMB2 - (ITGA6+ITGB1)	LAMININ	ECM-Receptor	KEGG: hsa04512
AD1	EC5	LAMB2	ITGA6_ITGB1	0.0143902	0	LAMB2_ITGA6_ITGB1	LAMB2 - (ITGA6+ITGB1)	LAMININ	ECM-Receptor	KEGG: hsa04512
AD2	EC5	LAMB2	ITGA6_ITGB1	0.0116012	0	LAMB2_ITGA6_ITGB1	LAMB2 - (ITGA6+ITGB1)	LAMININ	ECM-Receptor	KEGG: hsa04512
ASPC1	EC5	LAMB2	ITGA6_ITGB1	0.0121245	0	LAMB2_ITGA6_ITGB1	LAMB2 - (ITGA6+ITGB1)	LAMININ	ECM-Receptor	KEGG: hsa04512
EC1	EC5	LAMB2	ITGA6_ITGB1	0.00853962	0	LAMB2_ITGA6_ITGB1	LAMB2 - (ITGA6+ITGB1)	LAMININ	ECM-Receptor	KEGG: hsa04512
EC2	EC5	LAMB2	ITGA6_ITGB1	0.0138673	0	LAMB2_ITGA6_ITGB1	LAMB2 - (ITGA6+ITGB1)	LAMININ	ECM-Receptor	KEGG: hsa04512
EC3	EC5	LAMB2	ITGA6_ITGB1	0.00883546	0	LAMB2_ITGA6_ITGB1	LAMB2 - (ITGA6+ITGB1)	LAMININ	ECM-Receptor	KEGG: hsa04512
EC5	EC5	LAMB2	ITGA6_ITGB1	0.00768724	0	LAMB2_ITGA6_ITGB1	LAMB2 - (ITGA6+ITGB1)	LAMININ	ECM-Receptor	KEGG: hsa04512
PE/SMC	EC5	LAMB2	ITGA6_ITGB1	0.0079578	0	LAMB2_ITGA6_ITGB1	LAMB2 - (ITGA6+ITGB1)	LAMININ	ECM-Receptor	KEGG: hsa04512
IMC1	EC5	LAMB2	ITGA6_ITGB1	0.00936563	0	LAMB2_ITGA6_ITGB1	LAMB2 - (ITGA6+ITGB1)	LAMININ	ECM-Receptor	KEGG: hsa04512
ASPC2	EC1	LAMC1	ITGA6_ITGB1	0.0127528	0	LAMC1_ITGA6_ITGB1	LAMC1 - (ITGA6+ITGB1)	LAMININ	ECM-Receptor	KEGG: hsa04512
EC3	EC1	LAMC1	ITGA6_ITGB1	0.00909099	0	LAMC1_ITGA6_ITGB1	LAMC1 - (ITGA6+ITGB1)	LAMININ	ECM-Receptor	KEGG: hsa04512
EC4	EC1	LAMC1	ITGA6_ITGB1	0.00926922	0	LAMC1_ITGA6_ITGB1	LAMC1 - (ITGA6+ITGB1)	LAMININ	ECM-Receptor	KEGG: hsa04512
PE/SMC	EC1	LAMC1	ITGA6_ITGB1	0.011714	0	LAMC1_ITGA6_ITGB1	LAMC1 - (ITGA6+ITGB1)	LAMININ	ECM-Receptor	KEGG: hsa04512
ASPC2	EC3	LAMC1	ITGA6_ITGB1	0.0405463	0	LAMC1_ITGA6_ITGB1	LAMC1 - (ITGA6+ITGB1)	LAMININ	ECM-Receptor	KEGG: hsa04512
EC3	EC3	LAMC1	ITGA6_ITGB1	0.0291394	0	LAMC1_ITGA6_ITGB1	LAMC1 - (ITGA6+ITGB1)	LAMININ	ECM-Receptor	KEGG: hsa04512
EC4	EC3	LAMC1	ITGA6_ITGB1	0.0296989	0	LAMC1_ITGA6_ITGB1	LAMC1 - (ITGA6+ITGB1)	LAMININ	ECM-Receptor	KEGG: hsa04512
PE/SMC	EC3	LAMC1	ITGA6_ITGB1	0.0373291	0	LAMC1_ITGA6_ITGB1	LAMC1 - (ITGA6+ITGB1)	LAMININ	ECM-Receptor	KEGG: hsa04512
ASPC2	EC4	LAMC1	ITGA6_ITGB1	0.0177847	0	LAMC1_ITGA6_ITGB1	LAMC1 - (ITGA6+ITGB1)	LAMININ	ECM-Receptor	KEGG: hsa04512
EC3	EC4	LAMC1	ITGA6_ITGB1	0.0126965	0	LAMC1_ITGA6_ITGB1	LAMC1 - (ITGA6+ITGB1)	LAMININ	ECM-Receptor	KEGG: hsa04512
EC4	EC4	LAMC1	ITGA6_ITGB1	0.0129446	0	LAMC1_ITGA6_ITGB1	LAMC1 - (ITGA6+ITGB1)	LAMININ	ECM-Receptor	KEGG: hsa04512
PE/SMC	EC4	LAMC1	ITGA6_ITGB1	0.0163428	0	LAMC1_ITGA6_ITGB1	LAMC1 - (ITGA6+ITGB1)	LAMININ	ECM-Receptor	KEGG: hsa04512
ASPC2	EC5	LAMC1	ITGA6_ITGB1	0.0137094	0	LAMC1_ITGA6_ITGB1	LAMC1 - (ITGA6+ITGB1)	LAMININ	ECM-Receptor	KEGG: hsa04512
EC3	EC5	LAMC1	ITGA6_ITGB1	0.00977559	0	LAMC1_ITGA6_ITGB1	LAMC1 - (ITGA6+ITGB1)	LAMININ	ECM-Receptor	KEGG: hsa04512
EC4	EC5	LAMC1	ITGA6_ITGB1	0.00996711	0	LAMC1_ITGA6_ITGB1	LAMC1 - (ITGA6+ITGB1)	LAMININ	ECM-Receptor	KEGG: hsa04512
PE/SMC	EC5	LAMC1	ITGA6_ITGB1	0.0125937	0	LAMC1_ITGA6_ITGB1	LAMC1 - (ITGA6+ITGB1)	LAMININ	ECM-Receptor	KEGG: hsa04512
ASPC2	EC3	LAMA2	ITGA9_ITGB1	0.0173014	0	LAMA2_ITGA9_ITGB1	LAMA2 - (ITGA9+ITGB1)	LAMININ	ECM-Receptor	KEGG: hsa04512
ASPC2	EC5	LAMA2	ITGA9_ITGB1	0.0145599	0	LAMA2_ITGA9_ITGB1	LAMA2 - (ITGA9+ITGB1)	LAMININ	ECM-Receptor	KEGG: hsa04512
AD1	EC3	LAMA4	ITGA9_ITGB1	0.0195715	0	LAMA4_ITGA9_ITGB1	LAMA4 - (ITGA9+ITGB1)	LAMININ	ECM-Receptor	KEGG: hsa04512
AD2	EC3	LAMA4	ITGA9_ITGB1	0.0454431	0	LAMA4_ITGA9_ITGB1	LAMA4 - (ITGA9+ITGB1)	LAMININ	ECM-Receptor	KEGG: hsa04512
ASPC1	EC3	LAMA4	ITGA9_ITGB1	0.0167507	0	LAMA4_ITGA9_ITGB1	LAMA4 - (ITGA9+ITGB1)	LAMININ	ECM-Receptor	KEGG: hsa04512
ASPC2	EC3	LAMA4	ITGA9_ITGB1	0.0331743	0	LAMA4_ITGA9_ITGB1	LAMA4 - (ITGA9+ITGB1)	LAMININ	ECM-Receptor	KEGG: hsa04512
EC1	EC3	LAMA4	ITGA9_ITGB1	0.0139189	0	LAMA4_ITGA9_ITGB1	LAMA4 - (ITGA9+ITGB1)	LAMININ	ECM-Receptor	KEGG: hsa04512
EC2	EC3	LAMA4	ITGA9_ITGB1	0.0171018	0	LAMA4_ITGA9_ITGB1	LAMA4 - (ITGA9+ITGB1)	LAMININ	ECM-Receptor	KEGG: hsa04512
EC3	EC3	LAMA4	ITGA9_ITGB1	0.0303534	0	LAMA4_ITGA9_ITGB1	LAMA4 - (ITGA9+ITGB1)	LAMININ	ECM-Receptor	KEGG: hsa04512
EC4	EC3	LAMA4	ITGA9_ITGB1	0.00925466	0	LAMA4_ITGA9_ITGB1	LAMA4 - (ITGA9+ITGB1)	LAMININ	ECM-Receptor	KEGG: hsa04512
EC5	EC3	LAMA4	ITGA9_ITGB1	0.0102322	0	LAMA4_ITGA9_ITGB1	LAMA4 - (ITGA9+ITGB1)	LAMININ	ECM-Receptor	KEGG: hsa04512
PE/SMC	EC3	LAMA4	ITGA9_ITGB1	0.0313191	0	LAMA4_ITGA9_ITGB1	LAMA4 - (ITGA9+ITGB1)	LAMININ	ECM-Receptor	KEGG: hsa04512
IMC1	EC3	LAMA4	ITGA9_ITGB1	0.014687	0	LAMA4_ITGA9_ITGB1	LAMA4 - (ITGA9+ITGB1)	LAMININ	ECM-Receptor	KEGG: hsa04512
AD1	EC5	LAMA4	ITGA9_ITGB1	0.0164764	0	LAMA4_ITGA9_ITGB1	LAMA4 - (ITGA9+ITGB1)	LAMININ	ECM-Receptor	KEGG: hsa04512
AD2	EC5	LAMA4	ITGA9_ITGB1	0.0384169	0	LAMA4_ITGA9_ITGB1	LAMA4 - (ITGA9+ITGB1)	LAMININ	ECM-Receptor	KEGG: hsa04512
ASPC1	EC5	LAMA4	ITGA9_ITGB1	0.0140953	0	LAMA4_ITGA9_ITGB1	LAMA4 - (ITGA9+ITGB1)	LAMININ	ECM-Receptor	KEGG: hsa04512
ASPC2	EC5	LAMA4	ITGA9_ITGB1	0.0279894	0	LAMA4_ITGA9_ITGB1	LAMA4 - (ITGA9+ITGB1)	LAMININ	ECM-Receptor	KEGG: hsa04512
EC1	EC5	LAMA4	ITGA9_ITGB1	0.011707	0	LAMA4_ITGA9_ITGB1	LAMA4 - (ITGA9+ITGB1)	LAMININ	ECM-Receptor	KEGG: hsa04512
EC2	EC5	LAMA4	ITGA9_ITGB1	0.0143915	0	LAMA4_ITGA9_ITGB1	LAMA4 - (ITGA9+ITGB1)	LAMININ	ECM-Receptor	KEGG: hsa04512
EC3	EC5	LAMA4	ITGA9_ITGB1	0.0255977	0	LAMA4_ITGA9_ITGB1	LAMA4 - (ITGA9+ITGB1)	LAMININ	ECM-Receptor	KEGG: hsa04512
EC4	EC5	LAMA4	ITGA9_ITGB1	0.00777815	0	LAMA4_ITGA9_ITGB1	LAMA4 - (ITGA9+ITGB1)	LAMININ	ECM-Receptor	KEGG: hsa04512
EC5	EC5	LAMA4	ITGA9_ITGB1	0.00860109	0	LAMA4_ITGA9_ITGB1	LAMA4 - (ITGA9+ITGB1)	LAMININ	ECM-Receptor	KEGG: hsa04512
PE/SMC	EC5	LAMA4	ITGA9_ITGB1	0.0264163	0	LAMA4_ITGA9_ITGB1	LAMA4 - (ITGA9+ITGB1)	LAMININ	ECM-Receptor	KEGG: hsa04512
IMC1	EC5	LAMA4	ITGA9_ITGB1	0.0123546	0	LAMA4_ITGA9_ITGB1	LAMA4 - (ITGA9+ITGB1)	LAMININ	ECM-Receptor	KEGG: hsa04512
AD1	EC3	LAMB1	ITGA9_ITGB1	0.0175372	0	LAMB1_ITGA9_ITGB1	LAMB1 - (ITGA9+ITGB1)	LAMININ	ECM-Receptor	KEGG: hsa04512
AD2	EC3	LAMB1	ITGA9_ITGB1	0.0415611	0	LAMB1_ITGA9_ITGB1	LAMB1 - (ITGA9+ITGB1)	LAMININ	ECM-Receptor	KEGG: hsa04512
ASPC1	EC3	LAMB1	ITGA9_ITGB1	0.0155475	0	LAMB1_ITGA9_ITGB1	LAMB1 - (ITGA9+ITGB1)	LAMININ	ECM-Receptor	KEGG: hsa04512
ASPC2	EC3	LAMB1	ITGA9_ITGB1	0.0144724	0	LAMB1_ITGA9_ITGB1	LAMB1 - (ITGA9+ITGB1)	LAMININ	ECM-Receptor	KEGG: hsa04512
EC2	EC3	LAMB1	ITGA9_ITGB1	0.0138302	0	LAMB1_ITGA9_ITGB1	LAMB1 - (ITGA9+ITGB1)	LAMININ	ECM-Receptor	KEGG: hsa04512
EC3	EC3	LAMB1	ITGA9_ITGB1	0.00980095	0	LAMB1_ITGA9_ITGB1	LAMB1 - (ITGA9+ITGB1)	LAMININ	ECM-Receptor	KEGG: hsa04512
PE/SMC	EC3	LAMB1	ITGA9_ITGB1	0.00768642	0	LAMB1_ITGA9_ITGB1	LAMB1 - (ITGA9+ITGB1)	LAMININ	ECM-Receptor	KEGG: hsa04512
AD1	EC5	LAMB1	ITGA9_ITGB1	0.0147589	0	LAMB1_ITGA9_ITGB1	LAMB1 - (ITGA9+ITGB1)	LAMININ	ECM-Receptor	KEGG: hsa04512
AD2	EC5	LAMB1	ITGA9_ITGB1	0.035113	0	LAMB1_ITGA9_ITGB1	LAMB1 - (ITGA9+ITGB1)	LAMININ	ECM-Receptor	KEGG: hsa04512
ASPC1	EC5	LAMB1	ITGA9_ITGB1	0.0130803	0	LAMB1_ITGA9_ITGB1	LAMB1 - (ITGA9+ITGB1)	LAMININ	ECM-Receptor	KEGG: hsa04512
ASPC2	EC5	LAMB1	ITGA9_ITGB1	0.0121737	0	LAMB1_ITGA9_ITGB1	LAMB1 - (ITGA9+ITGB1)	LAMININ	ECM-Receptor	KEGG: hsa04512
EC2	EC5	LAMB1	ITGA9_ITGB1	0.0116323	0	LAMB1_ITGA9_ITGB1	LAMB1 - (ITGA9+ITGB1)	LAMININ	ECM-Receptor	KEGG: hsa04512
EC3	EC5	LAMB1	ITGA9_ITGB1	0.00823801	0	LAMB1_ITGA9_ITGB1	LAMB1 - (ITGA9+ITGB1)	LAMININ	ECM-Receptor	KEGG: hsa04512
PE/SMC	EC5	LAMB1	ITGA9_ITGB1	0.00645847	0	LAMB1_ITGA9_ITGB1	LAMB1 - (ITGA9+ITGB1)	LAMININ	ECM-Receptor	KEGG: hsa04512
AD1	EC3	LAMB2	ITGA9_ITGB1	0.0165654	0	LAMB2_ITGA9_ITGB1	LAMB2 - (ITGA9+ITGB1)	LAMININ	ECM-Receptor	KEGG: hsa04512
AD2	EC3	LAMB2	ITGA9_ITGB1	0.0133606	0	LAMB2_ITGA9_ITGB1	LAMB2 - (ITGA9+ITGB1)	LAMININ	ECM-Receptor	KEGG: hsa04512
ASPC1	EC3	LAMB2	ITGA9_ITGB1	0.0139621	0	LAMB2_ITGA9_ITGB1	LAMB2 - (ITGA9+ITGB1)	LAMININ	ECM-Receptor	KEGG: hsa04512
EC1	EC3	LAMB2	ITGA9_ITGB1	0.0098393	0	LAMB2_ITGA9_ITGB1	LAMB2 - (ITGA9+ITGB1)	LAMININ	ECM-Receptor	KEGG: hsa04512
EC2	EC3	LAMB2	ITGA9_ITGB1	0.0159648	0	LAMB2_ITGA9_ITGB1	LAMB2 - (ITGA9+ITGB1)	LAMININ	ECM-Receptor	KEGG: hsa04512
EC3	EC3	LAMB2	ITGA9_ITGB1	0.0101797	0	LAMB2_ITGA9_ITGB1	LAMB2 - (ITGA9+ITGB1)	LAMININ	ECM-Receptor	KEGG: hsa04512
EC5	EC3	LAMB2	ITGA9_ITGB1	0.00885836	0	LAMB2_ITGA9_ITGB1	LAMB2 - (ITGA9+ITGB1)	LAMININ	ECM-Receptor	KEGG: hsa04512
PE/SMC	EC3	LAMB2	ITGA9_ITGB1	0.00916976	0	LAMB2_ITGA9_ITGB1	LAMB2 - (ITGA9+ITGB1)	LAMININ	ECM-Receptor	KEGG: hsa04512
IMC1	EC3	LAMB2	ITGA9_ITGB1	0.0107897	0	LAMB2_ITGA9_ITGB1	LAMB2 - (ITGA9+ITGB1)	LAMININ	ECM-Receptor	KEGG: hsa04512
AD1	EC5	LAMB2	ITGA9_ITGB1	0.0139389	0	LAMB2_ITGA9_ITGB1	LAMB2 - (ITGA9+ITGB1)	LAMININ	ECM-Receptor	KEGG: hsa04512
AD2	EC5	LAMB2	ITGA9_ITGB1	0.0112364	0	LAMB2_ITGA9_ITGB1	LAMB2 - (ITGA9+ITGB1)	LAMININ	ECM-Receptor	KEGG: hsa04512
ASPC1	EC5	LAMB2	ITGA9_ITGB1	0.0117434	0	LAMB2_ITGA9_ITGB1	LAMB2 - (ITGA9+ITGB1)	LAMININ	ECM-Receptor	KEGG: hsa04512
EC1	EC5	LAMB2	ITGA9_ITGB1	0.00827029	0	LAMB2_ITGA9_ITGB1	LAMB2 - (ITGA9+ITGB1)	LAMININ	ECM-Receptor	KEGG: hsa04512
EC2	EC5	LAMB2	ITGA9_ITGB1	0.0134322	0	LAMB2_ITGA9_ITGB1	LAMB2 - (ITGA9+ITGB1)	LAMININ	ECM-Receptor	KEGG: hsa04512
EC3	EC5	LAMB2	ITGA9_ITGB1	0.00855689	0	LAMB2_ITGA9_ITGB1	LAMB2 - (ITGA9+ITGB1)	LAMININ	ECM-Receptor	KEGG: hsa04512
EC5	EC5	LAMB2	ITGA9_ITGB1	0.0074446	0	LAMB2_ITGA9_ITGB1	LAMB2 - (ITGA9+ITGB1)	LAMININ	ECM-Receptor	KEGG: hsa04512
PE/SMC	EC5	LAMB2	ITGA9_ITGB1	0.00770668	0	LAMB2_ITGA9_ITGB1	LAMB2 - (ITGA9+ITGB1)	LAMININ	ECM-Receptor	KEGG: hsa04512
IMC1	EC5	LAMB2	ITGA9_ITGB1	0.00907049	0	LAMB2_ITGA9_ITGB1	LAMB2 - (ITGA9+ITGB1)	LAMININ	ECM-Receptor	KEGG: hsa04512
ASPC2	EC3	LAMC1	ITGA9_ITGB1	0.0157834	0	LAMC1_ITGA9_ITGB1	LAMC1 - (ITGA9+ITGB1)	LAMININ	ECM-Receptor	KEGG: hsa04512
EC3	EC3	LAMC1	ITGA9_ITGB1	0.0112612	0	LAMC1_ITGA9_ITGB1	LAMC1 - (ITGA9+ITGB1)	LAMININ	ECM-Receptor	KEGG: hsa04512
EC4	EC3	LAMC1	ITGA9_ITGB1	0.0114815	0	LAMC1_ITGA9_ITGB1	LAMC1 - (ITGA9+ITGB1)	LAMININ	ECM-Receptor	KEGG: hsa04512
PE/SMC	EC3	LAMC1	ITGA9_ITGB1	0.0145013	0	LAMC1_ITGA9_ITGB1	LAMC1 - (ITGA9+ITGB1)	LAMININ	ECM-Receptor	KEGG: hsa04512
ASPC2	EC5	LAMC1	ITGA9_ITGB1	0.0132792	0	LAMC1_ITGA9_ITGB1	LAMC1 - (ITGA9+ITGB1)	LAMININ	ECM-Receptor	KEGG: hsa04512
EC3	EC5	LAMC1	ITGA9_ITGB1	0.00946765	0	LAMC1_ITGA9_ITGB1	LAMC1 - (ITGA9+ITGB1)	LAMININ	ECM-Receptor	KEGG: hsa04512
EC4	EC5	LAMC1	ITGA9_ITGB1	0.0096532	0	LAMC1_ITGA9_ITGB1	LAMC1 - (ITGA9+ITGB1)	LAMININ	ECM-Receptor	KEGG: hsa04512
PE/SMC	EC5	LAMC1	ITGA9_ITGB1	0.012198	0	LAMC1_ITGA9_ITGB1	LAMC1 - (ITGA9+ITGB1)	LAMININ	ECM-Receptor	KEGG: hsa04512
ASPC2	IMC2	LAMA2	CD44	0.0191432	0	LAMA2_CD44	LAMA2 - CD44	LAMININ	ECM-Receptor	KEGG: hsa04512
ASPC2	IMC5	LAMA2	CD44	0.00900463	0	LAMA2_CD44	LAMA2 - CD44	LAMININ	ECM-Receptor	KEGG: hsa04512
ASPC2	IMC6	LAMA2	CD44	0.0122187	0	LAMA2_CD44	LAMA2 - CD44	LAMININ	ECM-Receptor	KEGG: hsa04512
AD1	IMC2	LAMA4	CD44	0.0216496	0	LAMA4_CD44	LAMA4 - CD44	LAMININ	ECM-Receptor	KEGG: hsa04512
AD2	IMC2	LAMA4	CD44	0.0501279	0	LAMA4_CD44	LAMA4 - CD44	LAMININ	ECM-Receptor	KEGG: hsa04512
ASPC1	IMC2	LAMA4	CD44	0.018535	0	LAMA4_CD44	LAMA4 - CD44	LAMININ	ECM-Receptor	KEGG: hsa04512
ASPC2	IMC2	LAMA4	CD44	0.0366428	0	LAMA4_CD44	LAMA4 - CD44	LAMININ	ECM-Receptor	KEGG: hsa04512
EC1	IMC2	LAMA4	CD44	0.0154063	0	LAMA4_CD44	LAMA4 - CD44	LAMININ	ECM-Receptor	KEGG: hsa04512
EC2	IMC2	LAMA4	CD44	0.0189228	0	LAMA4_CD44	LAMA4 - CD44	LAMININ	ECM-Receptor	KEGG: hsa04512
EC3	IMC2	LAMA4	CD44	0.0335373	0	LAMA4_CD44	LAMA4 - CD44	LAMININ	ECM-Receptor	KEGG: hsa04512
EC4	IMC2	LAMA4	CD44	0.0102488	0	LAMA4_CD44	LAMA4 - CD44	LAMININ	ECM-Receptor	KEGG: hsa04512
EC5	IMC2	LAMA4	CD44	0.0113302	0	LAMA4_CD44	LAMA4 - CD44	LAMININ	ECM-Receptor	KEGG: hsa04512
PE/SMC	IMC2	LAMA4	CD44	0.0346007	0	LAMA4_CD44	LAMA4 - CD44	LAMININ	ECM-Receptor	KEGG: hsa04512
IMC1	IMC2	LAMA4	CD44	0.0162552	0	LAMA4_CD44	LAMA4 - CD44	LAMININ	ECM-Receptor	KEGG: hsa04512
AD1	IMC5	LAMA4	CD44	0.0101974	0	LAMA4_CD44	LAMA4 - CD44	LAMININ	ECM-Receptor	KEGG: hsa04512
AD2	IMC5	LAMA4	CD44	0.0239805	0	LAMA4_CD44	LAMA4 - CD44	LAMININ	ECM-Receptor	KEGG: hsa04512
ASPC1	IMC5	LAMA4	CD44	0.00871572	0	LAMA4_CD44	LAMA4 - CD44	LAMININ	ECM-Receptor	KEGG: hsa04512
ASPC2	IMC5	LAMA4	CD44	0.0174006	0	LAMA4_CD44	LAMA4 - CD44	LAMININ	ECM-Receptor	KEGG: hsa04512
EC1	IMC5	LAMA4	CD44	0.00723226	0	LAMA4_CD44	LAMA4 - CD44	LAMININ	ECM-Receptor	KEGG: hsa04512
EC2	IMC5	LAMA4	CD44	0.00889991	0	LAMA4_CD44	LAMA4 - CD44	LAMININ	ECM-Receptor	KEGG: hsa04512
EC3	IMC5	LAMA4	CD44	0.015899	0	LAMA4_CD44	LAMA4 - CD44	LAMININ	ECM-Receptor	KEGG: hsa04512
EC4	IMC5	LAMA4	CD44	0.00479782	0	LAMA4_CD44	LAMA4 - CD44	LAMININ	ECM-Receptor	KEGG: hsa04512
EC5	IMC5	LAMA4	CD44	0.00530713	0	LAMA4_CD44	LAMA4 - CD44	LAMININ	ECM-Receptor	KEGG: hsa04512
PE/SMC	IMC5	LAMA4	CD44	0.0164126	0	LAMA4_CD44	LAMA4 - CD44	LAMININ	ECM-Receptor	KEGG: hsa04512
IMC1	IMC5	LAMA4	CD44	0.00763426	0	LAMA4_CD44	LAMA4 - CD44	LAMININ	ECM-Receptor	KEGG: hsa04512
AD1	IMC6	LAMA4	CD44	0.0138313	0	LAMA4_CD44	LAMA4 - CD44	LAMININ	ECM-Receptor	KEGG: hsa04512
AD2	IMC6	LAMA4	CD44	0.0323654	0	LAMA4_CD44	LAMA4 - CD44	LAMININ	ECM-Receptor	KEGG: hsa04512
ASPC1	IMC6	LAMA4	CD44	0.0118279	0	LAMA4_CD44	LAMA4 - CD44	LAMININ	ECM-Receptor	KEGG: hsa04512
ASPC2	IMC6	LAMA4	CD44	0.0235402	0	LAMA4_CD44	LAMA4 - CD44	LAMININ	ECM-Receptor	KEGG: hsa04512
EC1	IMC6	LAMA4	CD44	0.00981996	0	LAMA4_CD44	LAMA4 - CD44	LAMININ	ECM-Receptor	KEGG: hsa04512
EC2	IMC6	LAMA4	CD44	0.012077	0	LAMA4_CD44	LAMA4 - CD44	LAMININ	ECM-Receptor	KEGG: hsa04512
EC3	IMC6	LAMA4	CD44	0.0215204	0	LAMA4_CD44	LAMA4 - CD44	LAMININ	ECM-Receptor	KEGG: hsa04512
EC4	IMC6	LAMA4	CD44	0.0065202	0	LAMA4_CD44	LAMA4 - CD44	LAMININ	ECM-Receptor	KEGG: hsa04512
EC5	IMC6	LAMA4	CD44	0.00721102	0	LAMA4_CD44	LAMA4 - CD44	LAMININ	ECM-Receptor	KEGG: hsa04512
PE/SMC	IMC6	LAMA4	CD44	0.0222115	0	LAMA4_CD44	LAMA4 - CD44	LAMININ	ECM-Receptor	KEGG: hsa04512
IMC1	IMC6	LAMA4	CD44	0.0103643	0	LAMA4_CD44	LAMA4 - CD44	LAMININ	ECM-Receptor	KEGG: hsa04512
AD1	IMC2	LAMB1	CD44	0.0194036	0	LAMB1_CD44	LAMB1 - CD44	LAMININ	ECM-Receptor	KEGG: hsa04512
AD2	IMC2	LAMB1	CD44	0.0458649	0	LAMB1_CD44	LAMB1 - CD44	LAMININ	ECM-Receptor	KEGG: hsa04512
ASPC1	IMC2	LAMB1	CD44	0.0172059	0	LAMB1_CD44	LAMB1 - CD44	LAMININ	ECM-Receptor	KEGG: hsa04512
ASPC2	IMC2	LAMB1	CD44	0.016018	0	LAMB1_CD44	LAMB1 - CD44	LAMININ	ECM-Receptor	KEGG: hsa04512
EC2	IMC2	LAMB1	CD44	0.0153083	0	LAMB1_CD44	LAMB1 - CD44	LAMININ	ECM-Receptor	KEGG: hsa04512
EC3	IMC2	LAMB1	CD44	0.0108531	0	LAMB1_CD44	LAMB1 - CD44	LAMININ	ECM-Receptor	KEGG: hsa04512
PE/SMC	IMC2	LAMB1	CD44	0.00851354	0	LAMB1_CD44	LAMB1 - CD44	LAMININ	ECM-Receptor	KEGG: hsa04512
AD1	IMC5	LAMB1	CD44	0.0091284	0	LAMB1_CD44	LAMB1 - CD44	LAMININ	ECM-Receptor	KEGG: hsa04512
AD2	IMC5	LAMB1	CD44	0.02189	0	LAMB1_CD44	LAMB1 - CD44	LAMININ	ECM-Receptor	KEGG: hsa04512
ASPC1	IMC5	LAMB1	CD44	0.00808492	0	LAMB1_CD44	LAMB1 - CD44	LAMININ	ECM-Receptor	KEGG: hsa04512
ASPC2	IMC5	LAMB1	CD44	0.00752192	0	LAMB1_CD44	LAMB1 - CD44	LAMININ	ECM-Receptor	KEGG: hsa04512
EC2	IMC5	LAMB1	CD44	0.00718588	0	LAMB1_CD44	LAMB1 - CD44	LAMININ	ECM-Receptor	KEGG: hsa04512
EC3	IMC5	LAMB1	CD44	0.00508238	0	LAMB1_CD44	LAMB1 - CD44	LAMININ	ECM-Receptor	KEGG: hsa04512
PE/SMC	IMC5	LAMB1	CD44	0.00398177	0	LAMB1_CD44	LAMB1 - CD44	LAMININ	ECM-Receptor	KEGG: hsa04512
AD1	IMC6	LAMB1	CD44	0.0123861	0	LAMB1_CD44	LAMB1 - CD44	LAMININ	ECM-Receptor	KEGG: hsa04512
AD2	IMC6	LAMB1	CD44	0.029566	0	LAMB1_CD44	LAMB1 - CD44	LAMININ	ECM-Receptor	KEGG: hsa04512
ASPC1	IMC6	LAMB1	CD44	0.0109743	0	LAMB1_CD44	LAMB1 - CD44	LAMININ	ECM-Receptor	KEGG: hsa04512
ASPC2	IMC6	LAMB1	CD44	0.0102122	0	LAMB1_CD44	LAMB1 - CD44	LAMININ	ECM-Receptor	KEGG: hsa04512
EC2	IMC6	LAMB1	CD44	0.00975714	0	LAMB1_CD44	LAMB1 - CD44	LAMININ	ECM-Receptor	KEGG: hsa04512
EC3	IMC6	LAMB1	CD44	0.00690621	0	LAMB1_CD44	LAMB1 - CD44	LAMININ	ECM-Receptor	KEGG: hsa04512
PE/SMC	IMC6	LAMB1	CD44	0.00541279	0	LAMB1_CD44	LAMB1 - CD44	LAMININ	ECM-Receptor	KEGG: hsa04512
AD1	IMC2	LAMB2	CD44	0.0183303	0	LAMB2_CD44	LAMB2 - CD44	LAMININ	ECM-Receptor	KEGG: hsa04512
AD2	IMC2	LAMB2	CD44	0.0147892	0	LAMB2_CD44	LAMB2 - CD44	LAMININ	ECM-Receptor	KEGG: hsa04512
ASPC1	IMC2	LAMB2	CD44	0.015454	0	LAMB2_CD44	LAMB2 - CD44	LAMININ	ECM-Receptor	KEGG: hsa04512
EC1	IMC2	LAMB2	CD44	0.0108955	0	LAMB2_CD44	LAMB2 - CD44	LAMININ	ECM-Receptor	KEGG: hsa04512
EC2	IMC2	LAMB2	CD44	0.0176668	0	LAMB2_CD44	LAMB2 - CD44	LAMININ	ECM-Receptor	KEGG: hsa04512
EC3	IMC2	LAMB2	CD44	0.0112721	0	LAMB2_CD44	LAMB2 - CD44	LAMININ	ECM-Receptor	KEGG: hsa04512
EC5	IMC2	LAMB2	CD44	0.00981034	0	LAMB2_CD44	LAMB2 - CD44	LAMININ	ECM-Receptor	KEGG: hsa04512
PE/SMC	IMC2	LAMB2	CD44	0.0101549	0	LAMB2_CD44	LAMB2 - CD44	LAMININ	ECM-Receptor	KEGG: hsa04512
IMC1	IMC2	LAMB2	CD44	0.0119467	0	LAMB2_CD44	LAMB2 - CD44	LAMININ	ECM-Receptor	KEGG: hsa04512
AD1	IMC5	LAMB2	CD44	0.00861849	0	LAMB2_CD44	LAMB2 - CD44	LAMININ	ECM-Receptor	KEGG: hsa04512
AD2	IMC5	LAMB2	CD44	0.00694027	0	LAMB2_CD44	LAMB2 - CD44	LAMININ	ECM-Receptor	KEGG: hsa04512
ASPC1	IMC5	LAMB2	CD44	0.00725485	0	LAMB2_CD44	LAMB2 - CD44	LAMININ	ECM-Receptor	KEGG: hsa04512
EC1	IMC5	LAMB2	CD44	0.00510236	0	LAMB2_CD44	LAMB2 - CD44	LAMININ	ECM-Receptor	KEGG: hsa04512
EC2	IMC5	LAMB2	CD44	0.00830357	0	LAMB2_CD44	LAMB2 - CD44	LAMININ	ECM-Receptor	KEGG: hsa04512
EC3	IMC5	LAMB2	CD44	0.00527976	0	LAMB2_CD44	LAMB2 - CD44	LAMININ	ECM-Receptor	KEGG: hsa04512
EC5	IMC5	LAMB2	CD44	0.00459149	0	LAMB2_CD44	LAMB2 - CD44	LAMININ	ECM-Receptor	KEGG: hsa04512
PE/SMC	IMC5	LAMB2	CD44	0.00475361	0	LAMB2_CD44	LAMB2 - CD44	LAMININ	ECM-Receptor	KEGG: hsa04512
IMC1	IMC5	LAMB2	CD44	0.00559778	0	LAMB2_CD44	LAMB2 - CD44	LAMININ	ECM-Receptor	KEGG: hsa04512
AD1	IMC6	LAMB2	CD44	0.0116963	0	LAMB2_CD44	LAMB2 - CD44	LAMININ	ECM-Receptor	KEGG: hsa04512
AD2	IMC6	LAMB2	CD44	0.00942448	0	LAMB2_CD44	LAMB2 - CD44	LAMININ	ECM-Receptor	KEGG: hsa04512
ASPC1	IMC6	LAMB2	CD44	0.00985055	0	LAMB2_CD44	LAMB2 - CD44	LAMININ	ECM-Receptor	KEGG: hsa04512
EC1	IMC6	LAMB2	CD44	0.00693331	0	LAMB2_CD44	LAMB2 - CD44	LAMININ	ECM-Receptor	KEGG: hsa04512
EC2	IMC6	LAMB2	CD44	0.0112702	0	LAMB2_CD44	LAMB2 - CD44	LAMININ	ECM-Receptor	KEGG: hsa04512
EC3	IMC6	LAMB2	CD44	0.00717391	0	LAMB2_CD44	LAMB2 - CD44	LAMININ	ECM-Receptor	KEGG: hsa04512
EC5	IMC6	LAMB2	CD44	0.00624026	0	LAMB2_CD44	LAMB2 - CD44	LAMININ	ECM-Receptor	KEGG: hsa04512
PE/SMC	IMC6	LAMB2	CD44	0.00646022	0	LAMB2_CD44	LAMB2 - CD44	LAMININ	ECM-Receptor	KEGG: hsa04512
IMC1	IMC6	LAMB2	CD44	0.00760514	0	LAMB2_CD44	LAMB2 - CD44	LAMININ	ECM-Receptor	KEGG: hsa04512
ASPC2	IMC2	LAMC1	CD44	0.0174664	0	LAMC1_CD44	LAMC1 - CD44	LAMININ	ECM-Receptor	KEGG: hsa04512
EC3	IMC2	LAMC1	CD44	0.0124682	0	LAMC1_CD44	LAMC1 - CD44	LAMININ	ECM-Receptor	KEGG: hsa04512
EC4	IMC2	LAMC1	CD44	0.0127118	0	LAMC1_CD44	LAMC1 - CD44	LAMININ	ECM-Receptor	KEGG: hsa04512
PE/SMC	IMC2	LAMC1	CD44	0.0160499	0	LAMC1_CD44	LAMC1 - CD44	LAMININ	ECM-Receptor	KEGG: hsa04512
ASPC2	IMC5	LAMC1	CD44	0.0082085	0	LAMC1_CD44	LAMC1 - CD44	LAMININ	ECM-Receptor	KEGG: hsa04512
EC3	IMC5	LAMC1	CD44	0.00584378	0	LAMC1_CD44	LAMC1 - CD44	LAMININ	ECM-Receptor	KEGG: hsa04512
EC4	IMC5	LAMC1	CD44	0.00595874	0	LAMC1_CD44	LAMC1 - CD44	LAMININ	ECM-Receptor	KEGG: hsa04512
PE/SMC	IMC5	LAMC1	CD44	0.00753703	0	LAMC1_CD44	LAMC1 - CD44	LAMININ	ECM-Receptor	KEGG: hsa04512
ASPC2	IMC6	LAMC1	CD44	0.0111416	0	LAMC1_CD44	LAMC1 - CD44	LAMININ	ECM-Receptor	KEGG: hsa04512
EC3	IMC6	LAMC1	CD44	0.00793865	0	LAMC1_CD44	LAMC1 - CD44	LAMININ	ECM-Receptor	KEGG: hsa04512
EC4	IMC6	LAMC1	CD44	0.00809448	0	LAMC1_CD44	LAMC1 - CD44	LAMININ	ECM-Receptor	KEGG: hsa04512
PE/SMC	IMC6	LAMC1	CD44	0.0102326	0	LAMC1_CD44	LAMC1 - CD44	LAMININ	ECM-Receptor	KEGG: hsa04512
EC3	EC3	MPZL1	MPZL1	8.07e-05	0	MPZL1_MPZL1	MPZL1 - MPZL1	MPZ	Cell-Cell Contact	KEGG: hsa04514
EC3	EC3	NECTIN3	NECTIN2	0.000422	0	NECTIN3_NECTIN2	NECTIN3 - NECTIN2	NECTIN	Cell-Cell Contact	PMID: 23027581
EC3	ASPC2	JAG1	NOTCH2	0.00675608	0	JAG1_NOTCH2	JAG1 - NOTCH2	NOTCH	Cell-Cell Contact	PMID: 22353464
EC4	ASPC2	JAG1	NOTCH2	0.00917703	0	JAG1_NOTCH2	JAG1 - NOTCH2	NOTCH	Cell-Cell Contact	PMID: 22353464
EC5	ASPC2	JAG1	NOTCH2	0.0124257	0	JAG1_NOTCH2	JAG1 - NOTCH2	NOTCH	Cell-Cell Contact	PMID: 22353464
PE/SMC	ASPC2	JAG1	NOTCH2	0.00818754	0	JAG1_NOTCH2	JAG1 - NOTCH2	NOTCH	Cell-Cell Contact	PMID: 22353464
EC3	IMC2	JAG1	NOTCH2	0.027997	0	JAG1_NOTCH2	JAG1 - NOTCH2	NOTCH	Cell-Cell Contact	PMID: 22353464
EC4	IMC2	JAG1	NOTCH2	0.0377402	0	JAG1_NOTCH2	JAG1 - NOTCH2	NOTCH	Cell-Cell Contact	PMID: 22353464
EC5	IMC2	JAG1	NOTCH2	0.0505841	0	JAG1_NOTCH2	JAG1 - NOTCH2	NOTCH	Cell-Cell Contact	PMID: 22353464
PE/SMC	IMC2	JAG1	NOTCH2	0.0337759	0	JAG1_NOTCH2	JAG1 - NOTCH2	NOTCH	Cell-Cell Contact	PMID: 22353464
EC3	IMC3	JAG1	NOTCH2	0.00965836	0	JAG1_NOTCH2	JAG1 - NOTCH2	NOTCH	Cell-Cell Contact	PMID: 22353464
EC4	IMC3	JAG1	NOTCH2	0.0131056	0	JAG1_NOTCH2	JAG1 - NOTCH2	NOTCH	Cell-Cell Contact	PMID: 22353464
EC5	IMC3	JAG1	NOTCH2	0.0177201	0	JAG1_NOTCH2	JAG1 - NOTCH2	NOTCH	Cell-Cell Contact	PMID: 22353464
PE/SMC	IMC3	JAG1	NOTCH2	0.0116975	0	JAG1_NOTCH2	JAG1 - NOTCH2	NOTCH	Cell-Cell Contact	PMID: 22353464
EC3	IMC4	JAG1	NOTCH2	0.00947207	0	JAG1_NOTCH2	JAG1 - NOTCH2	NOTCH	Cell-Cell Contact	PMID: 22353464
EC4	IMC4	JAG1	NOTCH2	0.0128537	0	JAG1_NOTCH2	JAG1 - NOTCH2	NOTCH	Cell-Cell Contact	PMID: 22353464
EC5	IMC4	JAG1	NOTCH2	0.017381	0	JAG1_NOTCH2	JAG1 - NOTCH2	NOTCH	Cell-Cell Contact	PMID: 22353464
PE/SMC	IMC4	JAG1	NOTCH2	0.0114723	0	JAG1_NOTCH2	JAG1 - NOTCH2	NOTCH	Cell-Cell Contact	PMID: 22353464
EC3	IMC5	JAG1	NOTCH2	0.00743976	0	JAG1_NOTCH2	JAG1 - NOTCH2	NOTCH	Cell-Cell Contact	PMID: 22353464
EC4	IMC5	JAG1	NOTCH2	0.0101032	0	JAG1_NOTCH2	JAG1 - NOTCH2	NOTCH	Cell-Cell Contact	PMID: 22353464
EC5	IMC5	JAG1	NOTCH2	0.0136752	0	JAG1_NOTCH2	JAG1 - NOTCH2	NOTCH	Cell-Cell Contact	PMID: 22353464
PE/SMC	IMC5	JAG1	NOTCH2	0.00901475	0	JAG1_NOTCH2	JAG1 - NOTCH2	NOTCH	Cell-Cell Contact	PMID: 22353464
EC3	IMC6	JAG1	NOTCH2	0.0112483	0	JAG1_NOTCH2	JAG1 - NOTCH2	NOTCH	Cell-Cell Contact	PMID: 22353464
EC4	IMC6	JAG1	NOTCH2	0.0152543	0	JAG1_NOTCH2	JAG1 - NOTCH2	NOTCH	Cell-Cell Contact	PMID: 22353464
EC5	IMC6	JAG1	NOTCH2	0.0206096	0	JAG1_NOTCH2	JAG1 - NOTCH2	NOTCH	Cell-Cell Contact	PMID: 22353464
PE/SMC	IMC6	JAG1	NOTCH2	0.0136186	0	JAG1_NOTCH2	JAG1 - NOTCH2	NOTCH	Cell-Cell Contact	PMID: 22353464
EC3	ASPC2	JAG2	NOTCH2	0.00594163	0	JAG2_NOTCH2	JAG2 - NOTCH2	NOTCH	Cell-Cell Contact	PMID: 22353464
EC5	ASPC2	JAG2	NOTCH2	0.033493	0	JAG2_NOTCH2	JAG2 - NOTCH2	NOTCH	Cell-Cell Contact	PMID: 22353464
EC3	IMC2	JAG2	NOTCH2	0.0246856	0	JAG2_NOTCH2	JAG2 - NOTCH2	NOTCH	Cell-Cell Contact	PMID: 22353464
EC5	IMC2	JAG2	NOTCH2	0.127964	0	JAG2_NOTCH2	JAG2 - NOTCH2	NOTCH	Cell-Cell Contact	PMID: 22353464
EC3	IMC3	JAG2	NOTCH2	0.00849702	0	JAG2_NOTCH2	JAG2 - NOTCH2	NOTCH	Cell-Cell Contact	PMID: 22353464
EC5	IMC3	JAG2	NOTCH2	0.0473335	0	JAG2_NOTCH2	JAG2 - NOTCH2	NOTCH	Cell-Cell Contact	PMID: 22353464
EC3	IMC4	JAG2	NOTCH2	0.00833294	0	JAG2_NOTCH2	JAG2 - NOTCH2	NOTCH	Cell-Cell Contact	PMID: 22353464
EC5	IMC4	JAG2	NOTCH2	0.0464547	0	JAG2_NOTCH2	JAG2 - NOTCH2	NOTCH	Cell-Cell Contact	PMID: 22353464
EC3	IMC5	JAG2	NOTCH2	0.00654342	0	JAG2_NOTCH2	JAG2 - NOTCH2	NOTCH	Cell-Cell Contact	PMID: 22353464
EC5	IMC5	JAG2	NOTCH2	0.0367821	0	JAG2_NOTCH2	JAG2 - NOTCH2	NOTCH	Cell-Cell Contact	PMID: 22353464
EC3	IMC6	JAG2	NOTCH2	0.00989773	0	JAG2_NOTCH2	JAG2 - NOTCH2	NOTCH	Cell-Cell Contact	PMID: 22353464
EC5	IMC6	JAG2	NOTCH2	0.0547826	0	JAG2_NOTCH2	JAG2 - NOTCH2	NOTCH	Cell-Cell Contact	PMID: 22353464
EC4	ASPC2	DLL1	NOTCH2	0.00551915	0	DLL1_NOTCH2	DLL1 - NOTCH2	NOTCH	Cell-Cell Contact	PMID: 22353464
EC4	IMC2	DLL1	NOTCH2	0.0229611	0	DLL1_NOTCH2	DLL1 - NOTCH2	NOTCH	Cell-Cell Contact	PMID: 22353464
EC4	IMC3	DLL1	NOTCH2	0.00789428	0	DLL1_NOTCH2	DLL1 - NOTCH2	NOTCH	Cell-Cell Contact	PMID: 22353464
EC4	IMC4	DLL1	NOTCH2	0.00774176	0	DLL1_NOTCH2	DLL1 - NOTCH2	NOTCH	Cell-Cell Contact	PMID: 22353464
EC4	IMC5	DLL1	NOTCH2	0.00607842	0	DLL1_NOTCH2	DLL1 - NOTCH2	NOTCH	Cell-Cell Contact	PMID: 22353464
EC4	IMC6	DLL1	NOTCH2	0.00919656	0	DLL1_NOTCH2	DLL1 - NOTCH2	NOTCH	Cell-Cell Contact	PMID: 22353464
EC1	ASPC2	PDGFB	PDGFRA	0.00771108	0	PDGFB_PDGFRA	PDGFB - PDGFRA	PDGF	Secreted Signaling	PMID: 15207812				APP	35
EC3	ASPC2	PDGFB	PDGFRA	0.0152333	0	PDGFB_PDGFRA	PDGFB - PDGFRA	PDGF	Secreted Signaling	PMID: 15207812				JAM	26
EC5	ASPC2	PDGFB	PDGFRA	0.00783129	0	PDGFB_PDGFRA	PDGFB - PDGFRA	PDGF	Secreted Signaling	PMID: 15207812				THBS	24
EC1	PE/SMC	PDGFB	PDGFRB	0.00546065	0	PDGFB_PDGFRB	PDGFB - PDGFRB	PDGF	Secreted Signaling	PMID: 15207812				CD46	24
EC3	PE/SMC	PDGFB	PDGFRB	0.0108473	0	PDGFB_PDGFRB	PDGFB - PDGFRB	PDGF	Secreted Signaling	PMID: 15207812				ANGPTL	20
EC5	PE/SMC	PDGFB	PDGFRB	0.00554339	0	PDGFB_PDGFRB	PDGFB - PDGFRB	PDGF	Secreted Signaling	PMID: 15207812				CADM	16
EC3	ASPC2	PDGFC	PDGFRA	0.0052012	0	PDGFC_PDGFRA	PDGFC - PDGFRA	PDGF	Secreted Signaling	PMID: 15207812				PECAM1	16
EC5	ASPC2	PDGFC	PDGFRA	0.0131401	0	PDGFC_PDGFRA	PDGFC - PDGFRA	PDGF	Secreted Signaling	PMID: 15207812				CD45	12
PE/SMC	ASPC2	PDGFC	PDGFRA	0.0210047	0	PDGFC_PDGFRA	PDGFC - PDGFRA	PDGF	Secreted Signaling	PMID: 15207812				PDGF	11
ASPC2	PE/SMC	PDGFD	PDGFRB	0.00627445	0	PDGFD_PDGFRB	PDGFD - PDGFRB	PDGF	Secreted Signaling	PMID: 15207812				FGF	9
EC5	PE/SMC	PDGFD	PDGFRB	0.0054065	0	PDGFD_PDGFRB	PDGFD - PDGFRB	PDGF	Secreted Signaling	PMID: 15207812				ADGRE5	9
EC1	EC1	PECAM1	PECAM1	0.015736	0	PECAM1_PECAM1	PECAM1 - PECAM1	PECAM1	Cell-Cell Contact	KEGG: hsa04514
EC3	EC1	PECAM1	PECAM1	0.0344535	0	PECAM1_PECAM1	PECAM1 - PECAM1	PECAM1	Cell-Cell Contact	KEGG: hsa04514
EC4	EC1	PECAM1	PECAM1	0.0407774	0	PECAM1_PECAM1	PECAM1 - PECAM1	PECAM1	Cell-Cell Contact	KEGG: hsa04514
EC5	EC1	PECAM1	PECAM1	0.0426868	0	PECAM1_PECAM1	PECAM1 - PECAM1	PECAM1	Cell-Cell Contact	KEGG: hsa04514
EC1	EC3	PECAM1	PECAM1	0.0344535	0	PECAM1_PECAM1	PECAM1 - PECAM1	PECAM1	Cell-Cell Contact	KEGG: hsa04514
EC3	EC3	PECAM1	PECAM1	0.0737663	0	PECAM1_PECAM1	PECAM1 - PECAM1	PECAM1	Cell-Cell Contact	KEGG: hsa04514
EC4	EC3	PECAM1	PECAM1	0.0866584	0	PECAM1_PECAM1	PECAM1 - PECAM1	PECAM1	Cell-Cell Contact	KEGG: hsa04514
EC5	EC3	PECAM1	PECAM1	0.0905134	0	PECAM1_PECAM1	PECAM1 - PECAM1	PECAM1	Cell-Cell Contact	KEGG: hsa04514
EC1	EC4	PECAM1	PECAM1	0.0407774	0	PECAM1_PECAM1	PECAM1 - PECAM1	PECAM1	Cell-Cell Contact	KEGG: hsa04514
EC3	EC4	PECAM1	PECAM1	0.0866584	0	PECAM1_PECAM1	PECAM1 - PECAM1	PECAM1	Cell-Cell Contact	KEGG: hsa04514
EC4	EC4	PECAM1	PECAM1	0.101557	0	PECAM1_PECAM1	PECAM1 - PECAM1	PECAM1	Cell-Cell Contact	KEGG: hsa04514
EC5	EC4	PECAM1	PECAM1	0.105997	0	PECAM1_PECAM1	PECAM1 - PECAM1	PECAM1	Cell-Cell Contact	KEGG: hsa04514
EC1	EC5	PECAM1	PECAM1	0.0426868	0	PECAM1_PECAM1	PECAM1 - PECAM1	PECAM1	Cell-Cell Contact	KEGG: hsa04514
EC3	EC5	PECAM1	PECAM1	0.0905134	0	PECAM1_PECAM1	PECAM1 - PECAM1	PECAM1	Cell-Cell Contact	KEGG: hsa04514
EC4	EC5	PECAM1	PECAM1	0.105997	0	PECAM1_PECAM1	PECAM1 - PECAM1	PECAM1	Cell-Cell Contact	KEGG: hsa04514
EC5	EC5	PECAM1	PECAM1	0.110609	0	PECAM1_PECAM1	PECAM1 - PECAM1	PECAM1	Cell-Cell Contact	KEGG: hsa04514
ASPC2	ASPC2	PTPRM	PTPRM	0.0064041	0.04	PTPRM_PTPRM	PTPRM - PTPRM	PTPRM	Cell-Cell Contact	KEGG: hsa04514
EC1	ASPC2	PTPRM	PTPRM	0.0136326	0	PTPRM_PTPRM	PTPRM - PTPRM	PTPRM	Cell-Cell Contact	KEGG: hsa04514
EC3	ASPC2	PTPRM	PTPRM	0.0341015	0	PTPRM_PTPRM	PTPRM - PTPRM	PTPRM	Cell-Cell Contact	KEGG: hsa04514
EC4	ASPC2	PTPRM	PTPRM	0.0369793	0	PTPRM_PTPRM	PTPRM - PTPRM	PTPRM	Cell-Cell Contact	KEGG: hsa04514
EC5	ASPC2	PTPRM	PTPRM	0.0573873	0	PTPRM_PTPRM	PTPRM - PTPRM	PTPRM	Cell-Cell Contact	KEGG: hsa04514
PE/SMC	ASPC2	PTPRM	PTPRM	0.00861999	0	PTPRM_PTPRM	PTPRM - PTPRM	PTPRM	Cell-Cell Contact	KEGG: hsa04514
ASPC2	EC1	PTPRM	PTPRM	0.0136326	0	PTPRM_PTPRM	PTPRM - PTPRM	PTPRM	Cell-Cell Contact	KEGG: hsa04514
EC1	EC1	PTPRM	PTPRM	0.0287837	0	PTPRM_PTPRM	PTPRM - PTPRM	PTPRM	Cell-Cell Contact	KEGG: hsa04514
EC3	EC1	PTPRM	PTPRM	0.0703784	0	PTPRM_PTPRM	PTPRM - PTPRM	PTPRM	Cell-Cell Contact	KEGG: hsa04514
EC4	EC1	PTPRM	PTPRM	0.0760764	0	PTPRM_PTPRM	PTPRM - PTPRM	PTPRM	Cell-Cell Contact	KEGG: hsa04514
EC5	EC1	PTPRM	PTPRM	0.115474	0	PTPRM_PTPRM	PTPRM - PTPRM	PTPRM	Cell-Cell Contact	KEGG: hsa04514
PE/SMC	EC1	PTPRM	PTPRM	0.0183035	0	PTPRM_PTPRM	PTPRM - PTPRM	PTPRM	Cell-Cell Contact	KEGG: hsa04514
ASPC2	EC3	PTPRM	PTPRM	0.0341015	0	PTPRM_PTPRM	PTPRM - PTPRM	PTPRM	Cell-Cell Contact	KEGG: hsa04514
EC1	EC3	PTPRM	PTPRM	0.0703784	0	PTPRM_PTPRM	PTPRM - PTPRM	PTPRM	Cell-Cell Contact	KEGG: hsa04514
EC3	EC3	PTPRM	PTPRM	0.162052	0	PTPRM_PTPRM	PTPRM - PTPRM	PTPRM	Cell-Cell Contact	KEGG: hsa04514
EC4	EC3	PTPRM	PTPRM	0.173784	0	PTPRM_PTPRM	PTPRM - PTPRM	PTPRM	Cell-Cell Contact	KEGG: hsa04514
EC5	EC3	PTPRM	PTPRM	0.250085	0	PTPRM_PTPRM	PTPRM - PTPRM	PTPRM	Cell-Cell Contact	KEGG: hsa04514
PE/SMC	EC3	PTPRM	PTPRM	0.0454625	0	PTPRM_PTPRM	PTPRM - PTPRM	PTPRM	Cell-Cell Contact	KEGG: hsa04514
ASPC2	EC4	PTPRM	PTPRM	0.0369793	0	PTPRM_PTPRM	PTPRM - PTPRM	PTPRM	Cell-Cell Contact	KEGG: hsa04514
EC1	EC4	PTPRM	PTPRM	0.0760764	0	PTPRM_PTPRM	PTPRM - PTPRM	PTPRM	Cell-Cell Contact	KEGG: hsa04514
EC3	EC4	PTPRM	PTPRM	0.173784	0	PTPRM_PTPRM	PTPRM - PTPRM	PTPRM	Cell-Cell Contact	KEGG: hsa04514
EC4	EC4	PTPRM	PTPRM	0.186177	0	PTPRM_PTPRM	PTPRM - PTPRM	PTPRM	Cell-Cell Contact	KEGG: hsa04514
EC5	EC4	PTPRM	PTPRM	0.266167	0	PTPRM_PTPRM	PTPRM - PTPRM	PTPRM	Cell-Cell Contact	KEGG: hsa04514
PE/SMC	EC4	PTPRM	PTPRM	0.0492501	0	PTPRM_PTPRM	PTPRM - PTPRM	PTPRM	Cell-Cell Contact	KEGG: hsa04514
ASPC2	EC5	PTPRM	PTPRM	0.0573873	0	PTPRM_PTPRM	PTPRM - PTPRM	PTPRM	Cell-Cell Contact	KEGG: hsa04514
EC1	EC5	PTPRM	PTPRM	0.115474	0	PTPRM_PTPRM	PTPRM - PTPRM	PTPRM	Cell-Cell Contact	KEGG: hsa04514
EC3	EC5	PTPRM	PTPRM	0.250085	0	PTPRM_PTPRM	PTPRM - PTPRM	PTPRM	Cell-Cell Contact	KEGG: hsa04514
EC4	EC5	PTPRM	PTPRM	0.266167	0	PTPRM_PTPRM	PTPRM - PTPRM	PTPRM	Cell-Cell Contact	KEGG: hsa04514
EC5	EC5	PTPRM	PTPRM	0.365105	0	PTPRM_PTPRM	PTPRM - PTPRM	PTPRM	Cell-Cell Contact	KEGG: hsa04514
PE/SMC	EC5	PTPRM	PTPRM	0.0758964	0	PTPRM_PTPRM	PTPRM - PTPRM	PTPRM	Cell-Cell Contact	KEGG: hsa04514
ASPC2	PE/SMC	PTPRM	PTPRM	0.00861999	0	PTPRM_PTPRM	PTPRM - PTPRM	PTPRM	Cell-Cell Contact	KEGG: hsa04514
EC1	PE/SMC	PTPRM	PTPRM	0.0183035	0	PTPRM_PTPRM	PTPRM - PTPRM	PTPRM	Cell-Cell Contact	KEGG: hsa04514
EC3	PE/SMC	PTPRM	PTPRM	0.0454625	0	PTPRM_PTPRM	PTPRM - PTPRM	PTPRM	Cell-Cell Contact	KEGG: hsa04514
EC4	PE/SMC	PTPRM	PTPRM	0.0492501	0	PTPRM_PTPRM	PTPRM - PTPRM	PTPRM	Cell-Cell Contact	KEGG: hsa04514
EC5	PE/SMC	PTPRM	PTPRM	0.0758964	0	PTPRM_PTPRM	PTPRM - PTPRM	PTPRM	Cell-Cell Contact	KEGG: hsa04514
PE/SMC	PE/SMC	PTPRM	PTPRM	0.0115937	0	PTPRM_PTPRM	PTPRM - PTPRM	PTPRM	Cell-Cell Contact	KEGG: hsa04514
ASPC2	EC3	SEMA3C	NRP1_PLXNA2	0.0215533	0	SEMA3C_NRP1_PLXNA2	SEMA3C - (NRP1+PLXNA2)	SEMA3	Secreted Signaling	PMID: 27533782
ASPC2	EC4	SEMA3C	NRP1_PLXNA2	0.0113818	0	SEMA3C_NRP1_PLXNA2	SEMA3C - (NRP1+PLXNA2)	SEMA3	Secreted Signaling	PMID: 27533782
ASPC2	EC5	SEMA3C	NRP1_PLXNA2	0.0370716	0	SEMA3C_NRP1_PLXNA2	SEMA3C - (NRP1+PLXNA2)	SEMA3	Secreted Signaling	PMID: 27533782
ASPC2	IMC3	SEMA3C	NRP1_PLXNA2	0.0138008	0	SEMA3C_NRP1_PLXNA2	SEMA3C - (NRP1+PLXNA2)	SEMA3	Secreted Signaling	PMID: 27533782
EC3	EC3	SEMA6A	PLXNA2	0.0039797	0	SEMA6A_PLXNA2	SEMA6A - PLXNA2	SEMA6	Cell-Cell Contact	PMID: 27533782
EC4	EC3	SEMA6A	PLXNA2	0.00842848	0	SEMA6A_PLXNA2	SEMA6A - PLXNA2	SEMA6	Cell-Cell Contact	PMID: 27533782
EC3	EC4	SEMA6A	PLXNA2	0.00332119	0	SEMA6A_PLXNA2	SEMA6A - PLXNA2	SEMA6	Cell-Cell Contact	PMID: 27533782
EC4	EC4	SEMA6A	PLXNA2	0.00703905	0	SEMA6A_PLXNA2	SEMA6A - PLXNA2	SEMA6	Cell-Cell Contact	PMID: 27533782
EC3	EC5	SEMA6A	PLXNA2	0.0186115	0	SEMA6A_PLXNA2	SEMA6A - PLXNA2	SEMA6	Cell-Cell Contact	PMID: 27533782
EC4	EC5	SEMA6A	PLXNA2	0.0387797	0	SEMA6A_PLXNA2	SEMA6A - PLXNA2	SEMA6	Cell-Cell Contact	PMID: 27533782
EC3	IMC3	SEMA6A	PLXNA2	0.00471891	0	SEMA6A_PLXNA2	SEMA6A - PLXNA2	SEMA6	Cell-Cell Contact	PMID: 27533782
EC4	IMC3	SEMA6A	PLXNA2	0.00998573	0	SEMA6A_PLXNA2	SEMA6A - PLXNA2	SEMA6	Cell-Cell Contact	PMID: 27533782
ASPC1	EC3	TNXB	ITGA9_ITGB1	0.0111515	0	TNXB_ITGA9_ITGB1	TNXB - (ITGA9+ITGB1)	TENASCIN	ECM-Receptor	KEGG: hsa04512
ASPC2	EC3	TNXB	ITGA9_ITGB1	0.015284	0	TNXB_ITGA9_ITGB1	TNXB - (ITGA9+ITGB1)	TENASCIN	ECM-Receptor	KEGG: hsa04512
ASPC1	EC5	TNXB	ITGA9_ITGB1	0.00937525	0	TNXB_ITGA9_ITGB1	TNXB - (ITGA9+ITGB1)	TENASCIN	ECM-Receptor	KEGG: hsa04512
ASPC2	EC5	TNXB	ITGA9_ITGB1	0.012858	0	TNXB_ITGA9_ITGB1	TNXB - (ITGA9+ITGB1)	TENASCIN	ECM-Receptor	KEGG: hsa04512
AD2	AD1	THBS1	CD36	0.0697717	0	THBS1_CD36	THBS1 - CD36	THBS	ECM-Receptor	KEGG: hsa04512
AD2	AD2	THBS1	CD36	0.0762918	0	THBS1_CD36	THBS1 - CD36	THBS	ECM-Receptor	KEGG: hsa04512
AD2	ASPC1	THBS1	CD36	0.0564757	0	THBS1_CD36	THBS1 - CD36	THBS	ECM-Receptor	KEGG: hsa04512
AD2	ASPC2	THBS1	CD36	0.0542772	0	THBS1_CD36	THBS1 - CD36	THBS	ECM-Receptor	KEGG: hsa04512
AD2	EC1	THBS1	CD36	0.0992086	0	THBS1_CD36	THBS1 - CD36	THBS	ECM-Receptor	KEGG: hsa04512
AD2	EC2	THBS1	CD36	0.0771564	0	THBS1_CD36	THBS1 - CD36	THBS	ECM-Receptor	KEGG: hsa04512
AD2	EC3	THBS1	CD36	0.104998	0	THBS1_CD36	THBS1 - CD36	THBS	ECM-Receptor	KEGG: hsa04512
AD2	EC4	THBS1	CD36	0.0731876	0	THBS1_CD36	THBS1 - CD36	THBS	ECM-Receptor	KEGG: hsa04512
AD2	EC5	THBS1	CD36	0.077995	0	THBS1_CD36	THBS1 - CD36	THBS	ECM-Receptor	KEGG: hsa04512
AD2	PE/SMC	THBS1	CD36	0.0908847	0	THBS1_CD36	THBS1 - CD36	THBS	ECM-Receptor	KEGG: hsa04512
AD2	IMC1	THBS1	CD36	0.0608499	0	THBS1_CD36	THBS1 - CD36	THBS	ECM-Receptor	KEGG: hsa04512
AD2	IMC2	THBS1	CD36	0.0797153	0	THBS1_CD36	THBS1 - CD36	THBS	ECM-Receptor	KEGG: hsa04512
AD2	IMC3	THBS1	CD36	0.0521847	0	THBS1_CD36	THBS1 - CD36	THBS	ECM-Receptor	KEGG: hsa04512
AD2	IMC4	THBS1	CD36	0.0500443	0	THBS1_CD36	THBS1 - CD36	THBS	ECM-Receptor	KEGG: hsa04512
AD2	IMC5	THBS1	CD36	0.0432404	0	THBS1_CD36	THBS1 - CD36	THBS	ECM-Receptor	KEGG: hsa04512
AD2	IMC6	THBS1	CD36	0.0687509	0	THBS1_CD36	THBS1 - CD36	THBS	ECM-Receptor	KEGG: hsa04512
AD2	EC1	THBS1	CD47	0.0121992	0	THBS1_CD47	THBS1 - CD47	THBS	ECM-Receptor	KEGG: hsa04512
AD2	EC3	THBS1	CD47	0.0195756	0	THBS1_CD47	THBS1 - CD47	THBS	ECM-Receptor	KEGG: hsa04512
AD2	EC4	THBS1	CD47	0.0314749	0	THBS1_CD47	THBS1 - CD47	THBS	ECM-Receptor	KEGG: hsa04512
AD2	EC5	THBS1	CD47	0.0450811	0	THBS1_CD47	THBS1 - CD47	THBS	ECM-Receptor	KEGG: hsa04512
AD2	IMC2	THBS1	CD47	0.0126462	0	THBS1_CD47	THBS1 - CD47	THBS	ECM-Receptor	KEGG: hsa04512
AD2	IMC4	THBS1	CD47	0.0184953	0	THBS1_CD47	THBS1 - CD47	THBS	ECM-Receptor	KEGG: hsa04512
AD2	IMC5	THBS1	CD47	0.0137594	0	THBS1_CD47	THBS1 - CD47	THBS	ECM-Receptor	KEGG: hsa04512
AD2	IMC6	THBS1	CD47	0.00644885	0	THBS1_CD47	THBS1 - CD47	THBS	ECM-Receptor	KEGG: hsa04512
AD1	EC1	VEGFA	FLT1	0.00824881	0	VEGFA_VEGFR1	VEGFA - VEGFR1	VEGF	Secreted Signaling	KEGG: hsa04370; PMID: 16633338				CDH5	9
AD2	EC1	VEGFA	FLT1	0.0109443	0	VEGFA_VEGFR1	VEGFA - VEGFR1	VEGF	Secreted Signaling	KEGG: hsa04370; PMID: 16633338				SEMA6	8
ASPC1	EC1	VEGFA	FLT1	0.00221635	0	VEGFA_VEGFR1	VEGFA - VEGFR1	VEGF	Secreted Signaling	KEGG: hsa04370; PMID: 16633338				IGF	6
EC2	EC1	VEGFA	FLT1	0.00226665	0	VEGFA_VEGFR1	VEGFA - VEGFR1	VEGF	Secreted Signaling	KEGG: hsa04370; PMID: 16633338				SEMA3	4
IMC1	EC1	VEGFA	FLT1	0.00192386	0	VEGFA_VEGFR1	VEGFA - VEGFR1	VEGF	Secreted Signaling	KEGG: hsa04370; PMID: 16633338				TENASCIN	4
AD1	EC3	VEGFA	FLT1	0.107082	0	VEGFA_VEGFR1	VEGFA - VEGFR1	VEGF	Secreted Signaling	KEGG: hsa04370; PMID: 16633338				CXCL	3
AD2	EC3	VEGFA	FLT1	0.137593	0	VEGFA_VEGFR1	VEGFA - VEGFR1	VEGF	Secreted Signaling	KEGG: hsa04370; PMID: 16633338				COMPLEMENT	3
ASPC1	EC3	VEGFA	FLT1	0.0310333	0	VEGFA_VEGFR1	VEGFA - VEGFR1	VEGF	Secreted Signaling	KEGG: hsa04370; PMID: 16633338				HGF	2
EC2	EC3	VEGFA	FLT1	0.0317169	0	VEGFA_VEGFR1	VEGFA - VEGFR1	VEGF	Secreted Signaling	KEGG: hsa04370; PMID: 16633338				EPHB	2
IMC1	EC3	VEGFA	FLT1	0.0270409	0	VEGFA_VEGFR1	VEGFA - VEGFR1	VEGF	Secreted Signaling	KEGG: hsa04370; PMID: 16633338				CCL	1
AD1	EC4	VEGFA	FLT1	0.122806	0	VEGFA_VEGFR1	VEGFA - VEGFR1	VEGF	Secreted Signaling	KEGG: hsa04370; PMID: 16633338				ESAM	1
AD2	EC4	VEGFA	FLT1	0.15701	0	VEGFA_VEGFR1	VEGFA - VEGFR1	VEGF	Secreted Signaling	KEGG: hsa04370; PMID: 16633338				MPZ	1
ASPC1	EC4	VEGFA	FLT1	0.036041	0	VEGFA_VEGFR1	VEGFA - VEGFR1	VEGF	Secreted Signaling	KEGG: hsa04370; PMID: 16633338				NECTIN	1
EC2	EC4	VEGFA	FLT1	0.0368306	0	VEGFA_VEGFR1	VEGFA - VEGFR1	VEGF	Secreted Signaling	KEGG: hsa04370; PMID: 16633338
IMC1	EC4	VEGFA	FLT1	0.0314252	0	VEGFA_VEGFR1	VEGFA - VEGFR1	VEGF	Secreted Signaling	KEGG: hsa04370; PMID: 16633338
AD1	EC5	VEGFA	FLT1	0.0613718	0	VEGFA_VEGFR1	VEGFA - VEGFR1	VEGF	Secreted Signaling	KEGG: hsa04370; PMID: 16633338
AD2	EC5	VEGFA	FLT1	0.0800259	0	VEGFA_VEGFR1	VEGFA - VEGFR1	VEGF	Secreted Signaling	KEGG: hsa04370; PMID: 16633338
ASPC1	EC5	VEGFA	FLT1	0.0171621	0	VEGFA_VEGFR1	VEGFA - VEGFR1	VEGF	Secreted Signaling	KEGG: hsa04370; PMID: 16633338
EC2	EC5	VEGFA	FLT1	0.0175457	0	VEGFA_VEGFR1	VEGFA - VEGFR1	VEGF	Secreted Signaling	KEGG: hsa04370; PMID: 16633338
IMC1	EC5	VEGFA	FLT1	0.0149267	0	VEGFA_VEGFR1	VEGFA - VEGFR1	VEGF	Secreted Signaling	KEGG: hsa04370; PMID: 16633338
AD1	EC1	VEGFA	KDR	0.0668908	0	VEGFA_VEGFR2	VEGFA - VEGFR2	VEGF	Secreted Signaling	KEGG: hsa04370; PMID: 16633338
AD2	EC1	VEGFA	KDR	0.0870668	0	VEGFA_VEGFR2	VEGFA - VEGFR2	VEGF	Secreted Signaling	KEGG: hsa04370; PMID: 16633338
ASPC1	EC1	VEGFA	KDR	0.018785	0	VEGFA_VEGFR2	VEGFA - VEGFR2	VEGF	Secreted Signaling	KEGG: hsa04370; PMID: 16633338
EC2	EC1	VEGFA	KDR	0.0192041	0	VEGFA_VEGFR2	VEGFA - VEGFR2	VEGF	Secreted Signaling	KEGG: hsa04370; PMID: 16633338
IMC1	EC1	VEGFA	KDR	0.0163417	0	VEGFA_VEGFR2	VEGFA - VEGFR2	VEGF	Secreted Signaling	KEGG: hsa04370; PMID: 16633338
AD1	EC3	VEGFA	KDR	0.147799	0	VEGFA_VEGFR2	VEGFA - VEGFR2	VEGF	Secreted Signaling	KEGG: hsa04370; PMID: 16633338
AD2	EC3	VEGFA	KDR	0.187475	0	VEGFA_VEGFR2	VEGFA - VEGFR2	VEGF	Secreted Signaling	KEGG: hsa04370; PMID: 16633338
ASPC1	EC3	VEGFA	KDR	0.0442668	0	VEGFA_VEGFR2	VEGFA - VEGFR2	VEGF	Secreted Signaling	KEGG: hsa04370; PMID: 16633338
EC2	EC3	VEGFA	KDR	0.0452282	0	VEGFA_VEGFR2	VEGFA - VEGFR2	VEGF	Secreted Signaling	KEGG: hsa04370; PMID: 16633338
IMC1	EC3	VEGFA	KDR	0.0386398	0	VEGFA_VEGFR2	VEGFA - VEGFR2	VEGF	Secreted Signaling	KEGG: hsa04370; PMID: 16633338
AD1	EC4	VEGFA	KDR	0.0318311	0	VEGFA_VEGFR2	VEGFA - VEGFR2	VEGF	Secreted Signaling	KEGG: hsa04370; PMID: 16633338
AD2	EC4	VEGFA	KDR	0.0419071	0	VEGFA_VEGFR2	VEGFA - VEGFR2	VEGF	Secreted Signaling	KEGG: hsa04370; PMID: 16633338
ASPC1	EC4	VEGFA	KDR	0.00870397	0	VEGFA_VEGFR2	VEGFA - VEGFR2	VEGF	Secreted Signaling	KEGG: hsa04370; PMID: 16633338
EC2	EC4	VEGFA	KDR	0.00890019	0	VEGFA_VEGFR2	VEGFA - VEGFR2	VEGF	Secreted Signaling	KEGG: hsa04370; PMID: 16633338
IMC1	EC4	VEGFA	KDR	0.00756178	0	VEGFA_VEGFR2	VEGFA - VEGFR2	VEGF	Secreted Signaling	KEGG: hsa04370; PMID: 16633338
AD1	EC5	VEGFA	KDR	0.0398225	0	VEGFA_VEGFR2	VEGFA - VEGFR2	VEGF	Secreted Signaling	KEGG: hsa04370; PMID: 16633338
AD2	EC5	VEGFA	KDR	0.0522916	0	VEGFA_VEGFR2	VEGFA - VEGFR2	VEGF	Secreted Signaling	KEGG: hsa04370; PMID: 16633338
ASPC1	EC5	VEGFA	KDR	0.0109549	0	VEGFA_VEGFR2	VEGFA - VEGFR2	VEGF	Secreted Signaling	KEGG: hsa04370; PMID: 16633338
EC2	EC5	VEGFA	KDR	0.0112013	0	VEGFA_VEGFR2	VEGFA - VEGFR2	VEGF	Secreted Signaling	KEGG: hsa04370; PMID: 16633338
IMC1	EC5	VEGFA	KDR	0.00952014	0	VEGFA_VEGFR2	VEGFA - VEGFR2	VEGF	Secreted Signaling	KEGG: hsa04370; PMID: 16633338
EC4	EC1	VEGFC	KDR	0.0176406	0	VEGFC_VEGFR2	VEGFC - VEGFR2	VEGF	Secreted Signaling	KEGG: hsa04370; PMID: 16633338
EC4	EC3	VEGFC	KDR	0.0416359	0	VEGFC_VEGFR2	VEGFC - VEGFR2	VEGF	Secreted Signaling	KEGG: hsa04370; PMID: 16633338
EC4	EC4	VEGFC	KDR	0.00816861	0	VEGFC_VEGFR2	VEGFC - VEGFR2	VEGF	Secreted Signaling	KEGG: hsa04370; PMID: 16633338
EC4	EC5	VEGFC	KDR	0.0102825	0	VEGFC_VEGFR2	VEGFC - VEGFR2	VEGF	Secreted Signaling	KEGG: hsa04370; PMID: 16633338
AD1	EC1	VEGFA	FLT1_KDR	0.0249348	0	VEGFA_VEGFR1R2	VEGFA - VEGFR1R2	VEGF	Secreted Signaling	PMID: 16633338
AD2	EC1	VEGFA	FLT1_KDR	0.032902	0	VEGFA_VEGFR1R2	VEGFA - VEGFR1R2	VEGF	Secreted Signaling	PMID: 16633338
ASPC1	EC1	VEGFA	FLT1_KDR	0.00678313	0	VEGFA_VEGFR1R2	VEGFA - VEGFR1R2	VEGF	Secreted Signaling	PMID: 16633338
EC2	EC1	VEGFA	FLT1_KDR	0.00693635	0	VEGFA_VEGFR1R2	VEGFA - VEGFR1R2	VEGF	Secreted Signaling	PMID: 16633338
IMC1	EC1	VEGFA	FLT1_KDR	0.00589151	0	VEGFA_VEGFR1R2	VEGFA - VEGFR1R2	VEGF	Secreted Signaling	PMID: 16633338
AD1	EC3	VEGFA	FLT1_KDR	0.139791	0	VEGFA_VEGFR1R2	VEGFA - VEGFR1R2	VEGF	Secreted Signaling	PMID: 16633338
AD2	EC3	VEGFA	FLT1_KDR	0.177766	0	VEGFA_VEGFR1R2	VEGFA - VEGFR1R2	VEGF	Secreted Signaling	PMID: 16633338
ASPC1	EC3	VEGFA	FLT1_KDR	0.0415946	0	VEGFA_VEGFR1R2	VEGFA - VEGFR1R2	VEGF	Secreted Signaling	PMID: 16633338
EC2	EC3	VEGFA	FLT1_KDR	0.0425005	0	VEGFA_VEGFR1R2	VEGFA - VEGFR1R2	VEGF	Secreted Signaling	PMID: 16633338
IMC1	EC3	VEGFA	FLT1_KDR	0.0362943	0	VEGFA_VEGFR1R2	VEGFA - VEGFR1R2	VEGF	Secreted Signaling	PMID: 16633338
AD1	EC4	VEGFA	FLT1_KDR	0.0660993	0	VEGFA_VEGFR1R2	VEGFA - VEGFR1R2	VEGF	Secreted Signaling	PMID: 16633338
AD2	EC4	VEGFA	FLT1_KDR	0.0860586	0	VEGFA_VEGFR1R2	VEGFA - VEGFR1R2	VEGF	Secreted Signaling	PMID: 16633338
ASPC1	EC4	VEGFA	FLT1_KDR	0.0185514	0	VEGFA_VEGFR1R2	VEGFA - VEGFR1R2	VEGF	Secreted Signaling	PMID: 16633338
EC2	EC4	VEGFA	FLT1_KDR	0.0189654	0	VEGFA_VEGFR1R2	VEGFA - VEGFR1R2	VEGF	Secreted Signaling	PMID: 16633338
IMC1	EC4	VEGFA	FLT1_KDR	0.016138	0	VEGFA_VEGFR1R2	VEGFA - VEGFR1R2	VEGF	Secreted Signaling	PMID: 16633338
AD1	EC5	VEGFA	FLT1_KDR	0.0534012	0	VEGFA_VEGFR1R2	VEGFA - VEGFR1R2	VEGF	Secreted Signaling	PMID: 16633338
AD2	EC5	VEGFA	FLT1_KDR	0.0698127	0	VEGFA_VEGFR1R2	VEGFA - VEGFR1R2	VEGF	Secreted Signaling	PMID: 16633338
ASPC1	EC5	VEGFA	FLT1_KDR	0.0148424	0	VEGFA_VEGFR1R2	VEGFA - VEGFR1R2	VEGF	Secreted Signaling	PMID: 16633338
EC2	EC5	VEGFA	FLT1_KDR	0.0151749	0	VEGFA_VEGFR1R2	VEGFA - VEGFR1R2	VEGF	Secreted Signaling	PMID: 16633338
IMC1	EC5	VEGFA	FLT1_KDR	0.0129052	0	VEGFA_VEGFR1R2	VEGFA - VEGFR1R2	VEGF	Secreted Signaling	PMID: 16633338

## Sheet: NK_VAT_CellChat
source	target	ligand	receptor	prob	pval	interaction_name	interaction_name_2	pathway_name	annotation	evidence					Pathway	Count
EC3	ASPC2	PDGFB	PDGFRA	0.00476905	0	PDGFB_PDGFRA	PDGFB - PDGFRA	PDGF	Secreted Signaling	PMID: 15207812					APP	69
AD1	EC1	VEGFA	KDR	0.0717643	0	VEGFA_VEGFR2	VEGFA - VEGFR2	VEGF	Secreted Signaling	KEGG: hsa04370; PMID: 16633338					VEGF	44
AD2	EC1	VEGFA	KDR	0.092392	0	VEGFA_VEGFR2	VEGFA - VEGFR2	VEGF	Secreted Signaling	KEGG: hsa04370; PMID: 16633338					LAMININ	42
AD3	EC1	VEGFA	KDR	0.0193113	0	VEGFA_VEGFR2	VEGFA - VEGFR2	VEGF	Secreted Signaling	KEGG: hsa04370; PMID: 16633338					ANGPTL	20
ASPC1	EC1	VEGFA	KDR	0.0573798	0	VEGFA_VEGFR2	VEGFA - VEGFR2	VEGF	Secreted Signaling	KEGG: hsa04370; PMID: 16633338					THBS	19
EC2	EC1	VEGFA	KDR	0.0228255	0	VEGFA_VEGFR2	VEGFA - VEGFR2	VEGF	Secreted Signaling	KEGG: hsa04370; PMID: 16633338					CALCR	17
EC3	EC1	VEGFA	KDR	0.012912	0	VEGFA_VEGFR2	VEGFA - VEGFR2	VEGF	Secreted Signaling	KEGG: hsa04370; PMID: 16633338					CD99	16
PE/SMC	EC1	VEGFA	KDR	0.0182654	0	VEGFA_VEGFR2	VEGFA - VEGFR2	VEGF	Secreted Signaling	KEGG: hsa04370; PMID: 16633338					CDH5	16
IMC1	EC1	VEGFA	KDR	0.0560232	0	VEGFA_VEGFR2	VEGFA - VEGFR2	VEGF	Secreted Signaling	KEGG: hsa04370; PMID: 16633338					PECAM1	16
IMC2	EC1	VEGFA	KDR	0.0176324	0	VEGFA_VEGFR2	VEGFA - VEGFR2	VEGF	Secreted Signaling	KEGG: hsa04370; PMID: 16633338					CD46	12
IMC4	EC1	VEGFA	KDR	0.0214105	0	VEGFA_VEGFR2	VEGFA - VEGFR2	VEGF	Secreted Signaling	KEGG: hsa04370; PMID: 16633338					CCL	6
IMC6	EC1	VEGFA	KDR	0.0223242	0	VEGFA_VEGFR2	VEGFA - VEGFR2	VEGF	Secreted Signaling	KEGG: hsa04370; PMID: 16633338					GAS	6
AD1	EC3	VEGFA	KDR	0.057462	0	VEGFA_VEGFR2	VEGFA - VEGFR2	VEGF	Secreted Signaling	KEGG: hsa04370; PMID: 16633338					JAM	4
AD2	EC3	VEGFA	KDR	0.0743077	0	VEGFA_VEGFR2	VEGFA - VEGFR2	VEGF	Secreted Signaling	KEGG: hsa04370; PMID: 16633338					SPP1	3
AD3	EC3	VEGFA	KDR	0.0152904	0	VEGFA_VEGFR2	VEGFA - VEGFR2	VEGF	Secreted Signaling	KEGG: hsa04370; PMID: 16633338					GALECTIN	3
ASPC1	EC3	VEGFA	KDR	0.0458028	0	VEGFA_VEGFR2	VEGFA - VEGFR2	VEGF	Secreted Signaling	KEGG: hsa04370; PMID: 16633338					CD45	3
EC2	EC3	VEGFA	KDR	0.0180864	0	VEGFA_VEGFR2	VEGFA - VEGFR2	VEGF	Secreted Signaling	KEGG: hsa04370; PMID: 16633338					CXCL	2
EC3	EC3	VEGFA	KDR	0.0102097	0	VEGFA_VEGFR2	VEGFA - VEGFR2	VEGF	Secreted Signaling	KEGG: hsa04370; PMID: 16633338					PDGF	1
PE/SMC	EC3	VEGFA	KDR	0.0144591	0	VEGFA_VEGFR2	VEGFA - VEGFR2	VEGF	Secreted Signaling	KEGG: hsa04370; PMID: 16633338					CSF	1
IMC1	EC3	VEGFA	KDR	0.0447069	0	VEGFA_VEGFR2	VEGFA - VEGFR2	VEGF	Secreted Signaling	KEGG: hsa04370; PMID: 16633338					ESAM	1
IMC2	EC3	VEGFA	KDR	0.0139562	0	VEGFA_VEGFR2	VEGFA - VEGFR2	VEGF	Secreted Signaling	KEGG: hsa04370; PMID: 16633338					PTPRM	1
IMC4	EC3	VEGFA	KDR	0.0169601	0	VEGFA_VEGFR2	VEGFA - VEGFR2	VEGF	Secreted Signaling	KEGG: hsa04370; PMID: 16633338
IMC6	EC3	VEGFA	KDR	0.0176873	0	VEGFA_VEGFR2	VEGFA - VEGFR2	VEGF	Secreted Signaling	KEGG: hsa04370; PMID: 16633338
AD1	EC4	VEGFA	KDR	0.0102197	0	VEGFA_VEGFR2	VEGFA - VEGFR2	VEGF	Secreted Signaling	KEGG: hsa04370; PMID: 16633338
AD2	EC4	VEGFA	KDR	0.0134128	0	VEGFA_VEGFR2	VEGFA - VEGFR2	VEGF	Secreted Signaling	KEGG: hsa04370; PMID: 16633338
AD3	EC4	VEGFA	KDR	0.00262294	0	VEGFA_VEGFR2	VEGFA - VEGFR2	VEGF	Secreted Signaling	KEGG: hsa04370; PMID: 16633338
ASPC1	EC4	VEGFA	KDR	0.00806409	0	VEGFA_VEGFR2	VEGFA - VEGFR2	VEGF	Secreted Signaling	KEGG: hsa04370; PMID: 16633338
EC2	EC4	VEGFA	KDR	0.00310989	0	VEGFA_VEGFR2	VEGFA - VEGFR2	VEGF	Secreted Signaling	KEGG: hsa04370; PMID: 16633338
EC3	EC4	VEGFA	KDR	0.00174393	0	VEGFA_VEGFR2	VEGFA - VEGFR2	VEGF	Secreted Signaling	KEGG: hsa04370; PMID: 16633338
PE/SMC	EC4	VEGFA	KDR	0.00247859	0	VEGFA_VEGFR2	VEGFA - VEGFR2	VEGF	Secreted Signaling	KEGG: hsa04370; PMID: 16633338
IMC1	EC4	VEGFA	KDR	0.0078637	0	VEGFA_VEGFR2	VEGFA - VEGFR2	VEGF	Secreted Signaling	KEGG: hsa04370; PMID: 16633338
IMC2	EC4	VEGFA	KDR	0.00239137	0	VEGFA_VEGFR2	VEGFA - VEGFR2	VEGF	Secreted Signaling	KEGG: hsa04370; PMID: 16633338
IMC4	EC4	VEGFA	KDR	0.00291345	0	VEGFA_VEGFR2	VEGFA - VEGFR2	VEGF	Secreted Signaling	KEGG: hsa04370; PMID: 16633338
IMC6	EC4	VEGFA	KDR	0.00304024	0	VEGFA_VEGFR2	VEGFA - VEGFR2	VEGF	Secreted Signaling	KEGG: hsa04370; PMID: 16633338
AD1	EC5	VEGFA	KDR	0.0552951	0	VEGFA_VEGFR2	VEGFA - VEGFR2	VEGF	Secreted Signaling	KEGG: hsa04370; PMID: 16633338
AD2	EC5	VEGFA	KDR	0.0715538	0	VEGFA_VEGFR2	VEGFA - VEGFR2	VEGF	Secreted Signaling	KEGG: hsa04370; PMID: 16633338
AD3	EC5	VEGFA	KDR	0.0146891	0	VEGFA_VEGFR2	VEGFA - VEGFR2	VEGF	Secreted Signaling	KEGG: hsa04370; PMID: 16633338
ASPC1	EC5	VEGFA	KDR	0.044055	0	VEGFA_VEGFR2	VEGFA - VEGFR2	VEGF	Secreted Signaling	KEGG: hsa04370; PMID: 16633338
EC2	EC5	VEGFA	KDR	0.017377	0	VEGFA_VEGFR2	VEGFA - VEGFR2	VEGF	Secreted Signaling	KEGG: hsa04370; PMID: 16633338
EC3	EC5	VEGFA	KDR	0.00980614	0	VEGFA_VEGFR2	VEGFA - VEGFR2	VEGF	Secreted Signaling	KEGG: hsa04370; PMID: 16633338
PE/SMC	EC5	VEGFA	KDR	0.0138899	0	VEGFA_VEGFR2	VEGFA - VEGFR2	VEGF	Secreted Signaling	KEGG: hsa04370; PMID: 16633338
IMC1	EC5	VEGFA	KDR	0.042999	0	VEGFA_VEGFR2	VEGFA - VEGFR2	VEGF	Secreted Signaling	KEGG: hsa04370; PMID: 16633338
IMC2	EC5	VEGFA	KDR	0.0134065	0	VEGFA_VEGFR2	VEGFA - VEGFR2	VEGF	Secreted Signaling	KEGG: hsa04370; PMID: 16633338
IMC4	EC5	VEGFA	KDR	0.0162941	0	VEGFA_VEGFR2	VEGFA - VEGFR2	VEGF	Secreted Signaling	KEGG: hsa04370; PMID: 16633338
IMC6	EC5	VEGFA	KDR	0.0169933	0	VEGFA_VEGFR2	VEGFA - VEGFR2	VEGF	Secreted Signaling	KEGG: hsa04370; PMID: 16633338
EC1	EC4	CCL14	ACKR1	0.0690789	0	CCL14_ACKR1	CCL14 - ACKR1	CCL	Secreted Signaling	PMID: 26740381
EC2	EC4	CCL14	ACKR1	0.0229189	0	CCL14_ACKR1	CCL14 - ACKR1	CCL	Secreted Signaling	PMID: 26740381
EC3	EC4	CCL14	ACKR1	0.074411	0	CCL14_ACKR1	CCL14 - ACKR1	CCL	Secreted Signaling	PMID: 26740381
EC4	EC4	CCL14	ACKR1	0.0266687	0	CCL14_ACKR1	CCL14 - ACKR1	CCL	Secreted Signaling	PMID: 26740381
EC5	EC4	CCL14	ACKR1	0.0681851	0	CCL14_ACKR1	CCL14 - ACKR1	CCL	Secreted Signaling	PMID: 26740381
PE/SMC	EC4	CCL14	ACKR1	0.0231877	0	CCL14_ACKR1	CCL14 - ACKR1	CCL	Secreted Signaling	PMID: 26740381
EC4	EC4	CXCL3	ACKR1	0.064608	0	CXCL3_ACKR1	CXCL3 - ACKR1	CXCL	Secreted Signaling	PMID: 26740381
EC5	EC4	CXCL3	ACKR1	0.0250507	0	CXCL3_ACKR1	CXCL3 - ACKR1	CXCL	Secreted Signaling	PMID: 26740381
AD2	IMC3	CSF1	CSF1R	0.0165274	0	CSF1_CSF1R	CSF1 - CSF1R	CSF	Secreted Signaling	KEGG: hsa04060
IMC1	EC4	SPP1	ITGA5_ITGB1	0.000859	0	SPP1_ITGA5_ITGB1	SPP1 - (ITGA5+ITGB1)	SPP1	Secreted Signaling	PMID: 21907263
IMC2	EC4	SPP1	ITGA5_ITGB1	0.0252502	0	SPP1_ITGA5_ITGB1	SPP1 - (ITGA5+ITGB1)	SPP1	Secreted Signaling	PMID: 21907263
IMC6	EC4	SPP1	ITGA5_ITGB1	0.0218614	0	SPP1_ITGA5_ITGB1	SPP1 - (ITGA5+ITGB1)	SPP1	Secreted Signaling	PMID: 21907263
EC2	EC4	ANGPTL4	ITGA5_ITGB1	0.00549542	0	ANGPTL4_ITGA5_ITGB1	ANGPTL4 - (ITGA5+ITGB1)	ANGPTL	Secreted Signaling	PMID: 30049845
EC3	EC4	ANGPTL4	ITGA5_ITGB1	0.00627978	0	ANGPTL4_ITGA5_ITGB1	ANGPTL4 - (ITGA5+ITGB1)	ANGPTL	Secreted Signaling	PMID: 30049845
EC4	EC4	ANGPTL4	ITGA5_ITGB1	0.00586505	0	ANGPTL4_ITGA5_ITGB1	ANGPTL4 - (ITGA5+ITGB1)	ANGPTL	Secreted Signaling	PMID: 30049845
IMC1	EC4	ANGPTL4	ITGA5_ITGB1	0.00415328	0	ANGPTL4_ITGA5_ITGB1	ANGPTL4 - (ITGA5+ITGB1)	ANGPTL	Secreted Signaling	PMID: 30049845
EC2	EC1	ANGPTL4	CDH5	0.00950441	0	ANGPTL4_CDH5	ANGPTL4 - CDH5	ANGPTL	Secreted Signaling	PMID: 30049845
EC3	EC1	ANGPTL4	CDH5	0.0108547	0	ANGPTL4_CDH5	ANGPTL4 - CDH5	ANGPTL	Secreted Signaling	PMID: 30049845
EC4	EC1	ANGPTL4	CDH5	0.0101409	0	ANGPTL4_CDH5	ANGPTL4 - CDH5	ANGPTL	Secreted Signaling	PMID: 30049845
IMC1	EC1	ANGPTL4	CDH5	0.00719024	0	ANGPTL4_CDH5	ANGPTL4 - CDH5	ANGPTL	Secreted Signaling	PMID: 30049845
EC2	EC3	ANGPTL4	CDH5	0.0114469	0	ANGPTL4_CDH5	ANGPTL4 - CDH5	ANGPTL	Secreted Signaling	PMID: 30049845
EC3	EC3	ANGPTL4	CDH5	0.0130696	0	ANGPTL4_CDH5	ANGPTL4 - CDH5	ANGPTL	Secreted Signaling	PMID: 30049845
EC4	EC3	ANGPTL4	CDH5	0.0122119	0	ANGPTL4_CDH5	ANGPTL4 - CDH5	ANGPTL	Secreted Signaling	PMID: 30049845
IMC1	EC3	ANGPTL4	CDH5	0.00866391	0	ANGPTL4_CDH5	ANGPTL4 - CDH5	ANGPTL	Secreted Signaling	PMID: 30049845
EC2	EC4	ANGPTL4	CDH5	0.00904636	0	ANGPTL4_CDH5	ANGPTL4 - CDH5	ANGPTL	Secreted Signaling	PMID: 30049845
EC3	EC4	ANGPTL4	CDH5	0.0103323	0	ANGPTL4_CDH5	ANGPTL4 - CDH5	ANGPTL	Secreted Signaling	PMID: 30049845
EC4	EC4	ANGPTL4	CDH5	0.0096525	0	ANGPTL4_CDH5	ANGPTL4 - CDH5	ANGPTL	Secreted Signaling	PMID: 30049845
IMC1	EC4	ANGPTL4	CDH5	0.00684294	0	ANGPTL4_CDH5	ANGPTL4 - CDH5	ANGPTL	Secreted Signaling	PMID: 30049845
EC2	EC5	ANGPTL4	CDH5	0.0331042	0	ANGPTL4_CDH5	ANGPTL4 - CDH5	ANGPTL	Secreted Signaling	PMID: 30049845
EC3	EC5	ANGPTL4	CDH5	0.0376799	0	ANGPTL4_CDH5	ANGPTL4 - CDH5	ANGPTL	Secreted Signaling	PMID: 30049845
EC4	EC5	ANGPTL4	CDH5	0.035265	0	ANGPTL4_CDH5	ANGPTL4 - CDH5	ANGPTL	Secreted Signaling	PMID: 30049845
IMC1	EC5	ANGPTL4	CDH5	0.02519	0	ANGPTL4_CDH5	ANGPTL4 - CDH5	ANGPTL	Secreted Signaling	PMID: 30049845
AD1	EC4	ADM	CALCRL	0.08631	0	ADM_CALCRL	ADM - CALCRL	CALCR	Secreted Signaling	KEGG: hsa04080
AD2	EC4	ADM	CALCRL	0.0863829	0	ADM_CALCRL	ADM - CALCRL	CALCR	Secreted Signaling	KEGG: hsa04080
AD3	EC4	ADM	CALCRL	0.0723368	0	ADM_CALCRL	ADM - CALCRL	CALCR	Secreted Signaling	KEGG: hsa04080
ASPC1	EC4	ADM	CALCRL	0.07882	0	ADM_CALCRL	ADM - CALCRL	CALCR	Secreted Signaling	KEGG: hsa04080
ASPC2	EC4	ADM	CALCRL	0.0531468	0	ADM_CALCRL	ADM - CALCRL	CALCR	Secreted Signaling	KEGG: hsa04080
EC1	EC4	ADM	CALCRL	0.0177052	0	ADM_CALCRL	ADM - CALCRL	CALCR	Secreted Signaling	KEGG: hsa04080
EC2	EC4	ADM	CALCRL	0.0680641	0	ADM_CALCRL	ADM - CALCRL	CALCR	Secreted Signaling	KEGG: hsa04080
EC3	EC4	ADM	CALCRL	0.0289486	0	ADM_CALCRL	ADM - CALCRL	CALCR	Secreted Signaling	KEGG: hsa04080
EC4	EC4	ADM	CALCRL	0.0181273	0	ADM_CALCRL	ADM - CALCRL	CALCR	Secreted Signaling	KEGG: hsa04080
EC5	EC4	ADM	CALCRL	0.0166045	0	ADM_CALCRL	ADM - CALCRL	CALCR	Secreted Signaling	KEGG: hsa04080
PE/SMC	EC4	ADM	CALCRL	0.0393548	0	ADM_CALCRL	ADM - CALCRL	CALCR	Secreted Signaling	KEGG: hsa04080
IMC1	EC4	ADM	CALCRL	0.0734162	0	ADM_CALCRL	ADM - CALCRL	CALCR	Secreted Signaling	KEGG: hsa04080
IMC2	EC4	ADM	CALCRL	0.0456033	0	ADM_CALCRL	ADM - CALCRL	CALCR	Secreted Signaling	KEGG: hsa04080
IMC3	EC4	ADM	CALCRL	0.0449299	0	ADM_CALCRL	ADM - CALCRL	CALCR	Secreted Signaling	KEGG: hsa04080
IMC4	EC4	ADM	CALCRL	0.0188406	0	ADM_CALCRL	ADM - CALCRL	CALCR	Secreted Signaling	KEGG: hsa04080
IMC5	EC4	ADM	CALCRL	0.0487905	0	ADM_CALCRL	ADM - CALCRL	CALCR	Secreted Signaling	KEGG: hsa04080
IMC6	EC4	ADM	CALCRL	0.0534436	0	ADM_CALCRL	ADM - CALCRL	CALCR	Secreted Signaling	KEGG: hsa04080
EC1	IMC6	GAS6	AXL	0.0174618	0	GAS6_AXL	GAS6 - AXL	GAS	Secreted Signaling	PMID: 27801848
EC2	IMC6	GAS6	AXL	0.0122155	0	GAS6_AXL	GAS6 - AXL	GAS	Secreted Signaling	PMID: 27801848
EC3	IMC6	GAS6	AXL	0.0335421	0	GAS6_AXL	GAS6 - AXL	GAS	Secreted Signaling	PMID: 27801848
EC4	IMC6	GAS6	AXL	0.0172987	0	GAS6_AXL	GAS6 - AXL	GAS	Secreted Signaling	PMID: 27801848
EC5	IMC6	GAS6	AXL	0.0466542	0	GAS6_AXL	GAS6 - AXL	GAS	Secreted Signaling	PMID: 27801848
PE/SMC	IMC6	GAS6	AXL	0.00846475	0	GAS6_AXL	GAS6 - AXL	GAS	Secreted Signaling	PMID: 27801848
EC3	IMC4	LGALS9	PTPRC	0.0117688	0	LGALS9_CD45	LGALS9 - CD45	GALECTIN	Secreted Signaling	PMID: 30120235
EC3	IMC5	LGALS9	PTPRC	0.0131655	0	LGALS9_CD45	LGALS9 - CD45	GALECTIN	Secreted Signaling	PMID: 30120235
EC3	IMC6	LGALS9	PTPRC	0.00251424	0	LGALS9_CD45	LGALS9 - CD45	GALECTIN	Secreted Signaling	PMID: 30120235
AD1	EC3	LAMA4	ITGA6_ITGB1	0.0201173	0	LAMA4_ITGA6_ITGB1	LAMA4 - (ITGA6+ITGB1)	LAMININ	ECM-Receptor	KEGG: hsa04512
AD2	EC3	LAMA4	ITGA6_ITGB1	0.0220365	0	LAMA4_ITGA6_ITGB1	LAMA4 - (ITGA6+ITGB1)	LAMININ	ECM-Receptor	KEGG: hsa04512
ASPC1	EC3	LAMA4	ITGA6_ITGB1	0.020222	0	LAMA4_ITGA6_ITGB1	LAMA4 - (ITGA6+ITGB1)	LAMININ	ECM-Receptor	KEGG: hsa04512
ASPC2	EC3	LAMA4	ITGA6_ITGB1	0.0223768	0	LAMA4_ITGA6_ITGB1	LAMA4 - (ITGA6+ITGB1)	LAMININ	ECM-Receptor	KEGG: hsa04512
EC1	EC3	LAMA4	ITGA6_ITGB1	0.0158439	0	LAMA4_ITGA6_ITGB1	LAMA4 - (ITGA6+ITGB1)	LAMININ	ECM-Receptor	KEGG: hsa04512
EC2	EC3	LAMA4	ITGA6_ITGB1	0.0195747	0	LAMA4_ITGA6_ITGB1	LAMA4 - (ITGA6+ITGB1)	LAMININ	ECM-Receptor	KEGG: hsa04512
EC3	EC3	LAMA4	ITGA6_ITGB1	0.0165531	0	LAMA4_ITGA6_ITGB1	LAMA4 - (ITGA6+ITGB1)	LAMININ	ECM-Receptor	KEGG: hsa04512
PE/SMC	EC3	LAMA4	ITGA6_ITGB1	0.0203007	0	LAMA4_ITGA6_ITGB1	LAMA4 - (ITGA6+ITGB1)	LAMININ	ECM-Receptor	KEGG: hsa04512
IMC1	EC3	LAMA4	ITGA6_ITGB1	0.0164778	0	LAMA4_ITGA6_ITGB1	LAMA4 - (ITGA6+ITGB1)	LAMININ	ECM-Receptor	KEGG: hsa04512
IMC6	EC3	LAMA4	ITGA6_ITGB1	0.00427801	0	LAMA4_ITGA6_ITGB1	LAMA4 - (ITGA6+ITGB1)	LAMININ	ECM-Receptor	KEGG: hsa04512
AD1	EC4	LAMA4	ITGA6_ITGB1	0.00638925	0.01	LAMA4_ITGA6_ITGB1	LAMA4 - (ITGA6+ITGB1)	LAMININ	ECM-Receptor	KEGG: hsa04512
AD2	EC4	LAMA4	ITGA6_ITGB1	0.00700816	0.01	LAMA4_ITGA6_ITGB1	LAMA4 - (ITGA6+ITGB1)	LAMININ	ECM-Receptor	KEGG: hsa04512
ASPC1	EC4	LAMA4	ITGA6_ITGB1	0.00642297	0.01	LAMA4_ITGA6_ITGB1	LAMA4 - (ITGA6+ITGB1)	LAMININ	ECM-Receptor	KEGG: hsa04512
ASPC2	EC4	LAMA4	ITGA6_ITGB1	0.00711806	0.01	LAMA4_ITGA6_ITGB1	LAMA4 - (ITGA6+ITGB1)	LAMININ	ECM-Receptor	KEGG: hsa04512
EC1	EC4	LAMA4	ITGA6_ITGB1	0.00501709	0.01	LAMA4_ITGA6_ITGB1	LAMA4 - (ITGA6+ITGB1)	LAMININ	ECM-Receptor	KEGG: hsa04512
EC2	EC4	LAMA4	ITGA6_ITGB1	0.00621455	0.01	LAMA4_ITGA6_ITGB1	LAMA4 - (ITGA6+ITGB1)	LAMININ	ECM-Receptor	KEGG: hsa04512
EC3	EC4	LAMA4	ITGA6_ITGB1	0.00524423	0	LAMA4_ITGA6_ITGB1	LAMA4 - (ITGA6+ITGB1)	LAMININ	ECM-Receptor	KEGG: hsa04512
PE/SMC	EC4	LAMA4	ITGA6_ITGB1	0.00644833	0.01	LAMA4_ITGA6_ITGB1	LAMA4 - (ITGA6+ITGB1)	LAMININ	ECM-Receptor	KEGG: hsa04512
IMC1	EC4	LAMA4	ITGA6_ITGB1	0.00522011	0	LAMA4_ITGA6_ITGB1	LAMA4 - (ITGA6+ITGB1)	LAMININ	ECM-Receptor	KEGG: hsa04512
IMC6	EC4	LAMA4	ITGA6_ITGB1	0.00134387	0.01	LAMA4_ITGA6_ITGB1	LAMA4 - (ITGA6+ITGB1)	LAMININ	ECM-Receptor	KEGG: hsa04512
AD1	EC3	LAMB1	ITGA6_ITGB1	0.0190442	0	LAMB1_ITGA6_ITGB1	LAMB1 - (ITGA6+ITGB1)	LAMININ	ECM-Receptor	KEGG: hsa04512
AD2	EC3	LAMB1	ITGA6_ITGB1	0.0208753	0	LAMB1_ITGA6_ITGB1	LAMB1 - (ITGA6+ITGB1)	LAMININ	ECM-Receptor	KEGG: hsa04512
ASPC1	EC3	LAMB1	ITGA6_ITGB1	0.0206452	0	LAMB1_ITGA6_ITGB1	LAMB1 - (ITGA6+ITGB1)	LAMININ	ECM-Receptor	KEGG: hsa04512
ASPC2	EC3	LAMB1	ITGA6_ITGB1	0.0208485	0	LAMB1_ITGA6_ITGB1	LAMB1 - (ITGA6+ITGB1)	LAMININ	ECM-Receptor	KEGG: hsa04512
EC2	EC3	LAMB1	ITGA6_ITGB1	0.0166213	0	LAMB1_ITGA6_ITGB1	LAMB1 - (ITGA6+ITGB1)	LAMININ	ECM-Receptor	KEGG: hsa04512
EC3	EC3	LAMB1	ITGA6_ITGB1	0.0184258	0	LAMB1_ITGA6_ITGB1	LAMB1 - (ITGA6+ITGB1)	LAMININ	ECM-Receptor	KEGG: hsa04512
PE/SMC	EC3	LAMB1	ITGA6_ITGB1	0.0175463	0	LAMB1_ITGA6_ITGB1	LAMB1 - (ITGA6+ITGB1)	LAMININ	ECM-Receptor	KEGG: hsa04512
IMC1	EC3	LAMB1	ITGA6_ITGB1	0.0116697	0	LAMB1_ITGA6_ITGB1	LAMB1 - (ITGA6+ITGB1)	LAMININ	ECM-Receptor	KEGG: hsa04512
AD1	EC4	LAMB1	ITGA6_ITGB1	0.00604392	0.01	LAMB1_ITGA6_ITGB1	LAMB1 - (ITGA6+ITGB1)	LAMININ	ECM-Receptor	KEGG: hsa04512
AD2	EC4	LAMB1	ITGA6_ITGB1	0.00663347	0.01	LAMB1_ITGA6_ITGB1	LAMB1 - (ITGA6+ITGB1)	LAMININ	ECM-Receptor	KEGG: hsa04512
ASPC1	EC4	LAMB1	ITGA6_ITGB1	0.00655931	0	LAMB1_ITGA6_ITGB1	LAMB1 - (ITGA6+ITGB1)	LAMININ	ECM-Receptor	KEGG: hsa04512
ASPC2	EC4	LAMB1	ITGA6_ITGB1	0.00662486	0.01	LAMB1_ITGA6_ITGB1	LAMB1 - (ITGA6+ITGB1)	LAMININ	ECM-Receptor	KEGG: hsa04512
EC2	EC4	LAMB1	ITGA6_ITGB1	0.00526609	0.01	LAMB1_ITGA6_ITGB1	LAMB1 - (ITGA6+ITGB1)	LAMININ	ECM-Receptor	KEGG: hsa04512
EC3	EC4	LAMB1	ITGA6_ITGB1	0.00584514	0	LAMB1_ITGA6_ITGB1	LAMB1 - (ITGA6+ITGB1)	LAMININ	ECM-Receptor	KEGG: hsa04512
PE/SMC	EC4	LAMB1	ITGA6_ITGB1	0.00556272	0	LAMB1_ITGA6_ITGB1	LAMB1 - (ITGA6+ITGB1)	LAMININ	ECM-Receptor	KEGG: hsa04512
IMC1	EC4	LAMB1	ITGA6_ITGB1	0.0036846	0.01	LAMB1_ITGA6_ITGB1	LAMB1 - (ITGA6+ITGB1)	LAMININ	ECM-Receptor	KEGG: hsa04512
EC3	EC3	LAMB2	ITGA6_ITGB1	0.0135162	0	LAMB2_ITGA6_ITGB1	LAMB2 - (ITGA6+ITGB1)	LAMININ	ECM-Receptor	KEGG: hsa04512
EC3	EC4	LAMB2	ITGA6_ITGB1	0.00427308	0	LAMB2_ITGA6_ITGB1	LAMB2 - (ITGA6+ITGB1)	LAMININ	ECM-Receptor	KEGG: hsa04512
ASPC2	EC3	LAMC1	ITGA6_ITGB1	0.023165	0	LAMC1_ITGA6_ITGB1	LAMC1 - (ITGA6+ITGB1)	LAMININ	ECM-Receptor	KEGG: hsa04512
EC3	EC3	LAMC1	ITGA6_ITGB1	0.0154975	0	LAMC1_ITGA6_ITGB1	LAMC1 - (ITGA6+ITGB1)	LAMININ	ECM-Receptor	KEGG: hsa04512
ASPC2	EC4	LAMC1	ITGA6_ITGB1	0.00737286	0	LAMC1_ITGA6_ITGB1	LAMC1 - (ITGA6+ITGB1)	LAMININ	ECM-Receptor	KEGG: hsa04512
EC3	EC4	LAMC1	ITGA6_ITGB1	0.00490622	0	LAMC1_ITGA6_ITGB1	LAMC1 - (ITGA6+ITGB1)	LAMININ	ECM-Receptor	KEGG: hsa04512
ASPC1	AD1	THBS1	CD36	0.0625869	0	THBS1_CD36	THBS1 - CD36	THBS	ECM-Receptor	KEGG: hsa04512
ASPC1	AD2	THBS1	CD36	0.0597453	0	THBS1_CD36	THBS1 - CD36	THBS	ECM-Receptor	KEGG: hsa04512
ASPC1	AD3	THBS1	CD36	0.0495323	0	THBS1_CD36	THBS1 - CD36	THBS	ECM-Receptor	KEGG: hsa04512
ASPC1	ASPC1	THBS1	CD36	0.063186	0	THBS1_CD36	THBS1 - CD36	THBS	ECM-Receptor	KEGG: hsa04512
ASPC1	ASPC2	THBS1	CD36	0.0393499	0	THBS1_CD36	THBS1 - CD36	THBS	ECM-Receptor	KEGG: hsa04512
ASPC1	EC1	THBS1	CD36	0.079702	0	THBS1_CD36	THBS1 - CD36	THBS	ECM-Receptor	KEGG: hsa04512
ASPC1	EC2	THBS1	CD36	0.071846	0	THBS1_CD36	THBS1 - CD36	THBS	ECM-Receptor	KEGG: hsa04512
ASPC1	EC3	THBS1	CD36	0.0794578	0	THBS1_CD36	THBS1 - CD36	THBS	ECM-Receptor	KEGG: hsa04512
ASPC1	EC4	THBS1	CD36	0.0693041	0	THBS1_CD36	THBS1 - CD36	THBS	ECM-Receptor	KEGG: hsa04512
ASPC1	EC5	THBS1	CD36	0.0632619	0	THBS1_CD36	THBS1 - CD36	THBS	ECM-Receptor	KEGG: hsa04512
ASPC1	PE/SMC	THBS1	CD36	0.070241	0	THBS1_CD36	THBS1 - CD36	THBS	ECM-Receptor	KEGG: hsa04512
ASPC1	IMC1	THBS1	CD36	0.0623906	0	THBS1_CD36	THBS1 - CD36	THBS	ECM-Receptor	KEGG: hsa04512
ASPC1	IMC2	THBS1	CD36	0.0621603	0	THBS1_CD36	THBS1 - CD36	THBS	ECM-Receptor	KEGG: hsa04512
ASPC1	IMC3	THBS1	CD36	0.0455965	0	THBS1_CD36	THBS1 - CD36	THBS	ECM-Receptor	KEGG: hsa04512
ASPC1	IMC4	THBS1	CD36	0.0406679	0	THBS1_CD36	THBS1 - CD36	THBS	ECM-Receptor	KEGG: hsa04512
ASPC1	IMC5	THBS1	CD36	0.0448489	0	THBS1_CD36	THBS1 - CD36	THBS	ECM-Receptor	KEGG: hsa04512
ASPC1	IMC6	THBS1	CD36	0.0561752	0	THBS1_CD36	THBS1 - CD36	THBS	ECM-Receptor	KEGG: hsa04512
ASPC1	EC4	THBS1	CD47	0.00209707	0	THBS1_CD47	THBS1 - CD47	THBS	ECM-Receptor	KEGG: hsa04512
ASPC1	IMC4	THBS1	CD47	0.0126029	0	THBS1_CD47	THBS1 - CD47	THBS	ECM-Receptor	KEGG: hsa04512
EC1	ASPC1	APP	CD74	0.0121712	0	APP_CD74	APP - CD74	APP	Cell-Cell Contact	PMID: 19849849
EC2	ASPC1	APP	CD74	0.00406317	0	APP_CD74	APP - CD74	APP	Cell-Cell Contact	PMID: 19849849
EC3	ASPC1	APP	CD74	0.0118737	0	APP_CD74	APP - CD74	APP	Cell-Cell Contact	PMID: 19849849
EC4	ASPC1	APP	CD74	0.0128915	0	APP_CD74	APP - CD74	APP	Cell-Cell Contact	PMID: 19849849
EC5	ASPC1	APP	CD74	0.0116927	0	APP_CD74	APP - CD74	APP	Cell-Cell Contact	PMID: 19849849
PE/SMC	ASPC1	APP	CD74	0.00862764	0	APP_CD74	APP - CD74	APP	Cell-Cell Contact	PMID: 19849849
EC1	EC1	APP	CD74	0.0211596	0	APP_CD74	APP - CD74	APP	Cell-Cell Contact	PMID: 19849849
EC2	EC1	APP	CD74	0.00710689	0	APP_CD74	APP - CD74	APP	Cell-Cell Contact	PMID: 19849849
EC3	EC1	APP	CD74	0.020647	0	APP_CD74	APP - CD74	APP	Cell-Cell Contact	PMID: 19849849
EC4	EC1	APP	CD74	0.0223998	0	APP_CD74	APP - CD74	APP	Cell-Cell Contact	PMID: 19849849
EC5	EC1	APP	CD74	0.0203351	0	APP_CD74	APP - CD74	APP	Cell-Cell Contact	PMID: 19849849
PE/SMC	EC1	APP	CD74	0.015039	0	APP_CD74	APP - CD74	APP	Cell-Cell Contact	PMID: 19849849
EC1	EC2	APP	CD74	0.019214	0	APP_CD74	APP - CD74	APP	Cell-Cell Contact	PMID: 19849849
EC2	EC2	APP	CD74	0.00644491	0	APP_CD74	APP - CD74	APP	Cell-Cell Contact	PMID: 19849849
EC3	EC2	APP	CD74	0.0187476	0	APP_CD74	APP - CD74	APP	Cell-Cell Contact	PMID: 19849849
EC4	EC2	APP	CD74	0.0203425	0	APP_CD74	APP - CD74	APP	Cell-Cell Contact	PMID: 19849849
EC5	EC2	APP	CD74	0.0184639	0	APP_CD74	APP - CD74	APP	Cell-Cell Contact	PMID: 19849849
PE/SMC	EC2	APP	CD74	0.0136483	0	APP_CD74	APP - CD74	APP	Cell-Cell Contact	PMID: 19849849
EC1	EC3	APP	CD74	0.0546062	0	APP_CD74	APP - CD74	APP	Cell-Cell Contact	PMID: 19849849
EC2	EC3	APP	CD74	0.0187665	0	APP_CD74	APP - CD74	APP	Cell-Cell Contact	PMID: 19849849
EC3	EC3	APP	CD74	0.0533273	0	APP_CD74	APP - CD74	APP	Cell-Cell Contact	PMID: 19849849
EC4	EC3	APP	CD74	0.057691	0	APP_CD74	APP - CD74	APP	Cell-Cell Contact	PMID: 19849849
EC5	EC3	APP	CD74	0.0525483	0	APP_CD74	APP - CD74	APP	Cell-Cell Contact	PMID: 19849849
PE/SMC	EC3	APP	CD74	0.0391982	0	APP_CD74	APP - CD74	APP	Cell-Cell Contact	PMID: 19849849
IMC6	EC3	APP	CD74	0.0110227	0.02	APP_CD74	APP - CD74	APP	Cell-Cell Contact	PMID: 19849849
EC1	EC4	APP	CD74	0.0196725	0	APP_CD74	APP - CD74	APP	Cell-Cell Contact	PMID: 19849849
EC2	EC4	APP	CD74	0.00660076	0	APP_CD74	APP - CD74	APP	Cell-Cell Contact	PMID: 19849849
EC3	EC4	APP	CD74	0.0191952	0	APP_CD74	APP - CD74	APP	Cell-Cell Contact	PMID: 19849849
EC4	EC4	APP	CD74	0.0208274	0	APP_CD74	APP - CD74	APP	Cell-Cell Contact	PMID: 19849849
EC5	EC4	APP	CD74	0.0189048	0	APP_CD74	APP - CD74	APP	Cell-Cell Contact	PMID: 19849849
PE/SMC	EC4	APP	CD74	0.0139759	0	APP_CD74	APP - CD74	APP	Cell-Cell Contact	PMID: 19849849
EC1	EC5	APP	CD74	0.0205335	0	APP_CD74	APP - CD74	APP	Cell-Cell Contact	PMID: 19849849
EC2	EC5	APP	CD74	0.00689365	0	APP_CD74	APP - CD74	APP	Cell-Cell Contact	PMID: 19849849
EC3	EC5	APP	CD74	0.0200356	0	APP_CD74	APP - CD74	APP	Cell-Cell Contact	PMID: 19849849
EC4	EC5	APP	CD74	0.0217377	0	APP_CD74	APP - CD74	APP	Cell-Cell Contact	PMID: 19849849
EC5	EC5	APP	CD74	0.0197328	0	APP_CD74	APP - CD74	APP	Cell-Cell Contact	PMID: 19849849
PE/SMC	EC5	APP	CD74	0.0145912	0	APP_CD74	APP - CD74	APP	Cell-Cell Contact	PMID: 19849849
EC1	PE/SMC	APP	CD74	0.0170644	0	APP_CD74	APP - CD74	APP	Cell-Cell Contact	PMID: 19849849
EC2	PE/SMC	APP	CD74	0.00571553	0	APP_CD74	APP - CD74	APP	Cell-Cell Contact	PMID: 19849849
EC3	PE/SMC	APP	CD74	0.0166492	0	APP_CD74	APP - CD74	APP	Cell-Cell Contact	PMID: 19849849
EC4	PE/SMC	APP	CD74	0.0180689	0	APP_CD74	APP - CD74	APP	Cell-Cell Contact	PMID: 19849849
EC5	PE/SMC	APP	CD74	0.0163967	0	APP_CD74	APP - CD74	APP	Cell-Cell Contact	PMID: 19849849
PE/SMC	PE/SMC	APP	CD74	0.0121137	0	APP_CD74	APP - CD74	APP	Cell-Cell Contact	PMID: 19849849
EC1	IMC1	APP	CD74	0.019334	0	APP_CD74	APP - CD74	APP	Cell-Cell Contact	PMID: 19849849
EC2	IMC1	APP	CD74	0.00648569	0	APP_CD74	APP - CD74	APP	Cell-Cell Contact	PMID: 19849849
EC3	IMC1	APP	CD74	0.0188647	0	APP_CD74	APP - CD74	APP	Cell-Cell Contact	PMID: 19849849
EC4	IMC1	APP	CD74	0.0204694	0	APP_CD74	APP - CD74	APP	Cell-Cell Contact	PMID: 19849849
EC5	IMC1	APP	CD74	0.0185793	0	APP_CD74	APP - CD74	APP	Cell-Cell Contact	PMID: 19849849
PE/SMC	IMC1	APP	CD74	0.0137341	0	APP_CD74	APP - CD74	APP	Cell-Cell Contact	PMID: 19849849
EC1	IMC2	APP	CD74	0.0175174	0	APP_CD74	APP - CD74	APP	Cell-Cell Contact	PMID: 19849849
EC2	IMC2	APP	CD74	0.00586908	0	APP_CD74	APP - CD74	APP	Cell-Cell Contact	PMID: 19849849
EC3	IMC2	APP	CD74	0.0170915	0	APP_CD74	APP - CD74	APP	Cell-Cell Contact	PMID: 19849849
EC4	IMC2	APP	CD74	0.0185481	0	APP_CD74	APP - CD74	APP	Cell-Cell Contact	PMID: 19849849
EC5	IMC2	APP	CD74	0.0168324	0	APP_CD74	APP - CD74	APP	Cell-Cell Contact	PMID: 19849849
PE/SMC	IMC2	APP	CD74	0.012437	0	APP_CD74	APP - CD74	APP	Cell-Cell Contact	PMID: 19849849
EC1	IMC3	APP	CD74	0.0556047	0	APP_CD74	APP - CD74	APP	Cell-Cell Contact	PMID: 19849849
EC2	IMC3	APP	CD74	0.0191229	0	APP_CD74	APP - CD74	APP	Cell-Cell Contact	PMID: 19849849
EC3	IMC3	APP	CD74	0.0543037	0	APP_CD74	APP - CD74	APP	Cell-Cell Contact	PMID: 19849849
EC4	IMC3	APP	CD74	0.0587424	0	APP_CD74	APP - CD74	APP	Cell-Cell Contact	PMID: 19849849
EC5	IMC3	APP	CD74	0.0535113	0	APP_CD74	APP - CD74	APP	Cell-Cell Contact	PMID: 19849849
PE/SMC	IMC3	APP	CD74	0.0399269	0	APP_CD74	APP - CD74	APP	Cell-Cell Contact	PMID: 19849849
IMC6	IMC3	APP	CD74	0.0112338	0.04	APP_CD74	APP - CD74	APP	Cell-Cell Contact	PMID: 19849849
EC1	IMC4	APP	CD74	0.0538311	0	APP_CD74	APP - CD74	APP	Cell-Cell Contact	PMID: 19849849
EC2	IMC4	APP	CD74	0.0184901	0	APP_CD74	APP - CD74	APP	Cell-Cell Contact	PMID: 19849849
EC3	IMC4	APP	CD74	0.0525693	0	APP_CD74	APP - CD74	APP	Cell-Cell Contact	PMID: 19849849
EC4	IMC4	APP	CD74	0.0568747	0	APP_CD74	APP - CD74	APP	Cell-Cell Contact	PMID: 19849849
EC5	IMC4	APP	CD74	0.0518008	0	APP_CD74	APP - CD74	APP	Cell-Cell Contact	PMID: 19849849
PE/SMC	IMC4	APP	CD74	0.0386329	0	APP_CD74	APP - CD74	APP	Cell-Cell Contact	PMID: 19849849
IMC6	IMC4	APP	CD74	0.0108592	0.03	APP_CD74	APP - CD74	APP	Cell-Cell Contact	PMID: 19849849
IMC4	IMC3	PTPRC	MRC1	0.0201311	0	PTPRC_MRC1	PTPRC - MRC1	CD45	Cell-Cell Contact	PMID: 27601670; PMID: 10575006
IMC5	IMC3	PTPRC	MRC1	0.0224975	0	PTPRC_MRC1	PTPRC - MRC1	CD45	Cell-Cell Contact	PMID: 27601670; PMID: 10575006
IMC6	IMC3	PTPRC	MRC1	0.00432952	0	PTPRC_MRC1	PTPRC - MRC1	CD45	Cell-Cell Contact	PMID: 27601670; PMID: 10575006
EC3	AD1	CD46	JAG1	0.00788881	0	CD46_JAG1	CD46 - JAG1	CD46	Cell-Cell Contact	PMID: 23086448
EC4	AD1	CD46	JAG1	0.00811018	0	CD46_JAG1	CD46 - JAG1	CD46	Cell-Cell Contact	PMID: 23086448
EC5	AD1	CD46	JAG1	0.0111105	0	CD46_JAG1	CD46 - JAG1	CD46	Cell-Cell Contact	PMID: 23086448
IMC6	AD1	CD46	JAG1	0.0104043	0	CD46_JAG1	CD46 - JAG1	CD46	Cell-Cell Contact	PMID: 23086448
EC3	EC3	CD46	JAG1	0.00795138	0	CD46_JAG1	CD46 - JAG1	CD46	Cell-Cell Contact	PMID: 23086448
EC4	EC3	CD46	JAG1	0.00817448	0	CD46_JAG1	CD46 - JAG1	CD46	Cell-Cell Contact	PMID: 23086448
EC5	EC3	CD46	JAG1	0.0111983	0	CD46_JAG1	CD46 - JAG1	CD46	Cell-Cell Contact	PMID: 23086448
IMC6	EC3	CD46	JAG1	0.0104866	0.01	CD46_JAG1	CD46 - JAG1	CD46	Cell-Cell Contact	PMID: 23086448
EC3	EC5	CD46	JAG1	0.0106522	0	CD46_JAG1	CD46 - JAG1	CD46	Cell-Cell Contact	PMID: 23086448
EC4	EC5	CD46	JAG1	0.0109503	0	CD46_JAG1	CD46 - JAG1	CD46	Cell-Cell Contact	PMID: 23086448
EC5	EC5	CD46	JAG1	0.0149854	0	CD46_JAG1	CD46 - JAG1	CD46	Cell-Cell Contact	PMID: 23086448
IMC6	EC5	CD46	JAG1	0.0140364	0	CD46_JAG1	CD46 - JAG1	CD46	Cell-Cell Contact	PMID: 23086448
EC3	EC3	CD99	CD99	0.012052	0	CD99_CD99	CD99 - CD99	CD99	Cell-Cell Contact	KEGG: hsa04514
EC5	EC3	CD99	CD99	0.0115548	0	CD99_CD99	CD99 - CD99	CD99	Cell-Cell Contact	KEGG: hsa04514
PE/SMC	EC3	CD99	CD99	0.0100558	0	CD99_CD99	CD99 - CD99	CD99	Cell-Cell Contact	KEGG: hsa04514
IMC2	EC3	CD99	CD99	0.0106847	0	CD99_CD99	CD99 - CD99	CD99	Cell-Cell Contact	KEGG: hsa04514
EC3	EC5	CD99	CD99	0.0115548	0	CD99_CD99	CD99 - CD99	CD99	Cell-Cell Contact	KEGG: hsa04514
EC5	EC5	CD99	CD99	0.0110778	0.01	CD99_CD99	CD99 - CD99	CD99	Cell-Cell Contact	KEGG: hsa04514
PE/SMC	EC5	CD99	CD99	0.00964017	0	CD99_CD99	CD99 - CD99	CD99	Cell-Cell Contact	KEGG: hsa04514
IMC2	EC5	CD99	CD99	0.0102433	0	CD99_CD99	CD99 - CD99	CD99	Cell-Cell Contact	KEGG: hsa04514
EC3	PE/SMC	CD99	CD99	0.0100558	0	CD99_CD99	CD99 - CD99	CD99	Cell-Cell Contact	KEGG: hsa04514
EC5	PE/SMC	CD99	CD99	0.00964017	0	CD99_CD99	CD99 - CD99	CD99	Cell-Cell Contact	KEGG: hsa04514
PE/SMC	PE/SMC	CD99	CD99	0.00838751	0	CD99_CD99	CD99 - CD99	CD99	Cell-Cell Contact	KEGG: hsa04514
IMC2	PE/SMC	CD99	CD99	0.00891293	0	CD99_CD99	CD99 - CD99	CD99	Cell-Cell Contact	KEGG: hsa04514
EC3	IMC2	CD99	CD99	0.0106847	0	CD99_CD99	CD99 - CD99	CD99	Cell-Cell Contact	KEGG: hsa04514
EC5	IMC2	CD99	CD99	0.0102433	0	CD99_CD99	CD99 - CD99	CD99	Cell-Cell Contact	KEGG: hsa04514
PE/SMC	IMC2	CD99	CD99	0.00891293	0	CD99_CD99	CD99 - CD99	CD99	Cell-Cell Contact	KEGG: hsa04514
IMC2	IMC2	CD99	CD99	0.00947095	0	CD99_CD99	CD99 - CD99	CD99	Cell-Cell Contact	KEGG: hsa04514
EC1	EC1	CDH5	CDH5	0.00917528	0	CDH5_CDH5	CDH5 - CDH5	CDH5	Cell-Cell Contact	KEGG: hsa04514
EC3	EC1	CDH5	CDH5	0.0110513	0	CDH5_CDH5	CDH5 - CDH5	CDH5	Cell-Cell Contact	KEGG: hsa04514
EC4	EC1	CDH5	CDH5	0.00873296	0	CDH5_CDH5	CDH5 - CDH5	CDH5	Cell-Cell Contact	KEGG: hsa04514
EC5	EC1	CDH5	CDH5	0.0319843	0	CDH5_CDH5	CDH5 - CDH5	CDH5	Cell-Cell Contact	KEGG: hsa04514
EC1	EC3	CDH5	CDH5	0.0110513	0	CDH5_CDH5	CDH5 - CDH5	CDH5	Cell-Cell Contact	KEGG: hsa04514
EC3	EC3	CDH5	CDH5	0.0133057	0	CDH5_CDH5	CDH5 - CDH5	CDH5	Cell-Cell Contact	KEGG: hsa04514
EC4	EC3	CDH5	CDH5	0.0105195	0	CDH5_CDH5	CDH5 - CDH5	CDH5	Cell-Cell Contact	KEGG: hsa04514
EC5	EC3	CDH5	CDH5	0.0383433	0	CDH5_CDH5	CDH5 - CDH5	CDH5	Cell-Cell Contact	KEGG: hsa04514
EC1	EC4	CDH5	CDH5	0.00873296	0	CDH5_CDH5	CDH5 - CDH5	CDH5	Cell-Cell Contact	KEGG: hsa04514
EC3	EC4	CDH5	CDH5	0.0105195	0	CDH5_CDH5	CDH5 - CDH5	CDH5	Cell-Cell Contact	KEGG: hsa04514
EC4	EC4	CDH5	CDH5	0.00831177	0	CDH5_CDH5	CDH5 - CDH5	CDH5	Cell-Cell Contact	KEGG: hsa04514
EC5	EC4	CDH5	CDH5	0.0304762	0	CDH5_CDH5	CDH5 - CDH5	CDH5	Cell-Cell Contact	KEGG: hsa04514
EC1	EC5	CDH5	CDH5	0.0319843	0	CDH5_CDH5	CDH5 - CDH5	CDH5	Cell-Cell Contact	KEGG: hsa04514
EC3	EC5	CDH5	CDH5	0.0383433	0	CDH5_CDH5	CDH5 - CDH5	CDH5	Cell-Cell Contact	KEGG: hsa04514
EC4	EC5	CDH5	CDH5	0.0304762	0	CDH5_CDH5	CDH5 - CDH5	CDH5	Cell-Cell Contact	KEGG: hsa04514
EC5	EC5	CDH5	CDH5	0.105459	0	CDH5_CDH5	CDH5 - CDH5	CDH5	Cell-Cell Contact	KEGG: hsa04514
EC3	EC3	ESAM	ESAM	0.00982499	0	ESAM_ESAM	ESAM - ESAM	ESAM	Cell-Cell Contact	KEGG: hsa04514; PMID: 11279107
EC3	EC3	JAM2	JAM2	0.00746654	0	JAM2_JAM2	JAM2 - JAM2	JAM	Cell-Cell Contact	KEGG: hsa04514
EC4	EC3	JAM2	JAM2	0.0114389	0	JAM2_JAM2	JAM2 - JAM2	JAM	Cell-Cell Contact	KEGG: hsa04514
EC3	EC4	JAM2	JAM2	0.0114389	0	JAM2_JAM2	JAM2 - JAM2	JAM	Cell-Cell Contact	KEGG: hsa04514
EC4	EC4	JAM2	JAM2	0.0174875	0	JAM2_JAM2	JAM2 - JAM2	JAM	Cell-Cell Contact	KEGG: hsa04514
EC1	EC1	PECAM1	PECAM1	0.0130547	0	PECAM1_PECAM1	PECAM1 - PECAM1	PECAM1	Cell-Cell Contact	KEGG: hsa04514
EC3	EC1	PECAM1	PECAM1	0.0107861	0	PECAM1_PECAM1	PECAM1 - PECAM1	PECAM1	Cell-Cell Contact	KEGG: hsa04514
EC4	EC1	PECAM1	PECAM1	0.0170893	0	PECAM1_PECAM1	PECAM1 - PECAM1	PECAM1	Cell-Cell Contact	KEGG: hsa04514
EC5	EC1	PECAM1	PECAM1	0.017059	0	PECAM1_PECAM1	PECAM1 - PECAM1	PECAM1	Cell-Cell Contact	KEGG: hsa04514
EC1	EC3	PECAM1	PECAM1	0.0107861	0	PECAM1_PECAM1	PECAM1 - PECAM1	PECAM1	Cell-Cell Contact	KEGG: hsa04514
EC3	EC3	PECAM1	PECAM1	0.00890819	0	PECAM1_PECAM1	PECAM1 - PECAM1	PECAM1	Cell-Cell Contact	KEGG: hsa04514
EC4	EC3	PECAM1	PECAM1	0.0141297	0	PECAM1_PECAM1	PECAM1 - PECAM1	PECAM1	Cell-Cell Contact	KEGG: hsa04514
EC5	EC3	PECAM1	PECAM1	0.0141045	0	PECAM1_PECAM1	PECAM1 - PECAM1	PECAM1	Cell-Cell Contact	KEGG: hsa04514
EC1	EC4	PECAM1	PECAM1	0.0170893	0	PECAM1_PECAM1	PECAM1 - PECAM1	PECAM1	Cell-Cell Contact	KEGG: hsa04514
EC3	EC4	PECAM1	PECAM1	0.0141297	0	PECAM1_PECAM1	PECAM1 - PECAM1	PECAM1	Cell-Cell Contact	KEGG: hsa04514
EC4	EC4	PECAM1	PECAM1	0.0223426	0	PECAM1_PECAM1	PECAM1 - PECAM1	PECAM1	Cell-Cell Contact	KEGG: hsa04514
EC5	EC4	PECAM1	PECAM1	0.0223032	0	PECAM1_PECAM1	PECAM1 - PECAM1	PECAM1	Cell-Cell Contact	KEGG: hsa04514
EC1	EC5	PECAM1	PECAM1	0.017059	0	PECAM1_PECAM1	PECAM1 - PECAM1	PECAM1	Cell-Cell Contact	KEGG: hsa04514
EC3	EC5	PECAM1	PECAM1	0.0141045	0	PECAM1_PECAM1	PECAM1 - PECAM1	PECAM1	Cell-Cell Contact	KEGG: hsa04514
EC4	EC5	PECAM1	PECAM1	0.0223032	0	PECAM1_PECAM1	PECAM1 - PECAM1	PECAM1	Cell-Cell Contact	KEGG: hsa04514
EC5	EC5	PECAM1	PECAM1	0.0222639	0	PECAM1_PECAM1	PECAM1 - PECAM1	PECAM1	Cell-Cell Contact	KEGG: hsa04514
EC3	EC3	PTPRM	PTPRM	0.00340653	0	PTPRM_PTPRM	PTPRM - PTPRM	PTPRM	Cell-Cell Contact	KEGG: hsa04514

## Sheet: SCK_VAT_CellChat
source	target	ligand	receptor	prob	pval	interaction_name	interaction_name_2	pathway_name	annotation	evidence					Pathway	Count
IMC4	IMC1	ADGRE5	CD55	0.00430382	0	ADGRE5_CD55	ADGRE5 - CD55	ADGRE5	Cell-Cell Contact	PMID: 11297558					LAMININ	649
IMC4	IMC2	ADGRE5	CD55	0.0163137	0	ADGRE5_CD55	ADGRE5 - CD55	ADGRE5	Cell-Cell Contact	PMID: 11297558					COLLAGEN	261
IMC4	IMC4	ADGRE5	CD55	0.023395	0	ADGRE5_CD55	ADGRE5 - CD55	ADGRE5	Cell-Cell Contact	PMID: 11297558					VEGF	110
IMC4	IMC6	ADGRE5	CD55	0.0202067	0	ADGRE5_CD55	ADGRE5 - CD55	ADGRE5	Cell-Cell Contact	PMID: 11297558					CD99	98
AD2	EC4	ANGPTL4	ITGA5_ITGB1	0.00947106	0	ANGPTL4_ITGA5_ITGB1	ANGPTL4 - (ITGA5+ITGB1)	ANGPTL	Secreted Signaling	PMID: 30049845					APP	82
ASPC1	EC4	ANGPTL4	ITGA5_ITGB1	0.00470949	0	ANGPTL4_ITGA5_ITGB1	ANGPTL4 - (ITGA5+ITGB1)	ANGPTL	Secreted Signaling	PMID: 30049845					IGF	72
EC2	EC4	ANGPTL4	ITGA5_ITGB1	0.00636498	0	ANGPTL4_ITGA5_ITGB1	ANGPTL4 - (ITGA5+ITGB1)	ANGPTL	Secreted Signaling	PMID: 30049845					CALCR	68
EC3	EC4	ANGPTL4	ITGA5_ITGB1	0.00722042	0	ANGPTL4_ITGA5_ITGB1	ANGPTL4 - (ITGA5+ITGB1)	ANGPTL	Secreted Signaling	PMID: 30049845					PTPRM	67
PE/SMC	EC4	ANGPTL4	ITGA5_ITGB1	0.00222458	0	ANGPTL4_ITGA5_ITGB1	ANGPTL4 - (ITGA5+ITGB1)	ANGPTL	Secreted Signaling	PMID: 30049845					GAS	66
IMC1	EC4	ANGPTL4	ITGA5_ITGB1	0.00569104	0	ANGPTL4_ITGA5_ITGB1	ANGPTL4 - (ITGA5+ITGB1)	ANGPTL	Secreted Signaling	PMID: 30049845					NOTCH	64
IMC2	EC4	ANGPTL4	ITGA5_ITGB1	0.00243042	0	ANGPTL4_ITGA5_ITGB1	ANGPTL4 - (ITGA5+ITGB1)	ANGPTL	Secreted Signaling	PMID: 30049845					ANGPTL	56
IMC6	EC4	ANGPTL4	ITGA5_ITGB1	0.00419751	0	ANGPTL4_ITGA5_ITGB1	ANGPTL4 - (ITGA5+ITGB1)	ANGPTL	Secreted Signaling	PMID: 30049845					SPP1	49
AD2	EC5	ANGPTL4	ITGA5_ITGB1	0.00876428	0	ANGPTL4_ITGA5_ITGB1	ANGPTL4 - (ITGA5+ITGB1)	ANGPTL	Secreted Signaling	PMID: 30049845					CADM	49
ASPC1	EC5	ANGPTL4	ITGA5_ITGB1	0.00435648	0	ANGPTL4_ITGA5_ITGB1	ANGPTL4 - (ITGA5+ITGB1)	ANGPTL	Secreted Signaling	PMID: 30049845					CD46	45
EC2	EC5	ANGPTL4	ITGA5_ITGB1	0.00588861	0	ANGPTL4_ITGA5_ITGB1	ANGPTL4 - (ITGA5+ITGB1)	ANGPTL	Secreted Signaling	PMID: 30049845					JAM	38
EC3	EC5	ANGPTL4	ITGA5_ITGB1	0.00668046	0	ANGPTL4_ITGA5_ITGB1	ANGPTL4 - (ITGA5+ITGB1)	ANGPTL	Secreted Signaling	PMID: 30049845					FGF	30
PE/SMC	EC5	ANGPTL4	ITGA5_ITGB1	0.00205745	0	ANGPTL4_ITGA5_ITGB1	ANGPTL4 - (ITGA5+ITGB1)	ANGPTL	Secreted Signaling	PMID: 30049845					GALECTIN	30
IMC1	EC5	ANGPTL4	ITGA5_ITGB1	0.00526485	0	ANGPTL4_ITGA5_ITGB1	ANGPTL4 - (ITGA5+ITGB1)	ANGPTL	Secreted Signaling	PMID: 30049845					PECAM1	25
IMC2	EC5	ANGPTL4	ITGA5_ITGB1	0.00224786	0	ANGPTL4_ITGA5_ITGB1	ANGPTL4 - (ITGA5+ITGB1)	ANGPTL	Secreted Signaling	PMID: 30049845					CDH5	16
IMC6	EC5	ANGPTL4	ITGA5_ITGB1	0.00388272	0	ANGPTL4_ITGA5_ITGB1	ANGPTL4 - (ITGA5+ITGB1)	ANGPTL	Secreted Signaling	PMID: 30049845					PDGF	10
AD2	EC1	ANGPTL4	CDH5	0.00905954	0	ANGPTL4_CDH5	ANGPTL4 - CDH5	ANGPTL	Secreted Signaling	PMID: 30049845					SEMA3	10
ASPC1	EC1	ANGPTL4	CDH5	0.00450392	0	ANGPTL4_CDH5	ANGPTL4 - CDH5	ANGPTL	Secreted Signaling	PMID: 30049845					MPZ	9
EC2	EC1	ANGPTL4	CDH5	0.00608759	0	ANGPTL4_CDH5	ANGPTL4 - CDH5	ANGPTL	Secreted Signaling	PMID: 30049845					SEMA6	8
EC3	EC1	ANGPTL4	CDH5	0.00690601	0	ANGPTL4_CDH5	ANGPTL4 - CDH5	ANGPTL	Secreted Signaling	PMID: 30049845					CCL	7
PE/SMC	EC1	ANGPTL4	CDH5	0.00212725	0	ANGPTL4_CDH5	ANGPTL4 - CDH5	ANGPTL	Secreted Signaling	PMID: 30049845					COMPLEMENT	6
IMC1	EC1	ANGPTL4	CDH5	0.00544286	0	ANGPTL4_CDH5	ANGPTL4 - CDH5	ANGPTL	Secreted Signaling	PMID: 30049845					TENASCIN	6
IMC2	EC1	ANGPTL4	CDH5	0.0023241	0	ANGPTL4_CDH5	ANGPTL4 - CDH5	ANGPTL	Secreted Signaling	PMID: 30049845					CXCL	4
IMC6	EC1	ANGPTL4	CDH5	0.00401419	0	ANGPTL4_CDH5	ANGPTL4 - CDH5	ANGPTL	Secreted Signaling	PMID: 30049845					CSF	4
AD2	EC3	ANGPTL4	CDH5	0.00869615	0	ANGPTL4_CDH5	ANGPTL4 - CDH5	ANGPTL	Secreted Signaling	PMID: 30049845					ADGRE5	4
ASPC1	EC3	ANGPTL4	CDH5	0.00432247	0	ANGPTL4_CDH5	ANGPTL4 - CDH5	ANGPTL	Secreted Signaling	PMID: 30049845					CD45	4
EC2	EC3	ANGPTL4	CDH5	0.00584271	0	ANGPTL4_CDH5	ANGPTL4 - CDH5	ANGPTL	Secreted Signaling	PMID: 30049845					ESAM	4
EC3	EC3	ANGPTL4	CDH5	0.00662843	0	ANGPTL4_CDH5	ANGPTL4 - CDH5	ANGPTL	Secreted Signaling	PMID: 30049845					BMP	3
PE/SMC	EC3	ANGPTL4	CDH5	0.00204135	0	ANGPTL4_CDH5	ANGPTL4 - CDH5	ANGPTL	Secreted Signaling	PMID: 30049845					MIF	2
IMC1	EC3	ANGPTL4	CDH5	0.00522378	0	ANGPTL4_CDH5	ANGPTL4 - CDH5	ANGPTL	Secreted Signaling	PMID: 30049845					EPHB	2
IMC2	EC3	ANGPTL4	CDH5	0.00223027	0	ANGPTL4_CDH5	ANGPTL4 - CDH5	ANGPTL	Secreted Signaling	PMID: 30049845					HGF	1
IMC6	EC3	ANGPTL4	CDH5	0.00385239	0	ANGPTL4_CDH5	ANGPTL4 - CDH5	ANGPTL	Secreted Signaling	PMID: 30049845					CD34	1
AD2	EC4	ANGPTL4	CDH5	0.00637841	0	ANGPTL4_CDH5	ANGPTL4 - CDH5	ANGPTL	Secreted Signaling	PMID: 30049845					NECTIN	1
ASPC1	EC4	ANGPTL4	CDH5	0.0031667	0	ANGPTL4_CDH5	ANGPTL4 - CDH5	ANGPTL	Secreted Signaling	PMID: 30049845
EC2	EC4	ANGPTL4	CDH5	0.0042822	0	ANGPTL4_CDH5	ANGPTL4 - CDH5	ANGPTL	Secreted Signaling	PMID: 30049845
EC3	EC4	ANGPTL4	CDH5	0.00485908	0	ANGPTL4_CDH5	ANGPTL4 - CDH5	ANGPTL	Secreted Signaling	PMID: 30049845
PE/SMC	EC4	ANGPTL4	CDH5	0.0014946	0	ANGPTL4_CDH5	ANGPTL4 - CDH5	ANGPTL	Secreted Signaling	PMID: 30049845
IMC1	EC4	ANGPTL4	CDH5	0.00382794	0	ANGPTL4_CDH5	ANGPTL4 - CDH5	ANGPTL	Secreted Signaling	PMID: 30049845
IMC2	EC4	ANGPTL4	CDH5	0.00163301	0	ANGPTL4_CDH5	ANGPTL4 - CDH5	ANGPTL	Secreted Signaling	PMID: 30049845
IMC6	EC4	ANGPTL4	CDH5	0.00282196	0	ANGPTL4_CDH5	ANGPTL4 - CDH5	ANGPTL	Secreted Signaling	PMID: 30049845
AD2	EC5	ANGPTL4	CDH5	0.0149623	0	ANGPTL4_CDH5	ANGPTL4 - CDH5	ANGPTL	Secreted Signaling	PMID: 30049845
ASPC1	EC5	ANGPTL4	CDH5	0.00746081	0	ANGPTL4_CDH5	ANGPTL4 - CDH5	ANGPTL	Secreted Signaling	PMID: 30049845
EC2	EC5	ANGPTL4	CDH5	0.0100737	0	ANGPTL4_CDH5	ANGPTL4 - CDH5	ANGPTL	Secreted Signaling	PMID: 30049845
EC3	EC5	ANGPTL4	CDH5	0.0114218	0	ANGPTL4_CDH5	ANGPTL4 - CDH5	ANGPTL	Secreted Signaling	PMID: 30049845
PE/SMC	EC5	ANGPTL4	CDH5	0.00352935	0	ANGPTL4_CDH5	ANGPTL4 - CDH5	ANGPTL	Secreted Signaling	PMID: 30049845
IMC1	EC5	ANGPTL4	CDH5	0.0090106	0	ANGPTL4_CDH5	ANGPTL4 - CDH5	ANGPTL	Secreted Signaling	PMID: 30049845
IMC2	EC5	ANGPTL4	CDH5	0.00385544	0	ANGPTL4_CDH5	ANGPTL4 - CDH5	ANGPTL	Secreted Signaling	PMID: 30049845
IMC6	EC5	ANGPTL4	CDH5	0.00665172	0	ANGPTL4_CDH5	ANGPTL4 - CDH5	ANGPTL	Secreted Signaling	PMID: 30049845
AD2	EC4	ANGPTL4	CDH11	0.00697355	0	ANGPTL4_CDH11	ANGPTL4 - CDH11	ANGPTL	Secreted Signaling	PMID: 30049845
ASPC1	EC4	ANGPTL4	CDH11	0.00346321	0	ANGPTL4_CDH11	ANGPTL4 - CDH11	ANGPTL	Secreted Signaling	PMID: 30049845
EC2	EC4	ANGPTL4	CDH11	0.00468267	0	ANGPTL4_CDH11	ANGPTL4 - CDH11	ANGPTL	Secreted Signaling	PMID: 30049845
EC3	EC4	ANGPTL4	CDH11	0.00531322	0	ANGPTL4_CDH11	ANGPTL4 - CDH11	ANGPTL	Secreted Signaling	PMID: 30049845
PE/SMC	EC4	ANGPTL4	CDH11	0.00163481	0	ANGPTL4_CDH11	ANGPTL4 - CDH11	ANGPTL	Secreted Signaling	PMID: 30049845
IMC1	EC4	ANGPTL4	CDH11	0.00418611	0	ANGPTL4_CDH11	ANGPTL4 - CDH11	ANGPTL	Secreted Signaling	PMID: 30049845
IMC2	EC4	ANGPTL4	CDH11	0.00178617	0	ANGPTL4_CDH11	ANGPTL4 - CDH11	ANGPTL	Secreted Signaling	PMID: 30049845
IMC6	EC4	ANGPTL4	CDH11	0.0030863	0	ANGPTL4_CDH11	ANGPTL4 - CDH11	ANGPTL	Secreted Signaling	PMID: 30049845
EC1	ASPC1	APP	CD74	0.012935	0	APP_CD74	APP - CD74	APP	Cell-Cell Contact	PMID: 19849849
EC2	ASPC1	APP	CD74	0.0202357	0	APP_CD74	APP - CD74	APP	Cell-Cell Contact	PMID: 19849849
EC3	ASPC1	APP	CD74	0.0257618	0	APP_CD74	APP - CD74	APP	Cell-Cell Contact	PMID: 19849849
EC4	ASPC1	APP	CD74	0.0363931	0	APP_CD74	APP - CD74	APP	Cell-Cell Contact	PMID: 19849849
EC5	ASPC1	APP	CD74	0.0290754	0	APP_CD74	APP - CD74	APP	Cell-Cell Contact	PMID: 19849849
PE/SMC	ASPC1	APP	CD74	0.00910291	0.01	APP_CD74	APP - CD74	APP	Cell-Cell Contact	PMID: 19849849
IMC1	ASPC1	APP	CD74	0.00867952	0	APP_CD74	APP - CD74	APP	Cell-Cell Contact	PMID: 19849849
IMC2	ASPC1	APP	CD74	0.00923106	0.01	APP_CD74	APP - CD74	APP	Cell-Cell Contact	PMID: 19849849
IMC3	ASPC1	APP	CD74	0.010188	0	APP_CD74	APP - CD74	APP	Cell-Cell Contact	PMID: 19849849
EC1	EC1	APP	CD74	0.0149814	0	APP_CD74	APP - CD74	APP	Cell-Cell Contact	PMID: 19849849
EC2	EC1	APP	CD74	0.0234097	0	APP_CD74	APP - CD74	APP	Cell-Cell Contact	PMID: 19849849
EC3	EC1	APP	CD74	0.0297762	0	APP_CD74	APP - CD74	APP	Cell-Cell Contact	PMID: 19849849
EC4	EC1	APP	CD74	0.0419928	0	APP_CD74	APP - CD74	APP	Cell-Cell Contact	PMID: 19849849
EC5	EC1	APP	CD74	0.0335884	0	APP_CD74	APP - CD74	APP	Cell-Cell Contact	PMID: 19849849
PE/SMC	EC1	APP	CD74	0.0105495	0	APP_CD74	APP - CD74	APP	Cell-Cell Contact	PMID: 19849849
IMC1	EC1	APP	CD74	0.0100595	0	APP_CD74	APP - CD74	APP	Cell-Cell Contact	PMID: 19849849
IMC2	EC1	APP	CD74	0.0106978	0	APP_CD74	APP - CD74	APP	Cell-Cell Contact	PMID: 19849849
IMC3	EC1	APP	CD74	0.011805	0	APP_CD74	APP - CD74	APP	Cell-Cell Contact	PMID: 19849849
EC1	EC2	APP	CD74	0.0157135	0	APP_CD74	APP - CD74	APP	Cell-Cell Contact	PMID: 19849849
EC2	EC2	APP	CD74	0.0245435	0	APP_CD74	APP - CD74	APP	Cell-Cell Contact	PMID: 19849849
EC3	EC2	APP	CD74	0.0312085	0	APP_CD74	APP - CD74	APP	Cell-Cell Contact	PMID: 19849849
EC4	EC2	APP	CD74	0.0439861	0	APP_CD74	APP - CD74	APP	Cell-Cell Contact	PMID: 19849849
EC5	EC2	APP	CD74	0.0351974	0	APP_CD74	APP - CD74	APP	Cell-Cell Contact	PMID: 19849849
PE/SMC	EC2	APP	CD74	0.0110675	0	APP_CD74	APP - CD74	APP	Cell-Cell Contact	PMID: 19849849
IMC1	EC2	APP	CD74	0.0105537	0	APP_CD74	APP - CD74	APP	Cell-Cell Contact	PMID: 19849849
IMC2	EC2	APP	CD74	0.011223	0	APP_CD74	APP - CD74	APP	Cell-Cell Contact	PMID: 19849849
IMC3	EC2	APP	CD74	0.0123839	0	APP_CD74	APP - CD74	APP	Cell-Cell Contact	PMID: 19849849
ASPC2	EC3	APP	CD74	0.0160379	0	APP_CD74	APP - CD74	APP	Cell-Cell Contact	PMID: 19849849
EC1	EC3	APP	CD74	0.0393919	0	APP_CD74	APP - CD74	APP	Cell-Cell Contact	PMID: 19849849
EC2	EC3	APP	CD74	0.0607068	0	APP_CD74	APP - CD74	APP	Cell-Cell Contact	PMID: 19849849
EC3	EC3	APP	CD74	0.0764229	0	APP_CD74	APP - CD74	APP	Cell-Cell Contact	PMID: 19849849
EC4	EC3	APP	CD74	0.105693	0	APP_CD74	APP - CD74	APP	Cell-Cell Contact	PMID: 19849849
EC5	EC3	APP	CD74	0.0856799	0	APP_CD74	APP - CD74	APP	Cell-Cell Contact	PMID: 19849849
PE/SMC	EC3	APP	CD74	0.0279437	0	APP_CD74	APP - CD74	APP	Cell-Cell Contact	PMID: 19849849
IMC1	EC3	APP	CD74	0.0266676	0	APP_CD74	APP - CD74	APP	Cell-Cell Contact	PMID: 19849849
IMC2	EC3	APP	CD74	0.0283295	0	APP_CD74	APP - CD74	APP	Cell-Cell Contact	PMID: 19849849
IMC3	EC3	APP	CD74	0.031204	0	APP_CD74	APP - CD74	APP	Cell-Cell Contact	PMID: 19849849
EC2	EC4	APP	CD74	0.0128087	0	APP_CD74	APP - CD74	APP	Cell-Cell Contact	PMID: 19849849
EC3	EC4	APP	CD74	0.0163404	0	APP_CD74	APP - CD74	APP	Cell-Cell Contact	PMID: 19849849
EC4	EC4	APP	CD74	0.0231763	0	APP_CD74	APP - CD74	APP	Cell-Cell Contact	PMID: 19849849
EC5	EC4	APP	CD74	0.0184652	0	APP_CD74	APP - CD74	APP	Cell-Cell Contact	PMID: 19849849
EC1	EC5	APP	CD74	0.0108133	0	APP_CD74	APP - CD74	APP	Cell-Cell Contact	PMID: 19849849
EC2	EC5	APP	CD74	0.0169371	0	APP_CD74	APP - CD74	APP	Cell-Cell Contact	PMID: 19849849
EC3	EC5	APP	CD74	0.0215822	0	APP_CD74	APP - CD74	APP	Cell-Cell Contact	PMID: 19849849
EC4	EC5	APP	CD74	0.0305428	0	APP_CD74	APP - CD74	APP	Cell-Cell Contact	PMID: 19849849
EC5	EC5	APP	CD74	0.0243717	0	APP_CD74	APP - CD74	APP	Cell-Cell Contact	PMID: 19849849
EC2	PE/SMC	APP	CD74	0.0122409	0	APP_CD74	APP - CD74	APP	Cell-Cell Contact	PMID: 19849849
EC3	PE/SMC	APP	CD74	0.0156185	0	APP_CD74	APP - CD74	APP	Cell-Cell Contact	PMID: 19849849
EC4	PE/SMC	APP	CD74	0.0221591	0	APP_CD74	APP - CD74	APP	Cell-Cell Contact	PMID: 19849849
EC5	PE/SMC	APP	CD74	0.0176511	0	APP_CD74	APP - CD74	APP	Cell-Cell Contact	PMID: 19849849
EC1	IMC1	APP	CD74	0.0159178	0	APP_CD74	APP - CD74	APP	Cell-Cell Contact	PMID: 19849849
EC2	IMC1	APP	CD74	0.0248597	0	APP_CD74	APP - CD74	APP	Cell-Cell Contact	PMID: 19849849
EC3	IMC1	APP	CD74	0.0316078	0	APP_CD74	APP - CD74	APP	Cell-Cell Contact	PMID: 19849849
EC4	IMC1	APP	CD74	0.0445414	0	APP_CD74	APP - CD74	APP	Cell-Cell Contact	PMID: 19849849
EC5	IMC1	APP	CD74	0.0356459	0	APP_CD74	APP - CD74	APP	Cell-Cell Contact	PMID: 19849849
PE/SMC	IMC1	APP	CD74	0.0112121	0	APP_CD74	APP - CD74	APP	Cell-Cell Contact	PMID: 19849849
IMC1	IMC1	APP	CD74	0.0106917	0	APP_CD74	APP - CD74	APP	Cell-Cell Contact	PMID: 19849849
IMC2	IMC1	APP	CD74	0.0113696	0	APP_CD74	APP - CD74	APP	Cell-Cell Contact	PMID: 19849849
IMC3	IMC1	APP	CD74	0.0125455	0	APP_CD74	APP - CD74	APP	Cell-Cell Contact	PMID: 19849849
EC1	IMC2	APP	CD74	0.00806681	0.03	APP_CD74	APP - CD74	APP	Cell-Cell Contact	PMID: 19849849
EC2	IMC2	APP	CD74	0.012655	0	APP_CD74	APP - CD74	APP	Cell-Cell Contact	PMID: 19849849
EC3	IMC2	APP	CD74	0.0161451	0	APP_CD74	APP - CD74	APP	Cell-Cell Contact	PMID: 19849849
EC4	IMC2	APP	CD74	0.0229011	0	APP_CD74	APP - CD74	APP	Cell-Cell Contact	PMID: 19849849
EC5	IMC2	APP	CD74	0.0182449	0	APP_CD74	APP - CD74	APP	Cell-Cell Contact	PMID: 19849849
EC1	IMC3	APP	CD74	0.0193336	0	APP_CD74	APP - CD74	APP	Cell-Cell Contact	PMID: 19849849
EC2	IMC3	APP	CD74	0.0301355	0	APP_CD74	APP - CD74	APP	Cell-Cell Contact	PMID: 19849849
EC3	IMC3	APP	CD74	0.0382595	0	APP_CD74	APP - CD74	APP	Cell-Cell Contact	PMID: 19849849
EC4	IMC3	APP	CD74	0.0537638	0	APP_CD74	APP - CD74	APP	Cell-Cell Contact	PMID: 19849849
EC5	IMC3	APP	CD74	0.0431096	0	APP_CD74	APP - CD74	APP	Cell-Cell Contact	PMID: 19849849
PE/SMC	IMC3	APP	CD74	0.0136321	0	APP_CD74	APP - CD74	APP	Cell-Cell Contact	PMID: 19849849
IMC1	IMC3	APP	CD74	0.0130008	0	APP_CD74	APP - CD74	APP	Cell-Cell Contact	PMID: 19849849
IMC2	IMC3	APP	CD74	0.0138231	0	APP_CD74	APP - CD74	APP	Cell-Cell Contact	PMID: 19849849
IMC3	IMC3	APP	CD74	0.0152488	0	APP_CD74	APP - CD74	APP	Cell-Cell Contact	PMID: 19849849
EC1	IMC4	APP	CD74	0.0173441	0	APP_CD74	APP - CD74	APP	Cell-Cell Contact	PMID: 19849849
EC2	IMC4	APP	CD74	0.0270652	0	APP_CD74	APP - CD74	APP	Cell-Cell Contact	PMID: 19849849
EC3	IMC4	APP	CD74	0.0343908	0	APP_CD74	APP - CD74	APP	Cell-Cell Contact	PMID: 19849849
EC4	IMC4	APP	CD74	0.0484063	0	APP_CD74	APP - CD74	APP	Cell-Cell Contact	PMID: 19849849
EC5	IMC4	APP	CD74	0.0387702	0	APP_CD74	APP - CD74	APP	Cell-Cell Contact	PMID: 19849849
PE/SMC	IMC4	APP	CD74	0.012222	0	APP_CD74	APP - CD74	APP	Cell-Cell Contact	PMID: 19849849
IMC1	IMC4	APP	CD74	0.0116552	0	APP_CD74	APP - CD74	APP	Cell-Cell Contact	PMID: 19849849
IMC2	IMC4	APP	CD74	0.0123935	0	APP_CD74	APP - CD74	APP	Cell-Cell Contact	PMID: 19849849
IMC3	IMC4	APP	CD74	0.0136738	0	APP_CD74	APP - CD74	APP	Cell-Cell Contact	PMID: 19849849
EC3	EC4	BMP6	ACVR1_BMPR2	0.00820893	0	BMP6_ACVR1_BMPR2	BMP6 - (ACVR1+BMPR2)	BMP	Secreted Signaling	KEGG: hsa04350; PMID:26893264
EC4	EC4	BMP6	ACVR1_BMPR2	0.00803937	0	BMP6_ACVR1_BMPR2	BMP6 - (ACVR1+BMPR2)	BMP	Secreted Signaling	KEGG: hsa04350; PMID:26893264
EC5	EC4	BMP6	ACVR1_BMPR2	0.00817568	0	BMP6_ACVR1_BMPR2	BMP6 - (ACVR1+BMPR2)	BMP	Secreted Signaling	KEGG: hsa04350; PMID:26893264
EC2	EC2	CADM1	CADM1	0.0122625	0	CADM1_CADM1	CADM1 - CADM1	CADM	Cell-Cell Contact	PMID: 24503895
EC3	EC2	CADM1	CADM1	0.010238	0	CADM1_CADM1	CADM1 - CADM1	CADM	Cell-Cell Contact	PMID: 24503895
EC4	EC2	CADM1	CADM1	0.0120274	0	CADM1_CADM1	CADM1 - CADM1	CADM	Cell-Cell Contact	PMID: 24503895
IMC1	EC2	CADM1	CADM1	0.011647	0	CADM1_CADM1	CADM1 - CADM1	CADM	Cell-Cell Contact	PMID: 24503895
IMC2	EC2	CADM1	CADM1	0.03338	0	CADM1_CADM1	CADM1 - CADM1	CADM	Cell-Cell Contact	PMID: 24503895
IMC4	EC2	CADM1	CADM1	0.0143479	0	CADM1_CADM1	CADM1 - CADM1	CADM	Cell-Cell Contact	PMID: 24503895
IMC6	EC2	CADM1	CADM1	0.0046513	0	CADM1_CADM1	CADM1 - CADM1	CADM	Cell-Cell Contact	PMID: 24503895
EC2	EC3	CADM1	CADM1	0.010238	0	CADM1_CADM1	CADM1 - CADM1	CADM	Cell-Cell Contact	PMID: 24503895
EC3	EC3	CADM1	CADM1	0.0085448	0	CADM1_CADM1	CADM1 - CADM1	CADM	Cell-Cell Contact	PMID: 24503895
EC4	EC3	CADM1	CADM1	0.0100413	0	CADM1_CADM1	CADM1 - CADM1	CADM	Cell-Cell Contact	PMID: 24503895
IMC1	EC3	CADM1	CADM1	0.00972306	0	CADM1_CADM1	CADM1 - CADM1	CADM	Cell-Cell Contact	PMID: 24503895
IMC2	EC3	CADM1	CADM1	0.0279678	0	CADM1_CADM1	CADM1 - CADM1	CADM	Cell-Cell Contact	PMID: 24503895
IMC4	EC3	CADM1	CADM1	0.0119833	0	CADM1_CADM1	CADM1 - CADM1	CADM	Cell-Cell Contact	PMID: 24503895
IMC6	EC3	CADM1	CADM1	0.00387845	0	CADM1_CADM1	CADM1 - CADM1	CADM	Cell-Cell Contact	PMID: 24503895
EC2	EC4	CADM1	CADM1	0.0120274	0	CADM1_CADM1	CADM1 - CADM1	CADM	Cell-Cell Contact	PMID: 24503895
EC3	EC4	CADM1	CADM1	0.0100413	0	CADM1_CADM1	CADM1 - CADM1	CADM	Cell-Cell Contact	PMID: 24503895
EC4	EC4	CADM1	CADM1	0.0117969	0	CADM1_CADM1	CADM1 - CADM1	CADM	Cell-Cell Contact	PMID: 24503895
IMC1	EC4	CADM1	CADM1	0.0114236	0	CADM1_CADM1	CADM1 - CADM1	CADM	Cell-Cell Contact	PMID: 24503895
IMC2	EC4	CADM1	CADM1	0.0327537	0	CADM1_CADM1	CADM1 - CADM1	CADM	Cell-Cell Contact	PMID: 24503895
IMC4	EC4	CADM1	CADM1	0.0140735	0	CADM1_CADM1	CADM1 - CADM1	CADM	Cell-Cell Contact	PMID: 24503895
IMC6	EC4	CADM1	CADM1	0.00456148	0	CADM1_CADM1	CADM1 - CADM1	CADM	Cell-Cell Contact	PMID: 24503895
EC2	IMC1	CADM1	CADM1	0.011647	0	CADM1_CADM1	CADM1 - CADM1	CADM	Cell-Cell Contact	PMID: 24503895
EC3	IMC1	CADM1	CADM1	0.00972306	0	CADM1_CADM1	CADM1 - CADM1	CADM	Cell-Cell Contact	PMID: 24503895
EC4	IMC1	CADM1	CADM1	0.0114236	0	CADM1_CADM1	CADM1 - CADM1	CADM	Cell-Cell Contact	PMID: 24503895
IMC1	IMC1	CADM1	CADM1	0.011062	0	CADM1_CADM1	CADM1 - CADM1	CADM	Cell-Cell Contact	PMID: 24503895
IMC2	IMC1	CADM1	CADM1	0.0317386	0	CADM1_CADM1	CADM1 - CADM1	CADM	Cell-Cell Contact	PMID: 24503895
IMC4	IMC1	CADM1	CADM1	0.0136292	0	CADM1_CADM1	CADM1 - CADM1	CADM	Cell-Cell Contact	PMID: 24503895
IMC6	IMC1	CADM1	CADM1	0.00441612	0	CADM1_CADM1	CADM1 - CADM1	CADM	Cell-Cell Contact	PMID: 24503895
EC2	IMC2	CADM1	CADM1	0.03338	0	CADM1_CADM1	CADM1 - CADM1	CADM	Cell-Cell Contact	PMID: 24503895
EC3	IMC2	CADM1	CADM1	0.0279678	0	CADM1_CADM1	CADM1 - CADM1	CADM	Cell-Cell Contact	PMID: 24503895
EC4	IMC2	CADM1	CADM1	0.0327537	0	CADM1_CADM1	CADM1 - CADM1	CADM	Cell-Cell Contact	PMID: 24503895
IMC1	IMC2	CADM1	CADM1	0.0317386	0	CADM1_CADM1	CADM1 - CADM1	CADM	Cell-Cell Contact	PMID: 24503895
IMC2	IMC2	CADM1	CADM1	0.087638	0	CADM1_CADM1	CADM1 - CADM1	CADM	Cell-Cell Contact	PMID: 24503895
IMC4	IMC2	CADM1	CADM1	0.0389155	0	CADM1_CADM1	CADM1 - CADM1	CADM	Cell-Cell Contact	PMID: 24503895
IMC6	IMC2	CADM1	CADM1	0.0128317	0	CADM1_CADM1	CADM1 - CADM1	CADM	Cell-Cell Contact	PMID: 24503895
EC2	IMC4	CADM1	CADM1	0.0143479	0	CADM1_CADM1	CADM1 - CADM1	CADM	Cell-Cell Contact	PMID: 24503895
EC3	IMC4	CADM1	CADM1	0.0119833	0	CADM1_CADM1	CADM1 - CADM1	CADM	Cell-Cell Contact	PMID: 24503895
EC4	IMC4	CADM1	CADM1	0.0140735	0	CADM1_CADM1	CADM1 - CADM1	CADM	Cell-Cell Contact	PMID: 24503895
IMC1	IMC4	CADM1	CADM1	0.0136292	0	CADM1_CADM1	CADM1 - CADM1	CADM	Cell-Cell Contact	PMID: 24503895
IMC2	IMC4	CADM1	CADM1	0.0389155	0	CADM1_CADM1	CADM1 - CADM1	CADM	Cell-Cell Contact	PMID: 24503895
IMC4	IMC4	CADM1	CADM1	0.0167821	0	CADM1_CADM1	CADM1 - CADM1	CADM	Cell-Cell Contact	PMID: 24503895
IMC6	IMC4	CADM1	CADM1	0.00544949	0	CADM1_CADM1	CADM1 - CADM1	CADM	Cell-Cell Contact	PMID: 24503895
EC2	IMC6	CADM1	CADM1	0.0046513	0	CADM1_CADM1	CADM1 - CADM1	CADM	Cell-Cell Contact	PMID: 24503895
EC3	IMC6	CADM1	CADM1	0.00387845	0	CADM1_CADM1	CADM1 - CADM1	CADM	Cell-Cell Contact	PMID: 24503895
EC4	IMC6	CADM1	CADM1	0.00456148	0	CADM1_CADM1	CADM1 - CADM1	CADM	Cell-Cell Contact	PMID: 24503895
IMC1	IMC6	CADM1	CADM1	0.00441612	0	CADM1_CADM1	CADM1 - CADM1	CADM	Cell-Cell Contact	PMID: 24503895
IMC2	IMC6	CADM1	CADM1	0.0128317	0	CADM1_CADM1	CADM1 - CADM1	CADM	Cell-Cell Contact	PMID: 24503895
IMC4	IMC6	CADM1	CADM1	0.00544949	0	CADM1_CADM1	CADM1 - CADM1	CADM	Cell-Cell Contact	PMID: 24503895
EC4	EC4	CADM3	CADM3	0.00233508	0	CADM3_CADM3	CADM3 - CADM3	CADM	Cell-Cell Contact	KEGG: hsa04514
AD1	EC2	ADM	CALCRL	0.0637157	0	ADM_CALCRL	ADM - CALCRL	CALCR	Secreted Signaling	KEGG: hsa04080
AD2	EC2	ADM	CALCRL	0.068734	0	ADM_CALCRL	ADM - CALCRL	CALCR	Secreted Signaling	KEGG: hsa04080
AD3	EC2	ADM	CALCRL	0.0393541	0	ADM_CALCRL	ADM - CALCRL	CALCR	Secreted Signaling	KEGG: hsa04080
ASPC1	EC2	ADM	CALCRL	0.0396967	0	ADM_CALCRL	ADM - CALCRL	CALCR	Secreted Signaling	KEGG: hsa04080
ASPC2	EC2	ADM	CALCRL	0.0363646	0	ADM_CALCRL	ADM - CALCRL	CALCR	Secreted Signaling	KEGG: hsa04080
EC1	EC2	ADM	CALCRL	0.00939671	0	ADM_CALCRL	ADM - CALCRL	CALCR	Secreted Signaling	KEGG: hsa04080
EC2	EC2	ADM	CALCRL	0.0309596	0	ADM_CALCRL	ADM - CALCRL	CALCR	Secreted Signaling	KEGG: hsa04080
EC3	EC2	ADM	CALCRL	0.0246374	0	ADM_CALCRL	ADM - CALCRL	CALCR	Secreted Signaling	KEGG: hsa04080
EC4	EC2	ADM	CALCRL	0.00425304	0	ADM_CALCRL	ADM - CALCRL	CALCR	Secreted Signaling	KEGG: hsa04080
EC5	EC2	ADM	CALCRL	0.00408739	0	ADM_CALCRL	ADM - CALCRL	CALCR	Secreted Signaling	KEGG: hsa04080
PE/SMC	EC2	ADM	CALCRL	0.00968503	0	ADM_CALCRL	ADM - CALCRL	CALCR	Secreted Signaling	KEGG: hsa04080
IMC1	EC2	ADM	CALCRL	0.0334858	0	ADM_CALCRL	ADM - CALCRL	CALCR	Secreted Signaling	KEGG: hsa04080
IMC2	EC2	ADM	CALCRL	0.0091019	0	ADM_CALCRL	ADM - CALCRL	CALCR	Secreted Signaling	KEGG: hsa04080
IMC3	EC2	ADM	CALCRL	0.0120695	0	ADM_CALCRL	ADM - CALCRL	CALCR	Secreted Signaling	KEGG: hsa04080
IMC4	EC2	ADM	CALCRL	0.0126325	0	ADM_CALCRL	ADM - CALCRL	CALCR	Secreted Signaling	KEGG: hsa04080
IMC5	EC2	ADM	CALCRL	0.0122056	0	ADM_CALCRL	ADM - CALCRL	CALCR	Secreted Signaling	KEGG: hsa04080
IMC6	EC2	ADM	CALCRL	0.0132326	0	ADM_CALCRL	ADM - CALCRL	CALCR	Secreted Signaling	KEGG: hsa04080
AD1	EC3	ADM	CALCRL	0.0638992	0	ADM_CALCRL	ADM - CALCRL	CALCR	Secreted Signaling	KEGG: hsa04080
AD2	EC3	ADM	CALCRL	0.0689309	0	ADM_CALCRL	ADM - CALCRL	CALCR	Secreted Signaling	KEGG: hsa04080
AD3	EC3	ADM	CALCRL	0.0394704	0	ADM_CALCRL	ADM - CALCRL	CALCR	Secreted Signaling	KEGG: hsa04080
ASPC1	EC3	ADM	CALCRL	0.0398139	0	ADM_CALCRL	ADM - CALCRL	CALCR	Secreted Signaling	KEGG: hsa04080
ASPC2	EC3	ADM	CALCRL	0.0364724	0	ADM_CALCRL	ADM - CALCRL	CALCR	Secreted Signaling	KEGG: hsa04080
EC1	EC3	ADM	CALCRL	0.00942534	0	ADM_CALCRL	ADM - CALCRL	CALCR	Secreted Signaling	KEGG: hsa04080
EC2	EC3	ADM	CALCRL	0.0310519	0	ADM_CALCRL	ADM - CALCRL	CALCR	Secreted Signaling	KEGG: hsa04080
EC3	EC3	ADM	CALCRL	0.0247113	0	ADM_CALCRL	ADM - CALCRL	CALCR	Secreted Signaling	KEGG: hsa04080
EC4	EC3	ADM	CALCRL	0.00426606	0	ADM_CALCRL	ADM - CALCRL	CALCR	Secreted Signaling	KEGG: hsa04080
EC5	EC3	ADM	CALCRL	0.00409991	0	ADM_CALCRL	ADM - CALCRL	CALCR	Secreted Signaling	KEGG: hsa04080
PE/SMC	EC3	ADM	CALCRL	0.00971454	0	ADM_CALCRL	ADM - CALCRL	CALCR	Secreted Signaling	KEGG: hsa04080
IMC1	EC3	ADM	CALCRL	0.0335853	0	ADM_CALCRL	ADM - CALCRL	CALCR	Secreted Signaling	KEGG: hsa04080
IMC2	EC3	ADM	CALCRL	0.00912965	0	ADM_CALCRL	ADM - CALCRL	CALCR	Secreted Signaling	KEGG: hsa04080
IMC3	EC3	ADM	CALCRL	0.0121062	0	ADM_CALCRL	ADM - CALCRL	CALCR	Secreted Signaling	KEGG: hsa04080
IMC4	EC3	ADM	CALCRL	0.0126709	0	ADM_CALCRL	ADM - CALCRL	CALCR	Secreted Signaling	KEGG: hsa04080
IMC5	EC3	ADM	CALCRL	0.0122427	0	ADM_CALCRL	ADM - CALCRL	CALCR	Secreted Signaling	KEGG: hsa04080
IMC6	EC3	ADM	CALCRL	0.0132728	0	ADM_CALCRL	ADM - CALCRL	CALCR	Secreted Signaling	KEGG: hsa04080
AD1	EC4	ADM	CALCRL	0.26474	0	ADM_CALCRL	ADM - CALCRL	CALCR	Secreted Signaling	KEGG: hsa04080
AD2	EC4	ADM	CALCRL	0.280842	0	ADM_CALCRL	ADM - CALCRL	CALCR	Secreted Signaling	KEGG: hsa04080
AD3	EC4	ADM	CALCRL	0.178141	0	ADM_CALCRL	ADM - CALCRL	CALCR	Secreted Signaling	KEGG: hsa04080
ASPC1	EC4	ADM	CALCRL	0.179466	0	ADM_CALCRL	ADM - CALCRL	CALCR	Secreted Signaling	KEGG: hsa04080
ASPC2	EC4	ADM	CALCRL	0.166435	0	ADM_CALCRL	ADM - CALCRL	CALCR	Secreted Signaling	KEGG: hsa04080
EC1	EC4	ADM	CALCRL	0.0477912	0	ADM_CALCRL	ADM - CALCRL	CALCR	Secreted Signaling	KEGG: hsa04080
EC2	EC4	ADM	CALCRL	0.144599	0	ADM_CALCRL	ADM - CALCRL	CALCR	Secreted Signaling	KEGG: hsa04080
EC3	EC4	ADM	CALCRL	0.117893	0	ADM_CALCRL	ADM - CALCRL	CALCR	Secreted Signaling	KEGG: hsa04080
EC4	EC4	ADM	CALCRL	0.0220996	0	ADM_CALCRL	ADM - CALCRL	CALCR	Secreted Signaling	KEGG: hsa04080
EC5	EC4	ADM	CALCRL	0.0212537	0	ADM_CALCRL	ADM - CALCRL	CALCR	Secreted Signaling	KEGG: hsa04080
PE/SMC	EC4	ADM	CALCRL	0.0491991	0	ADM_CALCRL	ADM - CALCRL	CALCR	Secreted Signaling	KEGG: hsa04080
IMC1	EC4	ADM	CALCRL	0.154915	0	ADM_CALCRL	ADM - CALCRL	CALCR	Secreted Signaling	KEGG: hsa04080
IMC2	EC4	ADM	CALCRL	0.0463482	0	ADM_CALCRL	ADM - CALCRL	CALCR	Secreted Signaling	KEGG: hsa04080
IMC3	EC4	ADM	CALCRL	0.0607157	0	ADM_CALCRL	ADM - CALCRL	CALCR	Secreted Signaling	KEGG: hsa04080
IMC4	EC4	ADM	CALCRL	0.0634023	0	ADM_CALCRL	ADM - CALCRL	CALCR	Secreted Signaling	KEGG: hsa04080
IMC5	EC4	ADM	CALCRL	0.0613663	0	ADM_CALCRL	ADM - CALCRL	CALCR	Secreted Signaling	KEGG: hsa04080
IMC6	EC4	ADM	CALCRL	0.0662523	0	ADM_CALCRL	ADM - CALCRL	CALCR	Secreted Signaling	KEGG: hsa04080
AD1	IMC2	ADM	CALCRL	0.0318375	0	ADM_CALCRL	ADM - CALCRL	CALCR	Secreted Signaling	KEGG: hsa04080
AD2	IMC2	ADM	CALCRL	0.0344374	0	ADM_CALCRL	ADM - CALCRL	CALCR	Secreted Signaling	KEGG: hsa04080
AD3	IMC2	ADM	CALCRL	0.0194118	0	ADM_CALCRL	ADM - CALCRL	CALCR	Secreted Signaling	KEGG: hsa04080
ASPC1	IMC2	ADM	CALCRL	0.0195843	0	ADM_CALCRL	ADM - CALCRL	CALCR	Secreted Signaling	KEGG: hsa04080
ASPC2	IMC2	ADM	CALCRL	0.0179089	0	ADM_CALCRL	ADM - CALCRL	CALCR	Secreted Signaling	KEGG: hsa04080
EC1	IMC2	ADM	CALCRL	0.00456291	0	ADM_CALCRL	ADM - CALCRL	CALCR	Secreted Signaling	KEGG: hsa04080
EC2	IMC2	ADM	CALCRL	0.0152038	0	ADM_CALCRL	ADM - CALCRL	CALCR	Secreted Signaling	KEGG: hsa04080
EC3	IMC2	ADM	CALCRL	0.012059	0	ADM_CALCRL	ADM - CALCRL	CALCR	Secreted Signaling	KEGG: hsa04080
EC4	IMC2	ADM	CALCRL	0.00205971	0	ADM_CALCRL	ADM - CALCRL	CALCR	Secreted Signaling	KEGG: hsa04080
EC5	IMC2	ADM	CALCRL	0.00197932	0	ADM_CALCRL	ADM - CALCRL	CALCR	Secreted Signaling	KEGG: hsa04080
PE/SMC	IMC2	ADM	CALCRL	0.00470362	0	ADM_CALCRL	ADM - CALCRL	CALCR	Secreted Signaling	KEGG: hsa04080
IMC1	IMC2	ADM	CALCRL	0.0164662	0	ADM_CALCRL	ADM - CALCRL	CALCR	Secreted Signaling	KEGG: hsa04080
IMC2	IMC2	ADM	CALCRL	0.00441908	0	ADM_CALCRL	ADM - CALCRL	CALCR	Secreted Signaling	KEGG: hsa04080
IMC3	IMC2	ADM	CALCRL	0.00586893	0	ADM_CALCRL	ADM - CALCRL	CALCR	Secreted Signaling	KEGG: hsa04080
IMC4	IMC2	ADM	CALCRL	0.0061445	0	ADM_CALCRL	ADM - CALCRL	CALCR	Secreted Signaling	KEGG: hsa04080
IMC5	IMC2	ADM	CALCRL	0.00593553	0	ADM_CALCRL	ADM - CALCRL	CALCR	Secreted Signaling	KEGG: hsa04080
IMC6	IMC2	ADM	CALCRL	0.00643839	0	ADM_CALCRL	ADM - CALCRL	CALCR	Secreted Signaling	KEGG: hsa04080
EC1	EC4	CCL14	ACKR1	0.0710356	0	CCL14_ACKR1	CCL14 - ACKR1	CCL	Secreted Signaling	PMID: 26740381
EC2	EC4	CCL14	ACKR1	0.0251344	0	CCL14_ACKR1	CCL14 - ACKR1	CCL	Secreted Signaling	PMID: 26740381
EC3	EC4	CCL14	ACKR1	0.0745588	0	CCL14_ACKR1	CCL14 - ACKR1	CCL	Secreted Signaling	PMID: 26740381
EC4	EC4	CCL14	ACKR1	0.0142047	0	CCL14_ACKR1	CCL14 - ACKR1	CCL	Secreted Signaling	PMID: 26740381
EC5	EC4	CCL14	ACKR1	0.0256252	0	CCL14_ACKR1	CCL14 - ACKR1	CCL	Secreted Signaling	PMID: 26740381
PE/SMC	EC4	CCL14	ACKR1	0.0167751	0	CCL14_ACKR1	CCL14 - ACKR1	CCL	Secreted Signaling	PMID: 26740381
IMC1	EC4	CCL14	ACKR1	0.0142918	0	CCL14_ACKR1	CCL14 - ACKR1	CCL	Secreted Signaling	PMID: 26740381
EC4	EC4	CD34	SELP	0.00605648	0	CD34_SELP	CD34 - SELP	CD34	Cell-Cell Contact	PMID: 18606703
IMC2	IMC3	PTPRC	MRC1	0.0115963	0	PTPRC_MRC1	PTPRC - MRC1	CD45	Cell-Cell Contact	PMID: 27601670; PMID: 10575006
IMC4	IMC3	PTPRC	MRC1	0.0188224	0	PTPRC_MRC1	PTPRC - MRC1	CD45	Cell-Cell Contact	PMID: 27601670; PMID: 10575006
IMC5	IMC3	PTPRC	MRC1	0.0444307	0	PTPRC_MRC1	PTPRC - MRC1	CD45	Cell-Cell Contact	PMID: 27601670; PMID: 10575006
IMC6	IMC3	PTPRC	MRC1	0.00581657	0	PTPRC_MRC1	PTPRC - MRC1	CD45	Cell-Cell Contact	PMID: 27601670; PMID: 10575006
EC1	EC2	CD46	JAG1	0.00761683	0	CD46_JAG1	CD46 - JAG1	CD46	Cell-Cell Contact	PMID: 23086448
EC2	EC2	CD46	JAG1	0.00715852	0	CD46_JAG1	CD46 - JAG1	CD46	Cell-Cell Contact	PMID: 23086448
EC3	EC2	CD46	JAG1	0.0173929	0	CD46_JAG1	CD46 - JAG1	CD46	Cell-Cell Contact	PMID: 23086448
EC4	EC2	CD46	JAG1	0.0147219	0	CD46_JAG1	CD46 - JAG1	CD46	Cell-Cell Contact	PMID: 23086448
EC5	EC2	CD46	JAG1	0.00900061	0	CD46_JAG1	CD46 - JAG1	CD46	Cell-Cell Contact	PMID: 23086448
PE/SMC	EC2	CD46	JAG1	0.00375104	0	CD46_JAG1	CD46 - JAG1	CD46	Cell-Cell Contact	PMID: 23086448
IMC1	EC2	CD46	JAG1	0.00510368	0	CD46_JAG1	CD46 - JAG1	CD46	Cell-Cell Contact	PMID: 23086448
IMC2	EC2	CD46	JAG1	0.00681211	0	CD46_JAG1	CD46 - JAG1	CD46	Cell-Cell Contact	PMID: 23086448
IMC4	EC2	CD46	JAG1	0.00576205	0	CD46_JAG1	CD46 - JAG1	CD46	Cell-Cell Contact	PMID: 23086448
EC1	EC3	CD46	JAG1	0.00688937	0	CD46_JAG1	CD46 - JAG1	CD46	Cell-Cell Contact	PMID: 23086448
EC2	EC3	CD46	JAG1	0.00647455	0	CD46_JAG1	CD46 - JAG1	CD46	Cell-Cell Contact	PMID: 23086448
EC3	EC3	CD46	JAG1	0.0157466	0	CD46_JAG1	CD46 - JAG1	CD46	Cell-Cell Contact	PMID: 23086448
EC4	EC3	CD46	JAG1	0.013325	0	CD46_JAG1	CD46 - JAG1	CD46	Cell-Cell Contact	PMID: 23086448
EC5	EC3	CD46	JAG1	0.00814208	0	CD46_JAG1	CD46 - JAG1	CD46	Cell-Cell Contact	PMID: 23086448
PE/SMC	EC3	CD46	JAG1	0.00339153	0	CD46_JAG1	CD46 - JAG1	CD46	Cell-Cell Contact	PMID: 23086448
IMC1	EC3	CD46	JAG1	0.00461513	0	CD46_JAG1	CD46 - JAG1	CD46	Cell-Cell Contact	PMID: 23086448
IMC2	EC3	CD46	JAG1	0.00616104	0	CD46_JAG1	CD46 - JAG1	CD46	Cell-Cell Contact	PMID: 23086448
IMC4	EC3	CD46	JAG1	0.00521081	0	CD46_JAG1	CD46 - JAG1	CD46	Cell-Cell Contact	PMID: 23086448
EC1	EC4	CD46	JAG1	0.00819143	0	CD46_JAG1	CD46 - JAG1	CD46	Cell-Cell Contact	PMID: 23086448
EC2	EC4	CD46	JAG1	0.00769882	0	CD46_JAG1	CD46 - JAG1	CD46	Cell-Cell Contact	PMID: 23086448
EC3	EC4	CD46	JAG1	0.0186911	0	CD46_JAG1	CD46 - JAG1	CD46	Cell-Cell Contact	PMID: 23086448
EC4	EC4	CD46	JAG1	0.015824	0	CD46_JAG1	CD46 - JAG1	CD46	Cell-Cell Contact	PMID: 23086448
EC5	EC4	CD46	JAG1	0.00967858	0	CD46_JAG1	CD46 - JAG1	CD46	Cell-Cell Contact	PMID: 23086448
PE/SMC	EC4	CD46	JAG1	0.0040352	0	CD46_JAG1	CD46 - JAG1	CD46	Cell-Cell Contact	PMID: 23086448
IMC1	EC4	CD46	JAG1	0.00548974	0	CD46_JAG1	CD46 - JAG1	CD46	Cell-Cell Contact	PMID: 23086448
IMC2	EC4	CD46	JAG1	0.00732646	0	CD46_JAG1	CD46 - JAG1	CD46	Cell-Cell Contact	PMID: 23086448
IMC4	EC4	CD46	JAG1	0.0061976	0	CD46_JAG1	CD46 - JAG1	CD46	Cell-Cell Contact	PMID: 23086448
EC1	EC5	CD46	JAG1	0.00886361	0	CD46_JAG1	CD46 - JAG1	CD46	Cell-Cell Contact	PMID: 23086448
EC2	EC5	CD46	JAG1	0.00833092	0	CD46_JAG1	CD46 - JAG1	CD46	Cell-Cell Contact	PMID: 23086448
EC3	EC5	CD46	JAG1	0.0202073	0	CD46_JAG1	CD46 - JAG1	CD46	Cell-Cell Contact	PMID: 23086448
EC4	EC5	CD46	JAG1	0.0171117	0	CD46_JAG1	CD46 - JAG1	CD46	Cell-Cell Contact	PMID: 23086448
EC5	EC5	CD46	JAG1	0.0104715	0	CD46_JAG1	CD46 - JAG1	CD46	Cell-Cell Contact	PMID: 23086448
PE/SMC	EC5	CD46	JAG1	0.00436783	0.01	CD46_JAG1	CD46 - JAG1	CD46	Cell-Cell Contact	PMID: 23086448
IMC1	EC5	CD46	JAG1	0.00594156	0	CD46_JAG1	CD46 - JAG1	CD46	Cell-Cell Contact	PMID: 23086448
IMC2	EC5	CD46	JAG1	0.00792823	0	CD46_JAG1	CD46 - JAG1	CD46	Cell-Cell Contact	PMID: 23086448
IMC4	EC5	CD46	JAG1	0.00670728	0	CD46_JAG1	CD46 - JAG1	CD46	Cell-Cell Contact	PMID: 23086448
EC1	PE/SMC	CD46	JAG1	0.00757272	0	CD46_JAG1	CD46 - JAG1	CD46	Cell-Cell Contact	PMID: 23086448
EC2	PE/SMC	CD46	JAG1	0.00711705	0	CD46_JAG1	CD46 - JAG1	CD46	Cell-Cell Contact	PMID: 23086448
EC3	PE/SMC	CD46	JAG1	0.0172932	0	CD46_JAG1	CD46 - JAG1	CD46	Cell-Cell Contact	PMID: 23086448
EC4	PE/SMC	CD46	JAG1	0.0146373	0	CD46_JAG1	CD46 - JAG1	CD46	Cell-Cell Contact	PMID: 23086448
EC5	PE/SMC	CD46	JAG1	0.00894856	0	CD46_JAG1	CD46 - JAG1	CD46	Cell-Cell Contact	PMID: 23086448
PE/SMC	PE/SMC	CD46	JAG1	0.00372924	0.01	CD46_JAG1	CD46 - JAG1	CD46	Cell-Cell Contact	PMID: 23086448
IMC1	PE/SMC	CD46	JAG1	0.00507405	0	CD46_JAG1	CD46 - JAG1	CD46	Cell-Cell Contact	PMID: 23086448
IMC2	PE/SMC	CD46	JAG1	0.00677264	0	CD46_JAG1	CD46 - JAG1	CD46	Cell-Cell Contact	PMID: 23086448
IMC4	PE/SMC	CD46	JAG1	0.00572862	0	CD46_JAG1	CD46 - JAG1	CD46	Cell-Cell Contact	PMID: 23086448
EC2	ASPC2	CD99	CD99	0.0060647	0	CD99_CD99	CD99 - CD99	CD99	Cell-Cell Contact	KEGG: hsa04514
EC3	ASPC2	CD99	CD99	0.0144243	0	CD99_CD99	CD99 - CD99	CD99	Cell-Cell Contact	KEGG: hsa04514
IMC1	ASPC2	CD99	CD99	0.00586131	0.04	CD99_CD99	CD99 - CD99	CD99	Cell-Cell Contact	KEGG: hsa04514
IMC2	ASPC2	CD99	CD99	0.0133234	0	CD99_CD99	CD99 - CD99	CD99	Cell-Cell Contact	KEGG: hsa04514
EC3	EC1	CD99	CD99	0.0110028	0	CD99_CD99	CD99 - CD99	CD99	Cell-Cell Contact	KEGG: hsa04514
IMC2	EC1	CD99	CD99	0.0101603	0	CD99_CD99	CD99 - CD99	CD99	Cell-Cell Contact	KEGG: hsa04514
ASPC2	EC2	CD99	CD99	0.0060647	0	CD99_CD99	CD99 - CD99	CD99	Cell-Cell Contact	KEGG: hsa04514
EC2	EC2	CD99	CD99	0.00932804	0	CD99_CD99	CD99 - CD99	CD99	Cell-Cell Contact	KEGG: hsa04514
EC3	EC2	CD99	CD99	0.0220859	0	CD99_CD99	CD99 - CD99	CD99	Cell-Cell Contact	KEGG: hsa04514
EC4	EC2	CD99	CD99	0.00797726	0	CD99_CD99	CD99 - CD99	CD99	Cell-Cell Contact	KEGG: hsa04514
EC5	EC2	CD99	CD99	0.0086478	0	CD99_CD99	CD99 - CD99	CD99	Cell-Cell Contact	KEGG: hsa04514
PE/SMC	EC2	CD99	CD99	0.00760399	0	CD99_CD99	CD99 - CD99	CD99	Cell-Cell Contact	KEGG: hsa04514
IMC1	EC2	CD99	CD99	0.0090162	0	CD99_CD99	CD99 - CD99	CD99	Cell-Cell Contact	KEGG: hsa04514
IMC2	EC2	CD99	CD99	0.0204123	0	CD99_CD99	CD99 - CD99	CD99	Cell-Cell Contact	KEGG: hsa04514
IMC3	EC2	CD99	CD99	0.00840234	0	CD99_CD99	CD99 - CD99	CD99	Cell-Cell Contact	KEGG: hsa04514
IMC5	EC2	CD99	CD99	0.00842141	0	CD99_CD99	CD99 - CD99	CD99	Cell-Cell Contact	KEGG: hsa04514
IMC6	EC2	CD99	CD99	0.00782183	0.04	CD99_CD99	CD99 - CD99	CD99	Cell-Cell Contact	KEGG: hsa04514
ASPC2	EC3	CD99	CD99	0.0144243	0	CD99_CD99	CD99 - CD99	CD99	Cell-Cell Contact	KEGG: hsa04514
EC1	EC3	CD99	CD99	0.0110028	0	CD99_CD99	CD99 - CD99	CD99	Cell-Cell Contact	KEGG: hsa04514
EC2	EC3	CD99	CD99	0.0220859	0	CD99_CD99	CD99 - CD99	CD99	Cell-Cell Contact	KEGG: hsa04514
EC3	EC3	CD99	CD99	0.0513876	0	CD99_CD99	CD99 - CD99	CD99	Cell-Cell Contact	KEGG: hsa04514
EC4	EC3	CD99	CD99	0.018923	0	CD99_CD99	CD99 - CD99	CD99	Cell-Cell Contact	KEGG: hsa04514
EC5	EC3	CD99	CD99	0.0204946	0	CD99_CD99	CD99 - CD99	CD99	Cell-Cell Contact	KEGG: hsa04514
PE/SMC	EC3	CD99	CD99	0.0180469	0	CD99_CD99	CD99 - CD99	CD99	Cell-Cell Contact	KEGG: hsa04514
IMC1	EC3	CD99	CD99	0.0213568	0	CD99_CD99	CD99 - CD99	CD99	Cell-Cell Contact	KEGG: hsa04514
IMC2	EC3	CD99	CD99	0.0476017	0	CD99_CD99	CD99 - CD99	CD99	Cell-Cell Contact	KEGG: hsa04514
IMC3	EC3	CD99	CD99	0.0199196	0	CD99_CD99	CD99 - CD99	CD99	Cell-Cell Contact	KEGG: hsa04514
IMC5	EC3	CD99	CD99	0.0199643	0	CD99_CD99	CD99 - CD99	CD99	Cell-Cell Contact	KEGG: hsa04514
IMC6	EC3	CD99	CD99	0.0185583	0	CD99_CD99	CD99 - CD99	CD99	Cell-Cell Contact	KEGG: hsa04514
EC2	EC4	CD99	CD99	0.00797726	0	CD99_CD99	CD99 - CD99	CD99	Cell-Cell Contact	KEGG: hsa04514
EC3	EC4	CD99	CD99	0.018923	0	CD99_CD99	CD99 - CD99	CD99	Cell-Cell Contact	KEGG: hsa04514
EC5	EC4	CD99	CD99	0.00739479	0.02	CD99_CD99	CD99 - CD99	CD99	Cell-Cell Contact	KEGG: hsa04514
PE/SMC	EC4	CD99	CD99	0.00650123	0	CD99_CD99	CD99 - CD99	CD99	Cell-Cell Contact	KEGG: hsa04514
IMC1	EC4	CD99	CD99	0.00771023	0	CD99_CD99	CD99 - CD99	CD99	Cell-Cell Contact	KEGG: hsa04514
IMC2	EC4	CD99	CD99	0.0174848	0	CD99_CD99	CD99 - CD99	CD99	Cell-Cell Contact	KEGG: hsa04514
IMC3	EC4	CD99	CD99	0.00718464	0.02	CD99_CD99	CD99 - CD99	CD99	Cell-Cell Contact	KEGG: hsa04514
IMC5	EC4	CD99	CD99	0.00720096	0.01	CD99_CD99	CD99 - CD99	CD99	Cell-Cell Contact	KEGG: hsa04514
EC2	EC5	CD99	CD99	0.0086478	0	CD99_CD99	CD99 - CD99	CD99	Cell-Cell Contact	KEGG: hsa04514
EC3	EC5	CD99	CD99	0.0204946	0	CD99_CD99	CD99 - CD99	CD99	Cell-Cell Contact	KEGG: hsa04514
EC4	EC5	CD99	CD99	0.00739479	0.02	CD99_CD99	CD99 - CD99	CD99	Cell-Cell Contact	KEGG: hsa04514
EC5	EC5	CD99	CD99	0.00801677	0.04	CD99_CD99	CD99 - CD99	CD99	Cell-Cell Contact	KEGG: hsa04514
PE/SMC	EC5	CD99	CD99	0.00704859	0	CD99_CD99	CD99 - CD99	CD99	Cell-Cell Contact	KEGG: hsa04514
IMC1	EC5	CD99	CD99	0.00835852	0	CD99_CD99	CD99 - CD99	CD99	Cell-Cell Contact	KEGG: hsa04514
IMC2	EC5	CD99	CD99	0.0189392	0	CD99_CD99	CD99 - CD99	CD99	Cell-Cell Contact	KEGG: hsa04514
IMC3	EC5	CD99	CD99	0.00778908	0	CD99_CD99	CD99 - CD99	CD99	Cell-Cell Contact	KEGG: hsa04514
IMC5	EC5	CD99	CD99	0.00780677	0.02	CD99_CD99	CD99 - CD99	CD99	Cell-Cell Contact	KEGG: hsa04514
EC2	PE/SMC	CD99	CD99	0.00760399	0	CD99_CD99	CD99 - CD99	CD99	Cell-Cell Contact	KEGG: hsa04514
EC3	PE/SMC	CD99	CD99	0.0180469	0	CD99_CD99	CD99 - CD99	CD99	Cell-Cell Contact	KEGG: hsa04514
EC4	PE/SMC	CD99	CD99	0.00650123	0	CD99_CD99	CD99 - CD99	CD99	Cell-Cell Contact	KEGG: hsa04514
EC5	PE/SMC	CD99	CD99	0.00704859	0	CD99_CD99	CD99 - CD99	CD99	Cell-Cell Contact	KEGG: hsa04514
IMC1	PE/SMC	CD99	CD99	0.00734937	0	CD99_CD99	CD99 - CD99	CD99	Cell-Cell Contact	KEGG: hsa04514
IMC2	PE/SMC	CD99	CD99	0.0166741	0	CD99_CD99	CD99 - CD99	CD99	Cell-Cell Contact	KEGG: hsa04514
IMC3	PE/SMC	CD99	CD99	0.0068482	0.01	CD99_CD99	CD99 - CD99	CD99	Cell-Cell Contact	KEGG: hsa04514
IMC5	PE/SMC	CD99	CD99	0.00686377	0.03	CD99_CD99	CD99 - CD99	CD99	Cell-Cell Contact	KEGG: hsa04514
ASPC2	IMC1	CD99	CD99	0.00586131	0.04	CD99_CD99	CD99 - CD99	CD99	Cell-Cell Contact	KEGG: hsa04514
EC2	IMC1	CD99	CD99	0.0090162	0	CD99_CD99	CD99 - CD99	CD99	Cell-Cell Contact	KEGG: hsa04514
EC3	IMC1	CD99	CD99	0.0213568	0	CD99_CD99	CD99 - CD99	CD99	Cell-Cell Contact	KEGG: hsa04514
EC4	IMC1	CD99	CD99	0.00771023	0	CD99_CD99	CD99 - CD99	CD99	Cell-Cell Contact	KEGG: hsa04514
EC5	IMC1	CD99	CD99	0.00835852	0	CD99_CD99	CD99 - CD99	CD99	Cell-Cell Contact	KEGG: hsa04514
PE/SMC	IMC1	CD99	CD99	0.00734937	0	CD99_CD99	CD99 - CD99	CD99	Cell-Cell Contact	KEGG: hsa04514
IMC1	IMC1	CD99	CD99	0.0087147	0	CD99_CD99	CD99 - CD99	CD99	Cell-Cell Contact	KEGG: hsa04514
IMC2	IMC1	CD99	CD99	0.0197373	0	CD99_CD99	CD99 - CD99	CD99	Cell-Cell Contact	KEGG: hsa04514
IMC3	IMC1	CD99	CD99	0.0081212	0	CD99_CD99	CD99 - CD99	CD99	Cell-Cell Contact	KEGG: hsa04514
IMC5	IMC1	CD99	CD99	0.00813963	0	CD99_CD99	CD99 - CD99	CD99	Cell-Cell Contact	KEGG: hsa04514
IMC6	IMC1	CD99	CD99	0.00755996	0.03	CD99_CD99	CD99 - CD99	CD99	Cell-Cell Contact	KEGG: hsa04514
ASPC2	IMC2	CD99	CD99	0.0133234	0	CD99_CD99	CD99 - CD99	CD99	Cell-Cell Contact	KEGG: hsa04514
EC1	IMC2	CD99	CD99	0.0101603	0	CD99_CD99	CD99 - CD99	CD99	Cell-Cell Contact	KEGG: hsa04514
EC2	IMC2	CD99	CD99	0.0204123	0	CD99_CD99	CD99 - CD99	CD99	Cell-Cell Contact	KEGG: hsa04514
EC3	IMC2	CD99	CD99	0.0476017	0	CD99_CD99	CD99 - CD99	CD99	Cell-Cell Contact	KEGG: hsa04514
EC4	IMC2	CD99	CD99	0.0174848	0	CD99_CD99	CD99 - CD99	CD99	Cell-Cell Contact	KEGG: hsa04514
EC5	IMC2	CD99	CD99	0.0189392	0	CD99_CD99	CD99 - CD99	CD99	Cell-Cell Contact	KEGG: hsa04514
PE/SMC	IMC2	CD99	CD99	0.0166741	0	CD99_CD99	CD99 - CD99	CD99	Cell-Cell Contact	KEGG: hsa04514
IMC1	IMC2	CD99	CD99	0.0197373	0	CD99_CD99	CD99 - CD99	CD99	Cell-Cell Contact	KEGG: hsa04514
IMC2	IMC2	CD99	CD99	0.0440817	0	CD99_CD99	CD99 - CD99	CD99	Cell-Cell Contact	KEGG: hsa04514
IMC3	IMC2	CD99	CD99	0.0184071	0	CD99_CD99	CD99 - CD99	CD99	Cell-Cell Contact	KEGG: hsa04514
IMC5	IMC2	CD99	CD99	0.0184484	0	CD99_CD99	CD99 - CD99	CD99	Cell-Cell Contact	KEGG: hsa04514
IMC6	IMC2	CD99	CD99	0.0171473	0	CD99_CD99	CD99 - CD99	CD99	Cell-Cell Contact	KEGG: hsa04514
EC2	IMC3	CD99	CD99	0.00840234	0	CD99_CD99	CD99 - CD99	CD99	Cell-Cell Contact	KEGG: hsa04514
EC3	IMC3	CD99	CD99	0.0199196	0	CD99_CD99	CD99 - CD99	CD99	Cell-Cell Contact	KEGG: hsa04514
EC4	IMC3	CD99	CD99	0.00718464	0.02	CD99_CD99	CD99 - CD99	CD99	Cell-Cell Contact	KEGG: hsa04514
EC5	IMC3	CD99	CD99	0.00778908	0	CD99_CD99	CD99 - CD99	CD99	Cell-Cell Contact	KEGG: hsa04514
PE/SMC	IMC3	CD99	CD99	0.0068482	0.01	CD99_CD99	CD99 - CD99	CD99	Cell-Cell Contact	KEGG: hsa04514
IMC1	IMC3	CD99	CD99	0.0081212	0	CD99_CD99	CD99 - CD99	CD99	Cell-Cell Contact	KEGG: hsa04514
IMC2	IMC3	CD99	CD99	0.0184071	0	CD99_CD99	CD99 - CD99	CD99	Cell-Cell Contact	KEGG: hsa04514
IMC3	IMC3	CD99	CD99	0.00756781	0.03	CD99_CD99	CD99 - CD99	CD99	Cell-Cell Contact	KEGG: hsa04514
IMC5	IMC3	CD99	CD99	0.00758499	0.03	CD99_CD99	CD99 - CD99	CD99	Cell-Cell Contact	KEGG: hsa04514
EC2	IMC5	CD99	CD99	0.00842141	0	CD99_CD99	CD99 - CD99	CD99	Cell-Cell Contact	KEGG: hsa04514
EC3	IMC5	CD99	CD99	0.0199643	0	CD99_CD99	CD99 - CD99	CD99	Cell-Cell Contact	KEGG: hsa04514
EC4	IMC5	CD99	CD99	0.00720096	0.01	CD99_CD99	CD99 - CD99	CD99	Cell-Cell Contact	KEGG: hsa04514
EC5	IMC5	CD99	CD99	0.00780677	0.02	CD99_CD99	CD99 - CD99	CD99	Cell-Cell Contact	KEGG: hsa04514
PE/SMC	IMC5	CD99	CD99	0.00686377	0.03	CD99_CD99	CD99 - CD99	CD99	Cell-Cell Contact	KEGG: hsa04514
IMC1	IMC5	CD99	CD99	0.00813963	0	CD99_CD99	CD99 - CD99	CD99	Cell-Cell Contact	KEGG: hsa04514
IMC2	IMC5	CD99	CD99	0.0184484	0	CD99_CD99	CD99 - CD99	CD99	Cell-Cell Contact	KEGG: hsa04514
IMC3	IMC5	CD99	CD99	0.00758499	0.03	CD99_CD99	CD99 - CD99	CD99	Cell-Cell Contact	KEGG: hsa04514
EC2	IMC6	CD99	CD99	0.00782183	0.04	CD99_CD99	CD99 - CD99	CD99	Cell-Cell Contact	KEGG: hsa04514
EC3	IMC6	CD99	CD99	0.0185583	0	CD99_CD99	CD99 - CD99	CD99	Cell-Cell Contact	KEGG: hsa04514
IMC1	IMC6	CD99	CD99	0.00755996	0.03	CD99_CD99	CD99 - CD99	CD99	Cell-Cell Contact	KEGG: hsa04514
IMC2	IMC6	CD99	CD99	0.0171473	0	CD99_CD99	CD99 - CD99	CD99	Cell-Cell Contact	KEGG: hsa04514
EC1	EC1	CDH5	CDH5	0.00526447	0	CDH5_CDH5	CDH5 - CDH5	CDH5	Cell-Cell Contact	KEGG: hsa04514
EC3	EC1	CDH5	CDH5	0.00505253	0	CDH5_CDH5	CDH5 - CDH5	CDH5	Cell-Cell Contact	KEGG: hsa04514
EC4	EC1	CDH5	CDH5	0.00370228	0	CDH5_CDH5	CDH5 - CDH5	CDH5	Cell-Cell Contact	KEGG: hsa04514
EC5	EC1	CDH5	CDH5	0.0087163	0	CDH5_CDH5	CDH5 - CDH5	CDH5	Cell-Cell Contact	KEGG: hsa04514
EC1	EC3	CDH5	CDH5	0.00505253	0	CDH5_CDH5	CDH5 - CDH5	CDH5	Cell-Cell Contact	KEGG: hsa04514
EC3	EC3	CDH5	CDH5	0.00484908	0	CDH5_CDH5	CDH5 - CDH5	CDH5	Cell-Cell Contact	KEGG: hsa04514
EC4	EC3	CDH5	CDH5	0.00355301	0	CDH5_CDH5	CDH5 - CDH5	CDH5	Cell-Cell Contact	KEGG: hsa04514
EC5	EC3	CDH5	CDH5	0.00836657	0	CDH5_CDH5	CDH5 - CDH5	CDH5	Cell-Cell Contact	KEGG: hsa04514
EC1	EC4	CDH5	CDH5	0.00370228	0	CDH5_CDH5	CDH5 - CDH5	CDH5	Cell-Cell Contact	KEGG: hsa04514
EC3	EC4	CDH5	CDH5	0.00355301	0	CDH5_CDH5	CDH5 - CDH5	CDH5	Cell-Cell Contact	KEGG: hsa04514
EC4	EC4	CDH5	CDH5	0.00260244	0	CDH5_CDH5	CDH5 - CDH5	CDH5	Cell-Cell Contact	KEGG: hsa04514
EC5	EC4	CDH5	CDH5	0.00613612	0	CDH5_CDH5	CDH5 - CDH5	CDH5	Cell-Cell Contact	KEGG: hsa04514
EC1	EC5	CDH5	CDH5	0.0087163	0	CDH5_CDH5	CDH5 - CDH5	CDH5	Cell-Cell Contact	KEGG: hsa04514
EC3	EC5	CDH5	CDH5	0.00836657	0	CDH5_CDH5	CDH5 - CDH5	CDH5	Cell-Cell Contact	KEGG: hsa04514
EC4	EC5	CDH5	CDH5	0.00613612	0	CDH5_CDH5	CDH5 - CDH5	CDH5	Cell-Cell Contact	KEGG: hsa04514
EC5	EC5	CDH5	CDH5	0.0143987	0	CDH5_CDH5	CDH5 - CDH5	CDH5	Cell-Cell Contact	KEGG: hsa04514
ASPC2	EC2	COL1A1	ITGA1_ITGB1	0.00625857	0	COL1A1_ITGA1_ITGB1	COL1A1 - (ITGA1+ITGB1)	COLLAGEN	ECM-Receptor	KEGG: hsa04512
ASPC2	EC3	COL1A1	ITGA1_ITGB1	0.0124228	0	COL1A1_ITGA1_ITGB1	COL1A1 - (ITGA1+ITGB1)	COLLAGEN	ECM-Receptor	KEGG: hsa04512
ASPC2	EC4	COL1A1	ITGA1_ITGB1	0.00972903	0	COL1A1_ITGA1_ITGB1	COL1A1 - (ITGA1+ITGB1)	COLLAGEN	ECM-Receptor	KEGG: hsa04512
ASPC2	EC5	COL1A1	ITGA1_ITGB1	0.00782752	0	COL1A1_ITGA1_ITGB1	COL1A1 - (ITGA1+ITGB1)	COLLAGEN	ECM-Receptor	KEGG: hsa04512
ASPC2	PE/SMC	COL1A1	ITGA1_ITGB1	0.0158711	0	COL1A1_ITGA1_ITGB1	COL1A1 - (ITGA1+ITGB1)	COLLAGEN	ECM-Receptor	KEGG: hsa04512
ASPC2	EC2	COL1A2	ITGA1_ITGB1	0.00791031	0	COL1A2_ITGA1_ITGB1	COL1A2 - (ITGA1+ITGB1)	COLLAGEN	ECM-Receptor	KEGG: hsa04512
EC3	EC2	COL1A2	ITGA1_ITGB1	0.00459163	0	COL1A2_ITGA1_ITGB1	COL1A2 - (ITGA1+ITGB1)	COLLAGEN	ECM-Receptor	KEGG: hsa04512
ASPC2	EC3	COL1A2	ITGA1_ITGB1	0.0156758	0	COL1A2_ITGA1_ITGB1	COL1A2 - (ITGA1+ITGB1)	COLLAGEN	ECM-Receptor	KEGG: hsa04512
EC3	EC3	COL1A2	ITGA1_ITGB1	0.00912915	0	COL1A2_ITGA1_ITGB1	COL1A2 - (ITGA1+ITGB1)	COLLAGEN	ECM-Receptor	KEGG: hsa04512
ASPC2	EC4	COL1A2	ITGA1_ITGB1	0.0122854	0	COL1A2_ITGA1_ITGB1	COL1A2 - (ITGA1+ITGB1)	COLLAGEN	ECM-Receptor	KEGG: hsa04512
EC3	EC4	COL1A2	ITGA1_ITGB1	0.00714438	0	COL1A2_ITGA1_ITGB1	COL1A2 - (ITGA1+ITGB1)	COLLAGEN	ECM-Receptor	KEGG: hsa04512
ASPC2	EC5	COL1A2	ITGA1_ITGB1	0.00988921	0	COL1A2_ITGA1_ITGB1	COL1A2 - (ITGA1+ITGB1)	COLLAGEN	ECM-Receptor	KEGG: hsa04512
EC3	EC5	COL1A2	ITGA1_ITGB1	0.0057451	0	COL1A2_ITGA1_ITGB1	COL1A2 - (ITGA1+ITGB1)	COLLAGEN	ECM-Receptor	KEGG: hsa04512
ASPC2	PE/SMC	COL1A2	ITGA1_ITGB1	0.0200086	0	COL1A2_ITGA1_ITGB1	COL1A2 - (ITGA1+ITGB1)	COLLAGEN	ECM-Receptor	KEGG: hsa04512
EC3	PE/SMC	COL1A2	ITGA1_ITGB1	0.011674	0	COL1A2_ITGA1_ITGB1	COL1A2 - (ITGA1+ITGB1)	COLLAGEN	ECM-Receptor	KEGG: hsa04512
AD1	EC2	COL4A1	ITGA1_ITGB1	0.0316941	0	COL4A1_ITGA1_ITGB1	COL4A1 - (ITGA1+ITGB1)	COLLAGEN	ECM-Receptor	KEGG: hsa04512
AD2	EC2	COL4A1	ITGA1_ITGB1	0.0332248	0	COL4A1_ITGA1_ITGB1	COL4A1 - (ITGA1+ITGB1)	COLLAGEN	ECM-Receptor	KEGG: hsa04512
AD3	EC2	COL4A1	ITGA1_ITGB1	0.0181609	0	COL4A1_ITGA1_ITGB1	COL4A1 - (ITGA1+ITGB1)	COLLAGEN	ECM-Receptor	KEGG: hsa04512
ASPC1	EC2	COL4A1	ITGA1_ITGB1	0.0296319	0	COL4A1_ITGA1_ITGB1	COL4A1 - (ITGA1+ITGB1)	COLLAGEN	ECM-Receptor	KEGG: hsa04512
ASPC2	EC2	COL4A1	ITGA1_ITGB1	0.0390438	0	COL4A1_ITGA1_ITGB1	COL4A1 - (ITGA1+ITGB1)	COLLAGEN	ECM-Receptor	KEGG: hsa04512
EC1	EC2	COL4A1	ITGA1_ITGB1	0.0402176	0	COL4A1_ITGA1_ITGB1	COL4A1 - (ITGA1+ITGB1)	COLLAGEN	ECM-Receptor	KEGG: hsa04512
EC2	EC2	COL4A1	ITGA1_ITGB1	0.0349626	0	COL4A1_ITGA1_ITGB1	COL4A1 - (ITGA1+ITGB1)	COLLAGEN	ECM-Receptor	KEGG: hsa04512
EC3	EC2	COL4A1	ITGA1_ITGB1	0.0370201	0	COL4A1_ITGA1_ITGB1	COL4A1 - (ITGA1+ITGB1)	COLLAGEN	ECM-Receptor	KEGG: hsa04512
EC4	EC2	COL4A1	ITGA1_ITGB1	0.0366423	0	COL4A1_ITGA1_ITGB1	COL4A1 - (ITGA1+ITGB1)	COLLAGEN	ECM-Receptor	KEGG: hsa04512
EC5	EC2	COL4A1	ITGA1_ITGB1	0.0370754	0	COL4A1_ITGA1_ITGB1	COL4A1 - (ITGA1+ITGB1)	COLLAGEN	ECM-Receptor	KEGG: hsa04512
PE/SMC	EC2	COL4A1	ITGA1_ITGB1	0.0385618	0	COL4A1_ITGA1_ITGB1	COL4A1 - (ITGA1+ITGB1)	COLLAGEN	ECM-Receptor	KEGG: hsa04512
IMC1	EC2	COL4A1	ITGA1_ITGB1	0.0274484	0	COL4A1_ITGA1_ITGB1	COL4A1 - (ITGA1+ITGB1)	COLLAGEN	ECM-Receptor	KEGG: hsa04512
IMC2	EC2	COL4A1	ITGA1_ITGB1	0.00828374	0	COL4A1_ITGA1_ITGB1	COL4A1 - (ITGA1+ITGB1)	COLLAGEN	ECM-Receptor	KEGG: hsa04512
IMC3	EC2	COL4A1	ITGA1_ITGB1	0.0103976	0	COL4A1_ITGA1_ITGB1	COL4A1 - (ITGA1+ITGB1)	COLLAGEN	ECM-Receptor	KEGG: hsa04512
IMC4	EC2	COL4A1	ITGA1_ITGB1	0.00947194	0	COL4A1_ITGA1_ITGB1	COL4A1 - (ITGA1+ITGB1)	COLLAGEN	ECM-Receptor	KEGG: hsa04512
IMC5	EC2	COL4A1	ITGA1_ITGB1	0.0108551	0	COL4A1_ITGA1_ITGB1	COL4A1 - (ITGA1+ITGB1)	COLLAGEN	ECM-Receptor	KEGG: hsa04512
IMC6	EC2	COL4A1	ITGA1_ITGB1	0.00732322	0	COL4A1_ITGA1_ITGB1	COL4A1 - (ITGA1+ITGB1)	COLLAGEN	ECM-Receptor	KEGG: hsa04512
AD1	EC3	COL4A1	ITGA1_ITGB1	0.0613637	0	COL4A1_ITGA1_ITGB1	COL4A1 - (ITGA1+ITGB1)	COLLAGEN	ECM-Receptor	KEGG: hsa04512
AD2	EC3	COL4A1	ITGA1_ITGB1	0.0642322	0	COL4A1_ITGA1_ITGB1	COL4A1 - (ITGA1+ITGB1)	COLLAGEN	ECM-Receptor	KEGG: hsa04512
AD3	EC3	COL4A1	ITGA1_ITGB1	0.0356279	0	COL4A1_ITGA1_ITGB1	COL4A1 - (ITGA1+ITGB1)	COLLAGEN	ECM-Receptor	KEGG: hsa04512
ASPC1	EC3	COL4A1	ITGA1_ITGB1	0.0574856	0	COL4A1_ITGA1_ITGB1	COL4A1 - (ITGA1+ITGB1)	COLLAGEN	ECM-Receptor	KEGG: hsa04512
ASPC2	EC3	COL4A1	ITGA1_ITGB1	0.0750602	0	COL4A1_ITGA1_ITGB1	COL4A1 - (ITGA1+ITGB1)	COLLAGEN	ECM-Receptor	KEGG: hsa04512
EC1	EC3	COL4A1	ITGA1_ITGB1	0.0772298	0	COL4A1_ITGA1_ITGB1	COL4A1 - (ITGA1+ITGB1)	COLLAGEN	ECM-Receptor	KEGG: hsa04512
EC2	EC3	COL4A1	ITGA1_ITGB1	0.0674786	0	COL4A1_ITGA1_ITGB1	COL4A1 - (ITGA1+ITGB1)	COLLAGEN	ECM-Receptor	KEGG: hsa04512
EC3	EC3	COL4A1	ITGA1_ITGB1	0.0713082	0	COL4A1_ITGA1_ITGB1	COL4A1 - (ITGA1+ITGB1)	COLLAGEN	ECM-Receptor	KEGG: hsa04512
EC4	EC3	COL4A1	ITGA1_ITGB1	0.0706063	0	COL4A1_ITGA1_ITGB1	COL4A1 - (ITGA1+ITGB1)	COLLAGEN	ECM-Receptor	KEGG: hsa04512
EC5	EC3	COL4A1	ITGA1_ITGB1	0.0714111	0	COL4A1_ITGA1_ITGB1	COL4A1 - (ITGA1+ITGB1)	COLLAGEN	ECM-Receptor	KEGG: hsa04512
PE/SMC	EC3	COL4A1	ITGA1_ITGB1	0.0741678	0	COL4A1_ITGA1_ITGB1	COL4A1 - (ITGA1+ITGB1)	COLLAGEN	ECM-Receptor	KEGG: hsa04512
IMC1	EC3	COL4A1	ITGA1_ITGB1	0.0533625	0	COL4A1_ITGA1_ITGB1	COL4A1 - (ITGA1+ITGB1)	COLLAGEN	ECM-Receptor	KEGG: hsa04512
IMC2	EC3	COL4A1	ITGA1_ITGB1	0.0164097	0	COL4A1_ITGA1_ITGB1	COL4A1 - (ITGA1+ITGB1)	COLLAGEN	ECM-Receptor	KEGG: hsa04512
IMC3	EC3	COL4A1	ITGA1_ITGB1	0.0205543	0	COL4A1_ITGA1_ITGB1	COL4A1 - (ITGA1+ITGB1)	COLLAGEN	ECM-Receptor	KEGG: hsa04512
IMC4	EC3	COL4A1	ITGA1_ITGB1	0.0187415	0	COL4A1_ITGA1_ITGB1	COL4A1 - (ITGA1+ITGB1)	COLLAGEN	ECM-Receptor	KEGG: hsa04512
IMC5	EC3	COL4A1	ITGA1_ITGB1	0.0214489	0	COL4A1_ITGA1_ITGB1	COL4A1 - (ITGA1+ITGB1)	COLLAGEN	ECM-Receptor	KEGG: hsa04512
IMC6	EC3	COL4A1	ITGA1_ITGB1	0.0145208	0	COL4A1_ITGA1_ITGB1	COL4A1 - (ITGA1+ITGB1)	COLLAGEN	ECM-Receptor	KEGG: hsa04512
AD1	EC4	COL4A1	ITGA1_ITGB1	0.0485794	0	COL4A1_ITGA1_ITGB1	COL4A1 - (ITGA1+ITGB1)	COLLAGEN	ECM-Receptor	KEGG: hsa04512
AD2	EC4	COL4A1	ITGA1_ITGB1	0.0508827	0	COL4A1_ITGA1_ITGB1	COL4A1 - (ITGA1+ITGB1)	COLLAGEN	ECM-Receptor	KEGG: hsa04512
AD3	EC4	COL4A1	ITGA1_ITGB1	0.0280451	0	COL4A1_ITGA1_ITGB1	COL4A1 - (ITGA1+ITGB1)	COLLAGEN	ECM-Receptor	KEGG: hsa04512
ASPC1	EC4	COL4A1	ITGA1_ITGB1	0.0454701	0	COL4A1_ITGA1_ITGB1	COL4A1 - (ITGA1+ITGB1)	COLLAGEN	ECM-Receptor	KEGG: hsa04512
ASPC2	EC4	COL4A1	ITGA1_ITGB1	0.0596036	0	COL4A1_ITGA1_ITGB1	COL4A1 - (ITGA1+ITGB1)	COLLAGEN	ECM-Receptor	KEGG: hsa04512
EC1	EC4	COL4A1	ITGA1_ITGB1	0.0613561	0	COL4A1_ITGA1_ITGB1	COL4A1 - (ITGA1+ITGB1)	COLLAGEN	ECM-Receptor	KEGG: hsa04512
EC2	EC4	COL4A1	ITGA1_ITGB1	0.053493	0	COL4A1_ITGA1_ITGB1	COL4A1 - (ITGA1+ITGB1)	COLLAGEN	ECM-Receptor	KEGG: hsa04512
EC3	EC4	COL4A1	ITGA1_ITGB1	0.056577	0	COL4A1_ITGA1_ITGB1	COL4A1 - (ITGA1+ITGB1)	COLLAGEN	ECM-Receptor	KEGG: hsa04512
EC4	EC4	COL4A1	ITGA1_ITGB1	0.0560113	0	COL4A1_ITGA1_ITGB1	COL4A1 - (ITGA1+ITGB1)	COLLAGEN	ECM-Receptor	KEGG: hsa04512
EC5	EC4	COL4A1	ITGA1_ITGB1	0.0566599	0	COL4A1_ITGA1_ITGB1	COL4A1 - (ITGA1+ITGB1)	COLLAGEN	ECM-Receptor	KEGG: hsa04512
PE/SMC	EC4	COL4A1	ITGA1_ITGB1	0.0588833	0	COL4A1_ITGA1_ITGB1	COL4A1 - (ITGA1+ITGB1)	COLLAGEN	ECM-Receptor	KEGG: hsa04512
IMC1	EC4	COL4A1	ITGA1_ITGB1	0.0421703	0	COL4A1_ITGA1_ITGB1	COL4A1 - (ITGA1+ITGB1)	COLLAGEN	ECM-Receptor	KEGG: hsa04512
IMC2	EC4	COL4A1	ITGA1_ITGB1	0.0128626	0	COL4A1_ITGA1_ITGB1	COL4A1 - (ITGA1+ITGB1)	COLLAGEN	ECM-Receptor	KEGG: hsa04512
IMC3	EC4	COL4A1	ITGA1_ITGB1	0.016126	0	COL4A1_ITGA1_ITGB1	COL4A1 - (ITGA1+ITGB1)	COLLAGEN	ECM-Receptor	KEGG: hsa04512
IMC4	EC4	COL4A1	ITGA1_ITGB1	0.0146979	0	COL4A1_ITGA1_ITGB1	COL4A1 - (ITGA1+ITGB1)	COLLAGEN	ECM-Receptor	KEGG: hsa04512
IMC5	EC4	COL4A1	ITGA1_ITGB1	0.0168312	0	COL4A1_ITGA1_ITGB1	COL4A1 - (ITGA1+ITGB1)	COLLAGEN	ECM-Receptor	KEGG: hsa04512
IMC6	EC4	COL4A1	ITGA1_ITGB1	0.0113773	0	COL4A1_ITGA1_ITGB1	COL4A1 - (ITGA1+ITGB1)	COLLAGEN	ECM-Receptor	KEGG: hsa04512
AD1	EC5	COL4A1	ITGA1_ITGB1	0.0393867	0	COL4A1_ITGA1_ITGB1	COL4A1 - (ITGA1+ITGB1)	COLLAGEN	ECM-Receptor	KEGG: hsa04512
AD2	EC5	COL4A1	ITGA1_ITGB1	0.041273	0	COL4A1_ITGA1_ITGB1	COL4A1 - (ITGA1+ITGB1)	COLLAGEN	ECM-Receptor	KEGG: hsa04512
AD3	EC5	COL4A1	ITGA1_ITGB1	0.0226456	0	COL4A1_ITGA1_ITGB1	COL4A1 - (ITGA1+ITGB1)	COLLAGEN	ECM-Receptor	KEGG: hsa04512
ASPC1	EC5	COL4A1	ITGA1_ITGB1	0.036843	0	COL4A1_ITGA1_ITGB1	COL4A1 - (ITGA1+ITGB1)	COLLAGEN	ECM-Receptor	KEGG: hsa04512
ASPC2	EC5	COL4A1	ITGA1_ITGB1	0.048431	0	COL4A1_ITGA1_ITGB1	COL4A1 - (ITGA1+ITGB1)	COLLAGEN	ECM-Receptor	KEGG: hsa04512
EC1	EC5	COL4A1	ITGA1_ITGB1	0.0498724	0	COL4A1_ITGA1_ITGB1	COL4A1 - (ITGA1+ITGB1)	COLLAGEN	ECM-Receptor	KEGG: hsa04512
EC2	EC5	COL4A1	ITGA1_ITGB1	0.0434129	0	COL4A1_ITGA1_ITGB1	COL4A1 - (ITGA1+ITGB1)	COLLAGEN	ECM-Receptor	KEGG: hsa04512
EC3	EC5	COL4A1	ITGA1_ITGB1	0.045944	0	COL4A1_ITGA1_ITGB1	COL4A1 - (ITGA1+ITGB1)	COLLAGEN	ECM-Receptor	KEGG: hsa04512
EC4	EC5	COL4A1	ITGA1_ITGB1	0.0454795	0	COL4A1_ITGA1_ITGB1	COL4A1 - (ITGA1+ITGB1)	COLLAGEN	ECM-Receptor	KEGG: hsa04512
EC5	EC5	COL4A1	ITGA1_ITGB1	0.0460121	0	COL4A1_ITGA1_ITGB1	COL4A1 - (ITGA1+ITGB1)	COLLAGEN	ECM-Receptor	KEGG: hsa04512
PE/SMC	EC5	COL4A1	ITGA1_ITGB1	0.0478389	0	COL4A1_ITGA1_ITGB1	COL4A1 - (ITGA1+ITGB1)	COLLAGEN	ECM-Receptor	KEGG: hsa04512
IMC1	EC5	COL4A1	ITGA1_ITGB1	0.0341469	0	COL4A1_ITGA1_ITGB1	COL4A1 - (ITGA1+ITGB1)	COLLAGEN	ECM-Receptor	KEGG: hsa04512
IMC2	EC5	COL4A1	ITGA1_ITGB1	0.0103551	0	COL4A1_ITGA1_ITGB1	COL4A1 - (ITGA1+ITGB1)	COLLAGEN	ECM-Receptor	KEGG: hsa04512
IMC3	EC5	COL4A1	ITGA1_ITGB1	0.0129906	0	COL4A1_ITGA1_ITGB1	COL4A1 - (ITGA1+ITGB1)	COLLAGEN	ECM-Receptor	KEGG: hsa04512
IMC4	EC5	COL4A1	ITGA1_ITGB1	0.0118368	0	COL4A1_ITGA1_ITGB1	COL4A1 - (ITGA1+ITGB1)	COLLAGEN	ECM-Receptor	KEGG: hsa04512
IMC5	EC5	COL4A1	ITGA1_ITGB1	0.0135606	0	COL4A1_ITGA1_ITGB1	COL4A1 - (ITGA1+ITGB1)	COLLAGEN	ECM-Receptor	KEGG: hsa04512
IMC6	EC5	COL4A1	ITGA1_ITGB1	0.0091566	0	COL4A1_ITGA1_ITGB1	COL4A1 - (ITGA1+ITGB1)	COLLAGEN	ECM-Receptor	KEGG: hsa04512
AD1	PE/SMC	COL4A1	ITGA1_ITGB1	0.0773327	0	COL4A1_ITGA1_ITGB1	COL4A1 - (ITGA1+ITGB1)	COLLAGEN	ECM-Receptor	KEGG: hsa04512
AD2	PE/SMC	COL4A1	ITGA1_ITGB1	0.0808834	0	COL4A1_ITGA1_ITGB1	COL4A1 - (ITGA1+ITGB1)	COLLAGEN	ECM-Receptor	KEGG: hsa04512
AD3	PE/SMC	COL4A1	ITGA1_ITGB1	0.0452223	0	COL4A1_ITGA1_ITGB1	COL4A1 - (ITGA1+ITGB1)	COLLAGEN	ECM-Receptor	KEGG: hsa04512
ASPC1	PE/SMC	COL4A1	ITGA1_ITGB1	0.0725234	0	COL4A1_ITGA1_ITGB1	COL4A1 - (ITGA1+ITGB1)	COLLAGEN	ECM-Receptor	KEGG: hsa04512
ASPC2	PE/SMC	COL4A1	ITGA1_ITGB1	0.0942358	0	COL4A1_ITGA1_ITGB1	COL4A1 - (ITGA1+ITGB1)	COLLAGEN	ECM-Receptor	KEGG: hsa04512
EC1	PE/SMC	COL4A1	ITGA1_ITGB1	0.0969016	0	COL4A1_ITGA1_ITGB1	COL4A1 - (ITGA1+ITGB1)	COLLAGEN	ECM-Receptor	KEGG: hsa04512
EC2	PE/SMC	COL4A1	ITGA1_ITGB1	0.0848951	0	COL4A1_ITGA1_ITGB1	COL4A1 - (ITGA1+ITGB1)	COLLAGEN	ECM-Receptor	KEGG: hsa04512
EC3	PE/SMC	COL4A1	ITGA1_ITGB1	0.0896181	0	COL4A1_ITGA1_ITGB1	COL4A1 - (ITGA1+ITGB1)	COLLAGEN	ECM-Receptor	KEGG: hsa04512
EC4	PE/SMC	COL4A1	ITGA1_ITGB1	0.0887532	0	COL4A1_ITGA1_ITGB1	COL4A1 - (ITGA1+ITGB1)	COLLAGEN	ECM-Receptor	KEGG: hsa04512
EC5	PE/SMC	COL4A1	ITGA1_ITGB1	0.0897449	0	COL4A1_ITGA1_ITGB1	COL4A1 - (ITGA1+ITGB1)	COLLAGEN	ECM-Receptor	KEGG: hsa04512
PE/SMC	PE/SMC	COL4A1	ITGA1_ITGB1	0.0931384	0	COL4A1_ITGA1_ITGB1	COL4A1 - (ITGA1+ITGB1)	COLLAGEN	ECM-Receptor	KEGG: hsa04512
IMC1	PE/SMC	COL4A1	ITGA1_ITGB1	0.067399	0	COL4A1_ITGA1_ITGB1	COL4A1 - (ITGA1+ITGB1)	COLLAGEN	ECM-Receptor	KEGG: hsa04512
IMC2	PE/SMC	COL4A1	ITGA1_ITGB1	0.0209411	0	COL4A1_ITGA1_ITGB1	COL4A1 - (ITGA1+ITGB1)	COLLAGEN	ECM-Receptor	KEGG: hsa04512
IMC3	PE/SMC	COL4A1	ITGA1_ITGB1	0.0261997	0	COL4A1_ITGA1_ITGB1	COL4A1 - (ITGA1+ITGB1)	COLLAGEN	ECM-Receptor	KEGG: hsa04512
IMC4	PE/SMC	COL4A1	ITGA1_ITGB1	0.0239011	0	COL4A1_ITGA1_ITGB1	COL4A1 - (ITGA1+ITGB1)	COLLAGEN	ECM-Receptor	KEGG: hsa04512
IMC5	PE/SMC	COL4A1	ITGA1_ITGB1	0.0273332	0	COL4A1_ITGA1_ITGB1	COL4A1 - (ITGA1+ITGB1)	COLLAGEN	ECM-Receptor	KEGG: hsa04512
IMC6	PE/SMC	COL4A1	ITGA1_ITGB1	0.0185404	0	COL4A1_ITGA1_ITGB1	COL4A1 - (ITGA1+ITGB1)	COLLAGEN	ECM-Receptor	KEGG: hsa04512
ASPC1	EC2	COL4A2	ITGA1_ITGB1	0.00489197	0	COL4A2_ITGA1_ITGB1	COL4A2 - (ITGA1+ITGB1)	COLLAGEN	ECM-Receptor	KEGG: hsa04512
ASPC2	EC2	COL4A2	ITGA1_ITGB1	0.00812618	0	COL4A2_ITGA1_ITGB1	COL4A2 - (ITGA1+ITGB1)	COLLAGEN	ECM-Receptor	KEGG: hsa04512
EC1	EC2	COL4A2	ITGA1_ITGB1	0.00838489	0	COL4A2_ITGA1_ITGB1	COL4A2 - (ITGA1+ITGB1)	COLLAGEN	ECM-Receptor	KEGG: hsa04512
EC2	EC2	COL4A2	ITGA1_ITGB1	0.00747618	0	COL4A2_ITGA1_ITGB1	COL4A2 - (ITGA1+ITGB1)	COLLAGEN	ECM-Receptor	KEGG: hsa04512
EC3	EC2	COL4A2	ITGA1_ITGB1	0.00726653	0	COL4A2_ITGA1_ITGB1	COL4A2 - (ITGA1+ITGB1)	COLLAGEN	ECM-Receptor	KEGG: hsa04512
EC4	EC2	COL4A2	ITGA1_ITGB1	0.0267442	0	COL4A2_ITGA1_ITGB1	COL4A2 - (ITGA1+ITGB1)	COLLAGEN	ECM-Receptor	KEGG: hsa04512
EC5	EC2	COL4A2	ITGA1_ITGB1	0.0087528	0	COL4A2_ITGA1_ITGB1	COL4A2 - (ITGA1+ITGB1)	COLLAGEN	ECM-Receptor	KEGG: hsa04512
PE/SMC	EC2	COL4A2	ITGA1_ITGB1	0.00883796	0	COL4A2_ITGA1_ITGB1	COL4A2 - (ITGA1+ITGB1)	COLLAGEN	ECM-Receptor	KEGG: hsa04512
ASPC1	EC3	COL4A2	ITGA1_ITGB1	0.00972341	0	COL4A2_ITGA1_ITGB1	COL4A2 - (ITGA1+ITGB1)	COLLAGEN	ECM-Receptor	KEGG: hsa04512
ASPC2	EC3	COL4A2	ITGA1_ITGB1	0.0161001	0	COL4A2_ITGA1_ITGB1	COL4A2 - (ITGA1+ITGB1)	COLLAGEN	ECM-Receptor	KEGG: hsa04512
EC1	EC3	COL4A2	ITGA1_ITGB1	0.0166084	0	COL4A2_ITGA1_ITGB1	COL4A2 - (ITGA1+ITGB1)	COLLAGEN	ECM-Receptor	KEGG: hsa04512
EC2	EC3	COL4A2	ITGA1_ITGB1	0.0148218	0	COL4A2_ITGA1_ITGB1	COL4A2 - (ITGA1+ITGB1)	COLLAGEN	ECM-Receptor	KEGG: hsa04512
EC3	EC3	COL4A2	ITGA1_ITGB1	0.0144092	0	COL4A2_ITGA1_ITGB1	COL4A2 - (ITGA1+ITGB1)	COLLAGEN	ECM-Receptor	KEGG: hsa04512
EC4	EC3	COL4A2	ITGA1_ITGB1	0.0520291	0	COL4A2_ITGA1_ITGB1	COL4A2 - (ITGA1+ITGB1)	COLLAGEN	ECM-Receptor	KEGG: hsa04512
EC5	EC3	COL4A2	ITGA1_ITGB1	0.0173309	0	COL4A2_ITGA1_ITGB1	COL4A2 - (ITGA1+ITGB1)	COLLAGEN	ECM-Receptor	KEGG: hsa04512
PE/SMC	EC3	COL4A2	ITGA1_ITGB1	0.017498	0	COL4A2_ITGA1_ITGB1	COL4A2 - (ITGA1+ITGB1)	COLLAGEN	ECM-Receptor	KEGG: hsa04512
ASPC1	EC4	COL4A2	ITGA1_ITGB1	0.00761044	0	COL4A2_ITGA1_ITGB1	COL4A2 - (ITGA1+ITGB1)	COLLAGEN	ECM-Receptor	KEGG: hsa04512
ASPC2	EC4	COL4A2	ITGA1_ITGB1	0.0126191	0	COL4A2_ITGA1_ITGB1	COL4A2 - (ITGA1+ITGB1)	COLLAGEN	ECM-Receptor	KEGG: hsa04512
EC1	EC4	COL4A2	ITGA1_ITGB1	0.013019	0	COL4A2_ITGA1_ITGB1	COL4A2 - (ITGA1+ITGB1)	COLLAGEN	ECM-Receptor	KEGG: hsa04512
EC2	EC4	COL4A2	ITGA1_ITGB1	0.0116139	0	COL4A2_ITGA1_ITGB1	COL4A2 - (ITGA1+ITGB1)	COLLAGEN	ECM-Receptor	KEGG: hsa04512
EC3	EC4	COL4A2	ITGA1_ITGB1	0.0112896	0	COL4A2_ITGA1_ITGB1	COL4A2 - (ITGA1+ITGB1)	COLLAGEN	ECM-Receptor	KEGG: hsa04512
EC4	EC4	COL4A2	ITGA1_ITGB1	0.0411043	0	COL4A2_ITGA1_ITGB1	COL4A2 - (ITGA1+ITGB1)	COLLAGEN	ECM-Receptor	KEGG: hsa04512
EC5	EC4	COL4A2	ITGA1_ITGB1	0.0135874	0	COL4A2_ITGA1_ITGB1	COL4A2 - (ITGA1+ITGB1)	COLLAGEN	ECM-Receptor	KEGG: hsa04512
PE/SMC	EC4	COL4A2	ITGA1_ITGB1	0.013719	0	COL4A2_ITGA1_ITGB1	COL4A2 - (ITGA1+ITGB1)	COLLAGEN	ECM-Receptor	KEGG: hsa04512
ASPC1	EC5	COL4A2	ITGA1_ITGB1	0.00612044	0	COL4A2_ITGA1_ITGB1	COL4A2 - (ITGA1+ITGB1)	COLLAGEN	ECM-Receptor	KEGG: hsa04512
ASPC2	EC5	COL4A2	ITGA1_ITGB1	0.0101585	0	COL4A2_ITGA1_ITGB1	COL4A2 - (ITGA1+ITGB1)	COLLAGEN	ECM-Receptor	KEGG: hsa04512
EC1	EC5	COL4A2	ITGA1_ITGB1	0.0104813	0	COL4A2_ITGA1_ITGB1	COL4A2 - (ITGA1+ITGB1)	COLLAGEN	ECM-Receptor	KEGG: hsa04512
EC2	EC5	COL4A2	ITGA1_ITGB1	0.00934749	0	COL4A2_ITGA1_ITGB1	COL4A2 - (ITGA1+ITGB1)	COLLAGEN	ECM-Receptor	KEGG: hsa04512
EC3	EC5	COL4A2	ITGA1_ITGB1	0.00908585	0	COL4A2_ITGA1_ITGB1	COL4A2 - (ITGA1+ITGB1)	COLLAGEN	ECM-Receptor	KEGG: hsa04512
EC4	EC5	COL4A2	ITGA1_ITGB1	0.0332767	0	COL4A2_ITGA1_ITGB1	COL4A2 - (ITGA1+ITGB1)	COLLAGEN	ECM-Receptor	KEGG: hsa04512
EC5	EC5	COL4A2	ITGA1_ITGB1	0.0109401	0	COL4A2_ITGA1_ITGB1	COL4A2 - (ITGA1+ITGB1)	COLLAGEN	ECM-Receptor	KEGG: hsa04512
PE/SMC	EC5	COL4A2	ITGA1_ITGB1	0.0110463	0	COL4A2_ITGA1_ITGB1	COL4A2 - (ITGA1+ITGB1)	COLLAGEN	ECM-Receptor	KEGG: hsa04512
ASPC1	PE/SMC	COL4A2	ITGA1_ITGB1	0.0124318	0	COL4A2_ITGA1_ITGB1	COL4A2 - (ITGA1+ITGB1)	COLLAGEN	ECM-Receptor	KEGG: hsa04512
ASPC2	PE/SMC	COL4A2	ITGA1_ITGB1	0.0205478	0	COL4A2_ITGA1_ITGB1	COL4A2 - (ITGA1+ITGB1)	COLLAGEN	ECM-Receptor	KEGG: hsa04512
EC1	PE/SMC	COL4A2	ITGA1_ITGB1	0.0211935	0	COL4A2_ITGA1_ITGB1	COL4A2 - (ITGA1+ITGB1)	COLLAGEN	ECM-Receptor	KEGG: hsa04512
EC2	PE/SMC	COL4A2	ITGA1_ITGB1	0.0189232	0	COL4A2_ITGA1_ITGB1	COL4A2 - (ITGA1+ITGB1)	COLLAGEN	ECM-Receptor	KEGG: hsa04512
EC3	PE/SMC	COL4A2	ITGA1_ITGB1	0.0183985	0	COL4A2_ITGA1_ITGB1	COL4A2 - (ITGA1+ITGB1)	COLLAGEN	ECM-Receptor	KEGG: hsa04512
EC4	PE/SMC	COL4A2	ITGA1_ITGB1	0.0657391	0	COL4A2_ITGA1_ITGB1	COL4A2 - (ITGA1+ITGB1)	COLLAGEN	ECM-Receptor	KEGG: hsa04512
EC5	PE/SMC	COL4A2	ITGA1_ITGB1	0.0221109	0	COL4A2_ITGA1_ITGB1	COL4A2 - (ITGA1+ITGB1)	COLLAGEN	ECM-Receptor	KEGG: hsa04512
PE/SMC	PE/SMC	COL4A2	ITGA1_ITGB1	0.0223231	0	COL4A2_ITGA1_ITGB1	COL4A2 - (ITGA1+ITGB1)	COLLAGEN	ECM-Receptor	KEGG: hsa04512
ASPC2	EC2	COL6A3	ITGA1_ITGB1	0.00850806	0	COL6A3_ITGA1_ITGB1	COL6A3 - (ITGA1+ITGB1)	COLLAGEN	ECM-Receptor	KEGG: hsa04512
ASPC2	EC3	COL6A3	ITGA1_ITGB1	0.0168504	0	COL6A3_ITGA1_ITGB1	COL6A3 - (ITGA1+ITGB1)	COLLAGEN	ECM-Receptor	KEGG: hsa04512
ASPC2	EC4	COL6A3	ITGA1_ITGB1	0.0132093	0	COL6A3_ITGA1_ITGB1	COL6A3 - (ITGA1+ITGB1)	COLLAGEN	ECM-Receptor	KEGG: hsa04512
ASPC2	EC5	COL6A3	ITGA1_ITGB1	0.0106349	0	COL6A3_ITGA1_ITGB1	COL6A3 - (ITGA1+ITGB1)	COLLAGEN	ECM-Receptor	KEGG: hsa04512
ASPC2	PE/SMC	COL6A3	ITGA1_ITGB1	0.0215008	0	COL6A3_ITGA1_ITGB1	COL6A3 - (ITGA1+ITGB1)	COLLAGEN	ECM-Receptor	KEGG: hsa04512
ASPC2	EC4	COL1A1	ITGA9_ITGB1	0.00709658	0	COL1A1_ITGA9_ITGB1	COL1A1 - (ITGA9+ITGB1)	COLLAGEN	ECM-Receptor	KEGG: hsa04512
ASPC2	EC5	COL1A1	ITGA9_ITGB1	0.00720237	0	COL1A1_ITGA9_ITGB1	COL1A1 - (ITGA9+ITGB1)	COLLAGEN	ECM-Receptor	KEGG: hsa04512
ASPC2	EC4	COL1A2	ITGA9_ITGB1	0.00896749	0	COL1A2_ITGA9_ITGB1	COL1A2 - (ITGA9+ITGB1)	COLLAGEN	ECM-Receptor	KEGG: hsa04512
EC3	EC4	COL1A2	ITGA9_ITGB1	0.0052076	0	COL1A2_ITGA9_ITGB1	COL1A2 - (ITGA9+ITGB1)	COLLAGEN	ECM-Receptor	KEGG: hsa04512
ASPC2	EC5	COL1A2	ITGA9_ITGB1	0.00910092	0	COL1A2_ITGA9_ITGB1	COL1A2 - (ITGA9+ITGB1)	COLLAGEN	ECM-Receptor	KEGG: hsa04512
EC3	EC5	COL1A2	ITGA9_ITGB1	0.00528539	0	COL1A2_ITGA9_ITGB1	COL1A2 - (ITGA9+ITGB1)	COLLAGEN	ECM-Receptor	KEGG: hsa04512
AD1	EC4	COL4A1	ITGA9_ITGB1	0.0358151	0	COL4A1_ITGA9_ITGB1	COL4A1 - (ITGA9+ITGB1)	COLLAGEN	ECM-Receptor	KEGG: hsa04512
AD2	EC4	COL4A1	ITGA9_ITGB1	0.0375371	0	COL4A1_ITGA9_ITGB1	COL4A1 - (ITGA9+ITGB1)	COLLAGEN	ECM-Receptor	KEGG: hsa04512
AD3	EC4	COL4A1	ITGA9_ITGB1	0.0205596	0	COL4A1_ITGA9_ITGB1	COL4A1 - (ITGA9+ITGB1)	COLLAGEN	ECM-Receptor	KEGG: hsa04512
ASPC1	EC4	COL4A1	ITGA9_ITGB1	0.033494	0	COL4A1_ITGA9_ITGB1	COL4A1 - (ITGA9+ITGB1)	COLLAGEN	ECM-Receptor	KEGG: hsa04512
ASPC2	EC4	COL4A1	ITGA9_ITGB1	0.0440769	0	COL4A1_ITGA9_ITGB1	COL4A1 - (ITGA9+ITGB1)	COLLAGEN	ECM-Receptor	KEGG: hsa04512
EC1	EC4	COL4A1	ITGA9_ITGB1	0.0453949	0	COL4A1_ITGA9_ITGB1	COL4A1 - (ITGA9+ITGB1)	COLLAGEN	ECM-Receptor	KEGG: hsa04512
EC2	EC4	COL4A1	ITGA9_ITGB1	0.0394913	0	COL4A1_ITGA9_ITGB1	COL4A1 - (ITGA9+ITGB1)	COLLAGEN	ECM-Receptor	KEGG: hsa04512
EC3	EC4	COL4A1	ITGA9_ITGB1	0.0418037	0	COL4A1_ITGA9_ITGB1	COL4A1 - (ITGA9+ITGB1)	COLLAGEN	ECM-Receptor	KEGG: hsa04512
EC4	EC4	COL4A1	ITGA9_ITGB1	0.0413792	0	COL4A1_ITGA9_ITGB1	COL4A1 - (ITGA9+ITGB1)	COLLAGEN	ECM-Receptor	KEGG: hsa04512
EC5	EC4	COL4A1	ITGA9_ITGB1	0.0418659	0	COL4A1_ITGA9_ITGB1	COL4A1 - (ITGA9+ITGB1)	COLLAGEN	ECM-Receptor	KEGG: hsa04512
PE/SMC	EC4	COL4A1	ITGA9_ITGB1	0.0435356	0	COL4A1_ITGA9_ITGB1	COL4A1 - (ITGA9+ITGB1)	COLLAGEN	ECM-Receptor	KEGG: hsa04512
IMC1	EC4	COL4A1	ITGA9_ITGB1	0.0310351	0	COL4A1_ITGA9_ITGB1	COL4A1 - (ITGA9+ITGB1)	COLLAGEN	ECM-Receptor	KEGG: hsa04512
IMC2	EC4	COL4A1	ITGA9_ITGB1	0.00939034	0	COL4A1_ITGA9_ITGB1	COL4A1 - (ITGA9+ITGB1)	COLLAGEN	ECM-Receptor	KEGG: hsa04512
IMC3	EC4	COL4A1	ITGA9_ITGB1	0.0117833	0	COL4A1_ITGA9_ITGB1	COL4A1 - (ITGA9+ITGB1)	COLLAGEN	ECM-Receptor	KEGG: hsa04512
IMC4	EC4	COL4A1	ITGA9_ITGB1	0.0107356	0	COL4A1_ITGA9_ITGB1	COL4A1 - (ITGA9+ITGB1)	COLLAGEN	ECM-Receptor	KEGG: hsa04512
IMC5	EC4	COL4A1	ITGA9_ITGB1	0.0123009	0	COL4A1_ITGA9_ITGB1	COL4A1 - (ITGA9+ITGB1)	COLLAGEN	ECM-Receptor	KEGG: hsa04512
IMC6	EC4	COL4A1	ITGA9_ITGB1	0.00830259	0	COL4A1_ITGA9_ITGB1	COL4A1 - (ITGA9+ITGB1)	COLLAGEN	ECM-Receptor	KEGG: hsa04512
AD1	EC5	COL4A1	ITGA9_ITGB1	0.0363334	0	COL4A1_ITGA9_ITGB1	COL4A1 - (ITGA9+ITGB1)	COLLAGEN	ECM-Receptor	KEGG: hsa04512
AD2	EC5	COL4A1	ITGA9_ITGB1	0.0380793	0	COL4A1_ITGA9_ITGB1	COL4A1 - (ITGA9+ITGB1)	COLLAGEN	ECM-Receptor	KEGG: hsa04512
AD3	EC5	COL4A1	ITGA9_ITGB1	0.0208619	0	COL4A1_ITGA9_ITGB1	COL4A1 - (ITGA9+ITGB1)	COLLAGEN	ECM-Receptor	KEGG: hsa04512
ASPC1	EC5	COL4A1	ITGA9_ITGB1	0.0339799	0	COL4A1_ITGA9_ITGB1	COL4A1 - (ITGA9+ITGB1)	COLLAGEN	ECM-Receptor	KEGG: hsa04512
ASPC2	EC5	COL4A1	ITGA9_ITGB1	0.0447092	0	COL4A1_ITGA9_ITGB1	COL4A1 - (ITGA9+ITGB1)	COLLAGEN	ECM-Receptor	KEGG: hsa04512
EC1	EC5	COL4A1	ITGA9_ITGB1	0.0460452	0	COL4A1_ITGA9_ITGB1	COL4A1 - (ITGA9+ITGB1)	COLLAGEN	ECM-Receptor	KEGG: hsa04512
EC2	EC5	COL4A1	ITGA9_ITGB1	0.0400605	0	COL4A1_ITGA9_ITGB1	COL4A1 - (ITGA9+ITGB1)	COLLAGEN	ECM-Receptor	KEGG: hsa04512
EC3	EC5	COL4A1	ITGA9_ITGB1	0.0424048	0	COL4A1_ITGA9_ITGB1	COL4A1 - (ITGA9+ITGB1)	COLLAGEN	ECM-Receptor	KEGG: hsa04512
EC4	EC5	COL4A1	ITGA9_ITGB1	0.0419745	0	COL4A1_ITGA9_ITGB1	COL4A1 - (ITGA9+ITGB1)	COLLAGEN	ECM-Receptor	KEGG: hsa04512
EC5	EC5	COL4A1	ITGA9_ITGB1	0.0424679	0	COL4A1_ITGA9_ITGB1	COL4A1 - (ITGA9+ITGB1)	COLLAGEN	ECM-Receptor	KEGG: hsa04512
PE/SMC	EC5	COL4A1	ITGA9_ITGB1	0.0441604	0	COL4A1_ITGA9_ITGB1	COL4A1 - (ITGA9+ITGB1)	COLLAGEN	ECM-Receptor	KEGG: hsa04512
IMC1	EC5	COL4A1	ITGA9_ITGB1	0.0314864	0	COL4A1_ITGA9_ITGB1	COL4A1 - (ITGA9+ITGB1)	COLLAGEN	ECM-Receptor	KEGG: hsa04512
IMC2	EC5	COL4A1	ITGA9_ITGB1	0.00953	0	COL4A1_ITGA9_ITGB1	COL4A1 - (ITGA9+ITGB1)	COLLAGEN	ECM-Receptor	KEGG: hsa04512
IMC3	EC5	COL4A1	ITGA9_ITGB1	0.0119581	0	COL4A1_ITGA9_ITGB1	COL4A1 - (ITGA9+ITGB1)	COLLAGEN	ECM-Receptor	KEGG: hsa04512
IMC4	EC5	COL4A1	ITGA9_ITGB1	0.010895	0	COL4A1_ITGA9_ITGB1	COL4A1 - (ITGA9+ITGB1)	COLLAGEN	ECM-Receptor	KEGG: hsa04512
IMC5	EC5	COL4A1	ITGA9_ITGB1	0.0124834	0	COL4A1_ITGA9_ITGB1	COL4A1 - (ITGA9+ITGB1)	COLLAGEN	ECM-Receptor	KEGG: hsa04512
IMC6	EC5	COL4A1	ITGA9_ITGB1	0.00842621	0	COL4A1_ITGA9_ITGB1	COL4A1 - (ITGA9+ITGB1)	COLLAGEN	ECM-Receptor	KEGG: hsa04512
ASPC1	EC4	COL4A2	ITGA9_ITGB1	0.00554802	0	COL4A2_ITGA9_ITGB1	COL4A2 - (ITGA9+ITGB1)	COLLAGEN	ECM-Receptor	KEGG: hsa04512
ASPC2	EC4	COL4A2	ITGA9_ITGB1	0.00921194	0	COL4A2_ITGA9_ITGB1	COL4A2 - (ITGA9+ITGB1)	COLLAGEN	ECM-Receptor	KEGG: hsa04512
EC1	EC4	COL4A2	ITGA9_ITGB1	0.00950488	0	COL4A2_ITGA9_ITGB1	COL4A2 - (ITGA9+ITGB1)	COLLAGEN	ECM-Receptor	KEGG: hsa04512
EC2	EC4	COL4A2	ITGA9_ITGB1	0.00847583	0	COL4A2_ITGA9_ITGB1	COL4A2 - (ITGA9+ITGB1)	COLLAGEN	ECM-Receptor	KEGG: hsa04512
EC3	EC4	COL4A2	ITGA9_ITGB1	0.00823838	0	COL4A2_ITGA9_ITGB1	COL4A2 - (ITGA9+ITGB1)	COLLAGEN	ECM-Receptor	KEGG: hsa04512
EC4	EC4	COL4A2	ITGA9_ITGB1	0.0302417	0	COL4A2_ITGA9_ITGB1	COL4A2 - (ITGA9+ITGB1)	COLLAGEN	ECM-Receptor	KEGG: hsa04512
EC5	EC4	COL4A2	ITGA9_ITGB1	0.00992144	0	COL4A2_ITGA9_ITGB1	COL4A2 - (ITGA9+ITGB1)	COLLAGEN	ECM-Receptor	KEGG: hsa04512
PE/SMC	EC4	COL4A2	ITGA9_ITGB1	0.0100179	0	COL4A2_ITGA9_ITGB1	COL4A2 - (ITGA9+ITGB1)	COLLAGEN	ECM-Receptor	KEGG: hsa04512
ASPC1	EC5	COL4A2	ITGA9_ITGB1	0.00563086	0	COL4A2_ITGA9_ITGB1	COL4A2 - (ITGA9+ITGB1)	COLLAGEN	ECM-Receptor	KEGG: hsa04512
ASPC2	EC5	COL4A2	ITGA9_ITGB1	0.00934897	0	COL4A2_ITGA9_ITGB1	COL4A2 - (ITGA9+ITGB1)	COLLAGEN	ECM-Receptor	KEGG: hsa04512
EC1	EC5	COL4A2	ITGA9_ITGB1	0.00964623	0	COL4A2_ITGA9_ITGB1	COL4A2 - (ITGA9+ITGB1)	COLLAGEN	ECM-Receptor	KEGG: hsa04512
EC2	EC5	COL4A2	ITGA9_ITGB1	0.008602	0	COL4A2_ITGA9_ITGB1	COL4A2 - (ITGA9+ITGB1)	COLLAGEN	ECM-Receptor	KEGG: hsa04512
EC3	EC5	COL4A2	ITGA9_ITGB1	0.00836105	0	COL4A2_ITGA9_ITGB1	COL4A2 - (ITGA9+ITGB1)	COLLAGEN	ECM-Receptor	KEGG: hsa04512
EC4	EC5	COL4A2	ITGA9_ITGB1	0.0306819	0	COL4A2_ITGA9_ITGB1	COL4A2 - (ITGA9+ITGB1)	COLLAGEN	ECM-Receptor	KEGG: hsa04512
EC5	EC5	COL4A2	ITGA9_ITGB1	0.0100689	0	COL4A2_ITGA9_ITGB1	COL4A2 - (ITGA9+ITGB1)	COLLAGEN	ECM-Receptor	KEGG: hsa04512
PE/SMC	EC5	COL4A2	ITGA9_ITGB1	0.0101668	0	COL4A2_ITGA9_ITGB1	COL4A2 - (ITGA9+ITGB1)	COLLAGEN	ECM-Receptor	KEGG: hsa04512
ASPC2	EC4	COL6A3	ITGA9_ITGB1	0.00964434	0	COL6A3_ITGA9_ITGB1	COL6A3 - (ITGA9+ITGB1)	COLLAGEN	ECM-Receptor	KEGG: hsa04512
ASPC2	EC5	COL6A3	ITGA9_ITGB1	0.00978775	0	COL6A3_ITGA9_ITGB1	COL6A3 - (ITGA9+ITGB1)	COLLAGEN	ECM-Receptor	KEGG: hsa04512
ASPC2	IMC2	COL1A1	CD44	0.018846	0	COL1A1_CD44	COL1A1 - CD44	COLLAGEN	ECM-Receptor	KEGG: hsa04512
ASPC2	IMC4	COL1A1	CD44	0.00328859	0	COL1A1_CD44	COL1A1 - CD44	COLLAGEN	ECM-Receptor	KEGG: hsa04512
ASPC2	IMC2	COL1A2	CD44	0.0237404	0	COL1A2_CD44	COL1A2 - CD44	COLLAGEN	ECM-Receptor	KEGG: hsa04512
EC3	IMC2	COL1A2	CD44	0.0138733	0	COL1A2_CD44	COL1A2 - CD44	COLLAGEN	ECM-Receptor	KEGG: hsa04512
ASPC2	IMC4	COL1A2	CD44	0.00415978	0	COL1A2_CD44	COL1A2 - CD44	COLLAGEN	ECM-Receptor	KEGG: hsa04512
EC3	IMC4	COL1A2	CD44	0.00241076	0	COL1A2_CD44	COL1A2 - CD44	COLLAGEN	ECM-Receptor	KEGG: hsa04512
AD1	IMC2	COL4A1	CD44	0.0907658	0	COL4A1_CD44	COL4A1 - CD44	COLLAGEN	ECM-Receptor	KEGG: hsa04512
AD2	IMC2	COL4A1	CD44	0.0948699	0	COL4A1_CD44	COL4A1 - CD44	COLLAGEN	ECM-Receptor	KEGG: hsa04512
AD3	IMC2	COL4A1	CD44	0.0534004	0	COL4A1_CD44	COL4A1 - CD44	COLLAGEN	ECM-Receptor	KEGG: hsa04512
ASPC1	IMC2	COL4A1	CD44	0.0851982	0	COL4A1_CD44	COL4A1 - CD44	COLLAGEN	ECM-Receptor	KEGG: hsa04512
ASPC2	IMC2	COL4A1	CD44	0.110254	0	COL4A1_CD44	COL4A1 - CD44	COLLAGEN	ECM-Receptor	KEGG: hsa04512
EC1	IMC2	COL4A1	CD44	0.113316	0	COL4A1_CD44	COL4A1 - CD44	COLLAGEN	ECM-Receptor	KEGG: hsa04512
EC2	IMC2	COL4A1	CD44	0.0995002	0	COL4A1_CD44	COL4A1 - CD44	COLLAGEN	ECM-Receptor	KEGG: hsa04512
EC3	IMC2	COL4A1	CD44	0.104942	0	COL4A1_CD44	COL4A1 - CD44	COLLAGEN	ECM-Receptor	KEGG: hsa04512
EC4	IMC2	COL4A1	CD44	0.103947	0	COL4A1_CD44	COL4A1 - CD44	COLLAGEN	ECM-Receptor	KEGG: hsa04512
EC5	IMC2	COL4A1	CD44	0.105088	0	COL4A1_CD44	COL4A1 - CD44	COLLAGEN	ECM-Receptor	KEGG: hsa04512
PE/SMC	IMC2	COL4A1	CD44	0.108993	0	COL4A1_CD44	COL4A1 - CD44	COLLAGEN	ECM-Receptor	KEGG: hsa04512
IMC1	IMC2	COL4A1	CD44	0.0792547	0	COL4A1_CD44	COL4A1 - CD44	COLLAGEN	ECM-Receptor	KEGG: hsa04512
IMC2	IMC2	COL4A1	CD44	0.0248424	0	COL4A1_CD44	COL4A1 - CD44	COLLAGEN	ECM-Receptor	KEGG: hsa04512
IMC3	IMC2	COL4A1	CD44	0.0310496	0	COL4A1_CD44	COL4A1 - CD44	COLLAGEN	ECM-Receptor	KEGG: hsa04512
IMC4	IMC2	COL4A1	CD44	0.0283379	0	COL4A1_CD44	COL4A1 - CD44	COLLAGEN	ECM-Receptor	KEGG: hsa04512
IMC5	IMC2	COL4A1	CD44	0.032386	0	COL4A1_CD44	COL4A1 - CD44	COLLAGEN	ECM-Receptor	KEGG: hsa04512
IMC6	IMC2	COL4A1	CD44	0.0220045	0	COL4A1_CD44	COL4A1 - CD44	COLLAGEN	ECM-Receptor	KEGG: hsa04512
AD1	IMC4	COL4A1	CD44	0.0168585	0	COL4A1_CD44	COL4A1 - CD44	COLLAGEN	ECM-Receptor	KEGG: hsa04512
AD2	IMC4	COL4A1	CD44	0.0176858	0	COL4A1_CD44	COL4A1 - CD44	COLLAGEN	ECM-Receptor	KEGG: hsa04512
AD3	IMC4	COL4A1	CD44	0.00959726	0	COL4A1_CD44	COL4A1 - CD44	COLLAGEN	ECM-Receptor	KEGG: hsa04512
ASPC1	IMC4	COL4A1	CD44	0.0157459	0	COL4A1_CD44	COL4A1 - CD44	COLLAGEN	ECM-Receptor	KEGG: hsa04512
ASPC2	IMC4	COL4A1	CD44	0.020842	0	COL4A1_CD44	COL4A1 - CD44	COLLAGEN	ECM-Receptor	KEGG: hsa04512
EC1	IMC4	COL4A1	CD44	0.0214808	0	COL4A1_CD44	COL4A1 - CD44	COLLAGEN	ECM-Receptor	KEGG: hsa04512
EC2	IMC4	COL4A1	CD44	0.0186265	0	COL4A1_CD44	COL4A1 - CD44	COLLAGEN	ECM-Receptor	KEGG: hsa04512
EC3	IMC4	COL4A1	CD44	0.0197423	0	COL4A1_CD44	COL4A1 - CD44	COLLAGEN	ECM-Receptor	KEGG: hsa04512
EC4	IMC4	COL4A1	CD44	0.0195373	0	COL4A1_CD44	COL4A1 - CD44	COLLAGEN	ECM-Receptor	KEGG: hsa04512
EC5	IMC4	COL4A1	CD44	0.0197724	0	COL4A1_CD44	COL4A1 - CD44	COLLAGEN	ECM-Receptor	KEGG: hsa04512
PE/SMC	IMC4	COL4A1	CD44	0.0205798	0	COL4A1_CD44	COL4A1 - CD44	COLLAGEN	ECM-Receptor	KEGG: hsa04512
IMC1	IMC4	COL4A1	CD44	0.0145703	0	COL4A1_CD44	COL4A1 - CD44	COLLAGEN	ECM-Receptor	KEGG: hsa04512
IMC2	IMC4	COL4A1	CD44	0.00435693	0	COL4A1_CD44	COL4A1 - CD44	COLLAGEN	ECM-Receptor	KEGG: hsa04512
IMC3	IMC4	COL4A1	CD44	0.00547429	0	COL4A1_CD44	COL4A1 - CD44	COLLAGEN	ECM-Receptor	KEGG: hsa04512
IMC4	IMC4	COL4A1	CD44	0.00498471	0	COL4A1_CD44	COL4A1 - CD44	COLLAGEN	ECM-Receptor	KEGG: hsa04512
IMC5	IMC4	COL4A1	CD44	0.00571639	0	COL4A1_CD44	COL4A1 - CD44	COLLAGEN	ECM-Receptor	KEGG: hsa04512
IMC6	IMC4	COL4A1	CD44	0.00384997	0	COL4A1_CD44	COL4A1 - CD44	COLLAGEN	ECM-Receptor	KEGG: hsa04512
ASPC1	IMC2	COL4A2	CD44	0.0147717	0	COL4A2_CD44	COL4A2 - CD44	COLLAGEN	ECM-Receptor	KEGG: hsa04512
ASPC2	IMC2	COL4A2	CD44	0.0243777	0	COL4A2_CD44	COL4A2 - CD44	COLLAGEN	ECM-Receptor	KEGG: hsa04512
EC1	IMC2	COL4A2	CD44	0.0251407	0	COL4A2_CD44	COL4A2 - CD44	COLLAGEN	ECM-Receptor	KEGG: hsa04512
EC2	IMC2	COL4A2	CD44	0.0224572	0	COL4A2_CD44	COL4A2 - CD44	COLLAGEN	ECM-Receptor	KEGG: hsa04512
EC3	IMC2	COL4A2	CD44	0.0218367	0	COL4A2_CD44	COL4A2 - CD44	COLLAGEN	ECM-Receptor	KEGG: hsa04512
EC4	IMC2	COL4A2	CD44	0.0773271	0	COL4A2_CD44	COL4A2 - CD44	COLLAGEN	ECM-Receptor	KEGG: hsa04512
EC5	IMC2	COL4A2	CD44	0.0262244	0	COL4A2_CD44	COL4A2 - CD44	COLLAGEN	ECM-Receptor	KEGG: hsa04512
PE/SMC	IMC2	COL4A2	CD44	0.026475	0	COL4A2_CD44	COL4A2 - CD44	COLLAGEN	ECM-Receptor	KEGG: hsa04512
ASPC1	IMC4	COL4A2	CD44	0.00256883	0	COL4A2_CD44	COL4A2 - CD44	COLLAGEN	ECM-Receptor	KEGG: hsa04512
ASPC2	IMC4	COL4A2	CD44	0.00427374	0	COL4A2_CD44	COL4A2 - CD44	COLLAGEN	ECM-Receptor	KEGG: hsa04512
EC1	IMC4	COL4A2	CD44	0.00441034	0	COL4A2_CD44	COL4A2 - CD44	COLLAGEN	ECM-Receptor	KEGG: hsa04512
EC2	IMC4	COL4A2	CD44	0.00393066	0	COL4A2_CD44	COL4A2 - CD44	COLLAGEN	ECM-Receptor	KEGG: hsa04512
EC3	IMC4	COL4A2	CD44	0.00382006	0	COL4A2_CD44	COL4A2 - CD44	COLLAGEN	ECM-Receptor	KEGG: hsa04512
EC4	IMC4	COL4A2	CD44	0.0141917	0	COL4A2_CD44	COL4A2 - CD44	COLLAGEN	ECM-Receptor	KEGG: hsa04512
EC5	IMC4	COL4A2	CD44	0.00460467	0	COL4A2_CD44	COL4A2 - CD44	COLLAGEN	ECM-Receptor	KEGG: hsa04512
PE/SMC	IMC4	COL4A2	CD44	0.00464966	0	COL4A2_CD44	COL4A2 - CD44	COLLAGEN	ECM-Receptor	KEGG: hsa04512
ASPC2	IMC2	COL6A3	CD44	0.0255037	0	COL6A3_CD44	COL6A3 - CD44	COLLAGEN	ECM-Receptor	KEGG: hsa04512
ASPC2	IMC4	COL6A3	CD44	0.00447539	0	COL6A3_CD44	COL6A3 - CD44	COLLAGEN	ECM-Receptor	KEGG: hsa04512
ASPC2	IMC3	C4A	CR2	0.00949747	0	C4A_CR2	C4A - CR2	COMPLEMENT	Secreted Signaling	PMID: 16234578
EC2	IMC3	C4A	CR2	0.00700143	0	C4A_CR2	C4A - CR2	COMPLEMENT	Secreted Signaling	PMID: 16234578
EC4	IMC3	C4A	CR2	0.00703973	0	C4A_CR2	C4A - CR2	COMPLEMENT	Secreted Signaling	PMID: 16234578
ASPC2	IMC6	C4A	CR2	0.00175381	0	C4A_CR2	C4A - CR2	COMPLEMENT	Secreted Signaling	PMID: 16234578
EC2	IMC6	C4A	CR2	0.00129024	0	C4A_CR2	C4A - CR2	COMPLEMENT	Secreted Signaling	PMID: 16234578
EC4	IMC6	C4A	CR2	0.00129733	0	C4A_CR2	C4A - CR2	COMPLEMENT	Secreted Signaling	PMID: 16234578
AD1	IMC2	CSF1	CSF1R	0.00843044	0	CSF1_CSF1R	CSF1 - CSF1R	CSF	Secreted Signaling	KEGG: hsa04060
AD1	IMC3	CSF1	CSF1R	0.036422	0	CSF1_CSF1R	CSF1 - CSF1R	CSF	Secreted Signaling	KEGG: hsa04060
AD1	IMC4	CSF1	CSF1R	0.00276772	0	CSF1_CSF1R	CSF1 - CSF1R	CSF	Secreted Signaling	KEGG: hsa04060
AD1	IMC6	CSF1	CSF1R	0.00527513	0	CSF1_CSF1R	CSF1 - CSF1R	CSF	Secreted Signaling	KEGG: hsa04060
EC2	EC4	CXCL3	ACKR1	0.018824	0	CXCL3_ACKR1	CXCL3 - ACKR1	CXCL	Secreted Signaling	PMID: 26740381
EC3	EC4	CXCL3	ACKR1	0.0400728	0	CXCL3_ACKR1	CXCL3 - ACKR1	CXCL	Secreted Signaling	PMID: 26740381
EC4	EC4	CXCL3	ACKR1	0.0503245	0	CXCL3_ACKR1	CXCL3 - ACKR1	CXCL	Secreted Signaling	PMID: 26740381
EC5	EC4	CXCL3	ACKR1	0.0280687	0	CXCL3_ACKR1	CXCL3 - ACKR1	CXCL	Secreted Signaling	PMID: 26740381
EC5	EC3	EFNB2	EPHB4	0.00663857	0	EFNB2_EPHB4	EFNB2 - EPHB4	EPHB	Cell-Cell Contact	PMID: 15114347
EC5	EC4	EFNB2	EPHB4	0.00712048	0	EFNB2_EPHB4	EFNB2 - EPHB4	EPHB	Cell-Cell Contact	PMID: 15114347
EC1	EC1	ESAM	ESAM	0.00632023	0	ESAM_ESAM	ESAM - ESAM	ESAM	Cell-Cell Contact	KEGG: hsa04514; PMID: 11279107
EC3	EC1	ESAM	ESAM	0.00710426	0	ESAM_ESAM	ESAM - ESAM	ESAM	Cell-Cell Contact	KEGG: hsa04514; PMID: 11279107
EC1	EC3	ESAM	ESAM	0.00710426	0	ESAM_ESAM	ESAM - ESAM	ESAM	Cell-Cell Contact	KEGG: hsa04514; PMID: 11279107
EC3	EC3	ESAM	ESAM	0.00798475	0	ESAM_ESAM	ESAM - ESAM	ESAM	Cell-Cell Contact	KEGG: hsa04514; PMID: 11279107
AD1	EC3	FGF2	FGFR1	0.023522	0	FGF2_FGFR1	FGF2 - FGFR1	FGF	Secreted Signaling	PMC: 4393358
AD2	EC3	FGF2	FGFR1	0.0340568	0	FGF2_FGFR1	FGF2 - FGFR1	FGF	Secreted Signaling	PMC: 4393358
AD3	EC3	FGF2	FGFR1	0.00788132	0	FGF2_FGFR1	FGF2 - FGFR1	FGF	Secreted Signaling	PMC: 4393358
ASPC1	EC3	FGF2	FGFR1	0.0143739	0	FGF2_FGFR1	FGF2 - FGFR1	FGF	Secreted Signaling	PMC: 4393358
ASPC2	EC3	FGF2	FGFR1	0.00582271	0	FGF2_FGFR1	FGF2 - FGFR1	FGF	Secreted Signaling	PMC: 4393358
EC2	EC3	FGF2	FGFR1	0.0132869	0	FGF2_FGFR1	FGF2 - FGFR1	FGF	Secreted Signaling	PMC: 4393358
EC3	EC3	FGF2	FGFR1	0.0115483	0	FGF2_FGFR1	FGF2 - FGFR1	FGF	Secreted Signaling	PMC: 4393358
EC4	EC3	FGF2	FGFR1	0.00344772	0	FGF2_FGFR1	FGF2 - FGFR1	FGF	Secreted Signaling	PMC: 4393358
PE/SMC	EC3	FGF2	FGFR1	0.00554426	0	FGF2_FGFR1	FGF2 - FGFR1	FGF	Secreted Signaling	PMC: 4393358
IMC1	EC3	FGF2	FGFR1	0.00624411	0	FGF2_FGFR1	FGF2 - FGFR1	FGF	Secreted Signaling	PMC: 4393358
IMC2	EC3	FGF2	FGFR1	0.00354928	0	FGF2_FGFR1	FGF2 - FGFR1	FGF	Secreted Signaling	PMC: 4393358
IMC3	EC3	FGF2	FGFR1	0.00553566	0	FGF2_FGFR1	FGF2 - FGFR1	FGF	Secreted Signaling	PMC: 4393358
IMC5	EC3	FGF2	FGFR1	0.00682422	0	FGF2_FGFR1	FGF2 - FGFR1	FGF	Secreted Signaling	PMC: 4393358
IMC6	EC3	FGF2	FGFR1	0.00500769	0	FGF2_FGFR1	FGF2 - FGFR1	FGF	Secreted Signaling	PMC: 4393358
AD1	EC4	FGF2	FGFR1	0.0851609	0	FGF2_FGFR1	FGF2 - FGFR1	FGF	Secreted Signaling	PMC: 4393358
AD2	EC4	FGF2	FGFR1	0.119912	0	FGF2_FGFR1	FGF2 - FGFR1	FGF	Secreted Signaling	PMC: 4393358
AD3	EC4	FGF2	FGFR1	0.0297843	0	FGF2_FGFR1	FGF2 - FGFR1	FGF	Secreted Signaling	PMC: 4393358
ASPC1	EC4	FGF2	FGFR1	0.0533501	0	FGF2_FGFR1	FGF2 - FGFR1	FGF	Secreted Signaling	PMC: 4393358
ASPC2	EC4	FGF2	FGFR1	0.0221322	0	FGF2_FGFR1	FGF2 - FGFR1	FGF	Secreted Signaling	PMC: 4393358
EC2	EC4	FGF2	FGFR1	0.0494636	0	FGF2_FGFR1	FGF2 - FGFR1	FGF	Secreted Signaling	PMC: 4393358
EC3	EC4	FGF2	FGFR1	0.0431983	0	FGF2_FGFR1	FGF2 - FGFR1	FGF	Secreted Signaling	PMC: 4393358
EC4	EC4	FGF2	FGFR1	0.0131931	0	FGF2_FGFR1	FGF2 - FGFR1	FGF	Secreted Signaling	PMC: 4393358
PE/SMC	EC4	FGF2	FGFR1	0.0210904	0	FGF2_FGFR1	FGF2 - FGFR1	FGF	Secreted Signaling	PMC: 4393358
IMC1	EC4	FGF2	FGFR1	0.0237058	0	FGF2_FGFR1	FGF2 - FGFR1	FGF	Secreted Signaling	PMC: 4393358
IMC2	EC4	FGF2	FGFR1	0.0135779	0	FGF2_FGFR1	FGF2 - FGFR1	FGF	Secreted Signaling	PMC: 4393358
IMC3	EC4	FGF2	FGFR1	0.0210582	0	FGF2_FGFR1	FGF2 - FGFR1	FGF	Secreted Signaling	PMC: 4393358
IMC5	EC4	FGF2	FGFR1	0.025866	0	FGF2_FGFR1	FGF2 - FGFR1	FGF	Secreted Signaling	PMC: 4393358
IMC6	EC4	FGF2	FGFR1	0.0190782	0	FGF2_FGFR1	FGF2 - FGFR1	FGF	Secreted Signaling	PMC: 4393358
ASPC2	EC3	FGF10	FGFR1	0.00248376	0	FGF10_FGFR1	FGF10 - FGFR1	FGF	Secreted Signaling	PMC: 4393358
ASPC2	EC4	FGF10	FGFR1	0.00953047	0	FGF10_FGFR1	FGF10 - FGFR1	FGF	Secreted Signaling	PMC: 4393358
EC1	IMC2	LGALS9	PTPRC	0.00839589	0	LGALS9_CD45	LGALS9 - CD45	GALECTIN	Secreted Signaling	PMID: 30120235
EC2	IMC2	LGALS9	PTPRC	0.00707106	0	LGALS9_CD45	LGALS9 - CD45	GALECTIN	Secreted Signaling	PMID: 30120235
EC3	IMC2	LGALS9	PTPRC	0.019459	0	LGALS9_CD45	LGALS9 - CD45	GALECTIN	Secreted Signaling	PMID: 30120235
EC4	IMC2	LGALS9	PTPRC	0.00618166	0	LGALS9_CD45	LGALS9 - CD45	GALECTIN	Secreted Signaling	PMID: 30120235
IMC2	IMC2	LGALS9	PTPRC	0.00738136	0	LGALS9_CD45	LGALS9 - CD45	GALECTIN	Secreted Signaling	PMID: 30120235
EC1	IMC4	LGALS9	PTPRC	0.0136553	0	LGALS9_CD45	LGALS9 - CD45	GALECTIN	Secreted Signaling	PMID: 30120235
EC2	IMC4	LGALS9	PTPRC	0.0115102	0	LGALS9_CD45	LGALS9 - CD45	GALECTIN	Secreted Signaling	PMID: 30120235
EC3	IMC4	LGALS9	PTPRC	0.0314288	0	LGALS9_CD45	LGALS9 - CD45	GALECTIN	Secreted Signaling	PMID: 30120235
EC4	IMC4	LGALS9	PTPRC	0.0100681	0	LGALS9_CD45	LGALS9 - CD45	GALECTIN	Secreted Signaling	PMID: 30120235
IMC2	IMC4	LGALS9	PTPRC	0.0120129	0	LGALS9_CD45	LGALS9 - CD45	GALECTIN	Secreted Signaling	PMID: 30120235
EC1	IMC5	LGALS9	PTPRC	0.0324662	0	LGALS9_CD45	LGALS9 - CD45	GALECTIN	Secreted Signaling	PMID: 30120235
EC2	IMC5	LGALS9	PTPRC	0.0274483	0	LGALS9_CD45	LGALS9 - CD45	GALECTIN	Secreted Signaling	PMID: 30120235
EC3	IMC5	LGALS9	PTPRC	0.0729139	0	LGALS9_CD45	LGALS9 - CD45	GALECTIN	Secreted Signaling	PMID: 30120235
EC4	IMC5	LGALS9	PTPRC	0.024058	0	LGALS9_CD45	LGALS9 - CD45	GALECTIN	Secreted Signaling	PMID: 30120235
IMC2	IMC5	LGALS9	PTPRC	0.028627	0	LGALS9_CD45	LGALS9 - CD45	GALECTIN	Secreted Signaling	PMID: 30120235
EC1	IMC6	LGALS9	PTPRC	0.00420451	0	LGALS9_CD45	LGALS9 - CD45	GALECTIN	Secreted Signaling	PMID: 30120235
EC2	IMC6	LGALS9	PTPRC	0.0035387	0	LGALS9_CD45	LGALS9 - CD45	GALECTIN	Secreted Signaling	PMID: 30120235
EC3	IMC6	LGALS9	PTPRC	0.00979926	0	LGALS9_CD45	LGALS9 - CD45	GALECTIN	Secreted Signaling	PMID: 30120235
EC4	IMC6	LGALS9	PTPRC	0.00309221	0	LGALS9_CD45	LGALS9 - CD45	GALECTIN	Secreted Signaling	PMID: 30120235
IMC2	IMC6	LGALS9	PTPRC	0.00369456	0	LGALS9_CD45	LGALS9 - CD45	GALECTIN	Secreted Signaling	PMID: 30120235
EC1	IMC2	LGALS9	CD44	0.0227605	0	LGALS9_CD44	LGALS9 - CD44	GALECTIN	Secreted Signaling	PMID: 25065622
EC2	IMC2	LGALS9	CD44	0.0192129	0	LGALS9_CD44	LGALS9 - CD44	GALECTIN	Secreted Signaling	PMID: 25065622
EC3	IMC2	LGALS9	CD44	0.0517634	0	LGALS9_CD44	LGALS9 - CD44	GALECTIN	Secreted Signaling	PMID: 25065622
EC4	IMC2	LGALS9	CD44	0.0168222	0	LGALS9_CD44	LGALS9 - CD44	GALECTIN	Secreted Signaling	PMID: 25065622
IMC2	IMC2	LGALS9	CD44	0.0200453	0	LGALS9_CD44	LGALS9 - CD44	GALECTIN	Secreted Signaling	PMID: 25065622
EC1	IMC4	LGALS9	CD44	0.00398477	0	LGALS9_CD44	LGALS9 - CD44	GALECTIN	Secreted Signaling	PMID: 25065622
EC2	IMC4	LGALS9	CD44	0.00335364	0	LGALS9_CD44	LGALS9 - CD44	GALECTIN	Secreted Signaling	PMID: 25065622
EC3	IMC4	LGALS9	CD44	0.00928987	0	LGALS9_CD44	LGALS9 - CD44	GALECTIN	Secreted Signaling	PMID: 25065622
EC4	IMC4	LGALS9	CD44	0.00293044	0	LGALS9_CD44	LGALS9 - CD44	GALECTIN	Secreted Signaling	PMID: 25065622
IMC2	IMC4	LGALS9	CD44	0.00350139	0	LGALS9_CD44	LGALS9 - CD44	GALECTIN	Secreted Signaling	PMID: 25065622
EC1	AD1	GAS6	AXL	0.0148352	0	GAS6_AXL	GAS6 - AXL	GAS	Secreted Signaling	PMID: 27801848
EC2	AD1	GAS6	AXL	0.0106632	0	GAS6_AXL	GAS6 - AXL	GAS	Secreted Signaling	PMID: 27801848
EC3	AD1	GAS6	AXL	0.0315923	0	GAS6_AXL	GAS6 - AXL	GAS	Secreted Signaling	PMID: 27801848
EC4	AD1	GAS6	AXL	0.0265207	0	GAS6_AXL	GAS6 - AXL	GAS	Secreted Signaling	PMID: 27801848
EC5	AD1	GAS6	AXL	0.0231482	0	GAS6_AXL	GAS6 - AXL	GAS	Secreted Signaling	PMID: 27801848
IMC2	AD1	GAS6	AXL	0.00328861	0	GAS6_AXL	GAS6 - AXL	GAS	Secreted Signaling	PMID: 27801848
EC1	AD2	GAS6	AXL	0.00463361	0	GAS6_AXL	GAS6 - AXL	GAS	Secreted Signaling	PMID: 27801848
EC2	AD2	GAS6	AXL	0.00332086	0	GAS6_AXL	GAS6 - AXL	GAS	Secreted Signaling	PMID: 27801848
EC3	AD2	GAS6	AXL	0.00998431	0	GAS6_AXL	GAS6 - AXL	GAS	Secreted Signaling	PMID: 27801848
EC4	AD2	GAS6	AXL	0.00835156	0	GAS6_AXL	GAS6 - AXL	GAS	Secreted Signaling	PMID: 27801848
EC5	AD2	GAS6	AXL	0.00727228	0	GAS6_AXL	GAS6 - AXL	GAS	Secreted Signaling	PMID: 27801848
IMC2	AD2	GAS6	AXL	0.00101895	0.01	GAS6_AXL	GAS6 - AXL	GAS	Secreted Signaling	PMID: 27801848
EC1	ASPC1	GAS6	AXL	0.0103869	0	GAS6_AXL	GAS6 - AXL	GAS	Secreted Signaling	PMID: 27801848
EC2	ASPC1	GAS6	AXL	0.00745639	0	GAS6_AXL	GAS6 - AXL	GAS	Secreted Signaling	PMID: 27801848
EC3	ASPC1	GAS6	AXL	0.0222328	0	GAS6_AXL	GAS6 - AXL	GAS	Secreted Signaling	PMID: 27801848
EC4	ASPC1	GAS6	AXL	0.0186348	0	GAS6_AXL	GAS6 - AXL	GAS	Secreted Signaling	PMID: 27801848
EC5	ASPC1	GAS6	AXL	0.0162483	0	GAS6_AXL	GAS6 - AXL	GAS	Secreted Signaling	PMID: 27801848
IMC2	ASPC1	GAS6	AXL	0.00229446	0	GAS6_AXL	GAS6 - AXL	GAS	Secreted Signaling	PMID: 27801848
EC1	IMC1	GAS6	AXL	0.0094702	0	GAS6_AXL	GAS6 - AXL	GAS	Secreted Signaling	PMID: 27801848
EC2	IMC1	GAS6	AXL	0.00679656	0	GAS6_AXL	GAS6 - AXL	GAS	Secreted Signaling	PMID: 27801848
EC3	IMC1	GAS6	AXL	0.0202921	0	GAS6_AXL	GAS6 - AXL	GAS	Secreted Signaling	PMID: 27801848
EC4	IMC1	GAS6	AXL	0.0170027	0	GAS6_AXL	GAS6 - AXL	GAS	Secreted Signaling	PMID: 27801848
EC5	IMC1	GAS6	AXL	0.0148221	0	GAS6_AXL	GAS6 - AXL	GAS	Secreted Signaling	PMID: 27801848
IMC2	IMC1	GAS6	AXL	0.00209046	0.02	GAS6_AXL	GAS6 - AXL	GAS	Secreted Signaling	PMID: 27801848
EC1	IMC2	GAS6	AXL	0.00758271	0	GAS6_AXL	GAS6 - AXL	GAS	Secreted Signaling	PMID: 27801848
EC2	IMC2	GAS6	AXL	0.00543902	0	GAS6_AXL	GAS6 - AXL	GAS	Secreted Signaling	PMID: 27801848
EC3	IMC2	GAS6	AXL	0.0162832	0	GAS6_AXL	GAS6 - AXL	GAS	Secreted Signaling	PMID: 27801848
EC4	IMC2	GAS6	AXL	0.0136346	0	GAS6_AXL	GAS6 - AXL	GAS	Secreted Signaling	PMID: 27801848
EC5	IMC2	GAS6	AXL	0.0118807	0	GAS6_AXL	GAS6 - AXL	GAS	Secreted Signaling	PMID: 27801848
IMC2	IMC2	GAS6	AXL	0.00167133	0.03	GAS6_AXL	GAS6 - AXL	GAS	Secreted Signaling	PMID: 27801848
EC1	IMC6	GAS6	AXL	0.00324778	0.01	GAS6_AXL	GAS6 - AXL	GAS	Secreted Signaling	PMID: 27801848
EC2	IMC6	GAS6	AXL	0.00232674	0.02	GAS6_AXL	GAS6 - AXL	GAS	Secreted Signaling	PMID: 27801848
EC3	IMC6	GAS6	AXL	0.00700946	0	GAS6_AXL	GAS6 - AXL	GAS	Secreted Signaling	PMID: 27801848
EC4	IMC6	GAS6	AXL	0.00586031	0	GAS6_AXL	GAS6 - AXL	GAS	Secreted Signaling	PMID: 27801848
EC5	IMC6	GAS6	AXL	0.00510132	0.02	GAS6_AXL	GAS6 - AXL	GAS	Secreted Signaling	PMID: 27801848
IMC2	IMC6	GAS6	AXL	0.000713	0.03	GAS6_AXL	GAS6 - AXL	GAS	Secreted Signaling	PMID: 27801848
EC1	EC3	GAS6	MERTK	0.00503815	0	GAS6_MERTK	GAS6 - MERTK	GAS	Secreted Signaling	PMID: 27801848
EC2	EC3	GAS6	MERTK	0.00361121	0	GAS6_MERTK	GAS6 - MERTK	GAS	Secreted Signaling	PMID: 27801848
EC3	EC3	GAS6	MERTK	0.0108509	0	GAS6_MERTK	GAS6 - MERTK	GAS	Secreted Signaling	PMID: 27801848
EC4	EC3	GAS6	MERTK	0.00907773	0	GAS6_MERTK	GAS6 - MERTK	GAS	Secreted Signaling	PMID: 27801848
EC5	EC3	GAS6	MERTK	0.00790535	0	GAS6_MERTK	GAS6 - MERTK	GAS	Secreted Signaling	PMID: 27801848
IMC2	EC3	GAS6	MERTK	0.00110826	0	GAS6_MERTK	GAS6 - MERTK	GAS	Secreted Signaling	PMID: 27801848
EC1	EC5	GAS6	MERTK	0.00435641	0	GAS6_MERTK	GAS6 - MERTK	GAS	Secreted Signaling	PMID: 27801848
EC2	EC5	GAS6	MERTK	0.00312195	0	GAS6_MERTK	GAS6 - MERTK	GAS	Secreted Signaling	PMID: 27801848
EC3	EC5	GAS6	MERTK	0.00939004	0	GAS6_MERTK	GAS6 - MERTK	GAS	Secreted Signaling	PMID: 27801848
EC4	EC5	GAS6	MERTK	0.0078537	0	GAS6_MERTK	GAS6 - MERTK	GAS	Secreted Signaling	PMID: 27801848
EC5	EC5	GAS6	MERTK	0.00683831	0	GAS6_MERTK	GAS6 - MERTK	GAS	Secreted Signaling	PMID: 27801848
IMC2	EC5	GAS6	MERTK	0.000958	0	GAS6_MERTK	GAS6 - MERTK	GAS	Secreted Signaling	PMID: 27801848
EC1	IMC2	GAS6	MERTK	0.0357048	0	GAS6_MERTK	GAS6 - MERTK	GAS	Secreted Signaling	PMID: 27801848
EC2	IMC2	GAS6	MERTK	0.0258176	0	GAS6_MERTK	GAS6 - MERTK	GAS	Secreted Signaling	PMID: 27801848
EC3	IMC2	GAS6	MERTK	0.0742585	0	GAS6_MERTK	GAS6 - MERTK	GAS	Secreted Signaling	PMID: 27801848
EC4	IMC2	GAS6	MERTK	0.0627814	0	GAS6_MERTK	GAS6 - MERTK	GAS	Secreted Signaling	PMID: 27801848
EC5	IMC2	GAS6	MERTK	0.0550586	0	GAS6_MERTK	GAS6 - MERTK	GAS	Secreted Signaling	PMID: 27801848
IMC2	IMC2	GAS6	MERTK	0.0080476	0	GAS6_MERTK	GAS6 - MERTK	GAS	Secreted Signaling	PMID: 27801848
EC1	IMC3	GAS6	MERTK	0.0114302	0	GAS6_MERTK	GAS6 - MERTK	GAS	Secreted Signaling	PMID: 27801848
EC2	IMC3	GAS6	MERTK	0.00820776	0	GAS6_MERTK	GAS6 - MERTK	GAS	Secreted Signaling	PMID: 27801848
EC3	IMC3	GAS6	MERTK	0.0244365	0	GAS6_MERTK	GAS6 - MERTK	GAS	Secreted Signaling	PMID: 27801848
EC4	IMC3	GAS6	MERTK	0.0204893	0	GAS6_MERTK	GAS6 - MERTK	GAS	Secreted Signaling	PMID: 27801848
EC5	IMC3	GAS6	MERTK	0.0178697	0	GAS6_MERTK	GAS6 - MERTK	GAS	Secreted Signaling	PMID: 27801848
IMC2	IMC3	GAS6	MERTK	0.002527	0	GAS6_MERTK	GAS6 - MERTK	GAS	Secreted Signaling	PMID: 27801848
EC1	IMC6	GAS6	MERTK	0.012383	0	GAS6_MERTK	GAS6 - MERTK	GAS	Secreted Signaling	PMID: 27801848
EC2	IMC6	GAS6	MERTK	0.0088944	0	GAS6_MERTK	GAS6 - MERTK	GAS	Secreted Signaling	PMID: 27801848
EC3	IMC6	GAS6	MERTK	0.0264446	0	GAS6_MERTK	GAS6 - MERTK	GAS	Secreted Signaling	PMID: 27801848
EC4	IMC6	GAS6	MERTK	0.0221804	0	GAS6_MERTK	GAS6 - MERTK	GAS	Secreted Signaling	PMID: 27801848
EC5	IMC6	GAS6	MERTK	0.0193489	0	GAS6_MERTK	GAS6 - MERTK	GAS	Secreted Signaling	PMID: 27801848
IMC2	IMC6	GAS6	MERTK	0.00273971	0	GAS6_MERTK	GAS6 - MERTK	GAS	Secreted Signaling	PMID: 27801848
IMC2	EC4	HGF	MET	0.00285688	0	HGF_MET	HGF - MET	HGF	Secreted Signaling	PMID: 28475121
ASPC2	ASPC2	IGF1	IGF1R	0.00347538	0	IGF1_IGF1R	IGF1 - IGF1R	IGF	Secreted Signaling	PMID: 14604834
ASPC2	EC2	IGF1	IGF1R	0.00287395	0	IGF1_IGF1R	IGF1 - IGF1R	IGF	Secreted Signaling	PMID: 14604834
ASPC2	EC3	IGF1	IGF1R	0.00196273	0	IGF1_IGF1R	IGF1 - IGF1R	IGF	Secreted Signaling	PMID: 14604834
ASPC2	EC4	IGF1	IGF1R	0.00427207	0	IGF1_IGF1R	IGF1 - IGF1R	IGF	Secreted Signaling	PMID: 14604834
ASPC2	EC5	IGF1	IGF1R	0.00234569	0	IGF1_IGF1R	IGF1 - IGF1R	IGF	Secreted Signaling	PMID: 14604834
ASPC2	PE/SMC	IGF1	IGF1R	0.00286613	0	IGF1_IGF1R	IGF1 - IGF1R	IGF	Secreted Signaling	PMID: 14604834
ASPC2	IMC2	IGF1	IGF1R	0.00454077	0	IGF1_IGF1R	IGF1 - IGF1R	IGF	Secreted Signaling	PMID: 14604834
ASPC2	IMC4	IGF1	IGF1R	0.00340919	0	IGF1_IGF1R	IGF1 - IGF1R	IGF	Secreted Signaling	PMID: 14604834
EC1	ASPC2	IGF2	IGF1R	0.00753864	0	IGF2_IGF1R	IGF2 - IGF1R	IGF	Secreted Signaling	PMID: 14604834
EC2	ASPC2	IGF2	IGF1R	0.00718888	0	IGF2_IGF1R	IGF2 - IGF1R	IGF	Secreted Signaling	PMID: 14604834
EC3	ASPC2	IGF2	IGF1R	0.017378	0	IGF2_IGF1R	IGF2 - IGF1R	IGF	Secreted Signaling	PMID: 14604834
EC4	ASPC2	IGF2	IGF1R	0.00443341	0	IGF2_IGF1R	IGF2 - IGF1R	IGF	Secreted Signaling	PMID: 14604834
EC5	ASPC2	IGF2	IGF1R	0.0241634	0	IGF2_IGF1R	IGF2 - IGF1R	IGF	Secreted Signaling	PMID: 14604834
PE/SMC	ASPC2	IGF2	IGF1R	0.00625475	0	IGF2_IGF1R	IGF2 - IGF1R	IGF	Secreted Signaling	PMID: 14604834
IMC1	ASPC2	IGF2	IGF1R	0.00506122	0	IGF2_IGF1R	IGF2 - IGF1R	IGF	Secreted Signaling	PMID: 14604834
EC1	EC2	IGF2	IGF1R	0.00623679	0	IGF2_IGF1R	IGF2 - IGF1R	IGF	Secreted Signaling	PMID: 14604834
EC2	EC2	IGF2	IGF1R	0.00594703	0	IGF2_IGF1R	IGF2 - IGF1R	IGF	Secreted Signaling	PMID: 14604834
EC3	EC2	IGF2	IGF1R	0.0143946	0	IGF2_IGF1R	IGF2 - IGF1R	IGF	Secreted Signaling	PMID: 14604834
EC4	EC2	IGF2	IGF1R	0.00366648	0	IGF2_IGF1R	IGF2 - IGF1R	IGF	Secreted Signaling	PMID: 14604834
EC5	EC2	IGF2	IGF1R	0.020016	0	IGF2_IGF1R	IGF2 - IGF1R	IGF	Secreted Signaling	PMID: 14604834
PE/SMC	EC2	IGF2	IGF1R	0.00517353	0	IGF2_IGF1R	IGF2 - IGF1R	IGF	Secreted Signaling	PMID: 14604834
IMC1	EC2	IGF2	IGF1R	0.00418591	0	IGF2_IGF1R	IGF2 - IGF1R	IGF	Secreted Signaling	PMID: 14604834
EC1	EC3	IGF2	IGF1R	0.00426278	0	IGF2_IGF1R	IGF2 - IGF1R	IGF	Secreted Signaling	PMID: 14604834
EC2	EC3	IGF2	IGF1R	0.00406422	0	IGF2_IGF1R	IGF2 - IGF1R	IGF	Secreted Signaling	PMID: 14604834
EC3	EC3	IGF2	IGF1R	0.00986068	0	IGF2_IGF1R	IGF2 - IGF1R	IGF	Secreted Signaling	PMID: 14604834
EC4	EC3	IGF2	IGF1R	0.00250434	0	IGF2_IGF1R	IGF2 - IGF1R	IGF	Secreted Signaling	PMID: 14604834
EC5	EC3	IGF2	IGF1R	0.0137127	0	IGF2_IGF1R	IGF2 - IGF1R	IGF	Secreted Signaling	PMID: 14604834
PE/SMC	EC3	IGF2	IGF1R	0.00353468	0	IGF2_IGF1R	IGF2 - IGF1R	IGF	Secreted Signaling	PMID: 14604834
IMC1	EC3	IGF2	IGF1R	0.0028594	0	IGF2_IGF1R	IGF2 - IGF1R	IGF	Secreted Signaling	PMID: 14604834
EC1	EC4	IGF2	IGF1R	0.00925543	0	IGF2_IGF1R	IGF2 - IGF1R	IGF	Secreted Signaling	PMID: 14604834
EC2	EC4	IGF2	IGF1R	0.00882772	0	IGF2_IGF1R	IGF2 - IGF1R	IGF	Secreted Signaling	PMID: 14604834
EC3	EC4	IGF2	IGF1R	0.0212633	0	IGF2_IGF1R	IGF2 - IGF1R	IGF	Secreted Signaling	PMID: 14604834
EC4	EC4	IGF2	IGF1R	0.00544852	0	IGF2_IGF1R	IGF2 - IGF1R	IGF	Secreted Signaling	PMID: 14604834
EC5	EC4	IGF2	IGF1R	0.0295619	0	IGF2_IGF1R	IGF2 - IGF1R	IGF	Secreted Signaling	PMID: 14604834
PE/SMC	EC4	IGF2	IGF1R	0.00768367	0	IGF2_IGF1R	IGF2 - IGF1R	IGF	Secreted Signaling	PMID: 14604834
IMC1	EC4	IGF2	IGF1R	0.00621919	0	IGF2_IGF1R	IGF2 - IGF1R	IGF	Secreted Signaling	PMID: 14604834
EC1	EC5	IGF2	IGF1R	0.00509704	0	IGF2_IGF1R	IGF2 - IGF1R	IGF	Secreted Signaling	PMID: 14604834
EC2	EC5	IGF2	IGF1R	0.00485925	0	IGF2_IGF1R	IGF2 - IGF1R	IGF	Secreted Signaling	PMID: 14604834
EC3	EC5	IGF2	IGF1R	0.0118067	0	IGF2_IGF1R	IGF2 - IGF1R	IGF	Secreted Signaling	PMID: 14604834
EC4	EC5	IGF2	IGF1R	0.00299325	0	IGF2_IGF1R	IGF2 - IGF1R	IGF	Secreted Signaling	PMID: 14604834
EC5	EC5	IGF2	IGF1R	0.0164198	0	IGF2_IGF1R	IGF2 - IGF1R	IGF	Secreted Signaling	PMID: 14604834
PE/SMC	EC5	IGF2	IGF1R	0.00422545	0	IGF2_IGF1R	IGF2 - IGF1R	IGF	Secreted Signaling	PMID: 14604834
IMC1	EC5	IGF2	IGF1R	0.00341782	0	IGF2_IGF1R	IGF2 - IGF1R	IGF	Secreted Signaling	PMID: 14604834
EC1	PE/SMC	IGF2	IGF1R	0.00622293	0	IGF2_IGF1R	IGF2 - IGF1R	IGF	Secreted Signaling	PMID: 14604834
EC2	PE/SMC	IGF2	IGF1R	0.00593335	0	IGF2_IGF1R	IGF2 - IGF1R	IGF	Secreted Signaling	PMID: 14604834
EC3	PE/SMC	IGF2	IGF1R	0.0143825	0	IGF2_IGF1R	IGF2 - IGF1R	IGF	Secreted Signaling	PMID: 14604834
EC4	PE/SMC	IGF2	IGF1R	0.00365683	0	IGF2_IGF1R	IGF2 - IGF1R	IGF	Secreted Signaling	PMID: 14604834
EC5	PE/SMC	IGF2	IGF1R	0.0200003	0	IGF2_IGF1R	IGF2 - IGF1R	IGF	Secreted Signaling	PMID: 14604834
PE/SMC	PE/SMC	IGF2	IGF1R	0.0051608	0	IGF2_IGF1R	IGF2 - IGF1R	IGF	Secreted Signaling	PMID: 14604834
IMC1	PE/SMC	IGF2	IGF1R	0.00417514	0	IGF2_IGF1R	IGF2 - IGF1R	IGF	Secreted Signaling	PMID: 14604834
EC1	IMC2	IGF2	IGF1R	0.00983351	0	IGF2_IGF1R	IGF2 - IGF1R	IGF	Secreted Signaling	PMID: 14604834
EC2	IMC2	IGF2	IGF1R	0.00937968	0	IGF2_IGF1R	IGF2 - IGF1R	IGF	Secreted Signaling	PMID: 14604834
EC3	IMC2	IGF2	IGF1R	0.0225656	0	IGF2_IGF1R	IGF2 - IGF1R	IGF	Secreted Signaling	PMID: 14604834
EC4	IMC2	IGF2	IGF1R	0.00579078	0	IGF2_IGF1R	IGF2 - IGF1R	IGF	Secreted Signaling	PMID: 14604834
EC5	IMC2	IGF2	IGF1R	0.0313712	0	IGF2_IGF1R	IGF2 - IGF1R	IGF	Secreted Signaling	PMID: 14604834
PE/SMC	IMC2	IGF2	IGF1R	0.0081652	0	IGF2_IGF1R	IGF2 - IGF1R	IGF	Secreted Signaling	PMID: 14604834
IMC1	IMC2	IGF2	IGF1R	0.00660954	0	IGF2_IGF1R	IGF2 - IGF1R	IGF	Secreted Signaling	PMID: 14604834
EC1	IMC4	IGF2	IGF1R	0.00739582	0	IGF2_IGF1R	IGF2 - IGF1R	IGF	Secreted Signaling	PMID: 14604834
EC2	IMC4	IGF2	IGF1R	0.00705259	0	IGF2_IGF1R	IGF2 - IGF1R	IGF	Secreted Signaling	PMID: 14604834
EC3	IMC4	IGF2	IGF1R	0.0170536	0	IGF2_IGF1R	IGF2 - IGF1R	IGF	Secreted Signaling	PMID: 14604834
EC4	IMC4	IGF2	IGF1R	0.00434906	0	IGF2_IGF1R	IGF2 - IGF1R	IGF	Secreted Signaling	PMID: 14604834
EC5	IMC4	IGF2	IGF1R	0.0237126	0	IGF2_IGF1R	IGF2 - IGF1R	IGF	Secreted Signaling	PMID: 14604834
PE/SMC	IMC4	IGF2	IGF1R	0.00613596	0	IGF2_IGF1R	IGF2 - IGF1R	IGF	Secreted Signaling	PMID: 14604834
IMC1	IMC4	IGF2	IGF1R	0.00496499	0	IGF2_IGF1R	IGF2 - IGF1R	IGF	Secreted Signaling	PMID: 14604834
ASPC2	EC4	IGF1	ITGA6_ITGB4	0.00499564	0	IGF1_ITGA6_ITGB4	IGF1 - (ITGA6+ITGB4)	IGF	Secreted Signaling	PMID: 28190785; PMID: 28873464
EC1	EC4	IGF2	ITGA6_ITGB4	0.010811	0	IGF2_ITGA6_ITGB4	IGF2 - (ITGA6+ITGB4)	IGF	Secreted Signaling	PMID: 28190785; PMID: 28873464
EC2	EC4	IGF2	ITGA6_ITGB4	0.0103132	0	IGF2_ITGA6_ITGB4	IGF2 - (ITGA6+ITGB4)	IGF	Secreted Signaling	PMID: 28190785; PMID: 28873464
EC3	EC4	IGF2	ITGA6_ITGB4	0.0247611	0	IGF2_ITGA6_ITGB4	IGF2 - (ITGA6+ITGB4)	IGF	Secreted Signaling	PMID: 28190785; PMID: 28873464
EC4	EC4	IGF2	ITGA6_ITGB4	0.00637007	0	IGF2_ITGA6_ITGB4	IGF2 - (ITGA6+ITGB4)	IGF	Secreted Signaling	PMID: 28190785; PMID: 28873464
EC5	EC4	IGF2	ITGA6_ITGB4	0.0344209	0	IGF2_ITGA6_ITGB4	IGF2 - (ITGA6+ITGB4)	IGF	Secreted Signaling	PMID: 28190785; PMID: 28873464
PE/SMC	EC4	IGF2	ITGA6_ITGB4	0.00897987	0	IGF2_ITGA6_ITGB4	IGF2 - (ITGA6+ITGB4)	IGF	Secreted Signaling	PMID: 28190785; PMID: 28873464
IMC1	EC4	IGF2	ITGA6_ITGB4	0.00727014	0	IGF2_ITGA6_ITGB4	IGF2 - (ITGA6+ITGB4)	IGF	Secreted Signaling	PMID: 28190785; PMID: 28873464
EC3	IMC2	F11R	ITGAL_ITGB2	0.0102574	0	JAM1_ITGAL_ITGB2	JAM1 - (ITGAL+ITGB2)	JAM	Cell-Cell Contact	PMID: 11812992
EC3	IMC4	F11R	ITGAL_ITGB2	0.00699156	0	JAM1_ITGAL_ITGB2	JAM1 - (ITGAL+ITGB2)	JAM	Cell-Cell Contact	PMID: 11812992
EC3	EC3	F11R	F11R	0.00425381	0	F11R_F11R	F11R - F11R	JAM	Cell-Cell Contact	KEGG: hsa04514
EC3	EC1	F11R	JAM2	0.00804685	0	F11R_JAM2	F11R - JAM2	JAM	Cell-Cell Contact	KEGG: hsa04514
EC3	EC2	F11R	JAM2	0.00595325	0	F11R_JAM2	F11R - JAM2	JAM	Cell-Cell Contact	KEGG: hsa04514
EC3	EC3	F11R	JAM2	0.0154651	0	F11R_JAM2	F11R - JAM2	JAM	Cell-Cell Contact	KEGG: hsa04514
EC3	EC4	F11R	JAM2	0.021459	0	F11R_JAM2	F11R - JAM2	JAM	Cell-Cell Contact	KEGG: hsa04514
EC3	EC5	F11R	JAM2	0.00649164	0	F11R_JAM2	F11R - JAM2	JAM	Cell-Cell Contact	KEGG: hsa04514
EC1	EC3	JAM2	F11R	0.00804685	0	JAM2_F11R	JAM2 - F11R	JAM	Cell-Cell Contact	KEGG: hsa04514
EC2	EC3	JAM2	F11R	0.00595325	0	JAM2_F11R	JAM2 - F11R	JAM	Cell-Cell Contact	KEGG: hsa04514
EC3	EC3	JAM2	F11R	0.0154651	0	JAM2_F11R	JAM2 - F11R	JAM	Cell-Cell Contact	KEGG: hsa04514
EC4	EC3	JAM2	F11R	0.021459	0	JAM2_F11R	JAM2 - F11R	JAM	Cell-Cell Contact	KEGG: hsa04514
EC5	EC3	JAM2	F11R	0.00649164	0	JAM2_F11R	JAM2 - F11R	JAM	Cell-Cell Contact	KEGG: hsa04514
EC1	EC1	JAM2	JAM2	0.0151706	0	JAM2_JAM2	JAM2 - JAM2	JAM	Cell-Cell Contact	KEGG: hsa04514
EC2	EC1	JAM2	JAM2	0.0112445	0	JAM2_JAM2	JAM2 - JAM2	JAM	Cell-Cell Contact	KEGG: hsa04514
EC3	EC1	JAM2	JAM2	0.0289642	0	JAM2_JAM2	JAM2 - JAM2	JAM	Cell-Cell Contact	KEGG: hsa04514
EC4	EC1	JAM2	JAM2	0.0399777	0	JAM2_JAM2	JAM2 - JAM2	JAM	Cell-Cell Contact	KEGG: hsa04514
EC5	EC1	JAM2	JAM2	0.0122556	0	JAM2_JAM2	JAM2 - JAM2	JAM	Cell-Cell Contact	KEGG: hsa04514
EC1	EC2	JAM2	JAM2	0.0112445	0	JAM2_JAM2	JAM2 - JAM2	JAM	Cell-Cell Contact	KEGG: hsa04514
EC2	EC2	JAM2	JAM2	0.00832595	0	JAM2_JAM2	JAM2 - JAM2	JAM	Cell-Cell Contact	KEGG: hsa04514
EC3	EC2	JAM2	JAM2	0.0215466	0	JAM2_JAM2	JAM2 - JAM2	JAM	Cell-Cell Contact	KEGG: hsa04514
EC4	EC2	JAM2	JAM2	0.0298262	0	JAM2_JAM2	JAM2 - JAM2	JAM	Cell-Cell Contact	KEGG: hsa04514
EC5	EC2	JAM2	JAM2	0.00907696	0	JAM2_JAM2	JAM2 - JAM2	JAM	Cell-Cell Contact	KEGG: hsa04514
EC1	EC3	JAM2	JAM2	0.0289642	0	JAM2_JAM2	JAM2 - JAM2	JAM	Cell-Cell Contact	KEGG: hsa04514
EC2	EC3	JAM2	JAM2	0.0215466	0	JAM2_JAM2	JAM2 - JAM2	JAM	Cell-Cell Contact	KEGG: hsa04514
EC3	EC3	JAM2	JAM2	0.0546043	0	JAM2_JAM2	JAM2 - JAM2	JAM	Cell-Cell Contact	KEGG: hsa04514
EC4	EC3	JAM2	JAM2	0.074618	0	JAM2_JAM2	JAM2 - JAM2	JAM	Cell-Cell Contact	KEGG: hsa04514
EC5	EC3	JAM2	JAM2	0.0234619	0	JAM2_JAM2	JAM2 - JAM2	JAM	Cell-Cell Contact	KEGG: hsa04514
EC1	EC4	JAM2	JAM2	0.0399777	0	JAM2_JAM2	JAM2 - JAM2	JAM	Cell-Cell Contact	KEGG: hsa04514
EC2	EC4	JAM2	JAM2	0.0298262	0	JAM2_JAM2	JAM2 - JAM2	JAM	Cell-Cell Contact	KEGG: hsa04514
EC3	EC4	JAM2	JAM2	0.074618	0	JAM2_JAM2	JAM2 - JAM2	JAM	Cell-Cell Contact	KEGG: hsa04514
EC4	EC4	JAM2	JAM2	0.101182	0	JAM2_JAM2	JAM2 - JAM2	JAM	Cell-Cell Contact	KEGG: hsa04514
EC5	EC4	JAM2	JAM2	0.0324531	0	JAM2_JAM2	JAM2 - JAM2	JAM	Cell-Cell Contact	KEGG: hsa04514
EC1	EC5	JAM2	JAM2	0.0122556	0	JAM2_JAM2	JAM2 - JAM2	JAM	Cell-Cell Contact	KEGG: hsa04514
EC2	EC5	JAM2	JAM2	0.00907696	0	JAM2_JAM2	JAM2 - JAM2	JAM	Cell-Cell Contact	KEGG: hsa04514
EC3	EC5	JAM2	JAM2	0.0234619	0	JAM2_JAM2	JAM2 - JAM2	JAM	Cell-Cell Contact	KEGG: hsa04514
EC4	EC5	JAM2	JAM2	0.0324531	0	JAM2_JAM2	JAM2 - JAM2	JAM	Cell-Cell Contact	KEGG: hsa04514
EC5	EC5	JAM2	JAM2	0.00989504	0	JAM2_JAM2	JAM2 - JAM2	JAM	Cell-Cell Contact	KEGG: hsa04514
ASPC2	EC2	LAMA2	ITGA1_ITGB1	0.0109261	0	LAMA2_ITGA1_ITGB1	LAMA2 - (ITGA1+ITGB1)	LAMININ	ECM-Receptor	KEGG: hsa04512
ASPC2	EC3	LAMA2	ITGA1_ITGB1	0.0215877	0	LAMA2_ITGA1_ITGB1	LAMA2 - (ITGA1+ITGB1)	LAMININ	ECM-Receptor	KEGG: hsa04512
ASPC2	EC4	LAMA2	ITGA1_ITGB1	0.0169406	0	LAMA2_ITGA1_ITGB1	LAMA2 - (ITGA1+ITGB1)	LAMININ	ECM-Receptor	KEGG: hsa04512
ASPC2	EC5	LAMA2	ITGA1_ITGB1	0.013649	0	LAMA2_ITGA1_ITGB1	LAMA2 - (ITGA1+ITGB1)	LAMININ	ECM-Receptor	KEGG: hsa04512
ASPC2	PE/SMC	LAMA2	ITGA1_ITGB1	0.0275089	0	LAMA2_ITGA1_ITGB1	LAMA2 - (ITGA1+ITGB1)	LAMININ	ECM-Receptor	KEGG: hsa04512
EC4	EC2	LAMA3	ITGA1_ITGB1	0.0043969	0	LAMA3_ITGA1_ITGB1	LAMA3 - (ITGA1+ITGB1)	LAMININ	ECM-Receptor	KEGG: hsa04512
EC4	EC3	LAMA3	ITGA1_ITGB1	0.00874367	0	LAMA3_ITGA1_ITGB1	LAMA3 - (ITGA1+ITGB1)	LAMININ	ECM-Receptor	KEGG: hsa04512
EC4	EC4	LAMA3	ITGA1_ITGB1	0.00684213	0	LAMA3_ITGA1_ITGB1	LAMA3 - (ITGA1+ITGB1)	LAMININ	ECM-Receptor	KEGG: hsa04512
EC4	EC5	LAMA3	ITGA1_ITGB1	0.00550172	0	LAMA3_ITGA1_ITGB1	LAMA3 - (ITGA1+ITGB1)	LAMININ	ECM-Receptor	KEGG: hsa04512
EC4	PE/SMC	LAMA3	ITGA1_ITGB1	0.0111822	0	LAMA3_ITGA1_ITGB1	LAMA3 - (ITGA1+ITGB1)	LAMININ	ECM-Receptor	KEGG: hsa04512
AD1	EC2	LAMA4	ITGA1_ITGB1	0.0101644	0	LAMA4_ITGA1_ITGB1	LAMA4 - (ITGA1+ITGB1)	LAMININ	ECM-Receptor	KEGG: hsa04512
AD2	EC2	LAMA4	ITGA1_ITGB1	0.00924497	0	LAMA4_ITGA1_ITGB1	LAMA4 - (ITGA1+ITGB1)	LAMININ	ECM-Receptor	KEGG: hsa04512
ASPC1	EC2	LAMA4	ITGA1_ITGB1	0.00921226	0	LAMA4_ITGA1_ITGB1	LAMA4 - (ITGA1+ITGB1)	LAMININ	ECM-Receptor	KEGG: hsa04512
ASPC2	EC2	LAMA4	ITGA1_ITGB1	0.0100909	0	LAMA4_ITGA1_ITGB1	LAMA4 - (ITGA1+ITGB1)	LAMININ	ECM-Receptor	KEGG: hsa04512
EC1	EC2	LAMA4	ITGA1_ITGB1	0.00785684	0	LAMA4_ITGA1_ITGB1	LAMA4 - (ITGA1+ITGB1)	LAMININ	ECM-Receptor	KEGG: hsa04512
EC2	EC2	LAMA4	ITGA1_ITGB1	0.00823963	0	LAMA4_ITGA1_ITGB1	LAMA4 - (ITGA1+ITGB1)	LAMININ	ECM-Receptor	KEGG: hsa04512
EC3	EC2	LAMA4	ITGA1_ITGB1	0.0164616	0	LAMA4_ITGA1_ITGB1	LAMA4 - (ITGA1+ITGB1)	LAMININ	ECM-Receptor	KEGG: hsa04512
EC4	EC2	LAMA4	ITGA1_ITGB1	0.00557586	0	LAMA4_ITGA1_ITGB1	LAMA4 - (ITGA1+ITGB1)	LAMININ	ECM-Receptor	KEGG: hsa04512
EC5	EC2	LAMA4	ITGA1_ITGB1	0.00606015	0	LAMA4_ITGA1_ITGB1	LAMA4 - (ITGA1+ITGB1)	LAMININ	ECM-Receptor	KEGG: hsa04512
PE/SMC	EC2	LAMA4	ITGA1_ITGB1	0.0223819	0	LAMA4_ITGA1_ITGB1	LAMA4 - (ITGA1+ITGB1)	LAMININ	ECM-Receptor	KEGG: hsa04512
IMC1	EC2	LAMA4	ITGA1_ITGB1	0.00718197	0	LAMA4_ITGA1_ITGB1	LAMA4 - (ITGA1+ITGB1)	LAMININ	ECM-Receptor	KEGG: hsa04512
AD1	EC3	LAMA4	ITGA1_ITGB1	0.0200979	0	LAMA4_ITGA1_ITGB1	LAMA4 - (ITGA1+ITGB1)	LAMININ	ECM-Receptor	KEGG: hsa04512
AD2	EC3	LAMA4	ITGA1_ITGB1	0.0182965	0	LAMA4_ITGA1_ITGB1	LAMA4 - (ITGA1+ITGB1)	LAMININ	ECM-Receptor	KEGG: hsa04512
ASPC1	EC3	LAMA4	ITGA1_ITGB1	0.0182323	0	LAMA4_ITGA1_ITGB1	LAMA4 - (ITGA1+ITGB1)	LAMININ	ECM-Receptor	KEGG: hsa04512
ASPC2	EC3	LAMA4	ITGA1_ITGB1	0.019954	0	LAMA4_ITGA1_ITGB1	LAMA4 - (ITGA1+ITGB1)	LAMININ	ECM-Receptor	KEGG: hsa04512
EC1	EC3	LAMA4	ITGA1_ITGB1	0.0155706	0	LAMA4_ITGA1_ITGB1	LAMA4 - (ITGA1+ITGB1)	LAMININ	ECM-Receptor	KEGG: hsa04512
EC2	EC3	LAMA4	ITGA1_ITGB1	0.016323	0	LAMA4_ITGA1_ITGB1	LAMA4 - (ITGA1+ITGB1)	LAMININ	ECM-Receptor	KEGG: hsa04512
EC3	EC3	LAMA4	ITGA1_ITGB1	0.032348	0	LAMA4_ITGA1_ITGB1	LAMA4 - (ITGA1+ITGB1)	LAMININ	ECM-Receptor	KEGG: hsa04512
EC4	EC3	LAMA4	ITGA1_ITGB1	0.0110752	0	LAMA4_ITGA1_ITGB1	LAMA4 - (ITGA1+ITGB1)	LAMININ	ECM-Receptor	KEGG: hsa04512
EC5	EC3	LAMA4	ITGA1_ITGB1	0.0120313	0	LAMA4_ITGA1_ITGB1	LAMA4 - (ITGA1+ITGB1)	LAMININ	ECM-Receptor	KEGG: hsa04512
PE/SMC	EC3	LAMA4	ITGA1_ITGB1	0.0437277	0	LAMA4_ITGA1_ITGB1	LAMA4 - (ITGA1+ITGB1)	LAMININ	ECM-Receptor	KEGG: hsa04512
IMC1	EC3	LAMA4	ITGA1_ITGB1	0.0142427	0	LAMA4_ITGA1_ITGB1	LAMA4 - (ITGA1+ITGB1)	LAMININ	ECM-Receptor	KEGG: hsa04512
AD1	EC4	LAMA4	ITGA1_ITGB1	0.0157664	0	LAMA4_ITGA1_ITGB1	LAMA4 - (ITGA1+ITGB1)	LAMININ	ECM-Receptor	KEGG: hsa04512
AD2	EC4	LAMA4	ITGA1_ITGB1	0.0143475	0	LAMA4_ITGA1_ITGB1	LAMA4 - (ITGA1+ITGB1)	LAMININ	ECM-Receptor	KEGG: hsa04512
ASPC1	EC4	LAMA4	ITGA1_ITGB1	0.014297	0	LAMA4_ITGA1_ITGB1	LAMA4 - (ITGA1+ITGB1)	LAMININ	ECM-Receptor	KEGG: hsa04512
ASPC2	EC4	LAMA4	ITGA1_ITGB1	0.015653	0	LAMA4_ITGA1_ITGB1	LAMA4 - (ITGA1+ITGB1)	LAMININ	ECM-Receptor	KEGG: hsa04512
EC1	EC4	LAMA4	ITGA1_ITGB1	0.0122027	0	LAMA4_ITGA1_ITGB1	LAMA4 - (ITGA1+ITGB1)	LAMININ	ECM-Receptor	KEGG: hsa04512
EC2	EC4	LAMA4	ITGA1_ITGB1	0.0127945	0	LAMA4_ITGA1_ITGB1	LAMA4 - (ITGA1+ITGB1)	LAMININ	ECM-Receptor	KEGG: hsa04512
EC3	EC4	LAMA4	ITGA1_ITGB1	0.0254449	0	LAMA4_ITGA1_ITGB1	LAMA4 - (ITGA1+ITGB1)	LAMININ	ECM-Receptor	KEGG: hsa04512
EC4	EC4	LAMA4	ITGA1_ITGB1	0.00867105	0	LAMA4_ITGA1_ITGB1	LAMA4 - (ITGA1+ITGB1)	LAMININ	ECM-Receptor	KEGG: hsa04512
EC5	EC4	LAMA4	ITGA1_ITGB1	0.00942162	0	LAMA4_ITGA1_ITGB1	LAMA4 - (ITGA1+ITGB1)	LAMININ	ECM-Receptor	KEGG: hsa04512
PE/SMC	EC4	LAMA4	ITGA1_ITGB1	0.0344826	0	LAMA4_ITGA1_ITGB1	LAMA4 - (ITGA1+ITGB1)	LAMININ	ECM-Receptor	KEGG: hsa04512
IMC1	EC4	LAMA4	ITGA1_ITGB1	0.0111587	0	LAMA4_ITGA1_ITGB1	LAMA4 - (ITGA1+ITGB1)	LAMININ	ECM-Receptor	KEGG: hsa04512
AD1	EC5	LAMA4	ITGA1_ITGB1	0.0127	0	LAMA4_ITGA1_ITGB1	LAMA4 - (ITGA1+ITGB1)	LAMININ	ECM-Receptor	KEGG: hsa04512
AD2	EC5	LAMA4	ITGA1_ITGB1	0.0115539	0	LAMA4_ITGA1_ITGB1	LAMA4 - (ITGA1+ITGB1)	LAMININ	ECM-Receptor	KEGG: hsa04512
ASPC1	EC5	LAMA4	ITGA1_ITGB1	0.0115131	0	LAMA4_ITGA1_ITGB1	LAMA4 - (ITGA1+ITGB1)	LAMININ	ECM-Receptor	KEGG: hsa04512
ASPC2	EC5	LAMA4	ITGA1_ITGB1	0.0126084	0	LAMA4_ITGA1_ITGB1	LAMA4 - (ITGA1+ITGB1)	LAMININ	ECM-Receptor	KEGG: hsa04512
EC1	EC5	LAMA4	ITGA1_ITGB1	0.00982249	0	LAMA4_ITGA1_ITGB1	LAMA4 - (ITGA1+ITGB1)	LAMININ	ECM-Receptor	KEGG: hsa04512
EC2	EC5	LAMA4	ITGA1_ITGB1	0.0103	0	LAMA4_ITGA1_ITGB1	LAMA4 - (ITGA1+ITGB1)	LAMININ	ECM-Receptor	KEGG: hsa04512
EC3	EC5	LAMA4	ITGA1_ITGB1	0.0205354	0	LAMA4_ITGA1_ITGB1	LAMA4 - (ITGA1+ITGB1)	LAMININ	ECM-Receptor	KEGG: hsa04512
EC4	EC5	LAMA4	ITGA1_ITGB1	0.00697486	0	LAMA4_ITGA1_ITGB1	LAMA4 - (ITGA1+ITGB1)	LAMININ	ECM-Receptor	KEGG: hsa04512
EC5	EC5	LAMA4	ITGA1_ITGB1	0.00757973	0	LAMA4_ITGA1_ITGB1	LAMA4 - (ITGA1+ITGB1)	LAMININ	ECM-Receptor	KEGG: hsa04512
PE/SMC	EC5	LAMA4	ITGA1_ITGB1	0.0278793	0	LAMA4_ITGA1_ITGB1	LAMA4 - (ITGA1+ITGB1)	LAMININ	ECM-Receptor	KEGG: hsa04512
IMC1	EC5	LAMA4	ITGA1_ITGB1	0.00898031	0	LAMA4_ITGA1_ITGB1	LAMA4 - (ITGA1+ITGB1)	LAMININ	ECM-Receptor	KEGG: hsa04512
AD1	PE/SMC	LAMA4	ITGA1_ITGB1	0.0256213	0	LAMA4_ITGA1_ITGB1	LAMA4 - (ITGA1+ITGB1)	LAMININ	ECM-Receptor	KEGG: hsa04512
AD2	PE/SMC	LAMA4	ITGA1_ITGB1	0.0233366	0	LAMA4_ITGA1_ITGB1	LAMA4 - (ITGA1+ITGB1)	LAMININ	ECM-Receptor	KEGG: hsa04512
ASPC1	PE/SMC	LAMA4	ITGA1_ITGB1	0.0232551	0	LAMA4_ITGA1_ITGB1	LAMA4 - (ITGA1+ITGB1)	LAMININ	ECM-Receptor	KEGG: hsa04512
ASPC2	PE/SMC	LAMA4	ITGA1_ITGB1	0.0254388	0	LAMA4_ITGA1_ITGB1	LAMA4 - (ITGA1+ITGB1)	LAMININ	ECM-Receptor	KEGG: hsa04512
EC1	PE/SMC	LAMA4	ITGA1_ITGB1	0.019875	0	LAMA4_ITGA1_ITGB1	LAMA4 - (ITGA1+ITGB1)	LAMININ	ECM-Receptor	KEGG: hsa04512
EC2	PE/SMC	LAMA4	ITGA1_ITGB1	0.020831	0	LAMA4_ITGA1_ITGB1	LAMA4 - (ITGA1+ITGB1)	LAMININ	ECM-Receptor	KEGG: hsa04512
EC3	PE/SMC	LAMA4	ITGA1_ITGB1	0.0410967	0	LAMA4_ITGA1_ITGB1	LAMA4 - (ITGA1+ITGB1)	LAMININ	ECM-Receptor	KEGG: hsa04512
EC4	PE/SMC	LAMA4	ITGA1_ITGB1	0.0141547	0	LAMA4_ITGA1_ITGB1	LAMA4 - (ITGA1+ITGB1)	LAMININ	ECM-Receptor	KEGG: hsa04512
EC5	PE/SMC	LAMA4	ITGA1_ITGB1	0.0153726	0	LAMA4_ITGA1_ITGB1	LAMA4 - (ITGA1+ITGB1)	LAMININ	ECM-Receptor	KEGG: hsa04512
PE/SMC	PE/SMC	LAMA4	ITGA1_ITGB1	0.055378	0	LAMA4_ITGA1_ITGB1	LAMA4 - (ITGA1+ITGB1)	LAMININ	ECM-Receptor	KEGG: hsa04512
IMC1	PE/SMC	LAMA4	ITGA1_ITGB1	0.0181868	0	LAMA4_ITGA1_ITGB1	LAMA4 - (ITGA1+ITGB1)	LAMININ	ECM-Receptor	KEGG: hsa04512
AD1	EC2	LAMB1	ITGA1_ITGB1	0.00956265	0	LAMB1_ITGA1_ITGB1	LAMB1 - (ITGA1+ITGB1)	LAMININ	ECM-Receptor	KEGG: hsa04512
AD2	EC2	LAMB1	ITGA1_ITGB1	0.0104119	0	LAMB1_ITGA1_ITGB1	LAMB1 - (ITGA1+ITGB1)	LAMININ	ECM-Receptor	KEGG: hsa04512
AD3	EC2	LAMB1	ITGA1_ITGB1	0.00950631	0	LAMB1_ITGA1_ITGB1	LAMB1 - (ITGA1+ITGB1)	LAMININ	ECM-Receptor	KEGG: hsa04512
ASPC1	EC2	LAMB1	ITGA1_ITGB1	0.00723583	0	LAMB1_ITGA1_ITGB1	LAMB1 - (ITGA1+ITGB1)	LAMININ	ECM-Receptor	KEGG: hsa04512
ASPC2	EC2	LAMB1	ITGA1_ITGB1	0.00783795	0	LAMB1_ITGA1_ITGB1	LAMB1 - (ITGA1+ITGB1)	LAMININ	ECM-Receptor	KEGG: hsa04512
EC1	EC2	LAMB1	ITGA1_ITGB1	0.00602957	0	LAMB1_ITGA1_ITGB1	LAMB1 - (ITGA1+ITGB1)	LAMININ	ECM-Receptor	KEGG: hsa04512
EC2	EC2	LAMB1	ITGA1_ITGB1	0.00608181	0	LAMB1_ITGA1_ITGB1	LAMB1 - (ITGA1+ITGB1)	LAMININ	ECM-Receptor	KEGG: hsa04512
EC3	EC2	LAMB1	ITGA1_ITGB1	0.00630557	0	LAMB1_ITGA1_ITGB1	LAMB1 - (ITGA1+ITGB1)	LAMININ	ECM-Receptor	KEGG: hsa04512
PE/SMC	EC2	LAMB1	ITGA1_ITGB1	0.00579858	0	LAMB1_ITGA1_ITGB1	LAMB1 - (ITGA1+ITGB1)	LAMININ	ECM-Receptor	KEGG: hsa04512
IMC1	EC2	LAMB1	ITGA1_ITGB1	0.00617711	0	LAMB1_ITGA1_ITGB1	LAMB1 - (ITGA1+ITGB1)	LAMININ	ECM-Receptor	KEGG: hsa04512
IMC5	EC2	LAMB1	ITGA1_ITGB1	0.00256427	0	LAMB1_ITGA1_ITGB1	LAMB1 - (ITGA1+ITGB1)	LAMININ	ECM-Receptor	KEGG: hsa04512
AD1	EC3	LAMB1	ITGA1_ITGB1	0.0189193	0	LAMB1_ITGA1_ITGB1	LAMB1 - (ITGA1+ITGB1)	LAMININ	ECM-Receptor	KEGG: hsa04512
AD2	EC3	LAMB1	ITGA1_ITGB1	0.0205822	0	LAMB1_ITGA1_ITGB1	LAMB1 - (ITGA1+ITGB1)	LAMININ	ECM-Receptor	KEGG: hsa04512
AD3	EC3	LAMB1	ITGA1_ITGB1	0.0188088	0	LAMB1_ITGA1_ITGB1	LAMB1 - (ITGA1+ITGB1)	LAMININ	ECM-Receptor	KEGG: hsa04512
ASPC1	EC3	LAMB1	ITGA1_ITGB1	0.0143487	0	LAMB1_ITGA1_ITGB1	LAMB1 - (ITGA1+ITGB1)	LAMININ	ECM-Receptor	KEGG: hsa04512
ASPC2	EC3	LAMB1	ITGA1_ITGB1	0.0155335	0	LAMB1_ITGA1_ITGB1	LAMB1 - (ITGA1+ITGB1)	LAMININ	ECM-Receptor	KEGG: hsa04512
EC1	EC3	LAMB1	ITGA1_ITGB1	0.011971	0	LAMB1_ITGA1_ITGB1	LAMB1 - (ITGA1+ITGB1)	LAMININ	ECM-Receptor	KEGG: hsa04512
EC2	EC3	LAMB1	ITGA1_ITGB1	0.0120741	0	LAMB1_ITGA1_ITGB1	LAMB1 - (ITGA1+ITGB1)	LAMININ	ECM-Receptor	KEGG: hsa04512
EC3	EC3	LAMB1	ITGA1_ITGB1	0.0125155	0	LAMB1_ITGA1_ITGB1	LAMB1 - (ITGA1+ITGB1)	LAMININ	ECM-Receptor	KEGG: hsa04512
PE/SMC	EC3	LAMB1	ITGA1_ITGB1	0.011515	0	LAMB1_ITGA1_ITGB1	LAMB1 - (ITGA1+ITGB1)	LAMININ	ECM-Receptor	KEGG: hsa04512
IMC1	EC3	LAMB1	ITGA1_ITGB1	0.0122621	0	LAMB1_ITGA1_ITGB1	LAMB1 - (ITGA1+ITGB1)	LAMININ	ECM-Receptor	KEGG: hsa04512
IMC5	EC3	LAMB1	ITGA1_ITGB1	0.0051086	0	LAMB1_ITGA1_ITGB1	LAMB1 - (ITGA1+ITGB1)	LAMININ	ECM-Receptor	KEGG: hsa04512
AD1	EC4	LAMB1	ITGA1_ITGB1	0.0148379	0	LAMB1_ITGA1_ITGB1	LAMB1 - (ITGA1+ITGB1)	LAMININ	ECM-Receptor	KEGG: hsa04512
AD2	EC4	LAMB1	ITGA1_ITGB1	0.016148	0	LAMB1_ITGA1_ITGB1	LAMB1 - (ITGA1+ITGB1)	LAMININ	ECM-Receptor	KEGG: hsa04512
AD3	EC4	LAMB1	ITGA1_ITGB1	0.0147509	0	LAMB1_ITGA1_ITGB1	LAMB1 - (ITGA1+ITGB1)	LAMININ	ECM-Receptor	KEGG: hsa04512
ASPC1	EC4	LAMB1	ITGA1_ITGB1	0.011242	0	LAMB1_ITGA1_ITGB1	LAMB1 - (ITGA1+ITGB1)	LAMININ	ECM-Receptor	KEGG: hsa04512
ASPC2	EC4	LAMB1	ITGA1_ITGB1	0.0121735	0	LAMB1_ITGA1_ITGB1	LAMB1 - (ITGA1+ITGB1)	LAMININ	ECM-Receptor	KEGG: hsa04512
EC1	EC4	LAMB1	ITGA1_ITGB1	0.00937423	0	LAMB1_ITGA1_ITGB1	LAMB1 - (ITGA1+ITGB1)	LAMININ	ECM-Receptor	KEGG: hsa04512
EC2	EC4	LAMB1	ITGA1_ITGB1	0.00945518	0	LAMB1_ITGA1_ITGB1	LAMB1 - (ITGA1+ITGB1)	LAMININ	ECM-Receptor	KEGG: hsa04512
EC3	EC4	LAMB1	ITGA1_ITGB1	0.00980182	0	LAMB1_ITGA1_ITGB1	LAMB1 - (ITGA1+ITGB1)	LAMININ	ECM-Receptor	KEGG: hsa04512
PE/SMC	EC4	LAMB1	ITGA1_ITGB1	0.00901628	0	LAMB1_ITGA1_ITGB1	LAMB1 - (ITGA1+ITGB1)	LAMININ	ECM-Receptor	KEGG: hsa04512
IMC1	EC4	LAMB1	ITGA1_ITGB1	0.00960283	0	LAMB1_ITGA1_ITGB1	LAMB1 - (ITGA1+ITGB1)	LAMININ	ECM-Receptor	KEGG: hsa04512
IMC5	EC4	LAMB1	ITGA1_ITGB1	0.00399442	0	LAMB1_ITGA1_ITGB1	LAMB1 - (ITGA1+ITGB1)	LAMININ	ECM-Receptor	KEGG: hsa04512
AD1	EC5	LAMB1	ITGA1_ITGB1	0.0119499	0	LAMB1_ITGA1_ITGB1	LAMB1 - (ITGA1+ITGB1)	LAMININ	ECM-Receptor	KEGG: hsa04512
AD2	EC5	LAMB1	ITGA1_ITGB1	0.0130084	0	LAMB1_ITGA1_ITGB1	LAMB1 - (ITGA1+ITGB1)	LAMININ	ECM-Receptor	KEGG: hsa04512
AD3	EC5	LAMB1	ITGA1_ITGB1	0.0118797	0	LAMB1_ITGA1_ITGB1	LAMB1 - (ITGA1+ITGB1)	LAMININ	ECM-Receptor	KEGG: hsa04512
ASPC1	EC5	LAMB1	ITGA1_ITGB1	0.00904753	0	LAMB1_ITGA1_ITGB1	LAMB1 - (ITGA1+ITGB1)	LAMININ	ECM-Receptor	KEGG: hsa04512
ASPC2	EC5	LAMB1	ITGA1_ITGB1	0.00979892	0	LAMB1_ITGA1_ITGB1	LAMB1 - (ITGA1+ITGB1)	LAMININ	ECM-Receptor	KEGG: hsa04512
EC1	EC5	LAMB1	ITGA1_ITGB1	0.00754154	0	LAMB1_ITGA1_ITGB1	LAMB1 - (ITGA1+ITGB1)	LAMININ	ECM-Receptor	KEGG: hsa04512
EC2	EC5	LAMB1	ITGA1_ITGB1	0.00760679	0	LAMB1_ITGA1_ITGB1	LAMB1 - (ITGA1+ITGB1)	LAMININ	ECM-Receptor	KEGG: hsa04512
EC3	EC5	LAMB1	ITGA1_ITGB1	0.0078862	0	LAMB1_ITGA1_ITGB1	LAMB1 - (ITGA1+ITGB1)	LAMININ	ECM-Receptor	KEGG: hsa04512
PE/SMC	EC5	LAMB1	ITGA1_ITGB1	0.00725305	0	LAMB1_ITGA1_ITGB1	LAMB1 - (ITGA1+ITGB1)	LAMININ	ECM-Receptor	KEGG: hsa04512
IMC1	EC5	LAMB1	ITGA1_ITGB1	0.00772579	0	LAMB1_ITGA1_ITGB1	LAMB1 - (ITGA1+ITGB1)	LAMININ	ECM-Receptor	KEGG: hsa04512
IMC5	EC5	LAMB1	ITGA1_ITGB1	0.00321009	0	LAMB1_ITGA1_ITGB1	LAMB1 - (ITGA1+ITGB1)	LAMININ	ECM-Receptor	KEGG: hsa04512
AD1	PE/SMC	LAMB1	ITGA1_ITGB1	0.0241267	0	LAMB1_ITGA1_ITGB1	LAMB1 - (ITGA1+ITGB1)	LAMININ	ECM-Receptor	KEGG: hsa04512
AD2	PE/SMC	LAMB1	ITGA1_ITGB1	0.0262351	0	LAMB1_ITGA1_ITGB1	LAMB1 - (ITGA1+ITGB1)	LAMININ	ECM-Receptor	KEGG: hsa04512
AD3	PE/SMC	LAMB1	ITGA1_ITGB1	0.0239866	0	LAMB1_ITGA1_ITGB1	LAMB1 - (ITGA1+ITGB1)	LAMININ	ECM-Receptor	KEGG: hsa04512
ASPC1	PE/SMC	LAMB1	ITGA1_ITGB1	0.0183216	0	LAMB1_ITGA1_ITGB1	LAMB1 - (ITGA1+ITGB1)	LAMININ	ECM-Receptor	KEGG: hsa04512
ASPC2	PE/SMC	LAMB1	ITGA1_ITGB1	0.0198278	0	LAMB1_ITGA1_ITGB1	LAMB1 - (ITGA1+ITGB1)	LAMININ	ECM-Receptor	KEGG: hsa04512
EC1	PE/SMC	LAMB1	ITGA1_ITGB1	0.0152958	0	LAMB1_ITGA1_ITGB1	LAMB1 - (ITGA1+ITGB1)	LAMININ	ECM-Receptor	KEGG: hsa04512
EC2	PE/SMC	LAMB1	ITGA1_ITGB1	0.015427	0	LAMB1_ITGA1_ITGB1	LAMB1 - (ITGA1+ITGB1)	LAMININ	ECM-Receptor	KEGG: hsa04512
EC3	PE/SMC	LAMB1	ITGA1_ITGB1	0.0159891	0	LAMB1_ITGA1_ITGB1	LAMB1 - (ITGA1+ITGB1)	LAMININ	ECM-Receptor	KEGG: hsa04512
PE/SMC	PE/SMC	LAMB1	ITGA1_ITGB1	0.0147151	0	LAMB1_ITGA1_ITGB1	LAMB1 - (ITGA1+ITGB1)	LAMININ	ECM-Receptor	KEGG: hsa04512
IMC1	PE/SMC	LAMB1	ITGA1_ITGB1	0.0156665	0	LAMB1_ITGA1_ITGB1	LAMB1 - (ITGA1+ITGB1)	LAMININ	ECM-Receptor	KEGG: hsa04512
IMC5	PE/SMC	LAMB1	ITGA1_ITGB1	0.00654006	0	LAMB1_ITGA1_ITGB1	LAMB1 - (ITGA1+ITGB1)	LAMININ	ECM-Receptor	KEGG: hsa04512
AD1	EC2	LAMB2	ITGA1_ITGB1	0.010066	0	LAMB2_ITGA1_ITGB1	LAMB2 - (ITGA1+ITGB1)	LAMININ	ECM-Receptor	KEGG: hsa04512
ASPC1	EC2	LAMB2	ITGA1_ITGB1	0.00717272	0	LAMB2_ITGA1_ITGB1	LAMB2 - (ITGA1+ITGB1)	LAMININ	ECM-Receptor	KEGG: hsa04512
ASPC2	EC2	LAMB2	ITGA1_ITGB1	0.00354594	0	LAMB2_ITGA1_ITGB1	LAMB2 - (ITGA1+ITGB1)	LAMININ	ECM-Receptor	KEGG: hsa04512
EC2	EC2	LAMB2	ITGA1_ITGB1	0.00605793	0	LAMB2_ITGA1_ITGB1	LAMB2 - (ITGA1+ITGB1)	LAMININ	ECM-Receptor	KEGG: hsa04512
EC3	EC2	LAMB2	ITGA1_ITGB1	0.00638066	0	LAMB2_ITGA1_ITGB1	LAMB2 - (ITGA1+ITGB1)	LAMININ	ECM-Receptor	KEGG: hsa04512
PE/SMC	EC2	LAMB2	ITGA1_ITGB1	0.00596461	0	LAMB2_ITGA1_ITGB1	LAMB2 - (ITGA1+ITGB1)	LAMININ	ECM-Receptor	KEGG: hsa04512
IMC1	EC2	LAMB2	ITGA1_ITGB1	0.00536675	0	LAMB2_ITGA1_ITGB1	LAMB2 - (ITGA1+ITGB1)	LAMININ	ECM-Receptor	KEGG: hsa04512
AD1	EC3	LAMB2	ITGA1_ITGB1	0.0199052	0	LAMB2_ITGA1_ITGB1	LAMB2 - (ITGA1+ITGB1)	LAMININ	ECM-Receptor	KEGG: hsa04512
ASPC1	EC3	LAMB2	ITGA1_ITGB1	0.0142245	0	LAMB2_ITGA1_ITGB1	LAMB2 - (ITGA1+ITGB1)	LAMININ	ECM-Receptor	KEGG: hsa04512
ASPC2	EC3	LAMB2	ITGA1_ITGB1	0.00705741	0	LAMB2_ITGA1_ITGB1	LAMB2 - (ITGA1+ITGB1)	LAMININ	ECM-Receptor	KEGG: hsa04512
EC2	EC3	LAMB2	ITGA1_ITGB1	0.012027	0	LAMB2_ITGA1_ITGB1	LAMB2 - (ITGA1+ITGB1)	LAMININ	ECM-Receptor	KEGG: hsa04512
EC3	EC3	LAMB2	ITGA1_ITGB1	0.0126637	0	LAMB2_ITGA1_ITGB1	LAMB2 - (ITGA1+ITGB1)	LAMININ	ECM-Receptor	KEGG: hsa04512
PE/SMC	EC3	LAMB2	ITGA1_ITGB1	0.0118428	0	LAMB2_ITGA1_ITGB1	LAMB2 - (ITGA1+ITGB1)	LAMININ	ECM-Receptor	KEGG: hsa04512
IMC1	EC3	LAMB2	ITGA1_ITGB1	0.010662	0	LAMB2_ITGA1_ITGB1	LAMB2 - (ITGA1+ITGB1)	LAMININ	ECM-Receptor	KEGG: hsa04512
AD1	EC4	LAMB2	ITGA1_ITGB1	0.0156145	0	LAMB2_ITGA1_ITGB1	LAMB2 - (ITGA1+ITGB1)	LAMININ	ECM-Receptor	KEGG: hsa04512
ASPC1	EC4	LAMB2	ITGA1_ITGB1	0.0111444	0	LAMB2_ITGA1_ITGB1	LAMB2 - (ITGA1+ITGB1)	LAMININ	ECM-Receptor	KEGG: hsa04512
ASPC2	EC4	LAMB2	ITGA1_ITGB1	0.00552055	0	LAMB2_ITGA1_ITGB1	LAMB2 - (ITGA1+ITGB1)	LAMININ	ECM-Receptor	KEGG: hsa04512
EC2	EC4	LAMB2	ITGA1_ITGB1	0.00941818	0	LAMB2_ITGA1_ITGB1	LAMB2 - (ITGA1+ITGB1)	LAMININ	ECM-Receptor	KEGG: hsa04512
EC3	EC4	LAMB2	ITGA1_ITGB1	0.00991814	0	LAMB2_ITGA1_ITGB1	LAMB2 - (ITGA1+ITGB1)	LAMININ	ECM-Receptor	KEGG: hsa04512
PE/SMC	EC4	LAMB2	ITGA1_ITGB1	0.00927358	0	LAMB2_ITGA1_ITGB1	LAMB2 - (ITGA1+ITGB1)	LAMININ	ECM-Receptor	KEGG: hsa04512
IMC1	EC4	LAMB2	ITGA1_ITGB1	0.00834682	0	LAMB2_ITGA1_ITGB1	LAMB2 - (ITGA1+ITGB1)	LAMININ	ECM-Receptor	KEGG: hsa04512
AD1	EC5	LAMB2	ITGA1_ITGB1	0.0125773	0	LAMB2_ITGA1_ITGB1	LAMB2 - (ITGA1+ITGB1)	LAMININ	ECM-Receptor	KEGG: hsa04512
ASPC1	EC5	LAMB2	ITGA1_ITGB1	0.00896876	0	LAMB2_ITGA1_ITGB1	LAMB2 - (ITGA1+ITGB1)	LAMININ	ECM-Receptor	KEGG: hsa04512
ASPC2	EC5	LAMB2	ITGA1_ITGB1	0.00443789	0	LAMB2_ITGA1_ITGB1	LAMB2 - (ITGA1+ITGB1)	LAMININ	ECM-Receptor	KEGG: hsa04512
EC2	EC5	LAMB2	ITGA1_ITGB1	0.00757696	0	LAMB2_ITGA1_ITGB1	LAMB2 - (ITGA1+ITGB1)	LAMININ	ECM-Receptor	KEGG: hsa04512
EC3	EC5	LAMB2	ITGA1_ITGB1	0.00797997	0	LAMB2_ITGA1_ITGB1	LAMB2 - (ITGA1+ITGB1)	LAMININ	ECM-Receptor	KEGG: hsa04512
PE/SMC	EC5	LAMB2	ITGA1_ITGB1	0.00746042	0	LAMB2_ITGA1_ITGB1	LAMB2 - (ITGA1+ITGB1)	LAMININ	ECM-Receptor	KEGG: hsa04512
IMC1	EC5	LAMB2	ITGA1_ITGB1	0.00671363	0	LAMB2_ITGA1_ITGB1	LAMB2 - (ITGA1+ITGB1)	LAMININ	ECM-Receptor	KEGG: hsa04512
AD1	PE/SMC	LAMB2	ITGA1_ITGB1	0.025377	0	LAMB2_ITGA1_ITGB1	LAMB2 - (ITGA1+ITGB1)	LAMININ	ECM-Receptor	KEGG: hsa04512
ASPC1	PE/SMC	LAMB2	ITGA1_ITGB1	0.0181636	0	LAMB2_ITGA1_ITGB1	LAMB2 - (ITGA1+ITGB1)	LAMININ	ECM-Receptor	KEGG: hsa04512
ASPC2	PE/SMC	LAMB2	ITGA1_ITGB1	0.00902997	0	LAMB2_ITGA1_ITGB1	LAMB2 - (ITGA1+ITGB1)	LAMININ	ECM-Receptor	KEGG: hsa04512
EC2	PE/SMC	LAMB2	ITGA1_ITGB1	0.015367	0	LAMB2_ITGA1_ITGB1	LAMB2 - (ITGA1+ITGB1)	LAMININ	ECM-Receptor	KEGG: hsa04512
EC3	PE/SMC	LAMB2	ITGA1_ITGB1	0.0161776	0	LAMB2_ITGA1_ITGB1	LAMB2 - (ITGA1+ITGB1)	LAMININ	ECM-Receptor	KEGG: hsa04512
PE/SMC	PE/SMC	LAMB2	ITGA1_ITGB1	0.0151325	0	LAMB2_ITGA1_ITGB1	LAMB2 - (ITGA1+ITGB1)	LAMININ	ECM-Receptor	KEGG: hsa04512
IMC1	PE/SMC	LAMB2	ITGA1_ITGB1	0.0136283	0	LAMB2_ITGA1_ITGB1	LAMB2 - (ITGA1+ITGB1)	LAMININ	ECM-Receptor	KEGG: hsa04512
AD1	EC2	LAMC1	ITGA1_ITGB1	0.00592318	0	LAMC1_ITGA1_ITGB1	LAMC1 - (ITGA1+ITGB1)	LAMININ	ECM-Receptor	KEGG: hsa04512
ASPC1	EC2	LAMC1	ITGA1_ITGB1	0.00534015	0	LAMC1_ITGA1_ITGB1	LAMC1 - (ITGA1+ITGB1)	LAMININ	ECM-Receptor	KEGG: hsa04512
ASPC2	EC2	LAMC1	ITGA1_ITGB1	0.00820201	0	LAMC1_ITGA1_ITGB1	LAMC1 - (ITGA1+ITGB1)	LAMININ	ECM-Receptor	KEGG: hsa04512
EC2	EC2	LAMC1	ITGA1_ITGB1	0.00607104	0	LAMC1_ITGA1_ITGB1	LAMC1 - (ITGA1+ITGB1)	LAMININ	ECM-Receptor	KEGG: hsa04512
EC3	EC2	LAMC1	ITGA1_ITGB1	0.00592036	0	LAMC1_ITGA1_ITGB1	LAMC1 - (ITGA1+ITGB1)	LAMININ	ECM-Receptor	KEGG: hsa04512
EC4	EC2	LAMC1	ITGA1_ITGB1	0.0050536	0	LAMC1_ITGA1_ITGB1	LAMC1 - (ITGA1+ITGB1)	LAMININ	ECM-Receptor	KEGG: hsa04512
PE/SMC	EC2	LAMC1	ITGA1_ITGB1	0.0081216	0	LAMC1_ITGA1_ITGB1	LAMC1 - (ITGA1+ITGB1)	LAMININ	ECM-Receptor	KEGG: hsa04512
IMC1	EC2	LAMC1	ITGA1_ITGB1	0.00473008	0	LAMC1_ITGA1_ITGB1	LAMC1 - (ITGA1+ITGB1)	LAMININ	ECM-Receptor	KEGG: hsa04512
AD1	EC3	LAMC1	ITGA1_ITGB1	0.011761	0	LAMC1_ITGA1_ITGB1	LAMC1 - (ITGA1+ITGB1)	LAMININ	ECM-Receptor	KEGG: hsa04512
ASPC1	EC3	LAMC1	ITGA1_ITGB1	0.0106095	0	LAMC1_ITGA1_ITGB1	LAMC1 - (ITGA1+ITGB1)	LAMININ	ECM-Receptor	KEGG: hsa04512
ASPC2	EC3	LAMC1	ITGA1_ITGB1	0.0162491	0	LAMC1_ITGA1_ITGB1	LAMC1 - (ITGA1+ITGB1)	LAMININ	ECM-Receptor	KEGG: hsa04512
EC2	EC3	LAMC1	ITGA1_ITGB1	0.0120528	0	LAMC1_ITGA1_ITGB1	LAMC1 - (ITGA1+ITGB1)	LAMININ	ECM-Receptor	KEGG: hsa04512
EC3	EC3	LAMC1	ITGA1_ITGB1	0.0117554	0	LAMC1_ITGA1_ITGB1	LAMC1 - (ITGA1+ITGB1)	LAMININ	ECM-Receptor	KEGG: hsa04512
EC4	EC3	LAMC1	ITGA1_ITGB1	0.0100431	0	LAMC1_ITGA1_ITGB1	LAMC1 - (ITGA1+ITGB1)	LAMININ	ECM-Receptor	KEGG: hsa04512
PE/SMC	EC3	LAMC1	ITGA1_ITGB1	0.0160911	0	LAMC1_ITGA1_ITGB1	LAMC1 - (ITGA1+ITGB1)	LAMININ	ECM-Receptor	KEGG: hsa04512
IMC1	EC3	LAMC1	ITGA1_ITGB1	0.00940313	0	LAMC1_ITGA1_ITGB1	LAMC1 - (ITGA1+ITGB1)	LAMININ	ECM-Receptor	KEGG: hsa04512
AD1	EC4	LAMC1	ITGA1_ITGB1	0.00920937	0	LAMC1_ITGA1_ITGB1	LAMC1 - (ITGA1+ITGB1)	LAMININ	ECM-Receptor	KEGG: hsa04512
ASPC1	EC4	LAMC1	ITGA1_ITGB1	0.00830558	0	LAMC1_ITGA1_ITGB1	LAMC1 - (ITGA1+ITGB1)	LAMININ	ECM-Receptor	KEGG: hsa04512
ASPC2	EC4	LAMC1	ITGA1_ITGB1	0.0127363	0	LAMC1_ITGA1_ITGB1	LAMC1 - (ITGA1+ITGB1)	LAMININ	ECM-Receptor	KEGG: hsa04512
EC2	EC4	LAMC1	ITGA1_ITGB1	0.00943849	0	LAMC1_ITGA1_ITGB1	LAMC1 - (ITGA1+ITGB1)	LAMININ	ECM-Receptor	KEGG: hsa04512
EC3	EC4	LAMC1	ITGA1_ITGB1	0.009205	0	LAMC1_ITGA1_ITGB1	LAMC1 - (ITGA1+ITGB1)	LAMININ	ECM-Receptor	KEGG: hsa04512
EC4	EC4	LAMC1	ITGA1_ITGB1	0.00786117	0	LAMC1_ITGA1_ITGB1	LAMC1 - (ITGA1+ITGB1)	LAMININ	ECM-Receptor	KEGG: hsa04512
PE/SMC	EC4	LAMC1	ITGA1_ITGB1	0.012612	0	LAMC1_ITGA1_ITGB1	LAMC1 - (ITGA1+ITGB1)	LAMININ	ECM-Receptor	KEGG: hsa04512
IMC1	EC4	LAMC1	ITGA1_ITGB1	0.00735925	0	LAMC1_ITGA1_ITGB1	LAMC1 - (ITGA1+ITGB1)	LAMININ	ECM-Receptor	KEGG: hsa04512
AD1	EC5	LAMC1	ITGA1_ITGB1	0.00740867	0	LAMC1_ITGA1_ITGB1	LAMC1 - (ITGA1+ITGB1)	LAMININ	ECM-Receptor	KEGG: hsa04512
ASPC1	EC5	LAMC1	ITGA1_ITGB1	0.0066804	0	LAMC1_ITGA1_ITGB1	LAMC1 - (ITGA1+ITGB1)	LAMININ	ECM-Receptor	KEGG: hsa04512
ASPC2	EC5	LAMC1	ITGA1_ITGB1	0.0102531	0	LAMC1_ITGA1_ITGB1	LAMC1 - (ITGA1+ITGB1)	LAMININ	ECM-Receptor	KEGG: hsa04512
EC2	EC5	LAMC1	ITGA1_ITGB1	0.00759333	0	LAMC1_ITGA1_ITGB1	LAMC1 - (ITGA1+ITGB1)	LAMININ	ECM-Receptor	KEGG: hsa04512
EC3	EC5	LAMC1	ITGA1_ITGB1	0.00740515	0	LAMC1_ITGA1_ITGB1	LAMC1 - (ITGA1+ITGB1)	LAMININ	ECM-Receptor	KEGG: hsa04512
EC4	EC5	LAMC1	ITGA1_ITGB1	0.0063224	0	LAMC1_ITGA1_ITGB1	LAMC1 - (ITGA1+ITGB1)	LAMININ	ECM-Receptor	KEGG: hsa04512
PE/SMC	EC5	LAMC1	ITGA1_ITGB1	0.0101528	0	LAMC1_ITGA1_ITGB1	LAMC1 - (ITGA1+ITGB1)	LAMININ	ECM-Receptor	KEGG: hsa04512
IMC1	EC5	LAMC1	ITGA1_ITGB1	0.00591813	0	LAMC1_ITGA1_ITGB1	LAMC1 - (ITGA1+ITGB1)	LAMININ	ECM-Receptor	KEGG: hsa04512
AD1	PE/SMC	LAMC1	ITGA1_ITGB1	0.0150283	0	LAMC1_ITGA1_ITGB1	LAMC1 - (ITGA1+ITGB1)	LAMININ	ECM-Receptor	KEGG: hsa04512
ASPC1	PE/SMC	LAMC1	ITGA1_ITGB1	0.0135613	0	LAMC1_ITGA1_ITGB1	LAMC1 - (ITGA1+ITGB1)	LAMININ	ECM-Receptor	KEGG: hsa04512
ASPC2	PE/SMC	LAMC1	ITGA1_ITGB1	0.0207371	0	LAMC1_ITGA1_ITGB1	LAMC1 - (ITGA1+ITGB1)	LAMININ	ECM-Receptor	KEGG: hsa04512
EC2	PE/SMC	LAMC1	ITGA1_ITGB1	0.0154	0	LAMC1_ITGA1_ITGB1	LAMC1 - (ITGA1+ITGB1)	LAMININ	ECM-Receptor	KEGG: hsa04512
EC3	PE/SMC	LAMC1	ITGA1_ITGB1	0.0150212	0	LAMC1_ITGA1_ITGB1	LAMC1 - (ITGA1+ITGB1)	LAMININ	ECM-Receptor	KEGG: hsa04512
EC4	PE/SMC	LAMC1	ITGA1_ITGB1	0.0128393	0	LAMC1_ITGA1_ITGB1	LAMC1 - (ITGA1+ITGB1)	LAMININ	ECM-Receptor	KEGG: hsa04512
PE/SMC	PE/SMC	LAMC1	ITGA1_ITGB1	0.0205364	0	LAMC1_ITGA1_ITGB1	LAMC1 - (ITGA1+ITGB1)	LAMININ	ECM-Receptor	KEGG: hsa04512
IMC1	PE/SMC	LAMC1	ITGA1_ITGB1	0.0120234	0	LAMC1_ITGA1_ITGB1	LAMC1 - (ITGA1+ITGB1)	LAMININ	ECM-Receptor	KEGG: hsa04512
ASPC2	EC1	LAMA2	ITGA6_ITGB1	0.0152701	0	LAMA2_ITGA6_ITGB1	LAMA2 - (ITGA6+ITGB1)	LAMININ	ECM-Receptor	KEGG: hsa04512
ASPC2	EC2	LAMA2	ITGA6_ITGB1	0.0124626	0	LAMA2_ITGA6_ITGB1	LAMA2 - (ITGA6+ITGB1)	LAMININ	ECM-Receptor	KEGG: hsa04512
ASPC2	EC3	LAMA2	ITGA6_ITGB1	0.0223278	0	LAMA2_ITGA6_ITGB1	LAMA2 - (ITGA6+ITGB1)	LAMININ	ECM-Receptor	KEGG: hsa04512
ASPC2	EC4	LAMA2	ITGA6_ITGB1	0.0205193	0	LAMA2_ITGA6_ITGB1	LAMA2 - (ITGA6+ITGB1)	LAMININ	ECM-Receptor	KEGG: hsa04512
ASPC2	EC5	LAMA2	ITGA6_ITGB1	0.014684	0	LAMA2_ITGA6_ITGB1	LAMA2 - (ITGA6+ITGB1)	LAMININ	ECM-Receptor	KEGG: hsa04512
ASPC2	IMC2	LAMA2	ITGA6_ITGB1	0.00933832	0	LAMA2_ITGA6_ITGB1	LAMA2 - (ITGA6+ITGB1)	LAMININ	ECM-Receptor	KEGG: hsa04512
EC4	EC1	LAMA3	ITGA6_ITGB1	0.0061612	0	LAMA3_ITGA6_ITGB1	LAMA3 - (ITGA6+ITGB1)	LAMININ	ECM-Receptor	KEGG: hsa04512
EC4	EC2	LAMA3	ITGA6_ITGB1	0.0050199	0	LAMA3_ITGA6_ITGB1	LAMA3 - (ITGA6+ITGB1)	LAMININ	ECM-Receptor	KEGG: hsa04512
EC4	EC3	LAMA3	ITGA6_ITGB1	0.00904752	0	LAMA3_ITGA6_ITGB1	LAMA3 - (ITGA6+ITGB1)	LAMININ	ECM-Receptor	KEGG: hsa04512
EC4	EC4	LAMA3	ITGA6_ITGB1	0.00830555	0	LAMA3_ITGA6_ITGB1	LAMA3 - (ITGA6+ITGB1)	LAMININ	ECM-Receptor	KEGG: hsa04512
EC4	EC5	LAMA3	ITGA6_ITGB1	0.00592263	0	LAMA3_ITGA6_ITGB1	LAMA3 - (ITGA6+ITGB1)	LAMININ	ECM-Receptor	KEGG: hsa04512
EC4	IMC2	LAMA3	ITGA6_ITGB1	0.00375435	0	LAMA3_ITGA6_ITGB1	LAMA3 - (ITGA6+ITGB1)	LAMININ	ECM-Receptor	KEGG: hsa04512
AD1	EC1	LAMA4	ITGA6_ITGB1	0.01421	0	LAMA4_ITGA6_ITGB1	LAMA4 - (ITGA6+ITGB1)	LAMININ	ECM-Receptor	KEGG: hsa04512
AD2	EC1	LAMA4	ITGA6_ITGB1	0.0129294	0	LAMA4_ITGA6_ITGB1	LAMA4 - (ITGA6+ITGB1)	LAMININ	ECM-Receptor	KEGG: hsa04512
ASPC1	EC1	LAMA4	ITGA6_ITGB1	0.0128838	0	LAMA4_ITGA6_ITGB1	LAMA4 - (ITGA6+ITGB1)	LAMININ	ECM-Receptor	KEGG: hsa04512
ASPC2	EC1	LAMA4	ITGA6_ITGB1	0.0141076	0	LAMA4_ITGA6_ITGB1	LAMA4 - (ITGA6+ITGB1)	LAMININ	ECM-Receptor	KEGG: hsa04512
EC1	EC1	LAMA4	ITGA6_ITGB1	0.0109942	0	LAMA4_ITGA6_ITGB1	LAMA4 - (ITGA6+ITGB1)	LAMININ	ECM-Receptor	KEGG: hsa04512
EC2	EC1	LAMA4	ITGA6_ITGB1	0.011528	0	LAMA4_ITGA6_ITGB1	LAMA4 - (ITGA6+ITGB1)	LAMININ	ECM-Receptor	KEGG: hsa04512
EC3	EC1	LAMA4	ITGA6_ITGB1	0.0229554	0	LAMA4_ITGA6_ITGB1	LAMA4 - (ITGA6+ITGB1)	LAMININ	ECM-Receptor	KEGG: hsa04512
EC4	EC1	LAMA4	ITGA6_ITGB1	0.00780953	0	LAMA4_ITGA6_ITGB1	LAMA4 - (ITGA6+ITGB1)	LAMININ	ECM-Receptor	KEGG: hsa04512
EC5	EC1	LAMA4	ITGA6_ITGB1	0.00848616	0	LAMA4_ITGA6_ITGB1	LAMA4 - (ITGA6+ITGB1)	LAMININ	ECM-Receptor	KEGG: hsa04512
PE/SMC	EC1	LAMA4	ITGA6_ITGB1	0.0311372	0	LAMA4_ITGA6_ITGB1	LAMA4 - (ITGA6+ITGB1)	LAMININ	ECM-Receptor	KEGG: hsa04512
IMC1	EC1	LAMA4	ITGA6_ITGB1	0.0100525	0	LAMA4_ITGA6_ITGB1	LAMA4 - (ITGA6+ITGB1)	LAMININ	ECM-Receptor	KEGG: hsa04512
AD1	EC2	LAMA4	ITGA6_ITGB1	0.0115951	0	LAMA4_ITGA6_ITGB1	LAMA4 - (ITGA6+ITGB1)	LAMININ	ECM-Receptor	KEGG: hsa04512
AD2	EC2	LAMA4	ITGA6_ITGB1	0.0105476	0	LAMA4_ITGA6_ITGB1	LAMA4 - (ITGA6+ITGB1)	LAMININ	ECM-Receptor	KEGG: hsa04512
ASPC1	EC2	LAMA4	ITGA6_ITGB1	0.0105104	0	LAMA4_ITGA6_ITGB1	LAMA4 - (ITGA6+ITGB1)	LAMININ	ECM-Receptor	KEGG: hsa04512
ASPC2	EC2	LAMA4	ITGA6_ITGB1	0.0115114	0	LAMA4_ITGA6_ITGB1	LAMA4 - (ITGA6+ITGB1)	LAMININ	ECM-Receptor	KEGG: hsa04512
EC1	EC2	LAMA4	ITGA6_ITGB1	0.00896568	0	LAMA4_ITGA6_ITGB1	LAMA4 - (ITGA6+ITGB1)	LAMININ	ECM-Receptor	KEGG: hsa04512
EC2	EC2	LAMA4	ITGA6_ITGB1	0.00940198	0	LAMA4_ITGA6_ITGB1	LAMA4 - (ITGA6+ITGB1)	LAMININ	ECM-Receptor	KEGG: hsa04512
EC3	EC2	LAMA4	ITGA6_ITGB1	0.0187618	0	LAMA4_ITGA6_ITGB1	LAMA4 - (ITGA6+ITGB1)	LAMININ	ECM-Receptor	KEGG: hsa04512
EC4	EC2	LAMA4	ITGA6_ITGB1	0.00636485	0.01	LAMA4_ITGA6_ITGB1	LAMA4 - (ITGA6+ITGB1)	LAMININ	ECM-Receptor	KEGG: hsa04512
EC5	EC2	LAMA4	ITGA6_ITGB1	0.00691719	0	LAMA4_ITGA6_ITGB1	LAMA4 - (ITGA6+ITGB1)	LAMININ	ECM-Receptor	KEGG: hsa04512
PE/SMC	EC2	LAMA4	ITGA6_ITGB1	0.025488	0	LAMA4_ITGA6_ITGB1	LAMA4 - (ITGA6+ITGB1)	LAMININ	ECM-Receptor	KEGG: hsa04512
IMC1	EC2	LAMA4	ITGA6_ITGB1	0.00819636	0	LAMA4_ITGA6_ITGB1	LAMA4 - (ITGA6+ITGB1)	LAMININ	ECM-Receptor	KEGG: hsa04512
AD1	EC3	LAMA4	ITGA6_ITGB1	0.0207881	0	LAMA4_ITGA6_ITGB1	LAMA4 - (ITGA6+ITGB1)	LAMININ	ECM-Receptor	KEGG: hsa04512
AD2	EC3	LAMA4	ITGA6_ITGB1	0.018926	0	LAMA4_ITGA6_ITGB1	LAMA4 - (ITGA6+ITGB1)	LAMININ	ECM-Receptor	KEGG: hsa04512
ASPC1	EC3	LAMA4	ITGA6_ITGB1	0.0188596	0	LAMA4_ITGA6_ITGB1	LAMA4 - (ITGA6+ITGB1)	LAMININ	ECM-Receptor	KEGG: hsa04512
ASPC2	EC3	LAMA4	ITGA6_ITGB1	0.0206393	0	LAMA4_ITGA6_ITGB1	LAMA4 - (ITGA6+ITGB1)	LAMININ	ECM-Receptor	KEGG: hsa04512
EC1	EC3	LAMA4	ITGA6_ITGB1	0.0161079	0	LAMA4_ITGA6_ITGB1	LAMA4 - (ITGA6+ITGB1)	LAMININ	ECM-Receptor	KEGG: hsa04512
EC2	EC3	LAMA4	ITGA6_ITGB1	0.0168858	0	LAMA4_ITGA6_ITGB1	LAMA4 - (ITGA6+ITGB1)	LAMININ	ECM-Receptor	KEGG: hsa04512
EC3	EC3	LAMA4	ITGA6_ITGB1	0.0334444	0	LAMA4_ITGA6_ITGB1	LAMA4 - (ITGA6+ITGB1)	LAMININ	ECM-Receptor	KEGG: hsa04512
EC4	EC3	LAMA4	ITGA6_ITGB1	0.0114591	0	LAMA4_ITGA6_ITGB1	LAMA4 - (ITGA6+ITGB1)	LAMININ	ECM-Receptor	KEGG: hsa04512
EC5	EC3	LAMA4	ITGA6_ITGB1	0.012448	0	LAMA4_ITGA6_ITGB1	LAMA4 - (ITGA6+ITGB1)	LAMININ	ECM-Receptor	KEGG: hsa04512
PE/SMC	EC3	LAMA4	ITGA6_ITGB1	0.0451918	0	LAMA4_ITGA6_ITGB1	LAMA4 - (ITGA6+ITGB1)	LAMININ	ECM-Receptor	KEGG: hsa04512
IMC1	EC3	LAMA4	ITGA6_ITGB1	0.0147348	0	LAMA4_ITGA6_ITGB1	LAMA4 - (ITGA6+ITGB1)	LAMININ	ECM-Receptor	KEGG: hsa04512
AD1	EC4	LAMA4	ITGA6_ITGB1	0.0191018	0	LAMA4_ITGA6_ITGB1	LAMA4 - (ITGA6+ITGB1)	LAMININ	ECM-Receptor	KEGG: hsa04512
AD2	EC4	LAMA4	ITGA6_ITGB1	0.0173881	0	LAMA4_ITGA6_ITGB1	LAMA4 - (ITGA6+ITGB1)	LAMININ	ECM-Receptor	KEGG: hsa04512
ASPC1	EC4	LAMA4	ITGA6_ITGB1	0.0173271	0	LAMA4_ITGA6_ITGB1	LAMA4 - (ITGA6+ITGB1)	LAMININ	ECM-Receptor	KEGG: hsa04512
ASPC2	EC4	LAMA4	ITGA6_ITGB1	0.0189649	0	LAMA4_ITGA6_ITGB1	LAMA4 - (ITGA6+ITGB1)	LAMININ	ECM-Receptor	KEGG: hsa04512
EC1	EC4	LAMA4	ITGA6_ITGB1	0.0147955	0	LAMA4_ITGA6_ITGB1	LAMA4 - (ITGA6+ITGB1)	LAMININ	ECM-Receptor	KEGG: hsa04512
EC2	EC4	LAMA4	ITGA6_ITGB1	0.0155111	0	LAMA4_ITGA6_ITGB1	LAMA4 - (ITGA6+ITGB1)	LAMININ	ECM-Receptor	KEGG: hsa04512
EC3	EC4	LAMA4	ITGA6_ITGB1	0.0307638	0	LAMA4_ITGA6_ITGB1	LAMA4 - (ITGA6+ITGB1)	LAMININ	ECM-Receptor	KEGG: hsa04512
EC4	EC4	LAMA4	ITGA6_ITGB1	0.0105215	0	LAMA4_ITGA6_ITGB1	LAMA4 - (ITGA6+ITGB1)	LAMININ	ECM-Receptor	KEGG: hsa04512
EC5	EC4	LAMA4	ITGA6_ITGB1	0.0114304	0	LAMA4_ITGA6_ITGB1	LAMA4 - (ITGA6+ITGB1)	LAMININ	ECM-Receptor	KEGG: hsa04512
PE/SMC	EC4	LAMA4	ITGA6_ITGB1	0.0416102	0	LAMA4_ITGA6_ITGB1	LAMA4 - (ITGA6+ITGB1)	LAMININ	ECM-Receptor	KEGG: hsa04512
IMC1	EC4	LAMA4	ITGA6_ITGB1	0.0135328	0	LAMA4_ITGA6_ITGB1	LAMA4 - (ITGA6+ITGB1)	LAMININ	ECM-Receptor	KEGG: hsa04512
AD1	EC5	LAMA4	ITGA6_ITGB1	0.0136641	0	LAMA4_ITGA6_ITGB1	LAMA4 - (ITGA6+ITGB1)	LAMININ	ECM-Receptor	KEGG: hsa04512
AD2	EC5	LAMA4	ITGA6_ITGB1	0.012432	0	LAMA4_ITGA6_ITGB1	LAMA4 - (ITGA6+ITGB1)	LAMININ	ECM-Receptor	KEGG: hsa04512
ASPC1	EC5	LAMA4	ITGA6_ITGB1	0.0123881	0	LAMA4_ITGA6_ITGB1	LAMA4 - (ITGA6+ITGB1)	LAMININ	ECM-Receptor	KEGG: hsa04512
ASPC2	EC5	LAMA4	ITGA6_ITGB1	0.0135656	0	LAMA4_ITGA6_ITGB1	LAMA4 - (ITGA6+ITGB1)	LAMININ	ECM-Receptor	KEGG: hsa04512
EC1	EC5	LAMA4	ITGA6_ITGB1	0.0105704	0	LAMA4_ITGA6_ITGB1	LAMA4 - (ITGA6+ITGB1)	LAMININ	ECM-Receptor	KEGG: hsa04512
EC2	EC5	LAMA4	ITGA6_ITGB1	0.0110839	0	LAMA4_ITGA6_ITGB1	LAMA4 - (ITGA6+ITGB1)	LAMININ	ECM-Receptor	KEGG: hsa04512
EC3	EC5	LAMA4	ITGA6_ITGB1	0.0220809	0	LAMA4_ITGA6_ITGB1	LAMA4 - (ITGA6+ITGB1)	LAMININ	ECM-Receptor	KEGG: hsa04512
EC5	EC5	LAMA4	ITGA6_ITGB1	0.0081583	0.04	LAMA4_ITGA6_ITGB1	LAMA4 - (ITGA6+ITGB1)	LAMININ	ECM-Receptor	KEGG: hsa04512
PE/SMC	EC5	LAMA4	ITGA6_ITGB1	0.0299606	0	LAMA4_ITGA6_ITGB1	LAMA4 - (ITGA6+ITGB1)	LAMININ	ECM-Receptor	KEGG: hsa04512
IMC1	EC5	LAMA4	ITGA6_ITGB1	0.00966475	0.01	LAMA4_ITGA6_ITGB1	LAMA4 - (ITGA6+ITGB1)	LAMININ	ECM-Receptor	KEGG: hsa04512
AD1	IMC2	LAMA4	ITGA6_ITGB1	0.00868639	0.01	LAMA4_ITGA6_ITGB1	LAMA4 - (ITGA6+ITGB1)	LAMININ	ECM-Receptor	KEGG: hsa04512
AD2	IMC2	LAMA4	ITGA6_ITGB1	0.00789956	0.02	LAMA4_ITGA6_ITGB1	LAMA4 - (ITGA6+ITGB1)	LAMININ	ECM-Receptor	KEGG: hsa04512
ASPC1	IMC2	LAMA4	ITGA6_ITGB1	0.00787157	0.01	LAMA4_ITGA6_ITGB1	LAMA4 - (ITGA6+ITGB1)	LAMININ	ECM-Receptor	KEGG: hsa04512
ASPC2	IMC2	LAMA4	ITGA6_ITGB1	0.00862346	0	LAMA4_ITGA6_ITGB1	LAMA4 - (ITGA6+ITGB1)	LAMININ	ECM-Receptor	KEGG: hsa04512
EC1	IMC2	LAMA4	ITGA6_ITGB1	0.00671208	0.04	LAMA4_ITGA6_ITGB1	LAMA4 - (ITGA6+ITGB1)	LAMININ	ECM-Receptor	KEGG: hsa04512
EC2	IMC2	LAMA4	ITGA6_ITGB1	0.00703948	0.03	LAMA4_ITGA6_ITGB1	LAMA4 - (ITGA6+ITGB1)	LAMININ	ECM-Receptor	KEGG: hsa04512
EC3	IMC2	LAMA4	ITGA6_ITGB1	0.0140809	0	LAMA4_ITGA6_ITGB1	LAMA4 - (ITGA6+ITGB1)	LAMININ	ECM-Receptor	KEGG: hsa04512
PE/SMC	IMC2	LAMA4	ITGA6_ITGB1	0.0191616	0	LAMA4_ITGA6_ITGB1	LAMA4 - (ITGA6+ITGB1)	LAMININ	ECM-Receptor	KEGG: hsa04512
AD1	EC1	LAMB1	ITGA6_ITGB1	0.0133719	0	LAMB1_ITGA6_ITGB1	LAMB1 - (ITGA6+ITGB1)	LAMININ	ECM-Receptor	KEGG: hsa04512
AD2	EC1	LAMB1	ITGA6_ITGB1	0.0145545	0	LAMB1_ITGA6_ITGB1	LAMB1 - (ITGA6+ITGB1)	LAMININ	ECM-Receptor	KEGG: hsa04512
AD3	EC1	LAMB1	ITGA6_ITGB1	0.0132935	0	LAMB1_ITGA6_ITGB1	LAMB1 - (ITGA6+ITGB1)	LAMININ	ECM-Receptor	KEGG: hsa04512
ASPC1	EC1	LAMB1	ITGA6_ITGB1	0.0101277	0	LAMB1_ITGA6_ITGB1	LAMB1 - (ITGA6+ITGB1)	LAMININ	ECM-Receptor	KEGG: hsa04512
ASPC2	EC1	LAMB1	ITGA6_ITGB1	0.0109678	0	LAMB1_ITGA6_ITGB1	LAMB1 - (ITGA6+ITGB1)	LAMININ	ECM-Receptor	KEGG: hsa04512
EC1	EC1	LAMB1	ITGA6_ITGB1	0.00844345	0	LAMB1_ITGA6_ITGB1	LAMB1 - (ITGA6+ITGB1)	LAMININ	ECM-Receptor	KEGG: hsa04512
EC2	EC1	LAMB1	ITGA6_ITGB1	0.00851643	0	LAMB1_ITGA6_ITGB1	LAMB1 - (ITGA6+ITGB1)	LAMININ	ECM-Receptor	KEGG: hsa04512
EC3	EC1	LAMB1	ITGA6_ITGB1	0.00882896	0	LAMB1_ITGA6_ITGB1	LAMB1 - (ITGA6+ITGB1)	LAMININ	ECM-Receptor	KEGG: hsa04512
PE/SMC	EC1	LAMB1	ITGA6_ITGB1	0.00812074	0	LAMB1_ITGA6_ITGB1	LAMB1 - (ITGA6+ITGB1)	LAMININ	ECM-Receptor	KEGG: hsa04512
IMC1	EC1	LAMB1	ITGA6_ITGB1	0.00864954	0	LAMB1_ITGA6_ITGB1	LAMB1 - (ITGA6+ITGB1)	LAMININ	ECM-Receptor	KEGG: hsa04512
IMC5	EC1	LAMB1	ITGA6_ITGB1	0.00359587	0	LAMB1_ITGA6_ITGB1	LAMB1 - (ITGA6+ITGB1)	LAMININ	ECM-Receptor	KEGG: hsa04512
AD1	EC2	LAMB1	ITGA6_ITGB1	0.0109096	0	LAMB1_ITGA6_ITGB1	LAMB1 - (ITGA6+ITGB1)	LAMININ	ECM-Receptor	KEGG: hsa04512
AD2	EC2	LAMB1	ITGA6_ITGB1	0.011877	0	LAMB1_ITGA6_ITGB1	LAMB1 - (ITGA6+ITGB1)	LAMININ	ECM-Receptor	KEGG: hsa04512
AD3	EC2	LAMB1	ITGA6_ITGB1	0.0108454	0	LAMB1_ITGA6_ITGB1	LAMB1 - (ITGA6+ITGB1)	LAMININ	ECM-Receptor	KEGG: hsa04512
ASPC1	EC2	LAMB1	ITGA6_ITGB1	0.00825775	0	LAMB1_ITGA6_ITGB1	LAMB1 - (ITGA6+ITGB1)	LAMININ	ECM-Receptor	KEGG: hsa04512
ASPC2	EC2	LAMB1	ITGA6_ITGB1	0.00894415	0	LAMB1_ITGA6_ITGB1	LAMB1 - (ITGA6+ITGB1)	LAMININ	ECM-Receptor	KEGG: hsa04512
EC1	EC2	LAMB1	ITGA6_ITGB1	0.00688231	0	LAMB1_ITGA6_ITGB1	LAMB1 - (ITGA6+ITGB1)	LAMININ	ECM-Receptor	KEGG: hsa04512
EC2	EC2	LAMB1	ITGA6_ITGB1	0.0069419	0	LAMB1_ITGA6_ITGB1	LAMB1 - (ITGA6+ITGB1)	LAMININ	ECM-Receptor	KEGG: hsa04512
EC3	EC2	LAMB1	ITGA6_ITGB1	0.00719707	0	LAMB1_ITGA6_ITGB1	LAMB1 - (ITGA6+ITGB1)	LAMININ	ECM-Receptor	KEGG: hsa04512
PE/SMC	EC2	LAMB1	ITGA6_ITGB1	0.00661888	0	LAMB1_ITGA6_ITGB1	LAMB1 - (ITGA6+ITGB1)	LAMININ	ECM-Receptor	KEGG: hsa04512
IMC1	EC2	LAMB1	ITGA6_ITGB1	0.00705057	0	LAMB1_ITGA6_ITGB1	LAMB1 - (ITGA6+ITGB1)	LAMININ	ECM-Receptor	KEGG: hsa04512
IMC5	EC2	LAMB1	ITGA6_ITGB1	0.00292837	0.01	LAMB1_ITGA6_ITGB1	LAMB1 - (ITGA6+ITGB1)	LAMININ	ECM-Receptor	KEGG: hsa04512
AD1	EC3	LAMB1	ITGA6_ITGB1	0.0195697	0	LAMB1_ITGA6_ITGB1	LAMB1 - (ITGA6+ITGB1)	LAMININ	ECM-Receptor	KEGG: hsa04512
AD2	EC3	LAMB1	ITGA6_ITGB1	0.0212886	0	LAMB1_ITGA6_ITGB1	LAMB1 - (ITGA6+ITGB1)	LAMININ	ECM-Receptor	KEGG: hsa04512
AD3	EC3	LAMB1	ITGA6_ITGB1	0.0194556	0	LAMB1_ITGA6_ITGB1	LAMB1 - (ITGA6+ITGB1)	LAMININ	ECM-Receptor	KEGG: hsa04512
ASPC1	EC3	LAMB1	ITGA6_ITGB1	0.0148444	0	LAMB1_ITGA6_ITGB1	LAMB1 - (ITGA6+ITGB1)	LAMININ	ECM-Receptor	KEGG: hsa04512
ASPC2	EC3	LAMB1	ITGA6_ITGB1	0.0160695	0	LAMB1_ITGA6_ITGB1	LAMB1 - (ITGA6+ITGB1)	LAMININ	ECM-Receptor	KEGG: hsa04512
EC1	EC3	LAMB1	ITGA6_ITGB1	0.0123856	0	LAMB1_ITGA6_ITGB1	LAMB1 - (ITGA6+ITGB1)	LAMININ	ECM-Receptor	KEGG: hsa04512
EC2	EC3	LAMB1	ITGA6_ITGB1	0.0124922	0	LAMB1_ITGA6_ITGB1	LAMB1 - (ITGA6+ITGB1)	LAMININ	ECM-Receptor	KEGG: hsa04512
EC3	EC3	LAMB1	ITGA6_ITGB1	0.0129488	0	LAMB1_ITGA6_ITGB1	LAMB1 - (ITGA6+ITGB1)	LAMININ	ECM-Receptor	KEGG: hsa04512
PE/SMC	EC3	LAMB1	ITGA6_ITGB1	0.011914	0	LAMB1_ITGA6_ITGB1	LAMB1 - (ITGA6+ITGB1)	LAMININ	ECM-Receptor	KEGG: hsa04512
IMC1	EC3	LAMB1	ITGA6_ITGB1	0.0126867	0	LAMB1_ITGA6_ITGB1	LAMB1 - (ITGA6+ITGB1)	LAMININ	ECM-Receptor	KEGG: hsa04512
AD1	EC4	LAMB1	ITGA6_ITGB1	0.0179805	0	LAMB1_ITGA6_ITGB1	LAMB1 - (ITGA6+ITGB1)	LAMININ	ECM-Receptor	KEGG: hsa04512
AD2	EC4	LAMB1	ITGA6_ITGB1	0.0195626	0	LAMB1_ITGA6_ITGB1	LAMB1 - (ITGA6+ITGB1)	LAMININ	ECM-Receptor	KEGG: hsa04512
AD3	EC4	LAMB1	ITGA6_ITGB1	0.0178755	0	LAMB1_ITGA6_ITGB1	LAMB1 - (ITGA6+ITGB1)	LAMININ	ECM-Receptor	KEGG: hsa04512
ASPC1	EC4	LAMB1	ITGA6_ITGB1	0.0136336	0	LAMB1_ITGA6_ITGB1	LAMB1 - (ITGA6+ITGB1)	LAMININ	ECM-Receptor	KEGG: hsa04512
ASPC2	EC4	LAMB1	ITGA6_ITGB1	0.0147602	0	LAMB1_ITGA6_ITGB1	LAMB1 - (ITGA6+ITGB1)	LAMININ	ECM-Receptor	KEGG: hsa04512
EC1	EC4	LAMB1	ITGA6_ITGB1	0.011373	0	LAMB1_ITGA6_ITGB1	LAMB1 - (ITGA6+ITGB1)	LAMININ	ECM-Receptor	KEGG: hsa04512
EC2	EC4	LAMB1	ITGA6_ITGB1	0.011471	0	LAMB1_ITGA6_ITGB1	LAMB1 - (ITGA6+ITGB1)	LAMININ	ECM-Receptor	KEGG: hsa04512
EC3	EC4	LAMB1	ITGA6_ITGB1	0.0118907	0	LAMB1_ITGA6_ITGB1	LAMB1 - (ITGA6+ITGB1)	LAMININ	ECM-Receptor	KEGG: hsa04512
PE/SMC	EC4	LAMB1	ITGA6_ITGB1	0.0109396	0	LAMB1_ITGA6_ITGB1	LAMB1 - (ITGA6+ITGB1)	LAMININ	ECM-Receptor	KEGG: hsa04512
IMC1	EC4	LAMB1	ITGA6_ITGB1	0.0116498	0	LAMB1_ITGA6_ITGB1	LAMB1 - (ITGA6+ITGB1)	LAMININ	ECM-Receptor	KEGG: hsa04512
AD1	EC5	LAMB1	ITGA6_ITGB1	0.0128578	0	LAMB1_ITGA6_ITGB1	LAMB1 - (ITGA6+ITGB1)	LAMININ	ECM-Receptor	KEGG: hsa04512
AD2	EC5	LAMB1	ITGA6_ITGB1	0.0139955	0	LAMB1_ITGA6_ITGB1	LAMB1 - (ITGA6+ITGB1)	LAMININ	ECM-Receptor	KEGG: hsa04512
AD3	EC5	LAMB1	ITGA6_ITGB1	0.0127823	0	LAMB1_ITGA6_ITGB1	LAMB1 - (ITGA6+ITGB1)	LAMININ	ECM-Receptor	KEGG: hsa04512
ASPC1	EC5	LAMB1	ITGA6_ITGB1	0.00973704	0	LAMB1_ITGA6_ITGB1	LAMB1 - (ITGA6+ITGB1)	LAMININ	ECM-Receptor	KEGG: hsa04512
ASPC2	EC5	LAMB1	ITGA6_ITGB1	0.0105451	0	LAMB1_ITGA6_ITGB1	LAMB1 - (ITGA6+ITGB1)	LAMININ	ECM-Receptor	KEGG: hsa04512
EC1	EC5	LAMB1	ITGA6_ITGB1	0.00811722	0.01	LAMB1_ITGA6_ITGB1	LAMB1 - (ITGA6+ITGB1)	LAMININ	ECM-Receptor	KEGG: hsa04512
EC2	EC5	LAMB1	ITGA6_ITGB1	0.00818741	0	LAMB1_ITGA6_ITGB1	LAMB1 - (ITGA6+ITGB1)	LAMININ	ECM-Receptor	KEGG: hsa04512
EC3	EC5	LAMB1	ITGA6_ITGB1	0.00848797	0	LAMB1_ITGA6_ITGB1	LAMB1 - (ITGA6+ITGB1)	LAMININ	ECM-Receptor	KEGG: hsa04512
PE/SMC	EC5	LAMB1	ITGA6_ITGB1	0.00780689	0.02	LAMB1_ITGA6_ITGB1	LAMB1 - (ITGA6+ITGB1)	LAMININ	ECM-Receptor	KEGG: hsa04512
IMC1	EC5	LAMB1	ITGA6_ITGB1	0.00831542	0	LAMB1_ITGA6_ITGB1	LAMB1 - (ITGA6+ITGB1)	LAMININ	ECM-Receptor	KEGG: hsa04512
AD1	IMC2	LAMB1	ITGA6_ITGB1	0.00817139	0	LAMB1_ITGA6_ITGB1	LAMB1 - (ITGA6+ITGB1)	LAMININ	ECM-Receptor	KEGG: hsa04512
AD2	IMC2	LAMB1	ITGA6_ITGB1	0.0088982	0	LAMB1_ITGA6_ITGB1	LAMB1 - (ITGA6+ITGB1)	LAMININ	ECM-Receptor	KEGG: hsa04512
AD3	IMC2	LAMB1	ITGA6_ITGB1	0.00812318	0	LAMB1_ITGA6_ITGB1	LAMB1 - (ITGA6+ITGB1)	LAMININ	ECM-Receptor	KEGG: hsa04512
ASPC1	IMC2	LAMB1	ITGA6_ITGB1	0.00618098	0.03	LAMB1_ITGA6_ITGB1	LAMB1 - (ITGA6+ITGB1)	LAMININ	ECM-Receptor	KEGG: hsa04512
ASPC2	IMC2	LAMB1	ITGA6_ITGB1	0.00669592	0.01	LAMB1_ITGA6_ITGB1	LAMB1 - (ITGA6+ITGB1)	LAMININ	ECM-Receptor	KEGG: hsa04512
EC1	IMC2	LAMB1	ITGA6_ITGB1	0.00514966	0.04	LAMB1_ITGA6_ITGB1	LAMB1 - (ITGA6+ITGB1)	LAMININ	ECM-Receptor	KEGG: hsa04512
EC2	IMC2	LAMB1	ITGA6_ITGB1	0.00519432	0.04	LAMB1_ITGA6_ITGB1	LAMB1 - (ITGA6+ITGB1)	LAMININ	ECM-Receptor	KEGG: hsa04512
AD1	EC1	LAMB2	ITGA6_ITGB1	0.0140729	0	LAMB2_ITGA6_ITGB1	LAMB2 - (ITGA6+ITGB1)	LAMININ	ECM-Receptor	KEGG: hsa04512
ASPC1	EC1	LAMB2	ITGA6_ITGB1	0.0100396	0	LAMB2_ITGA6_ITGB1	LAMB2 - (ITGA6+ITGB1)	LAMININ	ECM-Receptor	KEGG: hsa04512
ASPC2	EC1	LAMB2	ITGA6_ITGB1	0.00497049	0	LAMB2_ITGA6_ITGB1	LAMB2 - (ITGA6+ITGB1)	LAMININ	ECM-Receptor	KEGG: hsa04512
EC2	EC1	LAMB2	ITGA6_ITGB1	0.00848307	0	LAMB2_ITGA6_ITGB1	LAMB2 - (ITGA6+ITGB1)	LAMININ	ECM-Receptor	KEGG: hsa04512
EC3	EC1	LAMB2	ITGA6_ITGB1	0.00893383	0	LAMB2_ITGA6_ITGB1	LAMB2 - (ITGA6+ITGB1)	LAMININ	ECM-Receptor	KEGG: hsa04512
PE/SMC	EC1	LAMB2	ITGA6_ITGB1	0.0083527	0	LAMB2_ITGA6_ITGB1	LAMB2 - (ITGA6+ITGB1)	LAMININ	ECM-Receptor	KEGG: hsa04512
IMC1	EC1	LAMB2	ITGA6_ITGB1	0.00751728	0	LAMB2_ITGA6_ITGB1	LAMB2 - (ITGA6+ITGB1)	LAMININ	ECM-Receptor	KEGG: hsa04512
AD1	EC2	LAMB2	ITGA6_ITGB1	0.011483	0	LAMB2_ITGA6_ITGB1	LAMB2 - (ITGA6+ITGB1)	LAMININ	ECM-Receptor	KEGG: hsa04512
ASPC1	EC2	LAMB2	ITGA6_ITGB1	0.0081858	0	LAMB2_ITGA6_ITGB1	LAMB2 - (ITGA6+ITGB1)	LAMININ	ECM-Receptor	KEGG: hsa04512
ASPC2	EC2	LAMB2	ITGA6_ITGB1	0.00404886	0	LAMB2_ITGA6_ITGB1	LAMB2 - (ITGA6+ITGB1)	LAMININ	ECM-Receptor	KEGG: hsa04512
EC2	EC2	LAMB2	ITGA6_ITGB1	0.00691466	0	LAMB2_ITGA6_ITGB1	LAMB2 - (ITGA6+ITGB1)	LAMININ	ECM-Receptor	KEGG: hsa04512
EC3	EC2	LAMB2	ITGA6_ITGB1	0.0072827	0	LAMB2_ITGA6_ITGB1	LAMB2 - (ITGA6+ITGB1)	LAMININ	ECM-Receptor	KEGG: hsa04512
PE/SMC	EC2	LAMB2	ITGA6_ITGB1	0.00680823	0	LAMB2_ITGA6_ITGB1	LAMB2 - (ITGA6+ITGB1)	LAMININ	ECM-Receptor	KEGG: hsa04512
IMC1	EC2	LAMB2	ITGA6_ITGB1	0.00612633	0	LAMB2_ITGA6_ITGB1	LAMB2 - (ITGA6+ITGB1)	LAMININ	ECM-Receptor	KEGG: hsa04512
AD1	EC3	LAMB2	ITGA6_ITGB1	0.0205889	0	LAMB2_ITGA6_ITGB1	LAMB2 - (ITGA6+ITGB1)	LAMININ	ECM-Receptor	KEGG: hsa04512
ASPC1	EC3	LAMB2	ITGA6_ITGB1	0.0147159	0	LAMB2_ITGA6_ITGB1	LAMB2 - (ITGA6+ITGB1)	LAMININ	ECM-Receptor	KEGG: hsa04512
ASPC2	EC3	LAMB2	ITGA6_ITGB1	0.00730309	0.01	LAMB2_ITGA6_ITGB1	LAMB2 - (ITGA6+ITGB1)	LAMININ	ECM-Receptor	KEGG: hsa04512
EC2	EC3	LAMB2	ITGA6_ITGB1	0.0124435	0	LAMB2_ITGA6_ITGB1	LAMB2 - (ITGA6+ITGB1)	LAMININ	ECM-Receptor	KEGG: hsa04512
EC3	EC3	LAMB2	ITGA6_ITGB1	0.0131019	0	LAMB2_ITGA6_ITGB1	LAMB2 - (ITGA6+ITGB1)	LAMININ	ECM-Receptor	KEGG: hsa04512
PE/SMC	EC3	LAMB2	ITGA6_ITGB1	0.012253	0	LAMB2_ITGA6_ITGB1	LAMB2 - (ITGA6+ITGB1)	LAMININ	ECM-Receptor	KEGG: hsa04512
IMC1	EC3	LAMB2	ITGA6_ITGB1	0.0110318	0	LAMB2_ITGA6_ITGB1	LAMB2 - (ITGA6+ITGB1)	LAMININ	ECM-Receptor	KEGG: hsa04512
AD1	EC4	LAMB2	ITGA6_ITGB1	0.0189185	0	LAMB2_ITGA6_ITGB1	LAMB2 - (ITGA6+ITGB1)	LAMININ	ECM-Receptor	KEGG: hsa04512
ASPC1	EC4	LAMB2	ITGA6_ITGB1	0.0135155	0	LAMB2_ITGA6_ITGB1	LAMB2 - (ITGA6+ITGB1)	LAMININ	ECM-Receptor	KEGG: hsa04512
ASPC2	EC4	LAMB2	ITGA6_ITGB1	0.00670321	0	LAMB2_ITGA6_ITGB1	LAMB2 - (ITGA6+ITGB1)	LAMININ	ECM-Receptor	KEGG: hsa04512
EC2	EC4	LAMB2	ITGA6_ITGB1	0.0114262	0	LAMB2_ITGA6_ITGB1	LAMB2 - (ITGA6+ITGB1)	LAMININ	ECM-Receptor	KEGG: hsa04512
EC3	EC4	LAMB2	ITGA6_ITGB1	0.0120315	0	LAMB2_ITGA6_ITGB1	LAMB2 - (ITGA6+ITGB1)	LAMININ	ECM-Receptor	KEGG: hsa04512
PE/SMC	EC4	LAMB2	ITGA6_ITGB1	0.0112511	0	LAMB2_ITGA6_ITGB1	LAMB2 - (ITGA6+ITGB1)	LAMININ	ECM-Receptor	KEGG: hsa04512
IMC1	EC4	LAMB2	ITGA6_ITGB1	0.0101288	0	LAMB2_ITGA6_ITGB1	LAMB2 - (ITGA6+ITGB1)	LAMININ	ECM-Receptor	KEGG: hsa04512
AD1	EC5	LAMB2	ITGA6_ITGB1	0.0135322	0	LAMB2_ITGA6_ITGB1	LAMB2 - (ITGA6+ITGB1)	LAMININ	ECM-Receptor	KEGG: hsa04512
ASPC1	EC5	LAMB2	ITGA6_ITGB1	0.00965232	0	LAMB2_ITGA6_ITGB1	LAMB2 - (ITGA6+ITGB1)	LAMININ	ECM-Receptor	KEGG: hsa04512
EC2	EC5	LAMB2	ITGA6_ITGB1	0.00815532	0	LAMB2_ITGA6_ITGB1	LAMB2 - (ITGA6+ITGB1)	LAMININ	ECM-Receptor	KEGG: hsa04512
EC3	EC5	LAMB2	ITGA6_ITGB1	0.00858883	0	LAMB2_ITGA6_ITGB1	LAMB2 - (ITGA6+ITGB1)	LAMININ	ECM-Receptor	KEGG: hsa04512
PE/SMC	EC5	LAMB2	ITGA6_ITGB1	0.00802996	0	LAMB2_ITGA6_ITGB1	LAMB2 - (ITGA6+ITGB1)	LAMININ	ECM-Receptor	KEGG: hsa04512
IMC1	EC5	LAMB2	ITGA6_ITGB1	0.00722657	0	LAMB2_ITGA6_ITGB1	LAMB2 - (ITGA6+ITGB1)	LAMININ	ECM-Receptor	KEGG: hsa04512
AD1	IMC2	LAMB2	ITGA6_ITGB1	0.00860214	0	LAMB2_ITGA6_ITGB1	LAMB2 - (ITGA6+ITGB1)	LAMININ	ECM-Receptor	KEGG: hsa04512
ASPC1	IMC2	LAMB2	ITGA6_ITGB1	0.00612701	0	LAMB2_ITGA6_ITGB1	LAMB2 - (ITGA6+ITGB1)	LAMININ	ECM-Receptor	KEGG: hsa04512
EC2	IMC2	LAMB2	ITGA6_ITGB1	0.0051739	0.02	LAMB2_ITGA6_ITGB1	LAMB2 - (ITGA6+ITGB1)	LAMININ	ECM-Receptor	KEGG: hsa04512
EC3	IMC2	LAMB2	ITGA6_ITGB1	0.0054498	0	LAMB2_ITGA6_ITGB1	LAMB2 - (ITGA6+ITGB1)	LAMININ	ECM-Receptor	KEGG: hsa04512
PE/SMC	IMC2	LAMB2	ITGA6_ITGB1	0.00509413	0	LAMB2_ITGA6_ITGB1	LAMB2 - (ITGA6+ITGB1)	LAMININ	ECM-Receptor	KEGG: hsa04512
IMC1	IMC2	LAMB2	ITGA6_ITGB1	0.00458312	0.02	LAMB2_ITGA6_ITGB1	LAMB2 - (ITGA6+ITGB1)	LAMININ	ECM-Receptor	KEGG: hsa04512
AD1	EC1	LAMC1	ITGA6_ITGB1	0.00829482	0	LAMC1_ITGA6_ITGB1	LAMC1 - (ITGA6+ITGB1)	LAMININ	ECM-Receptor	KEGG: hsa04512
ASPC1	EC1	LAMC1	ITGA6_ITGB1	0.0074801	0	LAMC1_ITGA6_ITGB1	LAMC1 - (ITGA6+ITGB1)	LAMININ	ECM-Receptor	KEGG: hsa04512
ASPC2	EC1	LAMC1	ITGA6_ITGB1	0.0114756	0	LAMC1_ITGA6_ITGB1	LAMC1 - (ITGA6+ITGB1)	LAMININ	ECM-Receptor	KEGG: hsa04512
EC2	EC1	LAMC1	ITGA6_ITGB1	0.00850138	0	LAMC1_ITGA6_ITGB1	LAMC1 - (ITGA6+ITGB1)	LAMININ	ECM-Receptor	KEGG: hsa04512
EC3	EC1	LAMC1	ITGA6_ITGB1	0.00829088	0	LAMC1_ITGA6_ITGB1	LAMC1 - (ITGA6+ITGB1)	LAMININ	ECM-Receptor	KEGG: hsa04512
EC4	EC1	LAMC1	ITGA6_ITGB1	0.00707955	0	LAMC1_ITGA6_ITGB1	LAMC1 - (ITGA6+ITGB1)	LAMININ	ECM-Receptor	KEGG: hsa04512
PE/SMC	EC1	LAMC1	ITGA6_ITGB1	0.0113634	0	LAMC1_ITGA6_ITGB1	LAMC1 - (ITGA6+ITGB1)	LAMININ	ECM-Receptor	KEGG: hsa04512
IMC1	EC1	LAMC1	ITGA6_ITGB1	0.00662719	0	LAMC1_ITGA6_ITGB1	LAMC1 - (ITGA6+ITGB1)	LAMININ	ECM-Receptor	KEGG: hsa04512
AD1	EC2	LAMC1	ITGA6_ITGB1	0.00676098	0	LAMC1_ITGA6_ITGB1	LAMC1 - (ITGA6+ITGB1)	LAMININ	ECM-Receptor	KEGG: hsa04512
ASPC1	EC2	LAMC1	ITGA6_ITGB1	0.00609599	0	LAMC1_ITGA6_ITGB1	LAMC1 - (ITGA6+ITGB1)	LAMININ	ECM-Receptor	KEGG: hsa04512
ASPC2	EC2	LAMC1	ITGA6_ITGB1	0.0093591	0	LAMC1_ITGA6_ITGB1	LAMC1 - (ITGA6+ITGB1)	LAMININ	ECM-Receptor	KEGG: hsa04512
EC2	EC2	LAMC1	ITGA6_ITGB1	0.00692961	0	LAMC1_ITGA6_ITGB1	LAMC1 - (ITGA6+ITGB1)	LAMININ	ECM-Receptor	KEGG: hsa04512
EC3	EC2	LAMC1	ITGA6_ITGB1	0.00675776	0	LAMC1_ITGA6_ITGB1	LAMC1 - (ITGA6+ITGB1)	LAMININ	ECM-Receptor	KEGG: hsa04512
EC4	EC2	LAMC1	ITGA6_ITGB1	0.00576912	0	LAMC1_ITGA6_ITGB1	LAMC1 - (ITGA6+ITGB1)	LAMININ	ECM-Receptor	KEGG: hsa04512
PE/SMC	EC2	LAMC1	ITGA6_ITGB1	0.00926746	0	LAMC1_ITGA6_ITGB1	LAMC1 - (ITGA6+ITGB1)	LAMININ	ECM-Receptor	KEGG: hsa04512
IMC1	EC2	LAMC1	ITGA6_ITGB1	0.00540004	0	LAMC1_ITGA6_ITGB1	LAMC1 - (ITGA6+ITGB1)	LAMININ	ECM-Receptor	KEGG: hsa04512
AD1	EC3	LAMC1	ITGA6_ITGB1	0.0121684	0	LAMC1_ITGA6_ITGB1	LAMC1 - (ITGA6+ITGB1)	LAMININ	ECM-Receptor	KEGG: hsa04512
ASPC1	EC3	LAMC1	ITGA6_ITGB1	0.0109775	0	LAMC1_ITGA6_ITGB1	LAMC1 - (ITGA6+ITGB1)	LAMININ	ECM-Receptor	KEGG: hsa04512
ASPC2	EC3	LAMC1	ITGA6_ITGB1	0.0168094	0	LAMC1_ITGA6_ITGB1	LAMC1 - (ITGA6+ITGB1)	LAMININ	ECM-Receptor	KEGG: hsa04512
EC2	EC3	LAMC1	ITGA6_ITGB1	0.0124702	0	LAMC1_ITGA6_ITGB1	LAMC1 - (ITGA6+ITGB1)	LAMININ	ECM-Receptor	KEGG: hsa04512
EC3	EC3	LAMC1	ITGA6_ITGB1	0.0121627	0	LAMC1_ITGA6_ITGB1	LAMC1 - (ITGA6+ITGB1)	LAMININ	ECM-Receptor	KEGG: hsa04512
EC4	EC3	LAMC1	ITGA6_ITGB1	0.0103916	0	LAMC1_ITGA6_ITGB1	LAMC1 - (ITGA6+ITGB1)	LAMININ	ECM-Receptor	KEGG: hsa04512
PE/SMC	EC3	LAMC1	ITGA6_ITGB1	0.016646	0	LAMC1_ITGA6_ITGB1	LAMC1 - (ITGA6+ITGB1)	LAMININ	ECM-Receptor	KEGG: hsa04512
IMC1	EC3	LAMC1	ITGA6_ITGB1	0.00972967	0	LAMC1_ITGA6_ITGB1	LAMC1 - (ITGA6+ITGB1)	LAMININ	ECM-Receptor	KEGG: hsa04512
AD1	EC4	LAMC1	ITGA6_ITGB1	0.0111734	0	LAMC1_ITGA6_ITGB1	LAMC1 - (ITGA6+ITGB1)	LAMININ	ECM-Receptor	KEGG: hsa04512
ASPC1	EC4	LAMC1	ITGA6_ITGB1	0.0100788	0	LAMC1_ITGA6_ITGB1	LAMC1 - (ITGA6+ITGB1)	LAMININ	ECM-Receptor	KEGG: hsa04512
ASPC2	EC4	LAMC1	ITGA6_ITGB1	0.0154408	0	LAMC1_ITGA6_ITGB1	LAMC1 - (ITGA6+ITGB1)	LAMININ	ECM-Receptor	KEGG: hsa04512
EC2	EC4	LAMC1	ITGA6_ITGB1	0.0114508	0	LAMC1_ITGA6_ITGB1	LAMC1 - (ITGA6+ITGB1)	LAMININ	ECM-Receptor	KEGG: hsa04512
EC3	EC4	LAMC1	ITGA6_ITGB1	0.0111681	0	LAMC1_ITGA6_ITGB1	LAMC1 - (ITGA6+ITGB1)	LAMININ	ECM-Receptor	KEGG: hsa04512
EC4	EC4	LAMC1	ITGA6_ITGB1	0.00954045	0	LAMC1_ITGA6_ITGB1	LAMC1 - (ITGA6+ITGB1)	LAMININ	ECM-Receptor	KEGG: hsa04512
PE/SMC	EC4	LAMC1	ITGA6_ITGB1	0.0152905	0	LAMC1_ITGA6_ITGB1	LAMC1 - (ITGA6+ITGB1)	LAMININ	ECM-Receptor	KEGG: hsa04512
IMC1	EC4	LAMC1	ITGA6_ITGB1	0.00893226	0	LAMC1_ITGA6_ITGB1	LAMC1 - (ITGA6+ITGB1)	LAMININ	ECM-Receptor	KEGG: hsa04512
AD1	EC5	LAMC1	ITGA6_ITGB1	0.00797429	0	LAMC1_ITGA6_ITGB1	LAMC1 - (ITGA6+ITGB1)	LAMININ	ECM-Receptor	KEGG: hsa04512
ASPC1	EC5	LAMC1	ITGA6_ITGB1	0.00719082	0	LAMC1_ITGA6_ITGB1	LAMC1 - (ITGA6+ITGB1)	LAMININ	ECM-Receptor	KEGG: hsa04512
ASPC2	EC5	LAMC1	ITGA6_ITGB1	0.0110335	0	LAMC1_ITGA6_ITGB1	LAMC1 - (ITGA6+ITGB1)	LAMININ	ECM-Receptor	KEGG: hsa04512
EC2	EC5	LAMC1	ITGA6_ITGB1	0.00817293	0	LAMC1_ITGA6_ITGB1	LAMC1 - (ITGA6+ITGB1)	LAMININ	ECM-Receptor	KEGG: hsa04512
EC3	EC5	LAMC1	ITGA6_ITGB1	0.0079705	0	LAMC1_ITGA6_ITGB1	LAMC1 - (ITGA6+ITGB1)	LAMININ	ECM-Receptor	KEGG: hsa04512
EC4	EC5	LAMC1	ITGA6_ITGB1	0.00680566	0	LAMC1_ITGA6_ITGB1	LAMC1 - (ITGA6+ITGB1)	LAMININ	ECM-Receptor	KEGG: hsa04512
PE/SMC	EC5	LAMC1	ITGA6_ITGB1	0.0109256	0	LAMC1_ITGA6_ITGB1	LAMC1 - (ITGA6+ITGB1)	LAMININ	ECM-Receptor	KEGG: hsa04512
IMC1	EC5	LAMC1	ITGA6_ITGB1	0.00637069	0	LAMC1_ITGA6_ITGB1	LAMC1 - (ITGA6+ITGB1)	LAMININ	ECM-Receptor	KEGG: hsa04512
AD1	IMC2	LAMC1	ITGA6_ITGB1	0.00505871	0.01	LAMC1_ITGA6_ITGB1	LAMC1 - (ITGA6+ITGB1)	LAMININ	ECM-Receptor	KEGG: hsa04512
ASPC1	IMC2	LAMC1	ITGA6_ITGB1	0.00456039	0	LAMC1_ITGA6_ITGB1	LAMC1 - (ITGA6+ITGB1)	LAMININ	ECM-Receptor	KEGG: hsa04512
ASPC2	IMC2	LAMC1	ITGA6_ITGB1	0.0070073	0	LAMC1_ITGA6_ITGB1	LAMC1 - (ITGA6+ITGB1)	LAMININ	ECM-Receptor	KEGG: hsa04512
EC2	IMC2	LAMC1	ITGA6_ITGB1	0.00518511	0	LAMC1_ITGA6_ITGB1	LAMC1 - (ITGA6+ITGB1)	LAMININ	ECM-Receptor	KEGG: hsa04512
EC3	IMC2	LAMC1	ITGA6_ITGB1	0.0050563	0	LAMC1_ITGA6_ITGB1	LAMC1 - (ITGA6+ITGB1)	LAMININ	ECM-Receptor	KEGG: hsa04512
EC4	IMC2	LAMC1	ITGA6_ITGB1	0.0043155	0.01	LAMC1_ITGA6_ITGB1	LAMC1 - (ITGA6+ITGB1)	LAMININ	ECM-Receptor	KEGG: hsa04512
PE/SMC	IMC2	LAMC1	ITGA6_ITGB1	0.00693853	0	LAMC1_ITGA6_ITGB1	LAMC1 - (ITGA6+ITGB1)	LAMININ	ECM-Receptor	KEGG: hsa04512
ASPC2	PE/SMC	LAMA2	ITGA7_ITGB1	0.0173786	0	LAMA2_ITGA7_ITGB1	LAMA2 - (ITGA7+ITGB1)	LAMININ	ECM-Receptor	KEGG: hsa04512
EC4	PE/SMC	LAMA3	ITGA7_ITGB1	0.00702092	0	LAMA3_ITGA7_ITGB1	LAMA3 - (ITGA7+ITGB1)	LAMININ	ECM-Receptor	KEGG: hsa04512
AD1	PE/SMC	LAMA4	ITGA7_ITGB1	0.0161746	0	LAMA4_ITGA7_ITGB1	LAMA4 - (ITGA7+ITGB1)	LAMININ	ECM-Receptor	KEGG: hsa04512
AD2	PE/SMC	LAMA4	ITGA7_ITGB1	0.0147195	0	LAMA4_ITGA7_ITGB1	LAMA4 - (ITGA7+ITGB1)	LAMININ	ECM-Receptor	KEGG: hsa04512
ASPC1	PE/SMC	LAMA4	ITGA7_ITGB1	0.0146677	0	LAMA4_ITGA7_ITGB1	LAMA4 - (ITGA7+ITGB1)	LAMININ	ECM-Receptor	KEGG: hsa04512
ASPC2	PE/SMC	LAMA4	ITGA7_ITGB1	0.0160583	0	LAMA4_ITGA7_ITGB1	LAMA4 - (ITGA7+ITGB1)	LAMININ	ECM-Receptor	KEGG: hsa04512
EC1	PE/SMC	LAMA4	ITGA7_ITGB1	0.0125198	0	LAMA4_ITGA7_ITGB1	LAMA4 - (ITGA7+ITGB1)	LAMININ	ECM-Receptor	KEGG: hsa04512
EC2	PE/SMC	LAMA4	ITGA7_ITGB1	0.0131267	0	LAMA4_ITGA7_ITGB1	LAMA4 - (ITGA7+ITGB1)	LAMININ	ECM-Receptor	KEGG: hsa04512
EC3	PE/SMC	LAMA4	ITGA7_ITGB1	0.026097	0	LAMA4_ITGA7_ITGB1	LAMA4 - (ITGA7+ITGB1)	LAMININ	ECM-Receptor	KEGG: hsa04512
EC4	PE/SMC	LAMA4	ITGA7_ITGB1	0.00889719	0	LAMA4_ITGA7_ITGB1	LAMA4 - (ITGA7+ITGB1)	LAMININ	ECM-Receptor	KEGG: hsa04512
EC5	PE/SMC	LAMA4	ITGA7_ITGB1	0.00966715	0	LAMA4_ITGA7_ITGB1	LAMA4 - (ITGA7+ITGB1)	LAMININ	ECM-Receptor	KEGG: hsa04512
PE/SMC	PE/SMC	LAMA4	ITGA7_ITGB1	0.035358	0	LAMA4_ITGA7_ITGB1	LAMA4 - (ITGA7+ITGB1)	LAMININ	ECM-Receptor	KEGG: hsa04512
IMC1	PE/SMC	LAMA4	ITGA7_ITGB1	0.011449	0	LAMA4_ITGA7_ITGB1	LAMA4 - (ITGA7+ITGB1)	LAMININ	ECM-Receptor	KEGG: hsa04512
AD1	PE/SMC	LAMB1	ITGA7_ITGB1	0.0152224	0	LAMB1_ITGA7_ITGB1	LAMB1 - (ITGA7+ITGB1)	LAMININ	ECM-Receptor	KEGG: hsa04512
AD2	PE/SMC	LAMB1	ITGA7_ITGB1	0.0165659	0	LAMB1_ITGA7_ITGB1	LAMB1 - (ITGA7+ITGB1)	LAMININ	ECM-Receptor	KEGG: hsa04512
AD3	PE/SMC	LAMB1	ITGA7_ITGB1	0.0151332	0	LAMB1_ITGA7_ITGB1	LAMB1 - (ITGA7+ITGB1)	LAMININ	ECM-Receptor	KEGG: hsa04512
ASPC1	PE/SMC	LAMB1	ITGA7_ITGB1	0.0115345	0	LAMB1_ITGA7_ITGB1	LAMB1 - (ITGA7+ITGB1)	LAMININ	ECM-Receptor	KEGG: hsa04512
ASPC2	PE/SMC	LAMB1	ITGA7_ITGB1	0.0124898	0	LAMB1_ITGA7_ITGB1	LAMB1 - (ITGA7+ITGB1)	LAMININ	ECM-Receptor	KEGG: hsa04512
EC1	PE/SMC	LAMB1	ITGA7_ITGB1	0.00961854	0	LAMB1_ITGA7_ITGB1	LAMB1 - (ITGA7+ITGB1)	LAMININ	ECM-Receptor	KEGG: hsa04512
EC2	PE/SMC	LAMB1	ITGA7_ITGB1	0.00970158	0	LAMB1_ITGA7_ITGB1	LAMB1 - (ITGA7+ITGB1)	LAMININ	ECM-Receptor	KEGG: hsa04512
EC3	PE/SMC	LAMB1	ITGA7_ITGB1	0.0100572	0	LAMB1_ITGA7_ITGB1	LAMB1 - (ITGA7+ITGB1)	LAMININ	ECM-Receptor	KEGG: hsa04512
PE/SMC	PE/SMC	LAMB1	ITGA7_ITGB1	0.00925134	0	LAMB1_ITGA7_ITGB1	LAMB1 - (ITGA7+ITGB1)	LAMININ	ECM-Receptor	KEGG: hsa04512
IMC1	PE/SMC	LAMB1	ITGA7_ITGB1	0.00985303	0	LAMB1_ITGA7_ITGB1	LAMB1 - (ITGA7+ITGB1)	LAMININ	ECM-Receptor	KEGG: hsa04512
IMC5	PE/SMC	LAMB1	ITGA7_ITGB1	0.0040991	0	LAMB1_ITGA7_ITGB1	LAMB1 - (ITGA7+ITGB1)	LAMININ	ECM-Receptor	KEGG: hsa04512
AD1	PE/SMC	LAMB2	ITGA7_ITGB1	0.0160189	0	LAMB2_ITGA7_ITGB1	LAMB2 - (ITGA7+ITGB1)	LAMININ	ECM-Receptor	KEGG: hsa04512
ASPC1	PE/SMC	LAMB2	ITGA7_ITGB1	0.0114343	0	LAMB2_ITGA7_ITGB1	LAMB2 - (ITGA7+ITGB1)	LAMININ	ECM-Receptor	KEGG: hsa04512
ASPC2	PE/SMC	LAMB2	ITGA7_ITGB1	0.005665	0	LAMB2_ITGA7_ITGB1	LAMB2 - (ITGA7+ITGB1)	LAMININ	ECM-Receptor	KEGG: hsa04512
EC2	PE/SMC	LAMB2	ITGA7_ITGB1	0.00966362	0	LAMB2_ITGA7_ITGB1	LAMB2 - (ITGA7+ITGB1)	LAMININ	ECM-Receptor	KEGG: hsa04512
EC3	PE/SMC	LAMB2	ITGA7_ITGB1	0.0101765	0	LAMB2_ITGA7_ITGB1	LAMB2 - (ITGA7+ITGB1)	LAMININ	ECM-Receptor	KEGG: hsa04512
PE/SMC	PE/SMC	LAMB2	ITGA7_ITGB1	0.00951529	0	LAMB2_ITGA7_ITGB1	LAMB2 - (ITGA7+ITGB1)	LAMININ	ECM-Receptor	KEGG: hsa04512
IMC1	PE/SMC	LAMB2	ITGA7_ITGB1	0.00856459	0	LAMB2_ITGA7_ITGB1	LAMB2 - (ITGA7+ITGB1)	LAMININ	ECM-Receptor	KEGG: hsa04512
AD1	PE/SMC	LAMC1	ITGA7_ITGB1	0.00944942	0	LAMC1_ITGA7_ITGB1	LAMC1 - (ITGA7+ITGB1)	LAMININ	ECM-Receptor	KEGG: hsa04512
ASPC1	PE/SMC	LAMC1	ITGA7_ITGB1	0.00852227	0	LAMC1_ITGA7_ITGB1	LAMC1 - (ITGA7+ITGB1)	LAMININ	ECM-Receptor	KEGG: hsa04512
ASPC2	PE/SMC	LAMC1	ITGA7_ITGB1	0.0130671	0	LAMC1_ITGA7_ITGB1	LAMC1 - (ITGA7+ITGB1)	LAMININ	ECM-Receptor	KEGG: hsa04512
EC2	PE/SMC	LAMC1	ITGA7_ITGB1	0.00968445	0	LAMC1_ITGA7_ITGB1	LAMC1 - (ITGA7+ITGB1)	LAMININ	ECM-Receptor	KEGG: hsa04512
EC3	PE/SMC	LAMC1	ITGA7_ITGB1	0.00944494	0	LAMC1_ITGA7_ITGB1	LAMC1 - (ITGA7+ITGB1)	LAMININ	ECM-Receptor	KEGG: hsa04512
EC4	PE/SMC	LAMC1	ITGA7_ITGB1	0.00806637	0	LAMC1_ITGA7_ITGB1	LAMC1 - (ITGA7+ITGB1)	LAMININ	ECM-Receptor	KEGG: hsa04512
PE/SMC	PE/SMC	LAMC1	ITGA7_ITGB1	0.0129396	0	LAMC1_ITGA7_ITGB1	LAMC1 - (ITGA7+ITGB1)	LAMININ	ECM-Receptor	KEGG: hsa04512
IMC1	PE/SMC	LAMC1	ITGA7_ITGB1	0.00755144	0	LAMC1_ITGA7_ITGB1	LAMC1 - (ITGA7+ITGB1)	LAMININ	ECM-Receptor	KEGG: hsa04512
ASPC2	EC4	LAMA2	ITGA9_ITGB1	0.0123813	0	LAMA2_ITGA9_ITGB1	LAMA2 - (ITGA9+ITGB1)	LAMININ	ECM-Receptor	KEGG: hsa04512
ASPC2	EC5	LAMA2	ITGA9_ITGB1	0.0125648	0	LAMA2_ITGA9_ITGB1	LAMA2 - (ITGA9+ITGB1)	LAMININ	ECM-Receptor	KEGG: hsa04512
EC4	EC4	LAMA3	ITGA9_ITGB1	0.00498688	0	LAMA3_ITGA9_ITGB1	LAMA3 - (ITGA9+ITGB1)	LAMININ	ECM-Receptor	KEGG: hsa04512
EC4	EC5	LAMA3	ITGA9_ITGB1	0.00506138	0	LAMA3_ITGA9_ITGB1	LAMA3 - (ITGA9+ITGB1)	LAMININ	ECM-Receptor	KEGG: hsa04512
AD1	EC4	LAMA4	ITGA9_ITGB1	0.0115194	0	LAMA4_ITGA9_ITGB1	LAMA4 - (ITGA9+ITGB1)	LAMININ	ECM-Receptor	KEGG: hsa04512
AD2	EC4	LAMA4	ITGA9_ITGB1	0.0104786	0	LAMA4_ITGA9_ITGB1	LAMA4 - (ITGA9+ITGB1)	LAMININ	ECM-Receptor	KEGG: hsa04512
ASPC1	EC4	LAMA4	ITGA9_ITGB1	0.0104416	0	LAMA4_ITGA9_ITGB1	LAMA4 - (ITGA9+ITGB1)	LAMININ	ECM-Receptor	KEGG: hsa04512
ASPC2	EC4	LAMA4	ITGA9_ITGB1	0.0114361	0	LAMA4_ITGA9_ITGB1	LAMA4 - (ITGA9+ITGB1)	LAMININ	ECM-Receptor	KEGG: hsa04512
EC1	EC4	LAMA4	ITGA9_ITGB1	0.00890693	0	LAMA4_ITGA9_ITGB1	LAMA4 - (ITGA9+ITGB1)	LAMININ	ECM-Receptor	KEGG: hsa04512
EC2	EC4	LAMA4	ITGA9_ITGB1	0.0093404	0	LAMA4_ITGA9_ITGB1	LAMA4 - (ITGA9+ITGB1)	LAMININ	ECM-Receptor	KEGG: hsa04512
EC3	EC4	LAMA4	ITGA9_ITGB1	0.0186401	0	LAMA4_ITGA9_ITGB1	LAMA4 - (ITGA9+ITGB1)	LAMININ	ECM-Receptor	KEGG: hsa04512
EC4	EC4	LAMA4	ITGA9_ITGB1	0.00632304	0	LAMA4_ITGA9_ITGB1	LAMA4 - (ITGA9+ITGB1)	LAMININ	ECM-Receptor	KEGG: hsa04512
EC5	EC4	LAMA4	ITGA9_ITGB1	0.00687177	0	LAMA4_ITGA9_ITGB1	LAMA4 - (ITGA9+ITGB1)	LAMININ	ECM-Receptor	KEGG: hsa04512
PE/SMC	EC4	LAMA4	ITGA9_ITGB1	0.0253237	0	LAMA4_ITGA9_ITGB1	LAMA4 - (ITGA9+ITGB1)	LAMININ	ECM-Receptor	KEGG: hsa04512
IMC1	EC4	LAMA4	ITGA9_ITGB1	0.00814261	0	LAMA4_ITGA9_ITGB1	LAMA4 - (ITGA9+ITGB1)	LAMININ	ECM-Receptor	KEGG: hsa04512
AD1	EC5	LAMA4	ITGA9_ITGB1	0.0116903	0	LAMA4_ITGA9_ITGB1	LAMA4 - (ITGA9+ITGB1)	LAMININ	ECM-Receptor	KEGG: hsa04512
AD2	EC5	LAMA4	ITGA9_ITGB1	0.0106343	0	LAMA4_ITGA9_ITGB1	LAMA4 - (ITGA9+ITGB1)	LAMININ	ECM-Receptor	KEGG: hsa04512
ASPC1	EC5	LAMA4	ITGA9_ITGB1	0.0105967	0	LAMA4_ITGA9_ITGB1	LAMA4 - (ITGA9+ITGB1)	LAMININ	ECM-Receptor	KEGG: hsa04512
ASPC2	EC5	LAMA4	ITGA9_ITGB1	0.0116059	0	LAMA4_ITGA9_ITGB1	LAMA4 - (ITGA9+ITGB1)	LAMININ	ECM-Receptor	KEGG: hsa04512
EC1	EC5	LAMA4	ITGA9_ITGB1	0.00903947	0	LAMA4_ITGA9_ITGB1	LAMA4 - (ITGA9+ITGB1)	LAMININ	ECM-Receptor	KEGG: hsa04512
EC2	EC5	LAMA4	ITGA9_ITGB1	0.00947932	0	LAMA4_ITGA9_ITGB1	LAMA4 - (ITGA9+ITGB1)	LAMININ	ECM-Receptor	KEGG: hsa04512
EC3	EC5	LAMA4	ITGA9_ITGB1	0.0189147	0	LAMA4_ITGA9_ITGB1	LAMA4 - (ITGA9+ITGB1)	LAMININ	ECM-Receptor	KEGG: hsa04512
EC4	EC5	LAMA4	ITGA9_ITGB1	0.00641737	0	LAMA4_ITGA9_ITGB1	LAMA4 - (ITGA9+ITGB1)	LAMININ	ECM-Receptor	KEGG: hsa04512
EC5	EC5	LAMA4	ITGA9_ITGB1	0.00697424	0	LAMA4_ITGA9_ITGB1	LAMA4 - (ITGA9+ITGB1)	LAMININ	ECM-Receptor	KEGG: hsa04512
PE/SMC	EC5	LAMA4	ITGA9_ITGB1	0.0256942	0	LAMA4_ITGA9_ITGB1	LAMA4 - (ITGA9+ITGB1)	LAMININ	ECM-Receptor	KEGG: hsa04512
IMC1	EC5	LAMA4	ITGA9_ITGB1	0.00826387	0	LAMA4_ITGA9_ITGB1	LAMA4 - (ITGA9+ITGB1)	LAMININ	ECM-Receptor	KEGG: hsa04512
AD1	EC4	LAMB1	ITGA9_ITGB1	0.0108382	0	LAMB1_ITGA9_ITGB1	LAMB1 - (ITGA9+ITGB1)	LAMININ	ECM-Receptor	KEGG: hsa04512
AD2	EC4	LAMB1	ITGA9_ITGB1	0.0117994	0	LAMB1_ITGA9_ITGB1	LAMB1 - (ITGA9+ITGB1)	LAMININ	ECM-Receptor	KEGG: hsa04512
AD3	EC4	LAMB1	ITGA9_ITGB1	0.0107745	0	LAMB1_ITGA9_ITGB1	LAMB1 - (ITGA9+ITGB1)	LAMININ	ECM-Receptor	KEGG: hsa04512
ASPC1	EC4	LAMB1	ITGA9_ITGB1	0.0082036	0	LAMB1_ITGA9_ITGB1	LAMB1 - (ITGA9+ITGB1)	LAMININ	ECM-Receptor	KEGG: hsa04512
ASPC2	EC4	LAMB1	ITGA9_ITGB1	0.00888554	0	LAMB1_ITGA9_ITGB1	LAMB1 - (ITGA9+ITGB1)	LAMININ	ECM-Receptor	KEGG: hsa04512
EC1	EC4	LAMB1	ITGA9_ITGB1	0.00683712	0	LAMB1_ITGA9_ITGB1	LAMB1 - (ITGA9+ITGB1)	LAMININ	ECM-Receptor	KEGG: hsa04512
EC2	EC4	LAMB1	ITGA9_ITGB1	0.00689632	0	LAMB1_ITGA9_ITGB1	LAMB1 - (ITGA9+ITGB1)	LAMININ	ECM-Receptor	KEGG: hsa04512
EC3	EC4	LAMB1	ITGA9_ITGB1	0.00714982	0	LAMB1_ITGA9_ITGB1	LAMB1 - (ITGA9+ITGB1)	LAMININ	ECM-Receptor	KEGG: hsa04512
PE/SMC	EC4	LAMB1	ITGA9_ITGB1	0.0065754	0	LAMB1_ITGA9_ITGB1	LAMB1 - (ITGA9+ITGB1)	LAMININ	ECM-Receptor	KEGG: hsa04512
IMC1	EC4	LAMB1	ITGA9_ITGB1	0.00700428	0	LAMB1_ITGA9_ITGB1	LAMB1 - (ITGA9+ITGB1)	LAMININ	ECM-Receptor	KEGG: hsa04512
IMC5	EC4	LAMB1	ITGA9_ITGB1	0.00290907	0	LAMB1_ITGA9_ITGB1	LAMB1 - (ITGA9+ITGB1)	LAMININ	ECM-Receptor	KEGG: hsa04512
AD1	EC5	LAMB1	ITGA9_ITGB1	0.0109992	0	LAMB1_ITGA9_ITGB1	LAMB1 - (ITGA9+ITGB1)	LAMININ	ECM-Receptor	KEGG: hsa04512
AD2	EC5	LAMB1	ITGA9_ITGB1	0.0119745	0	LAMB1_ITGA9_ITGB1	LAMB1 - (ITGA9+ITGB1)	LAMININ	ECM-Receptor	KEGG: hsa04512
AD3	EC5	LAMB1	ITGA9_ITGB1	0.0109345	0	LAMB1_ITGA9_ITGB1	LAMB1 - (ITGA9+ITGB1)	LAMININ	ECM-Receptor	KEGG: hsa04512
ASPC1	EC5	LAMB1	ITGA9_ITGB1	0.00832576	0	LAMB1_ITGA9_ITGB1	LAMB1 - (ITGA9+ITGB1)	LAMININ	ECM-Receptor	KEGG: hsa04512
ASPC2	EC5	LAMB1	ITGA9_ITGB1	0.00901776	0	LAMB1_ITGA9_ITGB1	LAMB1 - (ITGA9+ITGB1)	LAMININ	ECM-Receptor	KEGG: hsa04512
EC1	EC5	LAMB1	ITGA9_ITGB1	0.00693908	0	LAMB1_ITGA9_ITGB1	LAMB1 - (ITGA9+ITGB1)	LAMININ	ECM-Receptor	KEGG: hsa04512
EC2	EC5	LAMB1	ITGA9_ITGB1	0.00699915	0	LAMB1_ITGA9_ITGB1	LAMB1 - (ITGA9+ITGB1)	LAMININ	ECM-Receptor	KEGG: hsa04512
EC3	EC5	LAMB1	ITGA9_ITGB1	0.0072564	0	LAMB1_ITGA9_ITGB1	LAMB1 - (ITGA9+ITGB1)	LAMININ	ECM-Receptor	KEGG: hsa04512
PE/SMC	EC5	LAMB1	ITGA9_ITGB1	0.00667348	0	LAMB1_ITGA9_ITGB1	LAMB1 - (ITGA9+ITGB1)	LAMININ	ECM-Receptor	KEGG: hsa04512
IMC1	EC5	LAMB1	ITGA9_ITGB1	0.00710871	0	LAMB1_ITGA9_ITGB1	LAMB1 - (ITGA9+ITGB1)	LAMININ	ECM-Receptor	KEGG: hsa04512
IMC5	EC5	LAMB1	ITGA9_ITGB1	0.00295262	0	LAMB1_ITGA9_ITGB1	LAMB1 - (ITGA9+ITGB1)	LAMININ	ECM-Receptor	KEGG: hsa04512
AD1	EC4	LAMB2	ITGA9_ITGB1	0.011408	0	LAMB2_ITGA9_ITGB1	LAMB2 - (ITGA9+ITGB1)	LAMININ	ECM-Receptor	KEGG: hsa04512
ASPC1	EC4	LAMB2	ITGA9_ITGB1	0.00813212	0	LAMB2_ITGA9_ITGB1	LAMB2 - (ITGA9+ITGB1)	LAMININ	ECM-Receptor	KEGG: hsa04512
ASPC2	EC4	LAMB2	ITGA9_ITGB1	0.0040222	0	LAMB2_ITGA9_ITGB1	LAMB2 - (ITGA9+ITGB1)	LAMININ	ECM-Receptor	KEGG: hsa04512
EC2	EC4	LAMB2	ITGA9_ITGB1	0.00686926	0	LAMB2_ITGA9_ITGB1	LAMB2 - (ITGA9+ITGB1)	LAMININ	ECM-Receptor	KEGG: hsa04512
EC3	EC4	LAMB2	ITGA9_ITGB1	0.0072349	0	LAMB2_ITGA9_ITGB1	LAMB2 - (ITGA9+ITGB1)	LAMININ	ECM-Receptor	KEGG: hsa04512
PE/SMC	EC4	LAMB2	ITGA9_ITGB1	0.00676353	0	LAMB2_ITGA9_ITGB1	LAMB2 - (ITGA9+ITGB1)	LAMININ	ECM-Receptor	KEGG: hsa04512
IMC1	EC4	LAMB2	ITGA9_ITGB1	0.00608607	0	LAMB2_ITGA9_ITGB1	LAMB2 - (ITGA9+ITGB1)	LAMININ	ECM-Receptor	KEGG: hsa04512
AD1	EC5	LAMB2	ITGA9_ITGB1	0.0115773	0	LAMB2_ITGA9_ITGB1	LAMB2 - (ITGA9+ITGB1)	LAMININ	ECM-Receptor	KEGG: hsa04512
ASPC1	EC5	LAMB2	ITGA9_ITGB1	0.00825322	0	LAMB2_ITGA9_ITGB1	LAMB2 - (ITGA9+ITGB1)	LAMININ	ECM-Receptor	KEGG: hsa04512
ASPC2	EC5	LAMB2	ITGA9_ITGB1	0.00408235	0	LAMB2_ITGA9_ITGB1	LAMB2 - (ITGA9+ITGB1)	LAMININ	ECM-Receptor	KEGG: hsa04512
EC2	EC5	LAMB2	ITGA9_ITGB1	0.00697169	0	LAMB2_ITGA9_ITGB1	LAMB2 - (ITGA9+ITGB1)	LAMININ	ECM-Receptor	KEGG: hsa04512
EC3	EC5	LAMB2	ITGA9_ITGB1	0.00734274	0	LAMB2_ITGA9_ITGB1	LAMB2 - (ITGA9+ITGB1)	LAMININ	ECM-Receptor	KEGG: hsa04512
PE/SMC	EC5	LAMB2	ITGA9_ITGB1	0.00686439	0	LAMB2_ITGA9_ITGB1	LAMB2 - (ITGA9+ITGB1)	LAMININ	ECM-Receptor	KEGG: hsa04512
IMC1	EC5	LAMB2	ITGA9_ITGB1	0.00617689	0	LAMB2_ITGA9_ITGB1	LAMB2 - (ITGA9+ITGB1)	LAMININ	ECM-Receptor	KEGG: hsa04512
AD1	EC4	LAMC1	ITGA9_ITGB1	0.00671658	0	LAMC1_ITGA9_ITGB1	LAMC1 - (ITGA9+ITGB1)	LAMININ	ECM-Receptor	KEGG: hsa04512
ASPC1	EC4	LAMC1	ITGA9_ITGB1	0.00605593	0	LAMC1_ITGA9_ITGB1	LAMC1 - (ITGA9+ITGB1)	LAMININ	ECM-Receptor	KEGG: hsa04512
ASPC2	EC4	LAMC1	ITGA9_ITGB1	0.0092978	0	LAMC1_ITGA9_ITGB1	LAMC1 - (ITGA9+ITGB1)	LAMININ	ECM-Receptor	KEGG: hsa04512
EC2	EC4	LAMC1	ITGA9_ITGB1	0.00688411	0	LAMC1_ITGA9_ITGB1	LAMC1 - (ITGA9+ITGB1)	LAMININ	ECM-Receptor	KEGG: hsa04512
EC3	EC4	LAMC1	ITGA9_ITGB1	0.00671338	0	LAMC1_ITGA9_ITGB1	LAMC1 - (ITGA9+ITGB1)	LAMININ	ECM-Receptor	KEGG: hsa04512
EC4	EC4	LAMC1	ITGA9_ITGB1	0.0057312	0	LAMC1_ITGA9_ITGB1	LAMC1 - (ITGA9+ITGB1)	LAMININ	ECM-Receptor	KEGG: hsa04512
PE/SMC	EC4	LAMC1	ITGA9_ITGB1	0.00920675	0	LAMC1_ITGA9_ITGB1	LAMC1 - (ITGA9+ITGB1)	LAMININ	ECM-Receptor	KEGG: hsa04512
IMC1	EC4	LAMC1	ITGA9_ITGB1	0.00536453	0	LAMC1_ITGA9_ITGB1	LAMC1 - (ITGA9+ITGB1)	LAMININ	ECM-Receptor	KEGG: hsa04512
AD1	EC5	LAMC1	ITGA9_ITGB1	0.00681674	0	LAMC1_ITGA9_ITGB1	LAMC1 - (ITGA9+ITGB1)	LAMININ	ECM-Receptor	KEGG: hsa04512
ASPC1	EC5	LAMC1	ITGA9_ITGB1	0.00614631	0	LAMC1_ITGA9_ITGB1	LAMC1 - (ITGA9+ITGB1)	LAMININ	ECM-Receptor	KEGG: hsa04512
ASPC2	EC5	LAMC1	ITGA9_ITGB1	0.0094361	0	LAMC1_ITGA9_ITGB1	LAMC1 - (ITGA9+ITGB1)	LAMININ	ECM-Receptor	KEGG: hsa04512
EC2	EC5	LAMC1	ITGA9_ITGB1	0.00698676	0	LAMC1_ITGA9_ITGB1	LAMC1 - (ITGA9+ITGB1)	LAMININ	ECM-Receptor	KEGG: hsa04512
EC3	EC5	LAMC1	ITGA9_ITGB1	0.0068135	0	LAMC1_ITGA9_ITGB1	LAMC1 - (ITGA9+ITGB1)	LAMININ	ECM-Receptor	KEGG: hsa04512
EC4	EC5	LAMC1	ITGA9_ITGB1	0.00581676	0	LAMC1_ITGA9_ITGB1	LAMC1 - (ITGA9+ITGB1)	LAMININ	ECM-Receptor	KEGG: hsa04512
PE/SMC	EC5	LAMC1	ITGA9_ITGB1	0.00934371	0	LAMC1_ITGA9_ITGB1	LAMC1 - (ITGA9+ITGB1)	LAMININ	ECM-Receptor	KEGG: hsa04512
IMC1	EC5	LAMC1	ITGA9_ITGB1	0.00544465	0	LAMC1_ITGA9_ITGB1	LAMC1 - (ITGA9+ITGB1)	LAMININ	ECM-Receptor	KEGG: hsa04512
ASPC2	EC4	LAMA2	ITGA6_ITGB4	0.0169742	0	LAMA2_ITGA6_ITGB4	LAMA2 - (ITGA6+ITGB4)	LAMININ	ECM-Receptor	KEGG: hsa04512
EC4	EC4	LAMA3	ITGA6_ITGB4	0.00685585	0	LAMA3_ITGA6_ITGB4	LAMA3 - (ITGA6+ITGB4)	LAMININ	ECM-Receptor	KEGG: hsa04512
AD1	EC4	LAMA4	ITGA6_ITGB4	0.0157977	0	LAMA4_ITGA6_ITGB4	LAMA4 - (ITGA6+ITGB4)	LAMININ	ECM-Receptor	KEGG: hsa04512
AD2	EC4	LAMA4	ITGA6_ITGB4	0.0143761	0	LAMA4_ITGA6_ITGB4	LAMA4 - (ITGA6+ITGB4)	LAMININ	ECM-Receptor	KEGG: hsa04512
ASPC1	EC4	LAMA4	ITGA6_ITGB4	0.0143254	0	LAMA4_ITGA6_ITGB4	LAMA4 - (ITGA6+ITGB4)	LAMININ	ECM-Receptor	KEGG: hsa04512
ASPC2	EC4	LAMA4	ITGA6_ITGB4	0.0156841	0	LAMA4_ITGA6_ITGB4	LAMA4 - (ITGA6+ITGB4)	LAMININ	ECM-Receptor	KEGG: hsa04512
EC1	EC4	LAMA4	ITGA6_ITGB4	0.012227	0	LAMA4_ITGA6_ITGB4	LAMA4 - (ITGA6+ITGB4)	LAMININ	ECM-Receptor	KEGG: hsa04512
EC2	EC4	LAMA4	ITGA6_ITGB4	0.01282	0	LAMA4_ITGA6_ITGB4	LAMA4 - (ITGA6+ITGB4)	LAMININ	ECM-Receptor	KEGG: hsa04512
EC3	EC4	LAMA4	ITGA6_ITGB4	0.0254949	0	LAMA4_ITGA6_ITGB4	LAMA4 - (ITGA6+ITGB4)	LAMININ	ECM-Receptor	KEGG: hsa04512
EC4	EC4	LAMA4	ITGA6_ITGB4	0.0086884	0	LAMA4_ITGA6_ITGB4	LAMA4 - (ITGA6+ITGB4)	LAMININ	ECM-Receptor	KEGG: hsa04512
EC5	EC4	LAMA4	ITGA6_ITGB4	0.00944046	0	LAMA4_ITGA6_ITGB4	LAMA4 - (ITGA6+ITGB4)	LAMININ	ECM-Receptor	KEGG: hsa04512
PE/SMC	EC4	LAMA4	ITGA6_ITGB4	0.0345499	0	LAMA4_ITGA6_ITGB4	LAMA4 - (ITGA6+ITGB4)	LAMININ	ECM-Receptor	KEGG: hsa04512
IMC1	EC4	LAMA4	ITGA6_ITGB4	0.011181	0	LAMA4_ITGA6_ITGB4	LAMA4 - (ITGA6+ITGB4)	LAMININ	ECM-Receptor	KEGG: hsa04512
AD1	EC4	LAMB1	ITGA6_ITGB4	0.0148674	0	LAMB1_ITGA6_ITGB4	LAMB1 - (ITGA6+ITGB4)	LAMININ	ECM-Receptor	KEGG: hsa04512
AD2	EC4	LAMB1	ITGA6_ITGB4	0.0161801	0	LAMB1_ITGA6_ITGB4	LAMB1 - (ITGA6+ITGB4)	LAMININ	ECM-Receptor	KEGG: hsa04512
AD3	EC4	LAMB1	ITGA6_ITGB4	0.0147803	0	LAMB1_ITGA6_ITGB4	LAMB1 - (ITGA6+ITGB4)	LAMININ	ECM-Receptor	KEGG: hsa04512
ASPC1	EC4	LAMB1	ITGA6_ITGB4	0.0112645	0	LAMB1_ITGA6_ITGB4	LAMB1 - (ITGA6+ITGB4)	LAMININ	ECM-Receptor	KEGG: hsa04512
ASPC2	EC4	LAMB1	ITGA6_ITGB4	0.0121977	0	LAMB1_ITGA6_ITGB4	LAMB1 - (ITGA6+ITGB4)	LAMININ	ECM-Receptor	KEGG: hsa04512
EC1	EC4	LAMB1	ITGA6_ITGB4	0.00939298	0	LAMB1_ITGA6_ITGB4	LAMB1 - (ITGA6+ITGB4)	LAMININ	ECM-Receptor	KEGG: hsa04512
EC2	EC4	LAMB1	ITGA6_ITGB4	0.0094741	0	LAMB1_ITGA6_ITGB4	LAMB1 - (ITGA6+ITGB4)	LAMININ	ECM-Receptor	KEGG: hsa04512
EC3	EC4	LAMB1	ITGA6_ITGB4	0.00982142	0	LAMB1_ITGA6_ITGB4	LAMB1 - (ITGA6+ITGB4)	LAMININ	ECM-Receptor	KEGG: hsa04512
PE/SMC	EC4	LAMB1	ITGA6_ITGB4	0.00903432	0	LAMB1_ITGA6_ITGB4	LAMB1 - (ITGA6+ITGB4)	LAMININ	ECM-Receptor	KEGG: hsa04512
IMC1	EC4	LAMB1	ITGA6_ITGB4	0.00962203	0	LAMB1_ITGA6_ITGB4	LAMB1 - (ITGA6+ITGB4)	LAMININ	ECM-Receptor	KEGG: hsa04512
IMC5	EC4	LAMB1	ITGA6_ITGB4	0.00400245	0	LAMB1_ITGA6_ITGB4	LAMB1 - (ITGA6+ITGB4)	LAMININ	ECM-Receptor	KEGG: hsa04512
AD1	EC4	LAMB2	ITGA6_ITGB4	0.0156456	0	LAMB2_ITGA6_ITGB4	LAMB2 - (ITGA6+ITGB4)	LAMININ	ECM-Receptor	KEGG: hsa04512
ASPC1	EC4	LAMB2	ITGA6_ITGB4	0.0111666	0	LAMB2_ITGA6_ITGB4	LAMB2 - (ITGA6+ITGB4)	LAMININ	ECM-Receptor	KEGG: hsa04512
ASPC2	EC4	LAMB2	ITGA6_ITGB4	0.00553164	0	LAMB2_ITGA6_ITGB4	LAMB2 - (ITGA6+ITGB4)	LAMININ	ECM-Receptor	KEGG: hsa04512
EC2	EC4	LAMB2	ITGA6_ITGB4	0.00943702	0	LAMB2_ITGA6_ITGB4	LAMB2 - (ITGA6+ITGB4)	LAMININ	ECM-Receptor	KEGG: hsa04512
EC3	EC4	LAMB2	ITGA6_ITGB4	0.00993797	0	LAMB2_ITGA6_ITGB4	LAMB2 - (ITGA6+ITGB4)	LAMININ	ECM-Receptor	KEGG: hsa04512
PE/SMC	EC4	LAMB2	ITGA6_ITGB4	0.00929213	0	LAMB2_ITGA6_ITGB4	LAMB2 - (ITGA6+ITGB4)	LAMININ	ECM-Receptor	KEGG: hsa04512
IMC1	EC4	LAMB2	ITGA6_ITGB4	0.00836354	0	LAMB2_ITGA6_ITGB4	LAMB2 - (ITGA6+ITGB4)	LAMININ	ECM-Receptor	KEGG: hsa04512
AD1	EC4	LAMC1	ITGA6_ITGB4	0.00922779	0	LAMC1_ITGA6_ITGB4	LAMC1 - (ITGA6+ITGB4)	LAMININ	ECM-Receptor	KEGG: hsa04512
ASPC1	EC4	LAMC1	ITGA6_ITGB4	0.00832221	0	LAMC1_ITGA6_ITGB4	LAMC1 - (ITGA6+ITGB4)	LAMININ	ECM-Receptor	KEGG: hsa04512
ASPC2	EC4	LAMC1	ITGA6_ITGB4	0.0127617	0	LAMC1_ITGA6_ITGB4	LAMC1 - (ITGA6+ITGB4)	LAMININ	ECM-Receptor	KEGG: hsa04512
EC2	EC4	LAMC1	ITGA6_ITGB4	0.00945737	0	LAMC1_ITGA6_ITGB4	LAMC1 - (ITGA6+ITGB4)	LAMININ	ECM-Receptor	KEGG: hsa04512
EC3	EC4	LAMC1	ITGA6_ITGB4	0.00922342	0	LAMC1_ITGA6_ITGB4	LAMC1 - (ITGA6+ITGB4)	LAMININ	ECM-Receptor	KEGG: hsa04512
EC4	EC4	LAMC1	ITGA6_ITGB4	0.00787692	0	LAMC1_ITGA6_ITGB4	LAMC1 - (ITGA6+ITGB4)	LAMININ	ECM-Receptor	KEGG: hsa04512
PE/SMC	EC4	LAMC1	ITGA6_ITGB4	0.0126372	0	LAMC1_ITGA6_ITGB4	LAMC1 - (ITGA6+ITGB4)	LAMININ	ECM-Receptor	KEGG: hsa04512
IMC1	EC4	LAMC1	ITGA6_ITGB4	0.00737399	0	LAMC1_ITGA6_ITGB4	LAMC1 - (ITGA6+ITGB4)	LAMININ	ECM-Receptor	KEGG: hsa04512
ASPC2	IMC2	LAMA2	CD44	0.0325931	0	LAMA2_CD44	LAMA2 - CD44	LAMININ	ECM-Receptor	KEGG: hsa04512
ASPC2	IMC4	LAMA2	CD44	0.00575396	0	LAMA2_CD44	LAMA2 - CD44	LAMININ	ECM-Receptor	KEGG: hsa04512
EC4	IMC2	LAMA3	CD44	0.0132902	0	LAMA3_CD44	LAMA3 - CD44	LAMININ	ECM-Receptor	KEGG: hsa04512
EC4	IMC4	LAMA3	CD44	0.00230831	0	LAMA3_CD44	LAMA3 - CD44	LAMININ	ECM-Receptor	KEGG: hsa04512
AD1	IMC2	LAMA4	CD44	0.0303674	0	LAMA4_CD44	LAMA4 - CD44	LAMININ	ECM-Receptor	KEGG: hsa04512
AD2	IMC2	LAMA4	CD44	0.0276715	0	LAMA4_CD44	LAMA4 - CD44	LAMININ	ECM-Receptor	KEGG: hsa04512
ASPC1	IMC2	LAMA4	CD44	0.0275754	0	LAMA4_CD44	LAMA4 - CD44	LAMININ	ECM-Receptor	KEGG: hsa04512
ASPC2	IMC2	LAMA4	CD44	0.0301522	0	LAMA4_CD44	LAMA4 - CD44	LAMININ	ECM-Receptor	KEGG: hsa04512
EC1	IMC2	LAMA4	CD44	0.0235825	0	LAMA4_CD44	LAMA4 - CD44	LAMININ	ECM-Receptor	KEGG: hsa04512
EC2	IMC2	LAMA4	CD44	0.0247124	0	LAMA4_CD44	LAMA4 - CD44	LAMININ	ECM-Receptor	KEGG: hsa04512
EC3	IMC2	LAMA4	CD44	0.0485668	0	LAMA4_CD44	LAMA4 - CD44	LAMININ	ECM-Receptor	KEGG: hsa04512
EC4	IMC2	LAMA4	CD44	0.0168135	0	LAMA4_CD44	LAMA4 - CD44	LAMININ	ECM-Receptor	KEGG: hsa04512
EC5	IMC2	LAMA4	CD44	0.0182559	0	LAMA4_CD44	LAMA4 - CD44	LAMININ	ECM-Receptor	KEGG: hsa04512
PE/SMC	IMC2	LAMA4	CD44	0.0652672	0	LAMA4_CD44	LAMA4 - CD44	LAMININ	ECM-Receptor	KEGG: hsa04512
IMC1	IMC2	LAMA4	CD44	0.0215863	0	LAMA4_CD44	LAMA4 - CD44	LAMININ	ECM-Receptor	KEGG: hsa04512
AD1	IMC4	LAMA4	CD44	0.00535092	0	LAMA4_CD44	LAMA4 - CD44	LAMININ	ECM-Receptor	KEGG: hsa04512
AD2	IMC4	LAMA4	CD44	0.00486474	0	LAMA4_CD44	LAMA4 - CD44	LAMININ	ECM-Receptor	KEGG: hsa04512
ASPC1	IMC4	LAMA4	CD44	0.00484744	0	LAMA4_CD44	LAMA4 - CD44	LAMININ	ECM-Receptor	KEGG: hsa04512
ASPC2	IMC4	LAMA4	CD44	0.00531202	0	LAMA4_CD44	LAMA4 - CD44	LAMININ	ECM-Receptor	KEGG: hsa04512
EC1	IMC4	LAMA4	CD44	0.00413155	0	LAMA4_CD44	LAMA4 - CD44	LAMININ	ECM-Receptor	KEGG: hsa04512
EC2	IMC4	LAMA4	CD44	0.00433363	0	LAMA4_CD44	LAMA4 - CD44	LAMININ	ECM-Receptor	KEGG: hsa04512
EC3	IMC4	LAMA4	CD44	0.00869214	0	LAMA4_CD44	LAMA4 - CD44	LAMININ	ECM-Receptor	KEGG: hsa04512
EC4	IMC4	LAMA4	CD44	0.0029289	0	LAMA4_CD44	LAMA4 - CD44	LAMININ	ECM-Receptor	KEGG: hsa04512
EC5	IMC4	LAMA4	CD44	0.00318402	0	LAMA4_CD44	LAMA4 - CD44	LAMININ	ECM-Receptor	KEGG: hsa04512
PE/SMC	IMC4	LAMA4	CD44	0.0118519	0	LAMA4_CD44	LAMA4 - CD44	LAMININ	ECM-Receptor	KEGG: hsa04512
IMC1	IMC4	LAMA4	CD44	0.00377545	0	LAMA4_CD44	LAMA4 - CD44	LAMININ	ECM-Receptor	KEGG: hsa04512
AD1	IMC2	LAMB1	CD44	0.0286041	0	LAMB1_CD44	LAMB1 - CD44	LAMININ	ECM-Receptor	KEGG: hsa04512
AD2	IMC2	LAMB1	CD44	0.0310913	0	LAMB1_CD44	LAMB1 - CD44	LAMININ	ECM-Receptor	KEGG: hsa04512
AD3	IMC2	LAMB1	CD44	0.0284388	0	LAMB1_CD44	LAMB1 - CD44	LAMININ	ECM-Receptor	KEGG: hsa04512
ASPC1	IMC2	LAMB1	CD44	0.0217458	0	LAMB1_CD44	LAMB1 - CD44	LAMININ	ECM-Receptor	KEGG: hsa04512
ASPC2	IMC2	LAMB1	CD44	0.0235267	0	LAMB1_CD44	LAMB1 - CD44	LAMININ	ECM-Receptor	KEGG: hsa04512
EC1	IMC2	LAMB1	CD44	0.0181649	0	LAMB1_CD44	LAMB1 - CD44	LAMININ	ECM-Receptor	KEGG: hsa04512
EC2	IMC2	LAMB1	CD44	0.0183203	0	LAMB1_CD44	LAMB1 - CD44	LAMININ	ECM-Receptor	KEGG: hsa04512
EC3	IMC2	LAMB1	CD44	0.0189857	0	LAMB1_CD44	LAMB1 - CD44	LAMININ	ECM-Receptor	KEGG: hsa04512
PE/SMC	IMC2	LAMB1	CD44	0.0174772	0	LAMB1_CD44	LAMB1 - CD44	LAMININ	ECM-Receptor	KEGG: hsa04512
IMC1	IMC2	LAMB1	CD44	0.0186038	0	LAMB1_CD44	LAMB1 - CD44	LAMININ	ECM-Receptor	KEGG: hsa04512
IMC5	IMC2	LAMB1	CD44	0.00777978	0	LAMB1_CD44	LAMB1 - CD44	LAMININ	ECM-Receptor	KEGG: hsa04512
AD1	IMC4	LAMB1	CD44	0.00503266	0	LAMB1_CD44	LAMB1 - CD44	LAMININ	ECM-Receptor	KEGG: hsa04512
AD2	IMC4	LAMB1	CD44	0.00548184	0	LAMB1_CD44	LAMB1 - CD44	LAMININ	ECM-Receptor	KEGG: hsa04512
AD3	IMC4	LAMB1	CD44	0.00500288	0	LAMB1_CD44	LAMB1 - CD44	LAMININ	ECM-Receptor	KEGG: hsa04512
ASPC1	IMC4	LAMB1	CD44	0.00380386	0	LAMB1_CD44	LAMB1 - CD44	LAMININ	ECM-Receptor	KEGG: hsa04512
ASPC2	IMC4	LAMB1	CD44	0.00412158	0	LAMB1_CD44	LAMB1 - CD44	LAMININ	ECM-Receptor	KEGG: hsa04512
EC1	IMC4	LAMB1	CD44	0.00316791	0	LAMB1_CD44	LAMB1 - CD44	LAMININ	ECM-Receptor	KEGG: hsa04512
EC2	IMC4	LAMB1	CD44	0.00319544	0	LAMB1_CD44	LAMB1 - CD44	LAMININ	ECM-Receptor	KEGG: hsa04512
EC3	IMC4	LAMB1	CD44	0.00331335	0	LAMB1_CD44	LAMB1 - CD44	LAMININ	ECM-Receptor	KEGG: hsa04512
PE/SMC	IMC4	LAMB1	CD44	0.00304621	0	LAMB1_CD44	LAMB1 - CD44	LAMININ	ECM-Receptor	KEGG: hsa04512
IMC1	IMC4	LAMB1	CD44	0.00324565	0	LAMB1_CD44	LAMB1 - CD44	LAMININ	ECM-Receptor	KEGG: hsa04512
IMC5	IMC4	LAMB1	CD44	0.00134503	0	LAMB1_CD44	LAMB1 - CD44	LAMININ	ECM-Receptor	KEGG: hsa04512
AD1	IMC2	LAMB2	CD44	0.0300793	0	LAMB2_CD44	LAMB2 - CD44	LAMININ	ECM-Receptor	KEGG: hsa04512
ASPC1	IMC2	LAMB2	CD44	0.0215588	0	LAMB2_CD44	LAMB2 - CD44	LAMININ	ECM-Receptor	KEGG: hsa04512
ASPC2	IMC2	LAMB2	CD44	0.0107366	0	LAMB2_CD44	LAMB2 - CD44	LAMININ	ECM-Receptor	KEGG: hsa04512
EC2	IMC2	LAMB2	CD44	0.0182493	0	LAMB2_CD44	LAMB2 - CD44	LAMININ	ECM-Receptor	KEGG: hsa04512
EC3	IMC2	LAMB2	CD44	0.0192089	0	LAMB2_CD44	LAMB2 - CD44	LAMININ	ECM-Receptor	KEGG: hsa04512
PE/SMC	IMC2	LAMB2	CD44	0.0179715	0	LAMB2_CD44	LAMB2 - CD44	LAMININ	ECM-Receptor	KEGG: hsa04512
IMC1	IMC2	LAMB2	CD44	0.0161897	0	LAMB2_CD44	LAMB2 - CD44	LAMININ	ECM-Receptor	KEGG: hsa04512
AD1	IMC4	LAMB2	CD44	0.00529884	0	LAMB2_CD44	LAMB2 - CD44	LAMININ	ECM-Receptor	KEGG: hsa04512
ASPC1	IMC4	LAMB2	CD44	0.00377057	0	LAMB2_CD44	LAMB2 - CD44	LAMININ	ECM-Receptor	KEGG: hsa04512
ASPC2	IMC4	LAMB2	CD44	0.00186081	0	LAMB2_CD44	LAMB2 - CD44	LAMININ	ECM-Receptor	KEGG: hsa04512
EC2	IMC4	LAMB2	CD44	0.00318285	0	LAMB2_CD44	LAMB2 - CD44	LAMININ	ECM-Receptor	KEGG: hsa04512
EC3	IMC4	LAMB2	CD44	0.00335293	0	LAMB2_CD44	LAMB2 - CD44	LAMININ	ECM-Receptor	KEGG: hsa04512
PE/SMC	IMC4	LAMB2	CD44	0.00313368	0	LAMB2_CD44	LAMB2 - CD44	LAMININ	ECM-Receptor	KEGG: hsa04512
IMC1	IMC4	LAMB2	CD44	0.00281877	0	LAMB2_CD44	LAMB2 - CD44	LAMININ	ECM-Receptor	KEGG: hsa04512
AD1	IMC2	LAMC1	CD44	0.0178482	0	LAMC1_CD44	LAMC1 - CD44	LAMININ	ECM-Receptor	KEGG: hsa04512
ASPC1	IMC2	LAMC1	CD44	0.0161104	0	LAMC1_CD44	LAMC1 - CD44	LAMININ	ECM-Receptor	KEGG: hsa04512
ASPC2	IMC2	LAMC1	CD44	0.0246014	0	LAMC1_CD44	LAMC1 - CD44	LAMININ	ECM-Receptor	KEGG: hsa04512
EC2	IMC2	LAMC1	CD44	0.0182883	0	LAMC1_CD44	LAMC1 - CD44	LAMININ	ECM-Receptor	KEGG: hsa04512
EC3	IMC2	LAMC1	CD44	0.0178398	0	LAMC1_CD44	LAMC1 - CD44	LAMININ	ECM-Receptor	KEGG: hsa04512
EC4	IMC2	LAMC1	CD44	0.0152548	0	LAMC1_CD44	LAMC1 - CD44	LAMININ	ECM-Receptor	KEGG: hsa04512
PE/SMC	IMC2	LAMC1	CD44	0.0243642	0	LAMC1_CD44	LAMC1 - CD44	LAMININ	ECM-Receptor	KEGG: hsa04512
IMC1	IMC2	LAMC1	CD44	0.0142876	0	LAMC1_CD44	LAMC1 - CD44	LAMININ	ECM-Receptor	KEGG: hsa04512
AD1	IMC4	LAMC1	CD44	0.00311185	0	LAMC1_CD44	LAMC1 - CD44	LAMININ	ECM-Receptor	KEGG: hsa04512
ASPC1	IMC4	LAMC1	CD44	0.00280477	0	LAMC1_CD44	LAMC1 - CD44	LAMININ	ECM-Receptor	KEGG: hsa04512
ASPC2	IMC4	LAMC1	CD44	0.00431377	0	LAMC1_CD44	LAMC1 - CD44	LAMININ	ECM-Receptor	KEGG: hsa04512
EC2	IMC4	LAMC1	CD44	0.00318976	0	LAMC1_CD44	LAMC1 - CD44	LAMININ	ECM-Receptor	KEGG: hsa04512
EC3	IMC4	LAMC1	CD44	0.00311037	0	LAMC1_CD44	LAMC1 - CD44	LAMININ	ECM-Receptor	KEGG: hsa04512
EC4	IMC4	LAMC1	CD44	0.0026539	0	LAMC1_CD44	LAMC1 - CD44	LAMININ	ECM-Receptor	KEGG: hsa04512
PE/SMC	IMC4	LAMC1	CD44	0.00427132	0	LAMC1_CD44	LAMC1 - CD44	LAMININ	ECM-Receptor	KEGG: hsa04512
IMC1	IMC4	LAMC1	CD44	0.00248362	0	LAMC1_CD44	LAMC1 - CD44	LAMININ	ECM-Receptor	KEGG: hsa04512
EC3	IMC2	MIF	CD74_CD44	0.00380967	0	MIF_CD74_CD44	MIF - (CD74+CD44)	MIF	Secreted Signaling	PMID: 29637711; PMID: 26175090
EC3	IMC4	MIF	CD74_CD44	0.00232958	0	MIF_CD74_CD44	MIF - (CD74+CD44)	MIF	Secreted Signaling	PMID: 29637711; PMID: 26175090
ASPC2	ASPC2	MPZL1	MPZL1	0.00508766	0	MPZL1_MPZL1	MPZL1 - MPZL1	MPZ	Cell-Cell Contact	KEGG: hsa04514
EC3	ASPC2	MPZL1	MPZL1	0.00424001	0	MPZL1_MPZL1	MPZL1 - MPZL1	MPZ	Cell-Cell Contact	KEGG: hsa04514
EC4	ASPC2	MPZL1	MPZL1	0.001702	0	MPZL1_MPZL1	MPZL1 - MPZL1	MPZ	Cell-Cell Contact	KEGG: hsa04514
ASPC2	EC3	MPZL1	MPZL1	0.00424001	0	MPZL1_MPZL1	MPZL1 - MPZL1	MPZ	Cell-Cell Contact	KEGG: hsa04514
EC3	EC3	MPZL1	MPZL1	0.00353308	0	MPZL1_MPZL1	MPZL1 - MPZL1	MPZ	Cell-Cell Contact	KEGG: hsa04514
EC4	EC3	MPZL1	MPZL1	0.00141763	0	MPZL1_MPZL1	MPZL1 - MPZL1	MPZ	Cell-Cell Contact	KEGG: hsa04514
ASPC2	EC4	MPZL1	MPZL1	0.001702	0	MPZL1_MPZL1	MPZL1 - MPZL1	MPZ	Cell-Cell Contact	KEGG: hsa04514
EC3	EC4	MPZL1	MPZL1	0.00141763	0	MPZL1_MPZL1	MPZL1 - MPZL1	MPZ	Cell-Cell Contact	KEGG: hsa04514
EC4	EC4	MPZL1	MPZL1	0.000568	0	MPZL1_MPZL1	MPZL1 - MPZL1	MPZ	Cell-Cell Contact	KEGG: hsa04514
EC4	EC4	NECTIN3	NECTIN2	0.00245293	0	NECTIN3_NECTIN2	NECTIN3 - NECTIN2	NECTIN	Cell-Cell Contact	PMID: 23027581
EC2	ASPC2	JAG1	NOTCH2	0.00423045	0	JAG1_NOTCH2	JAG1 - NOTCH2	NOTCH	Cell-Cell Contact	PMID: 22353464
EC3	ASPC2	JAG1	NOTCH2	0.00382517	0	JAG1_NOTCH2	JAG1 - NOTCH2	NOTCH	Cell-Cell Contact	PMID: 22353464
EC4	ASPC2	JAG1	NOTCH2	0.00455076	0	JAG1_NOTCH2	JAG1 - NOTCH2	NOTCH	Cell-Cell Contact	PMID: 22353464
EC5	ASPC2	JAG1	NOTCH2	0.00492568	0	JAG1_NOTCH2	JAG1 - NOTCH2	NOTCH	Cell-Cell Contact	PMID: 22353464
PE/SMC	ASPC2	JAG1	NOTCH2	0.00420587	0	JAG1_NOTCH2	JAG1 - NOTCH2	NOTCH	Cell-Cell Contact	PMID: 22353464
EC2	EC2	JAG1	NOTCH2	0.00587054	0	JAG1_NOTCH2	JAG1 - NOTCH2	NOTCH	Cell-Cell Contact	PMID: 22353464
EC3	EC2	JAG1	NOTCH2	0.00530897	0	JAG1_NOTCH2	JAG1 - NOTCH2	NOTCH	Cell-Cell Contact	PMID: 22353464
EC4	EC2	JAG1	NOTCH2	0.00631424	0	JAG1_NOTCH2	JAG1 - NOTCH2	NOTCH	Cell-Cell Contact	PMID: 22353464
EC5	EC2	JAG1	NOTCH2	0.00683345	0	JAG1_NOTCH2	JAG1 - NOTCH2	NOTCH	Cell-Cell Contact	PMID: 22353464
PE/SMC	EC2	JAG1	NOTCH2	0.00583649	0	JAG1_NOTCH2	JAG1 - NOTCH2	NOTCH	Cell-Cell Contact	PMID: 22353464
EC2	EC3	JAG1	NOTCH2	0.00495897	0	JAG1_NOTCH2	JAG1 - NOTCH2	NOTCH	Cell-Cell Contact	PMID: 22353464
EC3	EC3	JAG1	NOTCH2	0.00448421	0	JAG1_NOTCH2	JAG1 - NOTCH2	NOTCH	Cell-Cell Contact	PMID: 22353464
EC4	EC3	JAG1	NOTCH2	0.00533414	0	JAG1_NOTCH2	JAG1 - NOTCH2	NOTCH	Cell-Cell Contact	PMID: 22353464
EC5	EC3	JAG1	NOTCH2	0.00577323	0	JAG1_NOTCH2	JAG1 - NOTCH2	NOTCH	Cell-Cell Contact	PMID: 22353464
PE/SMC	EC3	JAG1	NOTCH2	0.00493018	0	JAG1_NOTCH2	JAG1 - NOTCH2	NOTCH	Cell-Cell Contact	PMID: 22353464
EC2	PE/SMC	JAG1	NOTCH2	0.0026215	0	JAG1_NOTCH2	JAG1 - NOTCH2	NOTCH	Cell-Cell Contact	PMID: 22353464
EC3	PE/SMC	JAG1	NOTCH2	0.00236998	0	JAG1_NOTCH2	JAG1 - NOTCH2	NOTCH	Cell-Cell Contact	PMID: 22353464
EC4	PE/SMC	JAG1	NOTCH2	0.00282033	0	JAG1_NOTCH2	JAG1 - NOTCH2	NOTCH	Cell-Cell Contact	PMID: 22353464
EC5	PE/SMC	JAG1	NOTCH2	0.00305312	0	JAG1_NOTCH2	JAG1 - NOTCH2	NOTCH	Cell-Cell Contact	PMID: 22353464
PE/SMC	PE/SMC	JAG1	NOTCH2	0.00260624	0	JAG1_NOTCH2	JAG1 - NOTCH2	NOTCH	Cell-Cell Contact	PMID: 22353464
EC2	IMC1	JAG1	NOTCH2	0.00667079	0	JAG1_NOTCH2	JAG1 - NOTCH2	NOTCH	Cell-Cell Contact	PMID: 22353464
EC3	IMC1	JAG1	NOTCH2	0.00603313	0	JAG1_NOTCH2	JAG1 - NOTCH2	NOTCH	Cell-Cell Contact	PMID: 22353464
EC4	IMC1	JAG1	NOTCH2	0.00717454	0	JAG1_NOTCH2	JAG1 - NOTCH2	NOTCH	Cell-Cell Contact	PMID: 22353464
EC5	IMC1	JAG1	NOTCH2	0.00776393	0	JAG1_NOTCH2	JAG1 - NOTCH2	NOTCH	Cell-Cell Contact	PMID: 22353464
PE/SMC	IMC1	JAG1	NOTCH2	0.00663212	0	JAG1_NOTCH2	JAG1 - NOTCH2	NOTCH	Cell-Cell Contact	PMID: 22353464
EC2	IMC2	JAG1	NOTCH2	0.0118248	0	JAG1_NOTCH2	JAG1 - NOTCH2	NOTCH	Cell-Cell Contact	PMID: 22353464
EC3	IMC2	JAG1	NOTCH2	0.0106997	0	JAG1_NOTCH2	JAG1 - NOTCH2	NOTCH	Cell-Cell Contact	PMID: 22353464
EC4	IMC2	JAG1	NOTCH2	0.0127127	0	JAG1_NOTCH2	JAG1 - NOTCH2	NOTCH	Cell-Cell Contact	PMID: 22353464
EC5	IMC2	JAG1	NOTCH2	0.0137508	0	JAG1_NOTCH2	JAG1 - NOTCH2	NOTCH	Cell-Cell Contact	PMID: 22353464
PE/SMC	IMC2	JAG1	NOTCH2	0.0117566	0	JAG1_NOTCH2	JAG1 - NOTCH2	NOTCH	Cell-Cell Contact	PMID: 22353464
EC2	IMC3	JAG1	NOTCH2	0.00701487	0	JAG1_NOTCH2	JAG1 - NOTCH2	NOTCH	Cell-Cell Contact	PMID: 22353464
EC3	IMC3	JAG1	NOTCH2	0.00634454	0	JAG1_NOTCH2	JAG1 - NOTCH2	NOTCH	Cell-Cell Contact	PMID: 22353464
EC4	IMC3	JAG1	NOTCH2	0.0075444	0	JAG1_NOTCH2	JAG1 - NOTCH2	NOTCH	Cell-Cell Contact	PMID: 22353464
EC5	IMC3	JAG1	NOTCH2	0.00816393	0	JAG1_NOTCH2	JAG1 - NOTCH2	NOTCH	Cell-Cell Contact	PMID: 22353464
PE/SMC	IMC3	JAG1	NOTCH2	0.00697422	0	JAG1_NOTCH2	JAG1 - NOTCH2	NOTCH	Cell-Cell Contact	PMID: 22353464
EC2	IMC4	JAG1	NOTCH2	0.0106049	0	JAG1_NOTCH2	JAG1 - NOTCH2	NOTCH	Cell-Cell Contact	PMID: 22353464
EC3	IMC4	JAG1	NOTCH2	0.00959482	0	JAG1_NOTCH2	JAG1 - NOTCH2	NOTCH	Cell-Cell Contact	PMID: 22353464
EC4	IMC4	JAG1	NOTCH2	0.0114023	0	JAG1_NOTCH2	JAG1 - NOTCH2	NOTCH	Cell-Cell Contact	PMID: 22353464
EC5	IMC4	JAG1	NOTCH2	0.0123347	0	JAG1_NOTCH2	JAG1 - NOTCH2	NOTCH	Cell-Cell Contact	PMID: 22353464
PE/SMC	IMC4	JAG1	NOTCH2	0.0105437	0	JAG1_NOTCH2	JAG1 - NOTCH2	NOTCH	Cell-Cell Contact	PMID: 22353464
EC3	ASPC2	JAG2	NOTCH2	0.00163978	0	JAG2_NOTCH2	JAG2 - NOTCH2	NOTCH	Cell-Cell Contact	PMID: 22353464
EC5	ASPC2	JAG2	NOTCH2	0.012559	0	JAG2_NOTCH2	JAG2 - NOTCH2	NOTCH	Cell-Cell Contact	PMID: 22353464
EC3	EC2	JAG2	NOTCH2	0.00227781	0	JAG2_NOTCH2	JAG2 - NOTCH2	NOTCH	Cell-Cell Contact	PMID: 22353464
EC5	EC2	JAG2	NOTCH2	0.0173716	0	JAG2_NOTCH2	JAG2 - NOTCH2	NOTCH	Cell-Cell Contact	PMID: 22353464
EC3	EC3	JAG2	NOTCH2	0.00192303	0	JAG2_NOTCH2	JAG2 - NOTCH2	NOTCH	Cell-Cell Contact	PMID: 22353464
EC5	EC3	JAG2	NOTCH2	0.0147006	0	JAG2_NOTCH2	JAG2 - NOTCH2	NOTCH	Cell-Cell Contact	PMID: 22353464
EC3	PE/SMC	JAG2	NOTCH2	0.00101513	0	JAG2_NOTCH2	JAG2 - NOTCH2	NOTCH	Cell-Cell Contact	PMID: 22353464
EC5	PE/SMC	JAG2	NOTCH2	0.00780729	0	JAG2_NOTCH2	JAG2 - NOTCH2	NOTCH	Cell-Cell Contact	PMID: 22353464
EC3	IMC1	JAG2	NOTCH2	0.00258958	0	JAG2_NOTCH2	JAG2 - NOTCH2	NOTCH	Cell-Cell Contact	PMID: 22353464
EC5	IMC1	JAG2	NOTCH2	0.0197085	0	JAG2_NOTCH2	JAG2 - NOTCH2	NOTCH	Cell-Cell Contact	PMID: 22353464
EC3	IMC2	JAG2	NOTCH2	0.00460496	0	JAG2_NOTCH2	JAG2 - NOTCH2	NOTCH	Cell-Cell Contact	PMID: 22353464
EC5	IMC2	JAG2	NOTCH2	0.034585	0	JAG2_NOTCH2	JAG2 - NOTCH2	NOTCH	Cell-Cell Contact	PMID: 22353464
EC3	IMC3	JAG2	NOTCH2	0.00272373	0	JAG2_NOTCH2	JAG2 - NOTCH2	NOTCH	Cell-Cell Contact	PMID: 22353464
EC5	IMC3	JAG2	NOTCH2	0.0207111	0	JAG2_NOTCH2	JAG2 - NOTCH2	NOTCH	Cell-Cell Contact	PMID: 22353464
EC3	IMC4	JAG2	NOTCH2	0.0041268	0	JAG2_NOTCH2	JAG2 - NOTCH2	NOTCH	Cell-Cell Contact	PMID: 22353464
EC5	IMC4	JAG2	NOTCH2	0.0310911	0	JAG2_NOTCH2	JAG2 - NOTCH2	NOTCH	Cell-Cell Contact	PMID: 22353464
EC4	ASPC2	DLL1	NOTCH2	0.00258006	0	DLL1_NOTCH2	DLL1 - NOTCH2	NOTCH	Cell-Cell Contact	PMID: 22353464
EC4	EC2	DLL1	NOTCH2	0.00358262	0	DLL1_NOTCH2	DLL1 - NOTCH2	NOTCH	Cell-Cell Contact	PMID: 22353464
EC4	EC3	DLL1	NOTCH2	0.00302523	0	DLL1_NOTCH2	DLL1 - NOTCH2	NOTCH	Cell-Cell Contact	PMID: 22353464
EC4	PE/SMC	DLL1	NOTCH2	0.00159779	0	DLL1_NOTCH2	DLL1 - NOTCH2	NOTCH	Cell-Cell Contact	PMID: 22353464
EC4	IMC1	DLL1	NOTCH2	0.00407226	0	DLL1_NOTCH2	DLL1 - NOTCH2	NOTCH	Cell-Cell Contact	PMID: 22353464
EC4	IMC2	DLL1	NOTCH2	0.00723318	0	DLL1_NOTCH2	DLL1 - NOTCH2	NOTCH	Cell-Cell Contact	PMID: 22353464
EC4	IMC3	DLL1	NOTCH2	0.00428289	0	DLL1_NOTCH2	DLL1 - NOTCH2	NOTCH	Cell-Cell Contact	PMID: 22353464
EC4	IMC4	DLL1	NOTCH2	0.00648389	0	DLL1_NOTCH2	DLL1 - NOTCH2	NOTCH	Cell-Cell Contact	PMID: 22353464
EC1	ASPC2	PDGFB	PDGFRA	0.00509332	0	PDGFB_PDGFRA	PDGFB - PDGFRA	PDGF	Secreted Signaling	PMID: 15207812
EC2	ASPC2	PDGFB	PDGFRA	0.00276288	0	PDGFB_PDGFRA	PDGFB - PDGFRA	PDGF	Secreted Signaling	PMID: 15207812
EC3	ASPC2	PDGFB	PDGFRA	0.0040197	0	PDGFB_PDGFRA	PDGFB - PDGFRA	PDGF	Secreted Signaling	PMID: 15207812
EC4	ASPC2	PDGFB	PDGFRA	0.00242005	0	PDGFB_PDGFRA	PDGFB - PDGFRA	PDGF	Secreted Signaling	PMID: 15207812
EC5	ASPC2	PDGFB	PDGFRA	0.00484674	0	PDGFB_PDGFRA	PDGFB - PDGFRA	PDGF	Secreted Signaling	PMID: 15207812
EC2	ASPC2	PDGFC	PDGFRA	0.00211811	0	PDGFC_PDGFRA	PDGFC - PDGFRA	PDGF	Secreted Signaling	PMID: 15207812
EC3	ASPC2	PDGFC	PDGFRA	0.00320114	0	PDGFC_PDGFRA	PDGFC - PDGFRA	PDGF	Secreted Signaling	PMID: 15207812
EC4	ASPC2	PDGFC	PDGFRA	0.00419931	0	PDGFC_PDGFRA	PDGFC - PDGFRA	PDGF	Secreted Signaling	PMID: 15207812
EC5	ASPC2	PDGFC	PDGFRA	0.00659337	0	PDGFC_PDGFRA	PDGFC - PDGFRA	PDGF	Secreted Signaling	PMID: 15207812
PE/SMC	ASPC2	PDGFC	PDGFRA	0.00488447	0	PDGFC_PDGFRA	PDGFC - PDGFRA	PDGF	Secreted Signaling	PMID: 15207812
EC1	EC1	PECAM1	PECAM1	0.0124514	0	PECAM1_PECAM1	PECAM1 - PECAM1	PECAM1	Cell-Cell Contact	KEGG: hsa04514
EC2	EC1	PECAM1	PECAM1	0.00872308	0	PECAM1_PECAM1	PECAM1 - PECAM1	PECAM1	Cell-Cell Contact	KEGG: hsa04514
EC3	EC1	PECAM1	PECAM1	0.00982535	0	PECAM1_PECAM1	PECAM1 - PECAM1	PECAM1	Cell-Cell Contact	KEGG: hsa04514
EC4	EC1	PECAM1	PECAM1	0.0491329	0	PECAM1_PECAM1	PECAM1 - PECAM1	PECAM1	Cell-Cell Contact	KEGG: hsa04514
EC5	EC1	PECAM1	PECAM1	0.0333512	0	PECAM1_PECAM1	PECAM1 - PECAM1	PECAM1	Cell-Cell Contact	KEGG: hsa04514
EC1	EC2	PECAM1	PECAM1	0.00872308	0	PECAM1_PECAM1	PECAM1 - PECAM1	PECAM1	Cell-Cell Contact	KEGG: hsa04514
EC2	EC2	PECAM1	PECAM1	0.00610426	0	PECAM1_PECAM1	PECAM1 - PECAM1	PECAM1	Cell-Cell Contact	KEGG: hsa04514
EC3	EC2	PECAM1	PECAM1	0.0068779	0	PECAM1_PECAM1	PECAM1 - PECAM1	PECAM1	Cell-Cell Contact	KEGG: hsa04514
EC4	EC2	PECAM1	PECAM1	0.0348083	0	PECAM1_PECAM1	PECAM1 - PECAM1	PECAM1	Cell-Cell Contact	KEGG: hsa04514
EC5	EC2	PECAM1	PECAM1	0.023514	0	PECAM1_PECAM1	PECAM1 - PECAM1	PECAM1	Cell-Cell Contact	KEGG: hsa04514
EC1	EC3	PECAM1	PECAM1	0.00982535	0	PECAM1_PECAM1	PECAM1 - PECAM1	PECAM1	Cell-Cell Contact	KEGG: hsa04514
EC2	EC3	PECAM1	PECAM1	0.0068779	0	PECAM1_PECAM1	PECAM1 - PECAM1	PECAM1	Cell-Cell Contact	KEGG: hsa04514
EC3	EC3	PECAM1	PECAM1	0.00774882	0	PECAM1_PECAM1	PECAM1 - PECAM1	PECAM1	Cell-Cell Contact	KEGG: hsa04514
EC4	EC3	PECAM1	PECAM1	0.0390768	0	PECAM1_PECAM1	PECAM1 - PECAM1	PECAM1	Cell-Cell Contact	KEGG: hsa04514
EC5	EC3	PECAM1	PECAM1	0.0264354	0	PECAM1_PECAM1	PECAM1 - PECAM1	PECAM1	Cell-Cell Contact	KEGG: hsa04514
EC1	EC4	PECAM1	PECAM1	0.0491329	0	PECAM1_PECAM1	PECAM1 - PECAM1	PECAM1	Cell-Cell Contact	KEGG: hsa04514
EC2	EC4	PECAM1	PECAM1	0.0348083	0	PECAM1_PECAM1	PECAM1 - PECAM1	PECAM1	Cell-Cell Contact	KEGG: hsa04514
EC3	EC4	PECAM1	PECAM1	0.0390768	0	PECAM1_PECAM1	PECAM1 - PECAM1	PECAM1	Cell-Cell Contact	KEGG: hsa04514
EC4	EC4	PECAM1	PECAM1	0.174755	0	PECAM1_PECAM1	PECAM1 - PECAM1	PECAM1	Cell-Cell Contact	KEGG: hsa04514
EC5	EC4	PECAM1	PECAM1	0.12388	0	PECAM1_PECAM1	PECAM1 - PECAM1	PECAM1	Cell-Cell Contact	KEGG: hsa04514
EC1	EC5	PECAM1	PECAM1	0.0333512	0	PECAM1_PECAM1	PECAM1 - PECAM1	PECAM1	Cell-Cell Contact	KEGG: hsa04514
EC2	EC5	PECAM1	PECAM1	0.023514	0	PECAM1_PECAM1	PECAM1 - PECAM1	PECAM1	Cell-Cell Contact	KEGG: hsa04514
EC3	EC5	PECAM1	PECAM1	0.0264354	0	PECAM1_PECAM1	PECAM1 - PECAM1	PECAM1	Cell-Cell Contact	KEGG: hsa04514
EC4	EC5	PECAM1	PECAM1	0.12388	0	PECAM1_PECAM1	PECAM1 - PECAM1	PECAM1	Cell-Cell Contact	KEGG: hsa04514
EC5	EC5	PECAM1	PECAM1	0.0862674	0	PECAM1_PECAM1	PECAM1 - PECAM1	PECAM1	Cell-Cell Contact	KEGG: hsa04514
EC1	ASPC1	PTPRM	PTPRM	0.0166622	0	PTPRM_PTPRM	PTPRM - PTPRM	PTPRM	Cell-Cell Contact	KEGG: hsa04514
EC2	ASPC1	PTPRM	PTPRM	0.0326091	0	PTPRM_PTPRM	PTPRM - PTPRM	PTPRM	Cell-Cell Contact	KEGG: hsa04514
EC3	ASPC1	PTPRM	PTPRM	0.0371423	0	PTPRM_PTPRM	PTPRM - PTPRM	PTPRM	Cell-Cell Contact	KEGG: hsa04514
EC4	ASPC1	PTPRM	PTPRM	0.0573531	0	PTPRM_PTPRM	PTPRM - PTPRM	PTPRM	Cell-Cell Contact	KEGG: hsa04514
EC5	ASPC1	PTPRM	PTPRM	0.0313231	0	PTPRM_PTPRM	PTPRM - PTPRM	PTPRM	Cell-Cell Contact	KEGG: hsa04514
PE/SMC	ASPC1	PTPRM	PTPRM	0.0115843	0.04	PTPRM_PTPRM	PTPRM - PTPRM	PTPRM	Cell-Cell Contact	KEGG: hsa04514
EC1	ASPC2	PTPRM	PTPRM	0.0147621	0	PTPRM_PTPRM	PTPRM - PTPRM	PTPRM	Cell-Cell Contact	KEGG: hsa04514
EC2	ASPC2	PTPRM	PTPRM	0.0289441	0	PTPRM_PTPRM	PTPRM - PTPRM	PTPRM	Cell-Cell Contact	KEGG: hsa04514
EC3	ASPC2	PTPRM	PTPRM	0.0329851	0	PTPRM_PTPRM	PTPRM - PTPRM	PTPRM	Cell-Cell Contact	KEGG: hsa04514
EC4	ASPC2	PTPRM	PTPRM	0.0510538	0	PTPRM_PTPRM	PTPRM - PTPRM	PTPRM	Cell-Cell Contact	KEGG: hsa04514
EC5	ASPC2	PTPRM	PTPRM	0.0277985	0	PTPRM_PTPRM	PTPRM - PTPRM	PTPRM	Cell-Cell Contact	KEGG: hsa04514
ASPC1	EC1	PTPRM	PTPRM	0.0166622	0	PTPRM_PTPRM	PTPRM - PTPRM	PTPRM	Cell-Cell Contact	KEGG: hsa04514
ASPC2	EC1	PTPRM	PTPRM	0.0147621	0	PTPRM_PTPRM	PTPRM - PTPRM	PTPRM	Cell-Cell Contact	KEGG: hsa04514
EC1	EC1	PTPRM	PTPRM	0.0247079	0	PTPRM_PTPRM	PTPRM - PTPRM	PTPRM	Cell-Cell Contact	KEGG: hsa04514
EC2	EC1	PTPRM	PTPRM	0.0479796	0	PTPRM_PTPRM	PTPRM - PTPRM	PTPRM	Cell-Cell Contact	KEGG: hsa04514
EC3	EC1	PTPRM	PTPRM	0.054529	0	PTPRM_PTPRM	PTPRM - PTPRM	PTPRM	Cell-Cell Contact	KEGG: hsa04514
EC4	EC1	PTPRM	PTPRM	0.0833815	0	PTPRM_PTPRM	PTPRM - PTPRM	PTPRM	Cell-Cell Contact	KEGG: hsa04514
EC5	EC1	PTPRM	PTPRM	0.0461163	0	PTPRM_PTPRM	PTPRM - PTPRM	PTPRM	Cell-Cell Contact	KEGG: hsa04514
PE/SMC	EC1	PTPRM	PTPRM	0.017221	0	PTPRM_PTPRM	PTPRM - PTPRM	PTPRM	Cell-Cell Contact	KEGG: hsa04514
IMC1	EC1	PTPRM	PTPRM	0.0134018	0	PTPRM_PTPRM	PTPRM - PTPRM	PTPRM	Cell-Cell Contact	KEGG: hsa04514
ASPC1	EC2	PTPRM	PTPRM	0.0326091	0	PTPRM_PTPRM	PTPRM - PTPRM	PTPRM	Cell-Cell Contact	KEGG: hsa04514
ASPC2	EC2	PTPRM	PTPRM	0.0289441	0	PTPRM_PTPRM	PTPRM - PTPRM	PTPRM	Cell-Cell Contact	KEGG: hsa04514
EC1	EC2	PTPRM	PTPRM	0.0479796	0	PTPRM_PTPRM	PTPRM - PTPRM	PTPRM	Cell-Cell Contact	KEGG: hsa04514
EC2	EC2	PTPRM	PTPRM	0.0911223	0	PTPRM_PTPRM	PTPRM - PTPRM	PTPRM	Cell-Cell Contact	KEGG: hsa04514
EC3	EC2	PTPRM	PTPRM	0.102924	0	PTPRM_PTPRM	PTPRM - PTPRM	PTPRM	Cell-Cell Contact	KEGG: hsa04514
EC4	EC2	PTPRM	PTPRM	0.153233	0	PTPRM_PTPRM	PTPRM - PTPRM	PTPRM	Cell-Cell Contact	KEGG: hsa04514
EC5	EC2	PTPRM	PTPRM	0.0877379	0	PTPRM_PTPRM	PTPRM - PTPRM	PTPRM	Cell-Cell Contact	KEGG: hsa04514
PE/SMC	EC2	PTPRM	PTPRM	0.0336845	0	PTPRM_PTPRM	PTPRM - PTPRM	PTPRM	Cell-Cell Contact	KEGG: hsa04514
IMC1	EC2	PTPRM	PTPRM	0.0263118	0	PTPRM_PTPRM	PTPRM - PTPRM	PTPRM	Cell-Cell Contact	KEGG: hsa04514
ASPC1	EC3	PTPRM	PTPRM	0.0371423	0	PTPRM_PTPRM	PTPRM - PTPRM	PTPRM	Cell-Cell Contact	KEGG: hsa04514
ASPC2	EC3	PTPRM	PTPRM	0.0329851	0	PTPRM_PTPRM	PTPRM - PTPRM	PTPRM	Cell-Cell Contact	KEGG: hsa04514
EC1	EC3	PTPRM	PTPRM	0.054529	0	PTPRM_PTPRM	PTPRM - PTPRM	PTPRM	Cell-Cell Contact	KEGG: hsa04514
EC2	EC3	PTPRM	PTPRM	0.102924	0	PTPRM_PTPRM	PTPRM - PTPRM	PTPRM	Cell-Cell Contact	KEGG: hsa04514
EC3	EC3	PTPRM	PTPRM	0.116059	0	PTPRM_PTPRM	PTPRM - PTPRM	PTPRM	Cell-Cell Contact	KEGG: hsa04514
EC4	EC3	PTPRM	PTPRM	0.171561	0	PTPRM_PTPRM	PTPRM - PTPRM	PTPRM	Cell-Cell Contact	KEGG: hsa04514
EC5	EC3	PTPRM	PTPRM	0.0991493	0	PTPRM_PTPRM	PTPRM - PTPRM	PTPRM	Cell-Cell Contact	KEGG: hsa04514
PE/SMC	EC3	PTPRM	PTPRM	0.0383613	0	PTPRM_PTPRM	PTPRM - PTPRM	PTPRM	Cell-Cell Contact	KEGG: hsa04514
IMC1	EC3	PTPRM	PTPRM	0.0299967	0	PTPRM_PTPRM	PTPRM - PTPRM	PTPRM	Cell-Cell Contact	KEGG: hsa04514
ASPC1	EC4	PTPRM	PTPRM	0.0573531	0	PTPRM_PTPRM	PTPRM - PTPRM	PTPRM	Cell-Cell Contact	KEGG: hsa04514
ASPC2	EC4	PTPRM	PTPRM	0.0510538	0	PTPRM_PTPRM	PTPRM - PTPRM	PTPRM	Cell-Cell Contact	KEGG: hsa04514
EC1	EC4	PTPRM	PTPRM	0.0833815	0	PTPRM_PTPRM	PTPRM - PTPRM	PTPRM	Cell-Cell Contact	KEGG: hsa04514
EC2	EC4	PTPRM	PTPRM	0.153233	0	PTPRM_PTPRM	PTPRM - PTPRM	PTPRM	Cell-Cell Contact	KEGG: hsa04514
EC3	EC4	PTPRM	PTPRM	0.171561	0	PTPRM_PTPRM	PTPRM - PTPRM	PTPRM	Cell-Cell Contact	KEGG: hsa04514
EC4	EC4	PTPRM	PTPRM	0.246212	0	PTPRM_PTPRM	PTPRM - PTPRM	PTPRM	Cell-Cell Contact	KEGG: hsa04514
EC5	EC4	PTPRM	PTPRM	0.147918	0	PTPRM_PTPRM	PTPRM - PTPRM	PTPRM	Cell-Cell Contact	KEGG: hsa04514
PE/SMC	EC4	PTPRM	PTPRM	0.0591946	0	PTPRM_PTPRM	PTPRM - PTPRM	PTPRM	Cell-Cell Contact	KEGG: hsa04514
IMC1	EC4	PTPRM	PTPRM	0.0465071	0	PTPRM_PTPRM	PTPRM - PTPRM	PTPRM	Cell-Cell Contact	KEGG: hsa04514
ASPC1	EC5	PTPRM	PTPRM	0.0313231	0	PTPRM_PTPRM	PTPRM - PTPRM	PTPRM	Cell-Cell Contact	KEGG: hsa04514
ASPC2	EC5	PTPRM	PTPRM	0.0277985	0	PTPRM_PTPRM	PTPRM - PTPRM	PTPRM	Cell-Cell Contact	KEGG: hsa04514
EC1	EC5	PTPRM	PTPRM	0.0461163	0	PTPRM_PTPRM	PTPRM - PTPRM	PTPRM	Cell-Cell Contact	KEGG: hsa04514
EC2	EC5	PTPRM	PTPRM	0.0877379	0	PTPRM_PTPRM	PTPRM - PTPRM	PTPRM	Cell-Cell Contact	KEGG: hsa04514
EC3	EC5	PTPRM	PTPRM	0.0991493	0	PTPRM_PTPRM	PTPRM - PTPRM	PTPRM	Cell-Cell Contact	KEGG: hsa04514
EC4	EC5	PTPRM	PTPRM	0.147918	0	PTPRM_PTPRM	PTPRM - PTPRM	PTPRM	Cell-Cell Contact	KEGG: hsa04514
EC5	EC5	PTPRM	PTPRM	0.0844676	0	PTPRM_PTPRM	PTPRM - PTPRM	PTPRM	Cell-Cell Contact	KEGG: hsa04514
PE/SMC	EC5	PTPRM	PTPRM	0.0323575	0	PTPRM_PTPRM	PTPRM - PTPRM	PTPRM	Cell-Cell Contact	KEGG: hsa04514
IMC1	EC5	PTPRM	PTPRM	0.0252677	0	PTPRM_PTPRM	PTPRM - PTPRM	PTPRM	Cell-Cell Contact	KEGG: hsa04514
ASPC1	PE/SMC	PTPRM	PTPRM	0.0115843	0.04	PTPRM_PTPRM	PTPRM - PTPRM	PTPRM	Cell-Cell Contact	KEGG: hsa04514
EC1	PE/SMC	PTPRM	PTPRM	0.017221	0	PTPRM_PTPRM	PTPRM - PTPRM	PTPRM	Cell-Cell Contact	KEGG: hsa04514
EC2	PE/SMC	PTPRM	PTPRM	0.0336845	0	PTPRM_PTPRM	PTPRM - PTPRM	PTPRM	Cell-Cell Contact	KEGG: hsa04514
EC3	PE/SMC	PTPRM	PTPRM	0.0383613	0	PTPRM_PTPRM	PTPRM - PTPRM	PTPRM	Cell-Cell Contact	KEGG: hsa04514
EC4	PE/SMC	PTPRM	PTPRM	0.0591946	0	PTPRM_PTPRM	PTPRM - PTPRM	PTPRM	Cell-Cell Contact	KEGG: hsa04514
EC5	PE/SMC	PTPRM	PTPRM	0.0323575	0	PTPRM_PTPRM	PTPRM - PTPRM	PTPRM	Cell-Cell Contact	KEGG: hsa04514
EC1	IMC1	PTPRM	PTPRM	0.0134018	0	PTPRM_PTPRM	PTPRM - PTPRM	PTPRM	Cell-Cell Contact	KEGG: hsa04514
EC2	IMC1	PTPRM	PTPRM	0.0263118	0	PTPRM_PTPRM	PTPRM - PTPRM	PTPRM	Cell-Cell Contact	KEGG: hsa04514
EC3	IMC1	PTPRM	PTPRM	0.0299967	0	PTPRM_PTPRM	PTPRM - PTPRM	PTPRM	Cell-Cell Contact	KEGG: hsa04514
EC4	IMC1	PTPRM	PTPRM	0.0465071	0	PTPRM_PTPRM	PTPRM - PTPRM	PTPRM	Cell-Cell Contact	KEGG: hsa04514
EC5	IMC1	PTPRM	PTPRM	0.0252677	0	PTPRM_PTPRM	PTPRM - PTPRM	PTPRM	Cell-Cell Contact	KEGG: hsa04514
IMC2	EC2	SEMA3A	NRP1_PLXNA2	0.00601199	0	SEMA3A_NRP1_PLXNA2	SEMA3A - (NRP1+PLXNA2)	SEMA3	Secreted Signaling	PMID: 27533782
IMC2	EC3	SEMA3A	NRP1_PLXNA2	0.00788363	0	SEMA3A_NRP1_PLXNA2	SEMA3A - (NRP1+PLXNA2)	SEMA3	Secreted Signaling	PMID: 27533782
IMC2	EC4	SEMA3A	NRP1_PLXNA2	0.0117637	0	SEMA3A_NRP1_PLXNA2	SEMA3A - (NRP1+PLXNA2)	SEMA3	Secreted Signaling	PMID: 27533782
IMC2	EC5	SEMA3A	NRP1_PLXNA2	0.00644527	0	SEMA3A_NRP1_PLXNA2	SEMA3A - (NRP1+PLXNA2)	SEMA3	Secreted Signaling	PMID: 27533782
ASPC2	EC2	SEMA3C	NRP1_PLXNA2	0.0108102	0	SEMA3C_NRP1_PLXNA2	SEMA3C - (NRP1+PLXNA2)	SEMA3	Secreted Signaling	PMID: 27533782
ASPC2	EC3	SEMA3C	NRP1_PLXNA2	0.0141543	0	SEMA3C_NRP1_PLXNA2	SEMA3C - (NRP1+PLXNA2)	SEMA3	Secreted Signaling	PMID: 27533782
ASPC2	EC4	SEMA3C	NRP1_PLXNA2	0.021055	0	SEMA3C_NRP1_PLXNA2	SEMA3C - (NRP1+PLXNA2)	SEMA3	Secreted Signaling	PMID: 27533782
ASPC2	EC5	SEMA3C	NRP1_PLXNA2	0.0115852	0	SEMA3C_NRP1_PLXNA2	SEMA3C - (NRP1+PLXNA2)	SEMA3	Secreted Signaling	PMID: 27533782
ASPC2	EC2	SEMA3C	NRP2_PLXNA2	0.00588225	0	SEMA3C_NRP2_PLXNA2	SEMA3C - (NRP2+PLXNA2)	SEMA3	Secreted Signaling	PMID: 27533782
ASPC2	EC3	SEMA3C	NRP2_PLXNA2	0.00701358	0	SEMA3C_NRP2_PLXNA2	SEMA3C - (NRP2+PLXNA2)	SEMA3	Secreted Signaling	PMID: 27533782
EC3	EC2	SEMA6A	PLXNA2	0.00233486	0	SEMA6A_PLXNA2	SEMA6A - PLXNA2	SEMA6	Cell-Cell Contact	PMID: 27533782
EC4	EC2	SEMA6A	PLXNA2	0.0119871	0	SEMA6A_PLXNA2	SEMA6A - PLXNA2	SEMA6	Cell-Cell Contact	PMID: 27533782
EC3	EC3	SEMA6A	PLXNA2	0.00293653	0	SEMA6A_PLXNA2	SEMA6A - PLXNA2	SEMA6	Cell-Cell Contact	PMID: 27533782
EC4	EC3	SEMA6A	PLXNA2	0.0150385	0	SEMA6A_PLXNA2	SEMA6A - PLXNA2	SEMA6	Cell-Cell Contact	PMID: 27533782
EC3	EC4	SEMA6A	PLXNA2	0.00746724	0	SEMA6A_PLXNA2	SEMA6A - PLXNA2	SEMA6	Cell-Cell Contact	PMID: 27533782
EC4	EC4	SEMA6A	PLXNA2	0.0375382	0	SEMA6A_PLXNA2	SEMA6A - PLXNA2	SEMA6	Cell-Cell Contact	PMID: 27533782
EC3	EC5	SEMA6A	PLXNA2	0.0056907	0	SEMA6A_PLXNA2	SEMA6A - PLXNA2	SEMA6	Cell-Cell Contact	PMID: 27533782
EC4	EC5	SEMA6A	PLXNA2	0.0288152	0	SEMA6A_PLXNA2	SEMA6A - PLXNA2	SEMA6	Cell-Cell Contact	PMID: 27533782
AD3	IMC2	SPP1	CD44	0.0269804	0	SPP1_CD44	SPP1 - CD44	SPP1	Secreted Signaling	PMID: 21907263
ASPC1	IMC2	SPP1	CD44	0.0183185	0	SPP1_CD44	SPP1 - CD44	SPP1	Secreted Signaling	PMID: 21907263
EC2	IMC2	SPP1	CD44	0.0267648	0	SPP1_CD44	SPP1 - CD44	SPP1	Secreted Signaling	PMID: 21907263
EC3	IMC2	SPP1	CD44	0.0244048	0	SPP1_CD44	SPP1 - CD44	SPP1	Secreted Signaling	PMID: 21907263
IMC1	IMC2	SPP1	CD44	0.0241123	0	SPP1_CD44	SPP1 - CD44	SPP1	Secreted Signaling	PMID: 21907263
IMC2	IMC2	SPP1	CD44	0.0335338	0	SPP1_CD44	SPP1 - CD44	SPP1	Secreted Signaling	PMID: 21907263
IMC6	IMC2	SPP1	CD44	0.0326817	0	SPP1_CD44	SPP1 - CD44	SPP1	Secreted Signaling	PMID: 21907263
AD3	IMC4	SPP1	CD44	0.00474046	0	SPP1_CD44	SPP1 - CD44	SPP1	Secreted Signaling	PMID: 21907263
ASPC1	IMC4	SPP1	CD44	0.00319512	0	SPP1_CD44	SPP1 - CD44	SPP1	Secreted Signaling	PMID: 21907263
EC2	IMC4	SPP1	CD44	0.00470172	0	SPP1_CD44	SPP1 - CD44	SPP1	Secreted Signaling	PMID: 21907263
EC3	IMC4	SPP1	CD44	0.00427859	0	SPP1_CD44	SPP1 - CD44	SPP1	Secreted Signaling	PMID: 21907263
IMC1	IMC4	SPP1	CD44	0.00422627	0	SPP1_CD44	SPP1 - CD44	SPP1	Secreted Signaling	PMID: 21907263
IMC2	IMC4	SPP1	CD44	0.00592478	0	SPP1_CD44	SPP1 - CD44	SPP1	Secreted Signaling	PMID: 21907263
IMC6	IMC4	SPP1	CD44	0.00577004	0	SPP1_CD44	SPP1 - CD44	SPP1	Secreted Signaling	PMID: 21907263
AD3	IMC5	SPP1	ITGA4_ITGB1	0.00951375	0	SPP1_ITGA4_ITGB1	SPP1 - (ITGA4+ITGB1)	SPP1	Secreted Signaling	PMID: 21907263
ASPC1	IMC5	SPP1	ITGA4_ITGB1	0.00642241	0	SPP1_ITGA4_ITGB1	SPP1 - (ITGA4+ITGB1)	SPP1	Secreted Signaling	PMID: 21907263
EC2	IMC5	SPP1	ITGA4_ITGB1	0.00943637	0	SPP1_ITGA4_ITGB1	SPP1 - (ITGA4+ITGB1)	SPP1	Secreted Signaling	PMID: 21907263
EC3	IMC5	SPP1	ITGA4_ITGB1	0.00859082	0	SPP1_ITGA4_ITGB1	SPP1 - (ITGA4+ITGB1)	SPP1	Secreted Signaling	PMID: 21907263
IMC1	IMC5	SPP1	ITGA4_ITGB1	0.00848622	0	SPP1_ITGA4_ITGB1	SPP1 - (ITGA4+ITGB1)	SPP1	Secreted Signaling	PMID: 21907263
IMC2	IMC5	SPP1	ITGA4_ITGB1	0.0118764	0	SPP1_ITGA4_ITGB1	SPP1 - (ITGA4+ITGB1)	SPP1	Secreted Signaling	PMID: 21907263
IMC6	IMC5	SPP1	ITGA4_ITGB1	0.011568	0	SPP1_ITGA4_ITGB1	SPP1 - (ITGA4+ITGB1)	SPP1	Secreted Signaling	PMID: 21907263
AD3	EC4	SPP1	ITGA9_ITGB1	0.0102124	0	SPP1_ITGA9_ITGB1	SPP1 - (ITGA9+ITGB1)	SPP1	Secreted Signaling	PMID: 21907263
ASPC1	EC4	SPP1	ITGA9_ITGB1	0.00689564	0	SPP1_ITGA9_ITGB1	SPP1 - (ITGA9+ITGB1)	SPP1	Secreted Signaling	PMID: 21907263
EC2	EC4	SPP1	ITGA9_ITGB1	0.0101294	0	SPP1_ITGA9_ITGB1	SPP1 - (ITGA9+ITGB1)	SPP1	Secreted Signaling	PMID: 21907263
EC3	EC4	SPP1	ITGA9_ITGB1	0.00922234	0	SPP1_ITGA9_ITGB1	SPP1 - (ITGA9+ITGB1)	SPP1	Secreted Signaling	PMID: 21907263
IMC1	EC4	SPP1	ITGA9_ITGB1	0.00911012	0	SPP1_ITGA9_ITGB1	SPP1 - (ITGA9+ITGB1)	SPP1	Secreted Signaling	PMID: 21907263
IMC2	EC4	SPP1	ITGA9_ITGB1	0.0127463	0	SPP1_ITGA9_ITGB1	SPP1 - (ITGA9+ITGB1)	SPP1	Secreted Signaling	PMID: 21907263
IMC6	EC4	SPP1	ITGA9_ITGB1	0.0124156	0	SPP1_ITGA9_ITGB1	SPP1 - (ITGA9+ITGB1)	SPP1	Secreted Signaling	PMID: 21907263
AD3	EC5	SPP1	ITGA9_ITGB1	0.0103642	0	SPP1_ITGA9_ITGB1	SPP1 - (ITGA9+ITGB1)	SPP1	Secreted Signaling	PMID: 21907263
ASPC1	EC5	SPP1	ITGA9_ITGB1	0.00699846	0	SPP1_ITGA9_ITGB1	SPP1 - (ITGA9+ITGB1)	SPP1	Secreted Signaling	PMID: 21907263
EC2	EC5	SPP1	ITGA9_ITGB1	0.01028	0	SPP1_ITGA9_ITGB1	SPP1 - (ITGA9+ITGB1)	SPP1	Secreted Signaling	PMID: 21907263
EC3	EC5	SPP1	ITGA9_ITGB1	0.00935953	0	SPP1_ITGA9_ITGB1	SPP1 - (ITGA9+ITGB1)	SPP1	Secreted Signaling	PMID: 21907263
IMC1	EC5	SPP1	ITGA9_ITGB1	0.00924565	0	SPP1_ITGA9_ITGB1	SPP1 - (ITGA9+ITGB1)	SPP1	Secreted Signaling	PMID: 21907263
IMC2	EC5	SPP1	ITGA9_ITGB1	0.0129352	0	SPP1_ITGA9_ITGB1	SPP1 - (ITGA9+ITGB1)	SPP1	Secreted Signaling	PMID: 21907263
IMC6	EC5	SPP1	ITGA9_ITGB1	0.0125997	0	SPP1_ITGA9_ITGB1	SPP1 - (ITGA9+ITGB1)	SPP1	Secreted Signaling	PMID: 21907263
AD3	EC4	SPP1	ITGA5_ITGB1	0.00913118	0	SPP1_ITGA5_ITGB1	SPP1 - (ITGA5+ITGB1)	SPP1	Secreted Signaling	PMID: 21907263
ASPC1	EC4	SPP1	ITGA5_ITGB1	0.00616338	0	SPP1_ITGA5_ITGB1	SPP1 - (ITGA5+ITGB1)	SPP1	Secreted Signaling	PMID: 21907263
EC2	EC4	SPP1	ITGA5_ITGB1	0.00905688	0	SPP1_ITGA5_ITGB1	SPP1 - (ITGA5+ITGB1)	SPP1	Secreted Signaling	PMID: 21907263
EC3	EC4	SPP1	ITGA5_ITGB1	0.00824505	0	SPP1_ITGA5_ITGB1	SPP1 - (ITGA5+ITGB1)	SPP1	Secreted Signaling	PMID: 21907263
IMC1	EC4	SPP1	ITGA5_ITGB1	0.00814463	0	SPP1_ITGA5_ITGB1	SPP1 - (ITGA5+ITGB1)	SPP1	Secreted Signaling	PMID: 21907263
IMC2	EC4	SPP1	ITGA5_ITGB1	0.0113999	0	SPP1_ITGA5_ITGB1	SPP1 - (ITGA5+ITGB1)	SPP1	Secreted Signaling	PMID: 21907263
IMC6	EC4	SPP1	ITGA5_ITGB1	0.0111037	0	SPP1_ITGA5_ITGB1	SPP1 - (ITGA5+ITGB1)	SPP1	Secreted Signaling	PMID: 21907263
AD3	EC5	SPP1	ITGA5_ITGB1	0.00844955	0	SPP1_ITGA5_ITGB1	SPP1 - (ITGA5+ITGB1)	SPP1	Secreted Signaling	PMID: 21907263
ASPC1	EC5	SPP1	ITGA5_ITGB1	0.00570201	0	SPP1_ITGA5_ITGB1	SPP1 - (ITGA5+ITGB1)	SPP1	Secreted Signaling	PMID: 21907263
EC2	EC5	SPP1	ITGA5_ITGB1	0.00838075	0	SPP1_ITGA5_ITGB1	SPP1 - (ITGA5+ITGB1)	SPP1	Secreted Signaling	PMID: 21907263
EC3	EC5	SPP1	ITGA5_ITGB1	0.00762906	0	SPP1_ITGA5_ITGB1	SPP1 - (ITGA5+ITGB1)	SPP1	Secreted Signaling	PMID: 21907263
IMC1	EC5	SPP1	ITGA5_ITGB1	0.00753608	0	SPP1_ITGA5_ITGB1	SPP1 - (ITGA5+ITGB1)	SPP1	Secreted Signaling	PMID: 21907263
IMC2	EC5	SPP1	ITGA5_ITGB1	0.0105507	0	SPP1_ITGA5_ITGB1	SPP1 - (ITGA5+ITGB1)	SPP1	Secreted Signaling	PMID: 21907263
IMC6	EC5	SPP1	ITGA5_ITGB1	0.0102764	0	SPP1_ITGA5_ITGB1	SPP1 - (ITGA5+ITGB1)	SPP1	Secreted Signaling	PMID: 21907263
ASPC1	EC4	TNXB	ITGA9_ITGB1	0.00631147	0	TNXB_ITGA9_ITGB1	TNXB - (ITGA9+ITGB1)	TENASCIN	ECM-Receptor	KEGG: hsa04512
ASPC2	EC4	TNXB	ITGA9_ITGB1	0.0230756	0	TNXB_ITGA9_ITGB1	TNXB - (ITGA9+ITGB1)	TENASCIN	ECM-Receptor	KEGG: hsa04512
EC4	EC4	TNXB	ITGA9_ITGB1	0.00503696	0	TNXB_ITGA9_ITGB1	TNXB - (ITGA9+ITGB1)	TENASCIN	ECM-Receptor	KEGG: hsa04512
ASPC1	EC5	TNXB	ITGA9_ITGB1	0.00640563	0	TNXB_ITGA9_ITGB1	TNXB - (ITGA9+ITGB1)	TENASCIN	ECM-Receptor	KEGG: hsa04512
ASPC2	EC5	TNXB	ITGA9_ITGB1	0.023414	0	TNXB_ITGA9_ITGB1	TNXB - (ITGA9+ITGB1)	TENASCIN	ECM-Receptor	KEGG: hsa04512
EC4	EC5	TNXB	ITGA9_ITGB1	0.00511221	0	TNXB_ITGA9_ITGB1	TNXB - (ITGA9+ITGB1)	TENASCIN	ECM-Receptor	KEGG: hsa04512
AD1	EC1	VEGFA	FLT1	0.0464501	0	VEGFA_VEGFR1	VEGFA - VEGFR1	VEGF	Secreted Signaling	KEGG: hsa04370; PMID: 16633338
AD2	EC1	VEGFA	FLT1	0.0578131	0	VEGFA_VEGFR1	VEGFA - VEGFR1	VEGF	Secreted Signaling	KEGG: hsa04370; PMID: 16633338
ASPC1	EC1	VEGFA	FLT1	0.0134327	0	VEGFA_VEGFR1	VEGFA - VEGFR1	VEGF	Secreted Signaling	KEGG: hsa04370; PMID: 16633338
ASPC2	EC1	VEGFA	FLT1	0.00480321	0	VEGFA_VEGFR1	VEGFA - VEGFR1	VEGF	Secreted Signaling	KEGG: hsa04370; PMID: 16633338
IMC1	EC1	VEGFA	FLT1	0.0118252	0	VEGFA_VEGFR1	VEGFA - VEGFR1	VEGF	Secreted Signaling	KEGG: hsa04370; PMID: 16633338
IMC5	EC1	VEGFA	FLT1	0.00389755	0	VEGFA_VEGFR1	VEGFA - VEGFR1	VEGF	Secreted Signaling	KEGG: hsa04370; PMID: 16633338
IMC6	EC1	VEGFA	FLT1	0.00251165	0	VEGFA_VEGFR1	VEGFA - VEGFR1	VEGF	Secreted Signaling	KEGG: hsa04370; PMID: 16633338
AD1	EC2	VEGFA	FLT1	0.0414168	0	VEGFA_VEGFR1	VEGFA - VEGFR1	VEGF	Secreted Signaling	KEGG: hsa04370; PMID: 16633338
AD2	EC2	VEGFA	FLT1	0.0516152	0	VEGFA_VEGFR1	VEGFA - VEGFR1	VEGF	Secreted Signaling	KEGG: hsa04370; PMID: 16633338
ASPC1	EC2	VEGFA	FLT1	0.0119323	0	VEGFA_VEGFR1	VEGFA - VEGFR1	VEGF	Secreted Signaling	KEGG: hsa04370; PMID: 16633338
ASPC2	EC2	VEGFA	FLT1	0.00426257	0	VEGFA_VEGFR1	VEGFA - VEGFR1	VEGF	Secreted Signaling	KEGG: hsa04370; PMID: 16633338
IMC1	EC2	VEGFA	FLT1	0.0105025	0	VEGFA_VEGFR1	VEGFA - VEGFR1	VEGF	Secreted Signaling	KEGG: hsa04370; PMID: 16633338
IMC5	EC2	VEGFA	FLT1	0.00345849	0	VEGFA_VEGFR1	VEGFA - VEGFR1	VEGF	Secreted Signaling	KEGG: hsa04370; PMID: 16633338
IMC6	EC2	VEGFA	FLT1	0.00222836	0	VEGFA_VEGFR1	VEGFA - VEGFR1	VEGF	Secreted Signaling	KEGG: hsa04370; PMID: 16633338
AD1	EC3	VEGFA	FLT1	0.0458972	0	VEGFA_VEGFR1	VEGFA - VEGFR1	VEGF	Secreted Signaling	KEGG: hsa04370; PMID: 16633338
AD2	EC3	VEGFA	FLT1	0.057133	0	VEGFA_VEGFR1	VEGFA - VEGFR1	VEGF	Secreted Signaling	KEGG: hsa04370; PMID: 16633338
ASPC1	EC3	VEGFA	FLT1	0.0132673	0	VEGFA_VEGFR1	VEGFA - VEGFR1	VEGF	Secreted Signaling	KEGG: hsa04370; PMID: 16633338
ASPC2	EC3	VEGFA	FLT1	0.00474357	0	VEGFA_VEGFR1	VEGFA - VEGFR1	VEGF	Secreted Signaling	KEGG: hsa04370; PMID: 16633338
IMC1	EC3	VEGFA	FLT1	0.0116794	0	VEGFA_VEGFR1	VEGFA - VEGFR1	VEGF	Secreted Signaling	KEGG: hsa04370; PMID: 16633338
IMC5	EC3	VEGFA	FLT1	0.00384911	0	VEGFA_VEGFR1	VEGFA - VEGFR1	VEGF	Secreted Signaling	KEGG: hsa04370; PMID: 16633338
IMC6	EC3	VEGFA	FLT1	0.00248039	0	VEGFA_VEGFR1	VEGFA - VEGFR1	VEGF	Secreted Signaling	KEGG: hsa04370; PMID: 16633338
AD1	EC4	VEGFA	FLT1	0.160064	0	VEGFA_VEGFR1	VEGFA - VEGFR1	VEGF	Secreted Signaling	KEGG: hsa04370; PMID: 16633338
AD2	EC4	VEGFA	FLT1	0.193578	0	VEGFA_VEGFR1	VEGFA - VEGFR1	VEGF	Secreted Signaling	KEGG: hsa04370; PMID: 16633338
ASPC1	EC4	VEGFA	FLT1	0.0505711	0	VEGFA_VEGFR1	VEGFA - VEGFR1	VEGF	Secreted Signaling	KEGG: hsa04370; PMID: 16633338
ASPC2	EC4	VEGFA	FLT1	0.0185312	0	VEGFA_VEGFR1	VEGFA - VEGFR1	VEGF	Secreted Signaling	KEGG: hsa04370; PMID: 16633338
IMC1	EC4	VEGFA	FLT1	0.0447207	0	VEGFA_VEGFR1	VEGFA - VEGFR1	VEGF	Secreted Signaling	KEGG: hsa04370; PMID: 16633338
IMC5	EC4	VEGFA	FLT1	0.0150763	0	VEGFA_VEGFR1	VEGFA - VEGFR1	VEGF	Secreted Signaling	KEGG: hsa04370; PMID: 16633338
[truncated: 83 more rows]
